# Supplementary material for: Neoadjuvant chemotherapy is associated with an altered metabolic profile and increased cancer stemness in patients with pancreatic ductal adenocarcinoma
Source: Mol Oncol. 2022 Dec 5;17(1):59–81. doi: 10.1002/1878-0261.13344 (PMC9812839; doi:10.1002/1878-0261.13344)
Supplement: Supplementary file 2 — Table S1. Clinicopathological information on the study series. Table S2. MS data and enrichment analysis of total proteome. Table S3. MS data and pathway analysis of DEPs between TN and NAT group. Table S4. MS data for phospho‐proteome. Table S5. MS data on differentially expressed phosphoproteins in TN versus NAT group. [file MOL2-17-59-s002.zip › Table S1.xlsx]

## Sheet: Clinical characteristics
Tumor ID	LC-MS Sample ID	Treatment group	Gender	Age (years)	BMI (kg/m2)	Comorbidity	Type of comorbidity	Ca 19-9 (preoperative)	Total serum bilirubin level	Albumin	CRP	Tumor size (mm)	T-stage	N-stage	Disease stage (resectable)	Specimen type	Survival status Dec. 2021	Overall survival (months)	Neoadjuvant chemotherapy	Neo-CX regimen	Tumor regression (CAP)	Adjuvant chemotherapy	Adj-CX regimen
PC-32	P12726	TN	0	71	34.8944	1	2	6	24	37	9.7	36	2	1	PRPC	PPPD	1	32.1423	0	-	-	1	GemCap+FLV
PC-38	P12727	TN	1	70	23.7654	1	2	5	34	41	17	35	2	2	PRPC	PPPD	0	56.0766	0	-	-	0	-
PC-44	P12728	TN	1	78	21.9136	1	2+3	45	6	41	1.9	30	2	0	PRPC	DP	0	52.3666	0	-	-	0	-
PC-46	P12729	TN	1	80	24.4898	1	3+5	1268	45	40	16	36	2	2	PRPC	PPPD	1	7.41997	0	-	-	0	-
PC-47	P12736	TN	0	57	28.0664	1	1	355	31	42	3.6	42	3	1	PRPC	PPPD	1	19.3379	0	-	-	1	GemCap
PC-49	P12737	TN	1	59	25.2493	1	1+2	23	10	45	3.1	27	2	1	BRPC	PPPD + VMS	0	50.3967	0	-	-	1	GemCap
PC-50	P12738	TN	0	75	23.4236	1	3	115	25	40	0.9	32	2	1	PRPC	PPPD	0	50.0684	0	-	-	0	-
PC-51	P12739	TN	1	58	31.9602	1	1+3+5	191	16	43	0,6	38	2	1	PRPC	PD + VMS	1	38.2161	0	-	-	1	GemCap
PC-53	P12746	TN	0	76	39.5558	1	1+3	282	29	39	7	42	3	0	PRPC	PD	1	31.1573	0	-	-	0	-
PC-56	P12747	TN	0	66	17.898	1	5	13	5	45	2.3	38	2	2	BRPC	PPPD + ileal VR	1	11.7866	0	-	-	1	unknown
PC-57	P12748	TN	0	75	22.7732	0	-	2243	228	41	5	36	2	2	PRPC	PD + VMS	1	8.50342	0	-	-	1	Gem
PC-58	P12749	TN	0	68	20.202	1	1	1840	58	35	2.6	35	2	2	PRPC	PD + VMS	0	48.0328	0	-	-	0	-
PC-63	P12760	TN	0	52	22.7732	0	-	251	4	42	2.1	28	2	2	PRPC	PPPD	1	21.2421	0	-	-	1	GemCap
PC-71	P12761	TN	0	79	26.5021	1	2+5	657	8	41	0,6	34	2	1	PRPC	PPPD	0	40.6785	0	-	-	1	GemCap
PC-72	P12762	TN	1	55	25.5922	1	1+3	2932	31	43	0.8	36	2	2	PRPC	PPPD	1	37.6908	0	-	-	1	GemCap
PC-73	P12771	TN	0	71	17.7557	0	-	63	96	36	24	24	2	0	PRPC	PPPD	0	40.4159	0	-	-	1	FLV
PC-76	P12770	TN	1	55	29.321	0	-	230	107	41	2.2	39	2	1	PRPC	PD	1	5.12175	0	-	-	1	Folfirinox
PC-78	P12772	TN	0	79	21.2306	1	2+3	21	7	38	0.8	30	2	1	PRPC	PD	1	12.4761	0	-	-	0	-
PC-79	P12773	TN	0	76	16.5889	1	5	4225	16	39	12	36	2	2	PRPC	PPPD	1	12.8044	0	-	-	0	-
PC-80	P12781	TN	0	73	21.7993	1	1+2+3	11371	33	40	1.5	60	3	2	PRPC	PPPD	1	4.10397	0	-	-	0	-
PC-24	P12759	NAT	1	63	23.3747	1	1+3	38	12	38	1	44	3	1	BRPC	PPPD	1	4.82627	1	Folfirinoxx2+GemAbrx3	2	0	-
PC-42	P12731	NAT	0	60	21.7181	0	-	56	4	44	0.8	28	2	2	PRPC	PD	1	16.9412	1	Folfirinoxx4	3	1	GemCap
PC-43	P12732	NAT	1	60	34.8161	0	-	107	12	44	2.3	35	2	2	LAPC	TP + AMS	1	3.97264	1	Folfirinoxx7	1	0	-
PC-48	P12733	NAT	0	68	24.6094	0	-	115	5	36	4.4	25	2	1	LAPC	TP + VMS	1	26.4624	1	Folfirinoxx8	2	1	Gem
PC-52	P12734	NAT	1	53	22.4377	0	-	13	6	42	17	38	2	1	PRPC	PD	1	13.9207	1	Folfirinoxx4	3	1	GemCap
PC-54	P12741	NAT	1	59	25.3086	0	-	38	6	39	14	36	2	2	LAPC	TP + VP + AH	1	12.4104	1	Folfirinoxx3+GemAbrX2	2	1	GemCap
PC-55	P12742	NAT	1	73	21.0498	1	2	40	5	43	0.9	22	2	1	BRPC	PPPD	1	8.79891	1	Folfirinoxx1+GemAbrX2	3	1	FLV
PC-59	P12743	NAT	1	58	29.9836	1	1+3+5	1125	6	34	4.2	56	3	2	BRPC	TP + VMS	1	26.6922	1	Folfirinoxx5	2	1	GemAbr
PC-60	P12744	NAT	1	64	21.6296	0	N/A	2380	6	43	11	45	3	2	LAPC	TP + VR	1	5.5814	1	Folfirinoxx4	2	1	GemCap
PC-61	P12751	NAT	0	59	22.8571	1	5	19	4	43	4.4	31	2	2	PRPC	PD	1	17.368	1	Folfirinoxx2	2	1	GemCap
PC-62	P12752	NAT	1	67	29.321	0	-	8	5	40	13	22	2	1	BRPC	PPPD + AHdex	1	27.2175	1	Folfirinoxx4	3	1	GemCap
PC-64	P12753	NAT	1	64	21.3018	0	-	11	7	40	0,6	36	2	1	LAPC	DP	1	4.36662	1	Folfirinoxx5	3	1	GemAbr
PC-65	P12754	NAT	1	60	22.0243	0	-	298	9	44	2.2	52	3	2	BRPC	TP + VMS	1	8.43776	1	Folfirinoxx1+GemAbrX2	2	1	GemAbr
PC-66	P12764	NAT	0	69	19.1358	1	2	7	4	42	3.8	30	2	0	BRPC	PD + VP	1	16.4159	1	Folfirinoxx4	3	1	Gem
PC-67	P12765	NAT	0	68	24.9649	1	3+5	53	9	41	2.4	33	2	2	PRPC	PPPD	1	13.8222	1	Folfirinoxx4	3	1	GemCap
PC-68	P12766	NAT	0	66	27.5134	1	3	268	9	40	2.1	36	2	1	BRPC	PPPD	1	13.8222	1	Folfirinoxx5	2	1	Folfirinox
PC-69	P12767	NAT	1	64	16.8525	0	-	352	3	41	1.6	55	3	1	BRPC	PPPD	1	7.51847	1	Gemx2	2	0	-
PC-70	P12775	NAT	1	71	32.0503	1	2+5	145	6	43	3.3	48	3	2	BRPC	PD	1	26.2654	1	Folfirinoxx6	3	1	GemCap+FLV
PC-74	P12776	NAT	1	72	24.8016	1	3+5	295	5	41	2	34	2	2	BRPC	PD	1	5.74555	1	GemAbrx2	2	0	-
PC-75	P12777	NAT	1	64	24.858	1	3	16	6	44	1.7	65	3	2	LAPC	TP	1	1.51026	1	Folfirinoxx1+FLOXX3	3	0	-
PC-77	P12778	NAT	1	62	29.7143	1	1+3	477	24	42	2.2	35	2	1	PRPC	PD	1	27.3488	1	Folfirinoxx4	2	1	Folfirinox
PC-81	P12783	NAT	0	59	23.533	0	-	55	4	42	1	22	2	0	PRPC	PPPD	0	37.9863	1	Folfirinoxx4	2	1	Folfirinox
	TN	Median		71	23.5945			240.5	27	41	2.85	36
		Average		68.65	24.7877			1306.8	40.65	40.45	6.25	35.7
		Min		52	16.5889			5	4	35	0.8	24
		Max		80	39.5558			11371	228	45	24	60
		sem						590.332	11.698	0.591497	1.51637
	NAT	Median		64	24.0712			55.5	6	42	2.3	35.5
		Average		63.7727	24.7207			268.909	7.13636	41.1818	4.5381	37.6364
		Min		53	16.8525			7	3	34	0.8	22
		Max		73	34.8161			2380	24	44	17	65
		sem						113.946	0.958659	0.560752	1.02497
		t-test		0.0394283	0.966058			0.078475	0.00467629	0.374491	0.36398	0.533742
