# Supplementary material for: Neoadjuvant chemotherapy is associated with an altered metabolic profile and increased cancer stemness in patients with pancreatic ductal adenocarcinoma
Source: Mol Oncol. 2022 Dec 5;17(1):59–81. doi: 10.1002/1878-0261.13344 (PMC9812839; doi:10.1002/1878-0261.13344)
Supplement: Supplementary file 2 — Table S1. Clinicopathological information on the study series. Table S2. MS data and enrichment analysis of total proteome. Table S3. MS data and pathway analysis of DEPs between TN and NAT group. Table S4. MS data for phospho‐proteome. Table S5. MS data on differentially expressed phosphoproteins in TN versus NAT group. [file MOL2-17-59-s002.zip › Table S2.xlsx]

## Sheet: proteinGroups_MaxQuant
Protein IDs	Majority protein IDs	Peptide counts (all)	Peptide counts (razor+unique)	Peptide counts (unique)	Protein names	Gene names	Fasta headers	Number of proteins	Peptides	Razor + unique peptides	Unique peptides	Peptides P12726	Peptides P12727	Peptides P12728	Peptides P12729	Peptides p12731	Peptides P12732	Peptides P12733	Peptides P12734	Peptides P12736	Peptides P12737	Peptides P12738	Peptides P12739	Peptides P12741	Peptides P12742	Peptides P12743	Peptides P12744	Peptides P12746	Peptides P12747	Peptides P12748	Peptides P12749	Peptides P12751	Peptides P12752	Peptides P12753	Peptides P12754	Peptides P12759	Peptides P12760	Peptides P12761	Peptides P12762	Peptides P12764	Peptides P12765	Peptides P12766	Peptides P12767	Peptides P12770	Peptides P12771	Peptides P12772	Peptides P12773	Peptides P12775	Peptides P12776
A0A024R0T9;K7ER74;P02655;Q6P163;V9GYJ8	A0A024R0T9;K7ER74;P02655;Q6P163;V9GYJ8	5;5;5;3;3	5;5;5;3;3	5;5;5;3;3	Apolipoprotein C-II;Proapolipoprotein C-II	APOC2;APOC4-APOC2	;;;;	5	5	5	5	3	4	1	4	2	3	3	3	3	1	4	2	3	5	3	2	5	2	0	1	2	5	4	1	4	1	2	0	5	2	2	4	3	2	2	0	4	4
A0A024R216;Q9Y3E1;H3BPM9;H3BPQ6	A0A024R216;Q9Y3E1	7;7;2;1	7;7;2;1	6;6;2;1	Hepatoma-derived growth factor-related protein 3	HDGFRP3	;	4	7	7	6	3	4	0	2	1	1	2	2	2	4	3	4	3	5	5	4	3	7	1	3	3	6	4	7	3	4	3	3	5	5	3	4	4	3	4	2	2	4
A0A024R4E5;Q00341;H0Y394;H7C0A4;C9JIZ1;C9J5E5;C9JZI8;H7C2D1;C9JHS7;C9JHZ8;C9JES8;H7BZC3;C9JT62;C9JK79;C9JBS3;C9JEJ8;C9JHN6;C9JQ82;C9JMQ6;C9JHS9;C9J739	A0A024R4E5;Q00341;H0Y394	51;50;37;17;15;14;10;10;9;9;9;8;7;7;5;5;5;4;3;1;1	51;50;37;17;15;14;10;10;9;9;9;8;7;7;5;5;5;4;3;1;1	51;50;37;17;15;14;10;10;9;9;9;8;7;7;5;5;5;4;3;1;1	Vigilin	HDLBP	;;	21	51	51	51	35	40	31	37	31	37	31	32	44	34	32	32	28	34	32	36	38	36	31	33	27	35	19	33	37	32	25	28	31	30	25	37	30	33	32	32	34	32
A0A024R4M0;P46781;B5MCT8;C9JM19;F2Z3C0;A8MXK4	A0A024R4M0;P46781;B5MCT8;C9JM19	10;10;8;8;2;2	10;10;8;8;2;2	10;10;8;8;2;2	40S ribosomal protein S9	RPS9	;;;	6	10	10	10	4	5	5	4	4	5	4	2	6	7	6	6	6	5	8	5	6	8	9	8	6	5	4	6	8	6	8	6	6	4	5	7	9	6	7	5	7	5
A0A024R6I7;A0A0G2JRN3;G3V2B9;G3V544;G3V5R8;G3V387;A0A0B4J278	A0A024R6I7;A0A0G2JRN3	39;33;11;4;3;3;3	1;1;0;0;0;0;0	1;1;0;0;0;0;0		SERPINA1	;	7	39	1	1	33	33	27	33	22	33	28	24	22	30	34	32	35	31	30	26	27	30	25	26	29	26	24	29	25	27	22	27	28	27	31	27	26	28	27	25	26	26
A0A024R6X1;O00748;J3QSC0	A0A024R6X1;O00748;J3QSC0	6;6;5	6;6;5	6;6;5	Carboxylic ester hydrolase;Cocaine esterase	CES2	;;	3	6	6	6	0	0	3	0	1	1	1	0	1	5	5	4	3	0	0	5	0	0	2	6	0	0	2	4	0	0	0	0	0	0	1	0	1	1	0	1	0	0
A0A024RA52;P25787;C9JCK5;H3BT36;H7C402	A0A024RA52;P25787	11;11;4;3;1	11;11;4;3;1	11;11;4;3;1	Proteasome subunit alpha type;Proteasome subunit alpha type-2	PSMA2	;	5	11	11	11	8	7	7	9	6	9	9	6	7	8	10	5	7	5	6	6	7	4	6	6	8	7	4	6	6	8	7	8	6	8	8	7	5	8	5	8	5	7
F6S6P2;X6REW1;A0A0G2JJM1;A0A0G2JL47;A0A024RCR6;A0A0G2JK23;P46379;F6TC96;F6UR09;F6U1F2;F6XTU0;A0A0G2JJR8;A0A1B0GX79;F6WML8;F6VEM6;F6X9W3;F6U341	F6S6P2;X6REW1;A0A0G2JJM1;A0A0G2JL47;A0A024RCR6;A0A0G2JK23;P46379;F6TC96;F6UR09;F6U1F2;F6XTU0;A0A0G2JJR8;A0A1B0GX79;F6WML8;F6VEM6;F6X9W3;F6U341	2;2;2;2;2;2;2;1;1;1;1;1;1;1;1;1;1	2;2;2;2;2;2;2;1;1;1;1;1;1;1;1;1;1	2;2;2;2;2;2;2;1;1;1;1;1;1;1;1;1;1	Large proline-rich protein BAG6	BAG6;BAT3	;;;;;;;;;;;;;;;;	17	2	2	2	1	1	1	1	0	0	0	0	0	0	0	0	1	1	1	0	2	1	2	1	0	1	0	1	1	0	1	0	1	1	1	0	0	0	0	0	0	1
A0A075B6F6;Q8TCT9	A0A075B6F6;Q8TCT9	1;1	1;1	1;1	Minor histocompatibility antigen H13	HM13	;	2	1	1	1	0	0	0	0	1	0	0	0	1	0	0	0	0	0	0	0	0	0	0	0	0	1	0	0	0	0	0	0	0	0	0	0	0	0	0	0	0	0
A0A075B6I0	A0A075B6I0	2	2	2		IGLV8-61		1	2	2	2	1	1	1	2	0	1	0	1	0	2	1	2	2	2	0	2	2	1	1	1	2	0	1	0	0	1	0	0	2	1	0	1	1	2	0	1	2	1
A0A075B6I1	A0A075B6I1	3	3	3		IGLV4-60		1	3	3	3	0	0	0	0	1	0	0	0	0	0	0	0	0	1	1	1	1	2	0	0	0	0	0	0	0	0	0	3	0	0	0	1	1	0	0	0	0	0
A0A075B6I9;P04211	A0A075B6I9;P04211	3;2	3;2	3;2	Ig lambda chain V region 4A	IGLV7-46	;	2	3	3	3	1	2	0	1	0	1	0	1	0	1	1	1	2	2	1	0	2	1	0	0	0	0	0	0	0	1	0	1	1	1	0	0	2	2	1	0	2	0
A0A075B6J9	A0A075B6J9	2	2	2		IGLV2-18		1	2	2	2	1	1	0	0	0	1	1	1	0	1	0	1	1	1	1	0	1	1	0	0	1	0	0	0	0	0	0	0	1	0	1	1	0	1	1	0	1	0
A0A075B6P5;P01615;A0A075B6S6	A0A075B6P5;P01615	3;3;1	2;2;0	1;1;0	Ig kappa chain V-II region FR	IGKV2D-28	;	3	3	2	1	2	3	2	2	2	2	2	2	2	2	2	3	3	3	3	3	3	3	3	1	2	2	2	3	3	3	2	3	3	3	3	3	3	3	3	2	3	2
A0A075B6R2	A0A075B6R2	2	1	1		IGHV4-4		1	2	1	1	1	1	1	1	0	1	0	1	0	1	1	1	2	1	1	2	2	2	1	1	2	0	2	1	1	0	1	2	2	2	1	2	2	1	1	0	1	1
A0A075B6S2;A2NJV5;A0A0A0MRZ7	A0A075B6S2;A2NJV5	5;4;2	5;4;2	4;3;1		IGKV2D-29;IGKV A18	;	3	5	5	4	1	1	1	1	1	2	1	2	1	1	2	2	2	3	2	1	3	4	2	1	2	2	1	2	3	1	1	2	4	3	2	1	4	1	4	1	3	2
A0A075B6S9	A0A075B6S9	1	1	1		IGKV1D-37		1	1	1	1	0	1	0	0	0	1	0	0	0	1	0	1	1	1	0	0	0	0	0	0	0	0	0	0	0	0	0	0	1	0	0	0	0	0	0	0	0	0
A0A075B730;A0A087X1U6;P58107	A0A075B730;A0A087X1U6;P58107	48;48;46	38;38;37	38;38;37	Epiplakin	EPPK1	;;	3	48	38	38	8	7	14	20	1	10	7	3	8	11	17	11	18	9	16	24	8	16	36	29	13	7	14	19	9	18	24	32	7	21	19	10	27	22	13	13	11	22
A0A087WX88;A0A075B781;P54317	A0A087WX88;A0A075B781;P54317	23;23;23	23;23;23	23;23;23	Triacylglycerol lipase;Pancreatic lipase-related protein 2	PNLIPRP2	;;	3	23	23	23	0	0	1	0	17	4	13	17	22	13	0	0	0	3	0	2	0	0	13	1	1	1	0	0	1	13	0	0	0	0	0	10	0	6	2	11	0	1
A0A075B7B5;B7ZM87;A2RUF3;P0DMP2;P0DJJ0;O75044;A0A075B7C8;A0A075B743;G5EA48;Q7Z6B7	A0A075B7B5;B7ZM87;A2RUF3;P0DMP2;P0DJJ0;O75044;A0A075B7C8;A0A075B743;G5EA48;Q7Z6B7	2;2;2;2;2;2;1;1;1;1	2;2;2;2;2;2;1;1;1;1	2;2;2;2;2;2;1;1;1;1	SLIT-ROBO Rho GTPase-activating protein 2B;SLIT-ROBO Rho GTPase-activating protein 2C;SLIT-ROBO Rho GTPase-activating protein 2;SLIT-ROBO Rho GTPase-activating protein 1	SRGAP2;SRGAP2B;SRGAP2C;SRGAP1	;;;;;;;;;	10	2	2	2	1	1	0	2	0	0	0	0	0	0	1	1	0	0	0	0	1	1	0	1	0	1	1	1	1	0	1	2	0	0	0	1	0	0	0	0	0	1
A0A075B7B8	A0A075B7B8	3	2	2		IGHV3OR16-12		1	3	2	2	2	2	1	2	0	2	1	0	0	2	2	2	2	2	2	2	3	2	2	2	1	1	1	2	2	1	1	3	3	3	2	2	2	2	2	1	2	2
A0A075B7D0	A0A075B7D0	2	2	2		IGHV1OR15-1		1	2	2	2	1	1	1	1	0	1	1	0	0	1	1	1	1	1	1	1	1	2	1	1	0	1	1	1	1	1	1	1	1	1	1	1	1	1	1	1	1	1
A0A075B7D9;Q92804;A0A075B7F4	A0A075B7D9;Q92804	4;4;1	2;2;1	2;2;1	TATA-binding protein-associated factor 2N	TAF15	;	3	4	2	2	2	3	3	2	1	2	1	1	1	3	1	4	4	3	4	4	4	3	4	4	4	2	4	3	3	2	4	3	4	3	3	2	4	3	4	2	3	3
A0A075B7F0	A0A075B7F0	5	1	0		IGHV3OR16-10		1	5	1	0	2	2	0	0	0	3	2	1	0	2	3	2	2	3	2	3	2	2	1	2	2	2	2	2	2	3	2	1	4	1	2	3	2	3	2	3	2	4
V9HW75;A0A087WSV8;E9PKG6;P80303;Q2L696;E9PLR0;E9PLE9;H0YEG8;E9PM22;E9PJP3	V9HW75;A0A087WSV8;E9PKG6;P80303;Q2L696	14;14;13;12;10;6;6;4;2;1	14;14;13;12;10;6;6;4;2;1	10;10;9;10;10;6;6;4;2;1	Nucleobindin-2;Nesfatin-1	HEL-S-109;NUCB2;Nucb2	;;;;	10	14	14	10	8	8	3	6	5	7	8	4	11	9	5	12	8	7	6	9	9	10	12	11	5	10	7	7	11	8	6	8	8	7	8	9	6	8	7	6	6	6
A0A087WSY5;Q96IY4	A0A087WSY5;Q96IY4	3;3	3;3	2;2	Carboxypeptidase B2	CPB2	;	2	3	3	2	2	2	1	2	0	2	2	1	1	2	2	2	2	2	3	1	1	2	3	1	0	2	0	2	2	2	1	0	2	3	3	2	1	1	0	2	3	1
A0A087WSY6	A0A087WSY6	3	3	1		IGKV3D-15		1	3	3	1	2	2	2	2	1	2	2	2	1	3	2	3	2	3	3	2	3	3	2	1	2	2	1	1	2	3	2	3	3	1	1	2	1	2	1	2	2	3
A0A087WSY9;Q16881;F8W809;A0A087WSW9;A0A182DWI3;E9PIR7;E2QRB9;E9PKD3;A0A0B4J225;E9PIZ5;E9PLT3;E9PKI4;E9PQI3	A0A087WSY9;Q16881;F8W809;A0A087WSW9;A0A182DWI3;E9PIR7;E2QRB9	20;20;19;19;19;18;17;7;4;4;3;3;2	20;20;19;19;19;18;17;7;4;4;3;3;2	19;19;18;18;18;17;16;6;3;3;2;2;2	Thioredoxin reductase 1, cytoplasmic	TXNRD1	;;;;;;	13	20	20	19	7	6	8	7	6	7	5	3	5	6	9	10	9	9	9	13	8	9	10	13	11	8	5	13	12	9	9	8	8	12	12	9	12	10	8	7	11	11
K7ERP4;A0A087X2I2;A0A087WT12;P36969;K7EKX7;R4GNE4;K7ENB4;K7EJ20;A0A0A0MTT1;A0A087X247	K7ERP4;A0A087X2I2;A0A087WT12;P36969;K7EKX7;R4GNE4;K7ENB4;K7EJ20	7;7;7;7;5;5;5;5;3;2	7;7;7;7;5;5;5;5;3;2	7;7;7;7;5;5;5;5;3;2	Glutathione peroxidase;Phospholipid hydroperoxide glutathione peroxidase, mitochondrial	GPX4	;;;;;;;	10	7	7	7	2	4	2	3	3	2	2	3	3	4	2	5	3	5	3	4	5	3	5	5	5	4	3	5	6	6	6	5	6	5	5	4	6	6	6	5	4	4
I3L159;I3L1F5;A0A087WT44;P30519;I3L276;I3L4P8;A0A1B0GXH0;I3L463	I3L159;I3L1F5;A0A087WT44;P30519;I3L276;I3L4P8;A0A1B0GXH0;I3L463	3;3;3;3;2;2;2;2	3;3;3;3;2;2;2;2	3;3;3;3;2;2;2;2	Heme oxygenase 2	HMOX2	;;;;;;;	8	3	3	3	2	1	0	1	0	1	0	0	0	1	2	2	2	1	2	1	1	2	2	2	1	0	1	1	3	0	3	2	1	2	1	0	3	2	1	0	3	1
A0A087WTA8;P08123	A0A087WTA8;P08123	18;18	18;18	18;18	Collagen alpha-2(I) chain	COL1A2	;	2	18	18	18	12	15	12	13	6	14	12	6	10	13	11	14	12	14	17	12	11	14	12	11	11	10	11	12	13	14	10	11	14	14	14	13	18	12	13	13	15	12
A0A087WTJ2;Q8WWP7;Q96F15	A0A087WTJ2;Q8WWP7;Q96F15	2;1;1	2;1;1	2;1;1	GTPase IMAP family member 1;GTPase IMAP family member 5	GIMAP1-GIMAP5;GIMAP1;GIMAP5	;;	3	2	2	2	0	0	0	0	0	0	0	1	0	0	0	0	0	0	0	1	0	0	1	0	0	1	0	0	0	0	1	0	1	0	0	1	0	1	0	0	1	0
A0A087WTP3;Q92945;M0QYH3;M0QXW7;M0QYG1;M0R0C6;M0R3J3	A0A087WTP3;Q92945	24;24;7;4;3;3;3	20;20;6;3;1;1;1	7;7;1;1;1;1;1	Far upstream element-binding protein 2	KHSRP	;	7	24	20	7	21	16	18	20	9	18	17	11	10	17	18	17	19	17	16	19	18	18	17	18	17	19	18	17	18	17	19	14	16	17	19	18	16	13	17	14	16	18
A0A087WTS0;P18283;H0YJK8;G3V4J6;G3V323	A0A087WTS0;P18283;H0YJK8	14;14;10;4;4	14;14;10;4;4	14;14;10;4;4	Glutathione peroxidase;Glutathione peroxidase 2	GPX2	;;	5	14	14	14	12	0	8	9	3	0	3	2	1	4	10	8	9	0	3	9	1	11	7	13	6	2	5	10	6	5	1	5	0	5	8	4	9	7	10	4	0	7
A0A087WTV6;Q96C36;A0A087WZR9;J3KR12	A0A087WTV6;Q96C36;A0A087WZR9;J3KR12	7;7;5;5	7;7;5;5	6;6;4;4	Pyrroline-5-carboxylate reductase 2;Pyrroline-5-carboxylate reductase	PYCR2	;;;	4	7	7	6	2	2	4	3	1	3	2	0	6	4	3	3	4	2	2	4	5	4	2	6	4	3	0	3	2	3	2	3	1	2	1	1	3	4	2	2	3	2
A0A087WTZ5;E9PRQ7;Q04323;E9PJ81	A0A087WTZ5;E9PRQ7;Q04323;E9PJ81	4;4;4;3	4;4;4;3	4;4;4;3	UBX domain-containing protein 1	UBXN1	;;;	4	4	4	4	3	1	2	3	1	1	2	1	0	4	3	4	3	3	2	3	4	4	4	4	3	3	2	3	4	4	4	3	3	4	3	3	3	3	3	3	3	2
A0A087WU03	A0A087WU03	1	1	1		HNRNPDL		1	1	1	1	1	1	1	1	1	1	1	1	1	1	1	1	1	1	1	1	1	1	1	1	1	1	1	1	1	1	1	1	1	1	1	1	1	1	1	1	1	1
A0A087WU14;A0A087WXB0;O15126	A0A087WU14;A0A087WXB0;O15126	3;3;3	3;3;3	3;3;3	Secretory carrier-associated membrane protein 1	SCAMP1	;;	3	3	3	3	0	1	1	1	0	1	2	2	1	1	1	0	0	0	0	1	0	1	3	0	0	3	1	2	1	2	2	0	2	2	3	2	2	1	1	1	0	2
E9PRB9;E9PL01;A0A087WUC6;E9PI68;Q15005	E9PRB9;E9PL01;A0A087WUC6;E9PI68;Q15005	3;3;3;3;3	3;3;3;3;3	3;3;3;3;3	Signal peptidase complex subunit 2	SPCS2	;;;;	5	3	3	3	1	1	1	1	0	1	1	0	3	1	1	1	1	1	1	1	2	1	1	1	1	1	1	1	1	1	1	1	1	1	0	2	1	1	1	1	1	0
A0A087WUI4;A0A087X1U0;A0A0C4DGM1;A0A0C4DFZ7;Q9BZJ3;A6NIE9;P05981	A0A087WUI4;A0A087X1U0;A0A0C4DGM1	15;14;11;4;4;1;1	1;1;0;0;0;0;0	1;1;0;0;0;0;0		TPSB2;TPSAB1	;;	7	15	1	1	12	13	12	11	4	9	12	6	8	10	14	11	13	11	11	12	8	10	10	6	10	10	11	9	10	9	8	11	8	10	10	11	9	11	11	8	11	9
A0A087WUK2;O14979	A0A087WUK2;O14979	12;12	11;11	11;11	Heterogeneous nuclear ribonucleoprotein D-like	HNRNPDL	;	2	12	11	11	8	8	6	7	4	9	8	5	7	8	5	8	10	6	9	10	11	8	11	10	7	8	8	10	9	8	11	9	8	9	9	8	9	7	8	6	7	8
A0A087WUL2;P49720;A0A087WXQ8;A0A087WY10	A0A087WUL2;P49720;A0A087WXQ8;A0A087WY10	8;8;6;6	8;8;6;6	8;8;6;6	Proteasome subunit beta type-3	PSMB3	;;;	4	8	8	8	5	4	5	6	4	5	4	3	4	3	7	6	6	5	6	6	7	6	7	7	6	7	4	5	7	7	7	8	5	6	8	4	6	7	6	6	3	6
A0A087X1F5;A0A087WYV9;A0A087WUM0;P57105	A0A087X1F5;A0A087WYV9;A0A087WUM0;P57105	1;1;1;1	1;1;1;1	1;1;1;1	Synaptojanin-2-binding protein	SYNJ2BP-COX16;SYNJ2BP	;;;	4	1	1	1	1	0	1	1	0	0	0	0	0	1	1	1	1	0	0	1	0	1	1	1	1	1	0	1	1	0	1	1	0	1	1	0	1	1	1	0	0	1
A0A087WUN7;H0YJ40;G3V4X6;G3V2S9;Q9GZT3;H0YJW7;H0YJI1;H0YJ07;H0YJU7	A0A087WUN7;H0YJ40;G3V4X6;G3V2S9;Q9GZT3;H0YJW7	4;4;4;4;4;3;1;1;1	4;4;4;4;4;3;1;1;1	4;4;4;4;4;3;1;1;1	SRA stem-loop-interacting RNA-binding protein, mitochondrial	SLIRP	;;;;;	9	4	4	4	2	1	2	2	0	1	0	1	2	1	1	1	3	1	0	2	3	0	2	3	1	1	2	2	0	0	2	1	0	1	1	1	2	0	1	0	0	0
A0A087WUQ6;P07203	A0A087WUQ6;P07203	14;14	14;14	14;14	Glutathione peroxidase;Glutathione peroxidase 1	GPX1	;	2	14	14	14	11	10	8	10	5	9	10	7	7	9	12	10	7	9	10	8	11	10	11	10	10	11	10	10	11	10	9	10	11	12	11	10	11	11	9	10	11	10
E7ETK0;A0A087WUS0;P62847	E7ETK0;A0A087WUS0;P62847	5;5;5	5;5;5	5;5;5	40S ribosomal protein S24	RPS24	;;	3	5	5	5	3	5	4	4	2	4	3	2	4	4	4	5	5	3	4	4	5	3	3	3	3	3	4	3	4	4	4	4	4	4	5	2	4	3	3	3	4	2
A0A087WUT6;O60841	A0A087WUT6;O60841	6;6	6;6	6;6	Eukaryotic translation initiation factor 5B	EIF5B	;	2	6	6	6	3	3	0	3	1	0	0	1	1	1	1	2	1	1	2	3	4	3	5	4	1	3	1	2	3	3	4	5	3	5	3	1	5	4	1	1	0	4
R4GMX5;I3L192;A0A087WUV8;A0A087X2B5;P35613;R4GN83	R4GMX5;I3L192;A0A087WUV8;A0A087X2B5;P35613;R4GN83	3;3;3;3;3;2	3;3;3;3;3;2	3;3;3;3;3;2	Basigin	BSG	;;;;;	6	3	3	3	1	0	1	1	1	1	2	0	2	1	2	2	1	2	1	0	3	1	3	2	1	1	1	1	0	3	3	3	1	3	3	1	2	2	1	2	1	1
A0A087WUX8;A0A087WYF7;Q6UXV4	A0A087WUX8;A0A087WYF7;Q6UXV4	3;3;3	3;3;3	3;3;3	MICOS complex subunit MIC27	APOOL	;;	3	3	3	3	3	0	2	2	1	1	1	0	1	2	2	0	1	1	2	1	3	3	2	2	2	1	1	3	1	1	3	0	1	2	1	2	3	3	3	2	0	1
A0A087WV05;Q99417;A0A0D9SEI7	A0A087WV05;Q99417	4;4;1	4;4;1	4;4;1	C-Myc-binding protein	MYCBP	;	3	4	4	4	3	3	3	3	1	4	3	1	3	3	4	3	3	1	2	3	3	3	1	3	2	2	2	3	3	3	2	1	1	2	2	3	2	1	2	3	1	1
A0A087WVE2;O00602	A0A087WVE2;O00602	1;1	1;1	1;1	Ficolin-1	FCN1	;	2	1	1	1	0	1	1	1	0	0	0	0	0	1	1	1	0	0	0	1	0	0	0	1	0	0	1	0	0	0	0	0	0	0	0	0	0	0	1	0	0	0
A0A087WVI1;Q96JY6;B3KPU0;E5RGS7;C9JS55;F8WFB8;H0YBP7;C9J760;C9J0X3;C9K0F0;C9JSR2;A0A087WU48;A0A087WUQ1;H7C1D1	A0A087WVI1;Q96JY6;B3KPU0;E5RGS7	8;8;6;4;3;2;2;2;2;2;2;1;1;1	8;8;6;4;3;2;2;2;2;2;2;1;1;1	8;8;6;4;3;2;2;2;2;2;2;1;1;1	PDZ and LIM domain protein 2	PDLIM2	;;;	14	8	8	8	7	7	8	6	1	6	4	2	1	5	5	8	6	7	8	8	3	6	6	8	7	1	7	7	7	4	5	4	4	6	4	7	5	4	8	3	7	5
A0A087WVJ0;A0A0A0MSH4;A0A0C4DGW3;A0A087X2A4;A0A087WWM1;P15941;B1AVQ7;A0A0A0MRB3;A0A087X061;A0A087WZZ6;Q7Z536;A0A087X0L2;A6ZIE4;A6ZIE3	A0A087WVJ0;A0A0A0MSH4;A0A0C4DGW3;A0A087X2A4;A0A087WWM1;P15941;B1AVQ7;A0A0A0MRB3;A0A087X061;A0A087WZZ6;Q7Z536;A0A087X0L2	4;4;4;4;4;4;3;3;2;2;2;2;1;1	4;4;4;4;4;4;3;3;2;2;2;2;1;1	4;4;4;4;4;4;3;3;2;2;2;2;1;1	Mucin-1;Mucin-1 subunit alpha;Mucin-1 subunit beta	MUC1	;;;;;;;;;;;	14	4	4	4	2	0	2	2	1	0	1	0	0	3	3	2	3	0	2	2	2	2	3	3	3	0	3	3	1	2	2	4	0	3	4	2	4	3	1	3	1	3
A0A087WVM4;B7ZM99;Q6UB35	A0A087WVM4;B7ZM99;Q6UB35	1;1;1	1;1;1	1;1;1	Monofunctional C1-tetrahydrofolate synthase, mitochondrial	MTHFD1L	;;	3	1	1	1	0	0	0	0	0	0	0	0	0	0	0	0	0	0	0	0	0	0	0	0	0	0	0	0	0	0	1	0	0	0	0	0	0	0	0	0	0	0
A0A087WVQ6;Q00610;J3KS13;J3KSQ2;K7EJJ5;J3QL20;J3KRF5;F5H5N6;A0A087WV74;A0A087WXH4	A0A087WVQ6;Q00610	93;93;26;7;7;5;5;1;1;1	93;93;26;7;7;5;5;1;1;1	73;73;24;6;7;5;5;0;0;0	Clathrin heavy chain;Clathrin heavy chain 1	CLTC	;	10	93	93	73	64	60	60	58	30	47	51	30	50	64	59	72	66	67	66	78	75	78	84	82	70	69	68	80	78	72	86	73	70	73	78	66	73	70	66	56	66	76
A0A087WVZ9;A0A0A0MQR7;P19388;A0A087WWX0;A0A087WVN5	A0A087WVZ9;A0A0A0MQR7;P19388;A0A087WWX0	4;4;4;3;1	4;4;4;3;1	4;4;4;3;1	DNA-directed RNA polymerases I, II, and III subunit RPABC1	POLR2E	;;;	5	4	4	4	2	2	2	1	1	2	2	1	2	2	2	2	2	2	0	1	2	2	2	3	2	2	1	3	2	1	4	3	3	3	2	1	2	2	2	2	2	3
A0A087WW36;A0A087WYU6;A0A0A0MS36;X5D289;Q9NPH0	A0A087WW36;A0A087WYU6;A0A0A0MS36;X5D289;Q9NPH0	1;1;1;1;1	1;1;1;1;1	1;1;1;1;1	Lysophosphatidic acid phosphatase type 6	ACP6	;;;;	5	1	1	1	1	0	1	1	0	0	0	0	0	0	1	0	1	0	0	1	1	1	1	1	0	0	0	1	0	0	1	1	1	1	1	0	1	1	0	0	1	0
A0A087WW40;Q9Y371	A0A087WW40;Q9Y371	13;13	13;13	12;12	Endophilin-B1	SH3GLB1	;	2	13	13	12	11	11	6	10	4	9	6	3	5	9	9	12	11	8	10	11	11	12	11	11	8	7	6	11	13	10	11	12	10	10	12	8	11	12	9	6	10	7
A0A087WW59;Q7Z7L8	A0A087WW59;Q7Z7L8	2;2	2;2	2;2	Uncharacterized protein C11orf96	C11orf96	;	2	2	2	2	1	1	0	0	0	0	0	0	0	1	1	2	2	0	1	2	2	1	1	2	1	1	1	2	2	1	1	2	1	1	0	0	1	0	2	1	0	1
A0A087WWE2;P24928	A0A087WWE2;P24928	2;2	2;2	2;2	DNA-directed RNA polymerase;DNA-directed RNA polymerase II subunit RPB1	POLR2A	;	2	2	2	2	1	0	0	2	1	0	0	1	1	0	0	1	0	0	0	0	1	1	0	1	0	1	0	0	1	2	2	0	1	0	1	0	0	0	0	2	0	0
A0A087WX98;A0A087WWE4;P0CG37;P0CG36	A0A087WX98;A0A087WWE4;P0CG37;P0CG36	2;2;2;2	2;2;2;2	2;2;2;2	Cryptic protein;Cryptic family protein 1B	CFC1;CFC1B	;;;	4	2	2	2	0	0	0	1	0	0	0	0	0	0	0	0	0	0	0	0	0	0	0	0	1	1	0	0	0	0	0	0	0	0	1	1	0	1	0	0	0	0
A0A087WWF1;Q8WWX9	A0A087WWF1;Q8WWX9	1;1	1;1	1;1	Selenoprotein M	SELM	;	2	1	1	1	1	1	1	1	0	1	0	0	0	1	1	1	1	1	1	1	1	1	1	1	1	0	1	1	1	1	1	1	1	1	1	1	1	1	1	0	1	1
A0A087WWM0;O43617;A0A087WYS5;A6NKE1	A0A087WWM0;O43617;A0A087WYS5	3;3;2;1	3;3;2;1	3;3;2;1	Trafficking protein particle complex subunit 3	TRAPPC3	;;	4	3	3	3	2	2	2	2	1	0	1	0	1	0	1	1	1	0	1	1	2	2	1	1	1	1	2	2	2	1	3	2	2	1	2	2	1	1	2	0	0	1
A0A087WWM4;F8WAN9;H0YNJ6;Q9P2T1;H0YMB3;H0YLV5;H0YN22;H0YK13;H0YLB8;H0YMW6;H0YNS9;H0YK71;H0YNH0;H0YKE1	A0A087WWM4;F8WAN9;H0YNJ6;Q9P2T1;H0YMB3;H0YLV5;H0YN22;H0YK13;H0YLB8	6;6;6;6;5;5;3;3;3;2;2;2;2;1	6;6;6;6;5;5;3;3;3;2;2;2;2;1	6;6;6;6;5;5;3;3;3;2;2;2;2;1	GMP reductase;GMP reductase 2	GMPR2	;;;;;;;;	14	6	6	6	3	3	4	3	1	2	2	1	2	4	2	3	3	4	3	4	5	3	5	4	3	4	1	3	3	3	4	4	4	4	5	3	4	3	4	3	3	4
A0A087WWR8;Q8IWU6	A0A087WWR8;Q8IWU6	4;4	4;4	4;4	Extracellular sulfatase Sulf-1	SULF1	;	2	4	4	4	1	3	2	3	0	0	0	0	0	0	0	1	1	0	2	1	2	2	2	0	1	0	0	1	2	1	0	2	0	1	1	1	2	1	3	0	0	4
D6RBG4;A0A087WWU9;A0A087WYR0;P09132	D6RBG4;A0A087WWU9;A0A087WYR0;P09132	1;1;1;1	1;1;1;1	1;1;1;1	Signal recognition particle 19 kDa protein	SRP19	;;;	4	1	1	1	0	0	0	1	1	0	0	1	1	0	0	0	0	0	0	0	0	0	0	0	0	1	0	0	0	1	1	1	0	1	0	1	0	0	0	0	0	0
A0A087WX10;P54803;G3V4M2;G3V5E8;G3V255	A0A087WX10;P54803;G3V4M2;G3V5E8	3;3;2;2;1	3;3;2;2;1	3;3;2;2;1	Galactocerebrosidase	GALC	;;;	5	3	3	3	1	0	1	1	0	0	0	0	0	2	0	0	0	0	0	2	0	2	1	2	0	2	0	1	0	1	0	0	0	2	1	0	1	1	0	0	0	0
A0A087WXC5;E7ESZ7;O95299;C9J6X0;Q8N1B9;H7C2W5;H7C1Y7;H7C2X4	A0A087WXC5;E7ESZ7;O95299;C9J6X0;Q8N1B9	11;11;11;7;6;3;3;3	11;11;11;7;6;3;3;3	11;11;11;7;6;3;3;3	NADH dehydrogenase [ubiquinone] 1 alpha subcomplex subunit 10, mitochondrial	NDUFA10	;;;;	8	11	11	11	7	6	7	6	4	5	7	4	5	8	5	7	6	6	6	6	7	7	9	8	7	9	6	7	9	7	10	6	7	9	9	7	7	6	6	7	5	4
A0A087WXI5;P12830;H3BNC6;A0A087WX17;A0A087WU43;H3BVI7;J3QKP1	A0A087WXI5;P12830;H3BNC6;A0A087WX17;A0A087WU43;H3BVI7	10;10;7;7;7;5;3	10;10;7;7;7;5;3	10;10;7;7;7;5;3	Cadherin-1;E-Cad/CTF1;E-Cad/CTF2;E-Cad/CTF3	CDH1	;;;;;	7	10	10	10	9	0	6	4	5	0	8	4	5	9	6	8	7	0	2	8	9	8	5	8	7	9	4	8	0	8	7	6	0	5	8	3	7	7	3	9	0	3
A0A087WXI7;O95965;U3KPX5;A0A087WY35	A0A087WXI7;O95965;U3KPX5;A0A087WY35	3;3;2;2	3;3;2;2	3;3;2;2	Integrin beta-like protein 1	ITGBL1	;;;	4	3	3	3	1	2	1	1	0	1	0	0	0	2	2	1	1	1	1	1	1	2	1	1	2	1	1	2	2	1	0	1	2	2	2	1	0	1	1	1	1	3
A0A087WYI3;A0A087WXL1;P41439;F5H2G8;F5H5L8;A0A087WWY2	A0A087WYI3;A0A087WXL1;P41439;F5H2G8;F5H5L8;A0A087WWY2	4;4;4;2;2;2	2;2;2;1;0;0	2;2;2;1;0;0	Folate receptor gamma	FOLR3;FOLR2	;;;;;	6	4	2	2	1	0	0	4	0	1	0	0	0	2	2	2	1	2	1	1	1	1	1	2	2	1	1	1	1	2	1	1	1	1	1	1	0	2	1	1	1	1
B7Z879;A0A087WXL6;Q9H270;A0A0G2JS92	B7Z879;A0A087WXL6;Q9H270;A0A0G2JS92	4;4;4;3	4;4;4;3	4;4;4;3	Vacuolar protein sorting-associated protein 11 homolog	VPS11	;;;	4	4	4	4	1	3	1	2	0	1	0	0	1	1	2	2	1	1	2	0	1	2	3	3	2	1	0	2	3	1	2	2	1	1	1	1	0	1	1	1	1	3
A0A087WXM6;J3QQT2;J3KRX5;A0A0A6YYL6;P18621;J3QLC8;A0A0A0MRF8;J3KRB3;A0A087WWH0;J3QS96;A0A087WY81;J3KSJ0	A0A087WXM6;J3QQT2;J3KRX5;A0A0A6YYL6;P18621;J3QLC8;A0A0A0MRF8;J3KRB3;A0A087WWH0;J3QS96	11;11;11;11;11;9;9;8;8;8;5;2	11;11;11;11;11;9;9;8;8;8;5;2	11;11;11;11;11;9;9;8;8;8;5;2	60S ribosomal protein L17	RPL17;RPL17-C18orf32	;;;;;;;;;	12	11	11	11	4	7	7	6	6	7	6	4	10	7	7	8	7	6	8	7	6	6	7	7	7	4	6	7	6	6	5	5	7	6	8	7	7	4	7	6	6	5
K7ENU8;A0A087WXM8;P50895	K7ENU8;A0A087WXM8;P50895	1;1;1	1;1;1	1;1;1	Basal cell adhesion molecule	BCAM	;;	3	1	1	1	1	1	1	1	1	1	1	1	1	1	1	1	0	1	0	1	1	0	1	1	1	1	1	1	1	1	1	1	1	1	1	1	1	0	1	1	1	1
A0A087WXS7;O43681;K7ERW9	A0A087WXS7;O43681;K7ERW9	10;10;6	10;10;6	10;10;6	ATPase ASNA1	ASNA1	;;	3	10	10	10	5	6	8	6	1	5	5	1	3	5	7	7	9	3	6	7	7	4	6	5	3	2	4	6	8	3	6	6	6	4	4	3	5	3	3	3	5	7
H7BXI1;A0A087WXU3;A0FGR8	H7BXI1;A0A087WXU3;A0FGR8	3;3;3	3;3;3	3;3;3	Extended synaptotagmin-2	ESYT2	;;	3	3	3	3	0	0	1	0	0	0	0	0	0	1	0	0	0	1	0	1	0	1	2	2	1	0	0	1	1	1	2	0	2	2	2	0	2	2	0	0	0	2
A0A087WY00;G3V394;F8WE88;F8W6H6;Q9Y4I1;H0YMK3;Q9NQX4;G3V3C9;H0YM93;H0YM96;Q9ULV0	A0A087WY00;G3V394;F8WE88;F8W6H6;Q9Y4I1;H0YMK3;Q9NQX4	3;3;3;3;3;2;2;1;1;1;1	3;3;3;3;3;2;2;1;1;1;1	3;3;3;3;3;2;2;1;1;1;1	Unconventional myosin-Va;Unconventional myosin-Vc	MYO5A;MYO5C	;;;;;;	11	3	3	3	1	0	0	1	2	0	0	2	2	0	1	0	0	0	0	0	0	1	2	0	0	1	0	1	2	1	2	1	0	2	1	0	0	0	0	2	0	2
A0A087WY55;Q9NP79;Q5TGM0	A0A087WY55;Q9NP79;Q5TGM0	3;3;2	3;3;2	3;3;2	Vacuolar protein sorting-associated protein VTA1 homolog	VTA1	;;	3	3	3	3	3	2	2	3	0	3	3	0	2	1	3	3	2	2	2	3	1	2	3	3	2	1	0	3	1	1	3	2	3	2	3	2	3	2	2	1	2	3
A0A087WY71;E9PFW3;Q96CW1;C9JJ47;C9JTK4;C9JGT8;C9JJD3;H7C4C3;C9JPV8	A0A087WY71;E9PFW3;Q96CW1;C9JJ47	10;10;10;6;2;2;1;1;1	10;10;10;6;2;2;1;1;1	10;10;10;6;2;2;1;1;1	AP-2 complex subunit mu	AP2M1	;;;	9	10	10	10	8	9	7	6	3	5	5	4	3	7	8	7	8	9	6	8	6	8	8	9	9	7	6	10	8	5	8	8	7	6	5	5	8	8	7	5	7	7
D6RFM0;D6RAH7;H9KV45;A0A0A0MQU3;A0A087WY85;P62837;P61077	D6RFM0;D6RAH7;H9KV45;A0A0A0MQU3;A0A087WY85;P62837;P61077	2;2;2;2;2;2;2	2;2;2;2;2;2;2	1;1;1;1;1;1;1	Ubiquitin-conjugating enzyme E2 D2;Ubiquitin-conjugating enzyme E2 D3	UBE2D2;UBE2D3	;;;;;;	7	2	2	1	1	2	2	2	0	2	1	0	1	1	1	1	1	2	1	0	1	0	0	1	1	1	1	2	1	1	2	0	0	1	1	0	1	1	1	1	0	0
G3V3G2;G3V535;A0A087WYI2;G3V2K5;G3V5F7	G3V3G2;G3V535;A0A087WYI2;G3V2K5;G3V5F7	6;6;6;4;4	1;1;1;0;0	1;1;1;0;0		EVL	;;;;	5	6	1	1	4	4	0	1	0	1	0	0	0	2	1	3	3	2	0	3	5	3	5	5	3	2	1	0	5	2	5	2	4	3	0	1	0	1	3	0	3	0
A0A087WYN9;Q7Z478	A0A087WYN9;Q7Z478	3;3	3;3	3;3	ATP-dependent RNA helicase DHX29	DHX29	;	2	3	3	3	0	1	0	1	1	0	0	0	1	0	1	0	0	0	1	1	0	0	3	1	0	1	0	0	0	1	2	0	1	1	1	0	1	0	2	3	0	2
A0A087WYR3;O43399;A0A087WZ51	A0A087WYR3;O43399;A0A087WZ51	12;12;6	12;12;6	12;12;6	Tumor protein D54	TPD52L2	;;	3	12	12	12	7	8	9	8	4	9	4	4	5	9	7	9	6	11	8	10	10	10	11	11	9	9	7	9	11	10	11	9	11	10	12	10	11	11	8	8	10	11
A0A087WYT3;Q15185;B4DDC6	A0A087WYT3;Q15185	7;7;3	7;7;3	7;7;3	Prostaglandin E synthase 3	PTGES3	;	3	7	7	7	7	6	6	6	4	6	6	4	4	5	6	7	7	7	7	6	7	7	7	7	7	5	7	6	7	6	7	7	7	6	6	4	6	6	7	6	5	6
H3BS73;H3BRT2;H3BQ55;H3BNT3;H3BNB2;H3BMF3;A0A087WYU2;Q96S19	H3BS73;H3BRT2;H3BQ55;H3BNT3;H3BNB2;H3BMF3;A0A087WYU2;Q96S19	1;1;1;1;1;1;1;1	1;1;1;1;1;1;1;1	1;1;1;1;1;1;1;1	UPF0585 protein C16orf13	C16orf13	;;;;;;;	8	1	1	1	0	0	0	1	0	0	0	0	0	1	0	1	0	0	0	0	1	0	1	1	0	1	0	0	0	1	0	0	0	0	0	0	0	0	0	1	0	0
A0A087WZ13;E9PAU2;Q8IY67;K7EKR9	A0A087WZ13;E9PAU2;Q8IY67	7;7;6;2	7;7;6;2	7;7;6;2	Ribonucleoprotein PTB-binding 1	RAVER1	;;	4	7	7	7	4	3	2	2	1	0	0	0	1	0	4	4	2	3	4	4	5	5	6	5	3	3	0	5	4	1	4	5	4	5	5	2	4	4	3	3	4	4
B7Z385;A0A087X0J3;A0A087WZ15;E9PDI2;P40123	B7Z385;A0A087X0J3;A0A087WZ15;E9PDI2;P40123	4;4;4;4;4	3;3;3;3;3	3;3;3;3;3	Adenylyl cyclase-associated protein;Adenylyl cyclase-associated protein 2	CAP2	;;;;	5	4	3	3	3	3	2	2	2	4	2	3	1	3	2	4	4	3	3	2	1	3	3	3	3	2	2	4	4	2	1	1	3	3	2	3	1	3	4	2	4	3
A0A087X2E5;A0A087WZN1;O43837;A0A0D9SG66	A0A087X2E5;A0A087WZN1;O43837	6;6;6;1	6;6;6;1	6;6;6;1	Isocitrate dehydrogenase [NAD] subunit, mitochondrial;Isocitrate dehydrogenase [NAD] subunit beta, mitochondrial	IDH3B	;;	4	6	6	6	1	1	1	2	1	0	1	1	1	1	2	4	1	1	2	1	5	4	3	3	3	2	1	1	3	2	2	3	3	3	1	1	3	3	3	2	1	2
A0A087WZR3;X6RJS7;H9KVA9;A0A0D9SF50;P46736	A0A087WZR3;X6RJS7;H9KVA9;A0A0D9SF50;P46736	2;1;1;1;1	2;1;1;1;1	2;1;1;1;1	Lys-63-specific deubiquitinase BRCC36	BRCC3	;;;;	5	2	2	2	2	2	2	1	1	1	0	1	0	1	2	0	2	1	1	1	1	2	1	1	2	0	1	2	1	1	2	1	2	1	2	1	2	1	1	1	2	2
A0A087WZX2;O95139	A0A087WZX2;O95139	3;3	3;3	3;3	NADH dehydrogenase [ubiquinone] 1 beta subcomplex subunit 6	NDUFB6	;	2	3	3	3	1	0	0	1	1	0	0	0	2	2	1	0	2	0	0	1	2	1	2	2	0	2	0	1	2	1	2	0	1	2	0	0	1	1	1	1	0	1
A0A087X020;Q9Y3A5;F8WE72	A0A087X020;Q9Y3A5;F8WE72	6;6;3	6;6;3	6;6;3	Ribosome maturation protein SBDS	SBDS	;;	3	6	6	6	4	5	3	4	2	3	4	1	3	3	4	6	3	6	5	5	5	5	6	5	6	5	5	6	4	5	5	5	6	5	6	5	5	5	6	1	5	4
A0A087X0C3;S4R373;A0A087X0Q1;Q7Z739	A0A087X0C3;S4R373;A0A087X0Q1;Q7Z739	1;1;1;1	1;1;1;1	1;1;1;1	YTH domain-containing family protein 3	YTHDF3	;;;	4	1	1	1	0	1	0	0	0	0	0	0	1	1	0	0	1	0	0	0	0	0	1	1	0	0	0	1	1	1	1	1	1	1	1	1	1	1	0	1	1	1
A0A087X0D5;P09668;E9PKT6	A0A087X0D5;P09668	10;10;4	10;10;4	10;10;4	Pro-cathepsin H;Cathepsin H mini chain;Cathepsin H;Cathepsin H heavy chain;Cathepsin H light chain	CTSH	;	3	10	10	10	7	8	4	8	6	7	7	6	7	7	9	10	10	7	8	9	9	8	8	8	7	8	8	8	8	7	7	8	8	9	8	6	8	8	8	6	5	7
A0A087X0I3;B4E3Q4;Q9NZK5	A0A087X0I3;B4E3Q4;Q9NZK5	2;2;2	2;2;2	2;2;2	Adenosine deaminase CECR1	CECR1	;;	3	2	2	2	1	0	0	0	0	0	0	0	0	1	0	1	2	2	1	1	2	1	1	2	0	1	0	0	2	0	0	0	2	0	0	1	0	0	0	0	2	0
A0A087X0K0;P39059	A0A087X0K0;P39059	17;17	17;17	17;17	Collagen alpha-1(XV) chain;Restin;Restin-2;Restin-3;Restin-4	COL15A1	;	2	17	17	17	10	13	6	7	4	10	12	5	6	14	10	16	12	7	14	10	11	15	9	10	11	13	12	6	12	12	3	10	13	11	15	12	11	10	13	6	11	8
A0A087X0K9;G5E9E7;G3V1L9;Q07157	A0A087X0K9;G5E9E7;G3V1L9;Q07157	7;7;7;7	7;7;7;7	7;7;7;7	Tight junction protein ZO-1	TJP1	;;;	4	7	7	7	5	5	4	5	2	2	4	2	1	5	6	5	7	4	4	5	3	4	4	5	4	3	4	4	3	1	4	3	1	3	4	1	5	3	3	2	2	3
A0A087X0R6;Q9UMY4	A0A087X0R6;Q9UMY4	11;11	11;11	10;10	Sorting nexin-12	SNX12	;	2	11	11	10	8	8	5	7	4	8	9	4	4	8	9	7	7	7	8	8	7	9	7	8	8	7	6	7	8	7	6	9	7	9	9	7	9	7	7	6	6	7
A0A087X0S5;P12109	A0A087X0S5;P12109	31;31	31;31	31;31	Collagen alpha-1(VI) chain	COL6A1	;	2	31	31	31	24	23	16	16	9	25	16	11	10	20	20	22	19	25	25	18	17	22	16	19	14	18	20	18	23	16	22	20	22	19	19	14	21	21	20	12	27	16
A0A087X0V5;P29728	A0A087X0V5;P29728	3;3	3;3	3;3	2-5-oligoadenylate synthase 2	OAS2	;	2	3	3	3	0	1	0	1	0	0	0	0	0	0	0	0	0	0	0	1	2	1	1	2	1	0	0	0	0	1	2	1	1	2	1	0	0	1	0	0	0	0
A0A087X0W7;A0A087WT95;P49753;Q86TX2;G3V4F2	A0A087X0W7;A0A087WT95;P49753;Q86TX2;G3V4F2	13;12;12;11;9	13;12;12;11;9	13;12;12;11;9	Acyl-coenzyme A thioesterase 2, mitochondrial;Acyl-coenzyme A thioesterase 1	ACOT2;ACOT1	;;;;	5	13	13	13	5	6	2	8	3	5	3	5	3	7	8	4	5	4	4	7	7	8	7	7	6	7	4	5	8	6	10	4	8	7	9	7	7	8	6	7	7	9
Q2TAM5;E9PKH5;A0A087X0W8;Q04206;E9PI38;E9PQS6;E9PKV4;A0A087WVP0;E9PMD5	Q2TAM5;E9PKH5;A0A087X0W8;Q04206;E9PI38;E9PQS6;E9PKV4;A0A087WVP0	3;3;3;3;2;2;2;2;1	3;3;3;3;2;2;2;2;1	3;3;3;3;2;2;2;2;1	Transcription factor p65	RELA	;;;;;;;	9	3	3	3	2	1	0	2	0	2	0	0	0	1	3	2	2	0	2	1	2	2	2	2	2	0	0	1	2	1	2	2	2	2	2	1	1	2	2	0	1	1
A0A0G2JN29;A0A087X117;Q15155;J3KN36;P69849;A0A0G2JP90;A0A087WW46;A0A087WTD5;H3BUC9;H3BPS9	A0A0G2JN29;A0A087X117;Q15155;J3KN36;P69849;A0A0G2JP90;A0A087WW46	25;25;25;24;24;23;23;6;5;4	25;25;25;24;24;23;23;6;5;4	1;1;1;0;0;1;1;0;1;0	Nodal modulator 1;Nodal modulator 3	NOMO1;NOMO3	;;;;;;	10	25	25	1	12	8	9	12	10	7	7	6	15	15	8	12	12	12	9	15	16	16	18	20	13	14	6	14	18	12	18	20	12	14	16	15	16	18	13	8	10	19
A0A087X142;A6NMH6;A6NFQ9;F8W8I8;Q92599;C9JV02;A0A0A0MRP8;C9J4G8	A0A087X142;A6NMH6;A6NFQ9;F8W8I8;Q92599	13;13;13;13;13;3;1;1	10;10;10;10;10;2;1;1	10;10;10;10;10;2;1;1	Septin-8	2008-09-01	;;;;	8	13	10	10	10	10	8	10	2	9	7	1	3	9	10	11	9	11	10	10	8	11	9	9	11	8	11	11	10	8	7	9	11	10	9	8	9	8	11	6	13	10
A0A087X1A5;Q5JW30;O95793	A0A087X1A5;Q5JW30;O95793	3;3;3	3;3;3	3;3;3	Double-stranded RNA-binding protein Staufen homolog 1	STAU1	;;	3	3	3	3	2	2	2	2	1	0	1	0	1	2	1	2	0	0	1	2	2	2	3	3	2	2	0	3	2	3	3	1	1	2	2	1	2	3	1	3	0	1
A0A087X1G7;A0A0B4J1S4;O60613;A0A0J9YX89	A0A087X1G7;A0A0B4J1S4;O60613	4;4;4;1	4;4;4;1	4;4;4;1	15 kDa selenoprotein	2015-09-01	;;	4	4	4	4	2	1	3	3	3	1	1	2	1	1	2	2	0	1	2	1	2	1	3	0	2	3	1	1	3	3	2	2	1	2	2	2	2	3	2	1	1	2
A0A087X1H5;Q15057;A0A0U1RQT1;H7C3K3;F8WAU0;H7C3Q8	A0A087X1H5;Q15057;A0A0U1RQT1;H7C3K3	4;4;3;2;1;1	4;4;3;2;1;1	4;4;3;2;1;1	Arf-GAP with coiled-coil, ANK repeat and PH domain-containing protein 2	ACAP2	;;;	6	4	4	4	2	0	2	0	0	0	0	0	0	0	0	2	0	0	1	0	0	1	2	2	0	0	0	1	2	1	3	2	1	0	1	1	1	2	1	0	1	1
A0A087X1J7;P22352;H0YBE4;E5RG32;H0YC19;A0A087X0K3;P59796;O75715	A0A087X1J7;P22352	9;9;3;1;1;1;1;1	9;9;3;1;1;1;1;1	9;9;3;1;1;1;1;1	Glutathione peroxidase;Glutathione peroxidase 3	GPX3	;	8	9	9	9	5	6	4	2	3	5	5	3	2	7	7	8	8	5	6	6	6	6	5	6	7	4	9	6	6	6	5	6	6	6	7	6	5	6	6	4	5	6
A0A087X1Z3;Q9UL46;H0YM70;H0YKU2	A0A087X1Z3;Q9UL46;H0YM70	16;16;13;4	16;16;13;4	16;16;13;4	Proteasome activator complex subunit 2	PSME2	;;	4	16	16	16	12	13	13	14	8	10	9	8	9	13	13	14	13	12	15	14	14	15	14	16	14	13	9	14	15	14	15	14	14	14	14	14	13	13	14	11	12	12
A0A087X232;P09871;F8WCZ6;H0Y5D1;F5H7T4;B5MCV4	A0A087X232;P09871;F8WCZ6	22;22;21;5;4;1	22;22;21;5;4;1	22;22;21;5;4;1	Complement C1s subcomponent;Complement C1s subcomponent heavy chain;Complement C1s subcomponent light chain	C1S	;;	6	22	22	22	16	15	14	14	7	16	13	9	9	15	14	17	15	16	17	15	14	9	15	16	14	10	11	14	17	16	15	16	15	17	15	12	14	11	10	11	19	13
A0A087X279;P09913	A0A087X279;P09913	6;6	6;6	6;6	Interferon-induced protein with tetratricopeptide repeats 2	IFIT2	;	2	6	6	6	0	1	0	6	0	1	0	0	0	1	1	0	1	0	1	1	2	2	1	3	3	1	0	1	1	0	3	1	0	1	1	1	0	0	0	0	0	0
A0A087X2D0;P84103	A0A087X2D0;P84103	7;7	7;7	7;7	Serine/arginine-rich splicing factor 3	SRSF3	;	2	7	7	7	5	5	5	6	5	5	5	5	6	5	6	6	5	6	5	5	7	6	7	5	5	6	7	5	6	5	5	6	7	5	6	5	5	6	6	5	5	6
A0A087X2D8;O60271;E9PFH7;A0A087WYG2;Q9UPT6;D6RHI8;H0YBE9	A0A087X2D8;O60271;E9PFH7;A0A087WYG2;Q9UPT6	6;6;3;3;3;1;1	6;6;3;3;3;1;1	6;6;3;3;3;1;1	C-Jun-amino-terminal kinase-interacting protein 4;C-Jun-amino-terminal kinase-interacting protein 3	SPAG9;MAPK8IP3	;;;;	7	6	6	6	4	1	2	2	2	1	3	2	3	2	2	1	2	2	2	1	3	5	4	2	2	4	0	3	3	4	4	4	2	3	3	2	3	2	1	5	1	4
A0A087X2I1;P62333;H0YJC0;H0YJS8;H0YJX2;H0YJE9;H0YJT1	A0A087X2I1;P62333;H0YJC0	19;19;11;9;3;1;1	19;19;11;9;3;1;1	19;19;11;9;3;1;1	26S protease regulatory subunit 10B	PSMC6	;;	7	19	19	19	16	14	13	17	4	11	7	3	7	12	12	14	15	10	12	12	15	13	13	12	13	9	9	12	13	9	16	15	14	11	13	10	14	15	13	3	12	10
A0A096LNH6;Q14185	A0A096LNH6;Q14185	5;5	5;5	4;4	Dedicator of cytokinesis protein 1	DOCK1	;	2	5	5	4	0	0	1	1	1	1	2	2	1	2	1	1	0	1	1	0	0	1	3	3	0	0	0	1	2	1	2	2	0	1	1	0	1	2	1	2	0	3
A0A096LNV3;A0A096LP02;Q9Y508	A0A096LNV3;A0A096LP02;Q9Y508	2;2;2	2;2;2	2;2;2	E3 ubiquitin-protein ligase RNF114	RNF114	;;	3	2	2	2	1	1	1	2	1	1	1	0	2	1	1	0	1	1	1	1	1	1	1	0	1	0	0	0	0	1	1	0	1	1	1	1	1	0	0	1	1	1
C9JFE4;A0A096LP07;A0A096LPJ3;A8K070;Q13098;J3QS84;J3QS88;J3KTB0;J3QLE8;J3QLT0;J3QL53;J3KRE8;J3KSA5;J3KRJ4	C9JFE4;A0A096LP07;A0A096LPJ3;A8K070;Q13098	5;5;5;5;5;2;2;2;2;2;2;2;2;2	5;5;5;5;5;2;2;2;2;2;2;2;2;2	5;5;5;5;5;2;2;2;2;2;2;2;2;2	COP9 signalosome complex subunit 1	GPS1	;;;;	14	5	5	5	2	2	3	3	0	2	3	1	2	3	2	4	2	4	2	3	3	4	5	3	3	4	2	2	3	2	3	3	2	3	3	3	3	3	1	0	1	4
A0A096LP25;Q6ZSR9;A0A096LNZ0	A0A096LP25;Q6ZSR9;A0A096LNZ0	4;4;2	4;4;2	4;4;2	Uncharacterized protein FLJ45252	AAK1	;;	3	4	4	4	1	2	2	1	0	0	0	0	1	1	3	4	1	1	2	3	3	2	3	3	3	3	1	2	2	2	2	3	2	3	2	2	1	1	2	2	1	2
A0A0A0MR88;A0A096LPC5;Q641Q2;A0A087WYF6;F8W7U3;E7ESD2;Q9Y4E1;J3KP36;B1AP61;A0A0A0MT65;Q5T1D7;Q5SRD0	A0A0A0MR88;A0A096LPC5;Q641Q2;A0A087WYF6;F8W7U3;E7ESD2;Q9Y4E1;J3KP36	9;9;9;8;8;8;8;7;3;2;1;1	9;9;9;8;8;8;8;7;3;2;1;1	9;9;9;8;8;8;8;7;3;2;1;1	WASH complex subunit FAM21A;WASH complex subunit FAM21C	FAM21C;FAM21A	;;;;;;;	12	9	9	9	2	4	3	3	1	5	3	2	1	2	0	3	1	0	2	3	3	4	5	3	5	4	2	5	3	4	4	3	4	3	3	1	3	1	5	5	3	4
A0A096LPE2;P35542	A0A096LPE2;P35542	3;3	3;3	3;3	Serum amyloid A-4 protein	SAA2-SAA4;SAA4	;	2	3	3	3	2	3	2	2	0	2	2	0	1	2	2	2	2	2	2	2	2	2	2	2	2	2	1	1	1	2	2	2	2	2	2	2	2	2	2	1	2	2
A0A096LPI6;A0A0B4J2D5;P30042;A0A096LNH5;H7C1F6;H7C2G3;A0A0B4J2H4;A0A096LP73;F2Z2Q0;A0A096LP12;A0A096LNJ1	A0A096LPI6;A0A0B4J2D5;P30042;A0A096LNH5;H7C1F6;H7C2G3;A0A0B4J2H4;A0A096LP73;F2Z2Q0;A0A096LP12	12;11;11;10;9;8;8;6;6;6;4	12;11;11;10;9;8;8;6;6;6;4	11;11;11;10;9;8;8;6;6;6;4	ES1 protein homolog, mitochondrial	C21orf33	;;;;;;;;;	11	12	12	11	11	6	6	3	3	7	6	2	4	8	6	6	6	6	6	8	6	8	5	8	11	7	7	7	4	5	5	4	5	5	8	8	4	4	7	5	7	5
A0A0A0MTC7;A0A0A0MQS9;Q16363;H0Y351;H0YAQ5;E5RFQ2;H0YAP9	A0A0A0MTC7;A0A0A0MQS9;Q16363	33;33;31;8;8;8;3	33;33;31;8;8;8;3	33;33;31;8;8;8;3	Laminin subunit alpha-4	LAMA4	;;	7	33	33	33	22	27	14	10	8	23	14	8	9	20	20	26	19	16	23	13	25	25	20	16	15	16	8	13	24	16	15	26	21	23	24	24	18	23	21	15	16	20
A0A0A0MQT0	A0A0A0MQT0	16	1	1		RBP1		1	16	1	1	11	5	10	4	5	3	11	6	9	8	5	8	6	6	5	8	4	7	11	7	8	12	8	8	4	12	8	6	3	8	9	12	7	8	5	9	2	2
U3KQC1;K7EIR0;A0A0A0MQU0;Q9BV38	U3KQC1;K7EIR0;A0A0A0MQU0;Q9BV38	2;2;2;2	2;2;2;2	2;2;2;2	WD repeat-containing protein 18	WDR18	;;;	4	2	2	2	1	1	0	1	0	1	1	0	0	1	1	2	1	1	1	1	1	1	2	1	1	1	0	2	1	1	0	1	1	1	1	1	1	2	1	1	1	1
H7C3V9;H7C277;A0A0A0MQU4;Q96I15;H7C1S7;C9JNL5;H7C1N7	H7C3V9;H7C277;A0A0A0MQU4;Q96I15;H7C1S7;C9JNL5	6;6;6;6;4;3;2	6;6;6;6;4;3;2	6;6;6;6;4;3;2	Selenocysteine lyase	SCLY	;;;;;	7	6	6	6	6	1	0	4	4	1	3	2	4	5	4	4	2	1	0	4	2	2	4	2	1	2	1	3	2	4	4	1	3	2	4	2	0	5	4	4	1	3
C9JP00;A0A0A0MQX8;Q9NR56;B1AKI6;Q86VM6;Q9NUK0	C9JP00;A0A0A0MQX8;Q9NR56	4;4;4;1;1;1	4;4;4;1;1;1	2;2;2;0;1;0	Muscleblind-like protein 1	MBNL1	;;	6	4	4	2	4	3	4	2	2	4	1	2	1	3	3	4	3	3	3	4	4	3	3	4	3	3	4	3	3	2	3	3	3	2	2	4	3	3	2	2	3	3
A0A0A0MQY0;Q53GG5;A0A087WYF8;D6RAF1	A0A0A0MQY0;Q53GG5;A0A087WYF8	13;13;9;2	13;13;9;2	13;13;9;2	PDZ and LIM domain protein 3	PDLIM3	;;	4	13	13	13	8	11	10	12	2	12	6	2	6	11	8	10	9	10	10	12	8	11	10	10	10	6	9	11	10	7	10	9	10	9	11	10	9	8	10	9	10	11
F2Z357;A0A0A0MQY8;J3KPC5;X6R8W7;P47736	F2Z357;A0A0A0MQY8;J3KPC5;X6R8W7;P47736	3;3;3;3;3	3;3;3;3;3	3;3;3;3;3	Rap1 GTPase-activating protein 1	RAP1GAP	;;;;	5	3	3	3	1	0	0	0	1	0	1	1	1	1	0	1	0	0	0	0	0	0	0	0	0	3	0	0	0	1	0	0	0	0	0	1	0	1	0	0	0	0
A0A0A0MR66;P98175	A0A0A0MR66;P98175	2;2	2;2	2;2	RNA-binding protein 10	RBM10	;	2	2	2	2	2	0	1	2	1	0	1	0	0	1	0	1	1	0	2	1	2	1	2	1	1	1	0	1	2	1	2	1	1	1	2	1	1	1	1	2	0	2
A0A0A0MRA5;B7Z4B8;Q9BUJ2;M0R3F1;M0QYZ0;M0QYI8;M0QYM5;M0R0K8;M0R203;M0QZV6	A0A0A0MRA5;B7Z4B8;Q9BUJ2;M0R3F1;M0QYZ0	15;15;15;14;12;6;3;2;1;1	15;15;15;14;12;6;3;2;1;1	15;15;15;14;12;6;3;2;1;1	Heterogeneous nuclear ribonucleoprotein U-like protein 1	HNRNPUL1	;;;;	10	15	15	15	11	9	7	9	8	7	10	8	6	10	8	10	10	7	6	8	9	8	9	9	8	12	8	8	12	10	10	10	9	9	9	7	9	9	8	11	7	8
A0A0A0MRA8;A8K968;A0A0A0MSA4;Q9Y2J2;A0A1B0GTF8;A0A0J9YY18;A0A0J9YW31;A0A0J9YW26;J3QS55;J3QS83;J3KT37;A0A0J9YWE1;A0A0J9YWS4;J3QRQ6;J3KS70;J3QLU5;J3QKY2;J3KRD1;J3QKK4;J3QR33;A0A0J9YWN0;A0A1B0GWG0	A0A0A0MRA8;A8K968;A0A0A0MSA4;Q9Y2J2;A0A1B0GTF8	13;12;12;12;7;6;4;4;3;2;2;2;2;1;1;1;1;1;1;1;1;1	10;9;9;9;5;6;4;4;1;1;2;2;2;1;1;1;1;1;1;1;1;1	9;8;9;8;4;6;4;4;1;1;2;2;2;1;1;1;1;1;1;1;1;0	Band 4.1-like protein 3;Band 4.1-like protein 3, N-terminally processed	EPB41L3	;;;;	22	13	10	9	6	4	4	4	2	4	6	4	2	4	4	6	6	6	6	5	6	4	8	6	5	8	8	4	5	5	5	8	5	6	9	6	3	7	6	3	9	6
A0A0A0MRE1;B4DJ07;A0A0A0MSB8;Q9UPT5	A0A0A0MRE1;B4DJ07;A0A0A0MSB8;Q9UPT5	4;4;4;4	4;4;4;4	4;4;4;4	Exocyst complex component 7	EXOC7	;;;	4	4	4	4	3	2	1	2	0	1	1	0	0	2	2	3	2	3	2	2	1	4	2	3	3	1	0	2	0	4	4	2	0	2	3	0	2	1	2	1	2	3
G3V5X4;A0A0A0MRE3;Q8WXH0;A0A0C4DGK3;G3V4T3;G3V3D4	G3V5X4;A0A0A0MRE3;Q8WXH0;A0A0C4DGK3	6;6;6;4;2;1	6;6;6;4;2;1	5;5;5;3;2;1	Nesprin-2	SYNE2	;;;	6	6	6	5	1	1	0	0	1	1	1	1	2	2	1	1	2	1	1	3	1	3	5	3	1	1	1	2	2	3	2	3	3	1	2	1	1	1	2	2	1	1
A0A0A0MRF9;P16885;H3BPZ3;H3BQV5	A0A0A0MRF9;P16885	11;11;3;2	11;11;3;2	11;11;3;2	Phosphoinositide phospholipase C;1-phosphatidylinositol 4,5-bisphosphate phosphodiesterase gamma-2	PLCG2	;	4	11	11	11	4	0	3	4	1	0	0	2	1	2	2	5	4	1	0	6	7	5	7	4	3	4	1	2	10	3	4	1	8	3	2	4	1	6	8	3	0	3
A0A0A0MRJ6;H7BY58;P22061;F6S8N6;F8WDT3;F8WAV5;F8WAX2;C9J0F2	A0A0A0MRJ6;H7BY58;P22061;F6S8N6	11;11;11;10;3;3;3;1	11;11;11;10;3;3;3;1	11;11;11;10;3;3;3;1	Protein-L-isoaspartate O-methyltransferase;Protein-L-isoaspartate(D-aspartate) O-methyltransferase	PCMT1	;;;	8	11	11	11	9	9	9	10	7	7	10	6	8	6	6	9	8	8	7	9	9	9	7	7	9	6	7	6	8	8	8	9	7	8	8	10	8	8	8	9	8	8
F8W8M4;A0A0A0MRL6;O14639;J3QSX6;H0Y7N6;F6XFR5	F8W8M4;A0A0A0MRL6;O14639;J3QSX6	7;7;7;6;3;3	7;7;7;6;3;3	7;7;7;6;3;3	Actin-binding LIM protein 1	ABLIM1	;;;	6	7	7	7	2	1	0	0	0	1	1	0	1	1	0	4	2	1	3	3	1	4	3	5	0	1	0	2	0	4	3	3	1	3	5	0	4	3	2	2	2	0
A0A0A0MRL7;P55210;Q5SVL2	A0A0A0MRL7;P55210	5;5;2	5;5;2	5;5;2	Caspase-7;Caspase-7 subunit p20;Caspase-7 subunit p11	CASP7	;	3	5	5	5	2	2	0	1	1	0	0	1	1	0	0	2	1	2	2	2	3	0	2	2	1	2	2	4	2	1	4	3	0	0	3	1	2	2	1	2	1	3
A0A0A0MRM8;A0A0D9SGC1;E7EW20;Q9UM54	A0A0A0MRM8;A0A0D9SGC1;E7EW20;Q9UM54	11;11;11;11	11;11;11;11	11;11;11;11	Unconventional myosin-VI	MYO6	;;;	4	11	11	11	4	3	6	4	3	4	5	2	3	3	1	3	3	1	4	3	5	4	5	10	4	3	3	4	3	3	6	4	3	7	5	5	7	7	6	4	0	7
A0A0A0MRM9;Q14978;S4R402;S4R341;S4R349	A0A0A0MRM9;Q14978;S4R402;S4R341;S4R349	5;5;3;3;3	5;5;3;3;3	5;5;3;3;3	Nucleolar and coiled-body phosphoprotein 1	NOLC1	;;;;	5	5	5	5	1	2	2	1	0	1	0	0	0	1	3	1	2	2	2	2	3	3	3	3	1	2	1	3	4	0	4	4	3	5	3	2	4	1	2	2	1	2
A0A0A0MRN5;Q9NZT2;A0A087X028	A0A0A0MRN5;Q9NZT2;A0A087X028	2;2;1	2;2;1	2;2;1	Opioid growth factor receptor	OGFR	;;	3	2	2	2	1	0	0	0	0	0	0	0	0	0	0	0	1	0	0	0	1	0	1	0	0	0	0	0	0	1	1	1	2	0	1	0	0	0	0	0	0	0
A0A0A0MRR7;P09234	A0A0A0MRR7;P09234	3;3	3;3	3;3	U1 small nuclear ribonucleoprotein C	SNRPC	;	2	3	3	3	3	3	2	1	1	2	0	1	0	1	2	3	3	3	2	3	3	2	3	3	1	3	2	2	3	2	2	3	3	2	1	2	3	3	1	0	2	1
B6VEX4;A0A0A0MRT6;Q8IZP0;H0Y6B5;B7Z836;E9PEZ7;E7EW77;E7EP65;A0A0C4DG21;F8WAL6;Q9NYB9	B6VEX4;A0A0A0MRT6;Q8IZP0	9;9;9;1;1;1;1;1;1;1;1	9;9;9;1;1;1;1;1;1;1;1	9;9;9;1;1;1;1;1;1;1;1	Abl interactor 1	ABI1	;;	11	9	9	9	4	4	4	5	2	4	2	1	3	5	3	7	6	6	5	7	7	4	4	7	7	5	6	6	9	5	6	7	6	7	5	4	8	5	2	5	6	4
A0A0A0MRV0;Q9P2E9;A0A087WVV2;F8W7S5;A0A087WU26;V9GY78;A2A2S5;REV__Q9P2M7;H0YDJ4;H9KV85;E9PN67;C9J066;Q8N4C6	A0A0A0MRV0;Q9P2E9;A0A087WVV2;F8W7S5	69;69;64;55;25;5;5;1;1;1;1;1;1	69;69;64;55;25;5;5;1;1;1;1;1;1	69;69;64;55;25;5;5;1;1;1;1;1;1	Ribosome-binding protein 1	RRBP1	;;;	13	69	69	69	48	48	40	48	42	40	35	34	56	54	34	42	35	41	34	43	47	42	39	37	44	43	34	39	47	43	41	38	35	43	39	47	38	40	38	39	35	36
J3QKK8;A0A0A0MRV4;J3KRV9;J3KPF6;J3KPF5;A0A0A0MT35;Q8TBF2	J3QKK8;A0A0A0MRV4;J3KRV9;J3KPF6;J3KPF5;A0A0A0MT35;Q8TBF2	1;1;1;1;1;1;1	1;1;1;1;1;1;1	1;1;1;1;1;1;1	Prostamide/prostaglandin F synthase	FAM213B	;;;;;;	7	1	1	1	1	0	0	1	0	0	1	0	0	1	1	0	1	0	0	1	1	1	1	1	0	1	0	1	0	1	1	1	0	0	0	0	1	1	0	0	0	1
A0A0A0MS08;P01857;A0A0A0MS07	A0A0A0MS08;P01857;A0A0A0MS07	23;23;19	23;23;19	14;14;12	Ig gamma-1 chain C region	IGHG1	;;	3	23	23	14	21	22	19	19	16	23	18	16	17	19	21	19	22	20	20	19	21	19	16	17	19	18	19	19	19	16	16	18	16	16	17	19	18	18	16	14	19	18
A0A0A0MS15	A0A0A0MS15	7	4	3		IGHV3-49		1	7	4	3	2	2	0	2	0	2	2	2	0	3	3	3	5	4	4	4	5	5	5	2	2	2	1	2	6	3	1	5	6	4	3	3	3	6	3	3	4	4
E1CKY7;A0A0A0MS24;O60237	E1CKY7;A0A0A0MS24;O60237	1;1;1	1;1;1	1;1;1	Protein phosphatase 1 regulatory subunit 12B	sm-M20;PPP1R12B	;;	3	1	1	1	1	0	0	0	0	0	0	0	0	0	0	0	0	0	0	0	0	0	0	1	1	0	0	0	0	0	0	0	0	0	0	0	0	0	0	0	0	0
A0A0A0MS41;A0A1P0AYU5;Q9BWM7;S4R3N9	A0A0A0MS41;A0A1P0AYU5;Q9BWM7;S4R3N9	16;16;16;9	16;16;16;9	15;15;15;9	Sideroflexin;Sideroflexin-3	SFXN3	;;;	4	16	16	15	11	9	7	10	4	6	3	4	3	11	11	10	9	6	9	7	9	12	11	8	8	7	9	10	12	9	9	13	9	12	10	7	13	10	9	8	7	12
A0A0A0MS54;P22694;B1APF7;B1APG1;B1APG0;B1APG2;B1APF8;B1APF9;B1APG3;A0A087WVC4	A0A0A0MS54;P22694;B1APF7;B1APG1;B1APG0;B1APG2;B1APF8;B1APF9;B1APG3;A0A087WVC4	3;3;2;2;2;2;2;2;2;2	2;2;2;2;2;2;2;2;2;1	2;2;2;2;2;2;2;2;2;1	cAMP-dependent protein kinase catalytic subunit beta	PRKACB	;;;;;;;;;	10	3	2	2	1	0	0	0	0	0	1	0	1	1	0	1	1	2	0	2	1	2	2	3	0	2	1	1	0	1	1	0	3	0	1	1	1	1	1	0	1	1
A0A0A0MSA0;Q16787;A0A0A0MTS5;A0A0A6YYF2;K7EIP4;K7ERM0;A0A075B783	A0A0A0MSA0;Q16787;A0A0A0MTS5;A0A0A6YYF2;K7EIP4	15;15;14;14;8;1;1	14;14;14;14;8;1;0	14;14;14;14;8;1;0	Laminin subunit alpha-3	LAMA3	;;;;	7	15	14	14	5	4	2	7	1	4	1	1	4	7	2	8	0	2	1	4	2	8	8	4	4	0	1	2	3	3	8	8	2	6	4	3	6	5	7	5	0	3
A0A0A0MSA7;A0A0U1RQK7;O43432	A0A0A0MSA7;A0A0U1RQK7;O43432	5;5;5	2;2;2	2;2;2	Eukaryotic translation initiation factor 4 gamma 3	EIF4G3	;;	3	5	2	2	1	1	3	2	1	1	1	1	2	2	1	1	1	0	1	2	2	2	3	2	1	2	1	4	2	4	2	1	2	0	2	2	2	3	2	1	1	2
A0A0A0MSJ0;Q86XP3	A0A0A0MSJ0;Q86XP3	7;7	7;7	7;7	ATP-dependent RNA helicase DDX42	DDX42	;	2	7	7	7	3	1	3	3	2	1	2	0	3	2	4	5	3	1	1	4	5	3	5	5	5	4	1	2	4	4	7	4	3	1	5	0	4	5	4	1	2	3
A0A0A0MSQ0;H7C4N2	A0A0A0MSQ0	35;8	1;0	1;0		PLS3		2	35	1	1	27	26	18	23	11	25	21	13	18	23	17	29	26	26	26	30	27	28	27	28	27	23	24	30	25	27	27	26	24	27	29	25	26	29	23	22	26	27
A0A0A0MSS8;P42330;S4R3Z2;S4R3D5;P17516	A0A0A0MSS8;P42330;S4R3Z2	20;20;19;7;4	20;20;19;7;4	14;14;13;3;0	Aldo-keto reductase family 1 member C3	AKR1C3	;;	5	20	20	14	14	6	13	13	5	11	8	6	6	12	13	14	14	7	9	16	17	16	16	16	14	8	15	19	7	13	12	14	5	14	13	6	19	18	15	8	6	16
A0A0A0MSV6;D6R934;P02746;D6RGJ1	A0A0A0MSV6;D6R934;P02746	6;6;6;1	6;6;6;1	6;6;6;1	Complement C1q subcomponent subunit B	C1QB	;;	4	6	6	6	1	5	2	1	2	4	2	2	1	5	4	6	4	6	6	5	4	0	5	4	1	3	2	3	4	3	3	4	6	3	4	4	2	3	2	2	4	3
Q6P1N7;A0A0G2JKZ1;A2AB90;A0A0G2JH37;A0A0A0MSV9;O15533;C9JA35	Q6P1N7;A0A0G2JKZ1;A2AB90;A0A0G2JH37;A0A0A0MSV9;O15533;C9JA35	4;4;4;4;4;4;3	4;4;4;4;4;4;3	4;4;4;4;4;4;3	Tapasin	TAPBP	;;;;;;	7	4	4	4	2	2	3	2	0	1	1	2	2	2	4	1	4	2	1	4	3	3	4	3	2	1	1	2	4	2	4	3	4	3	2	2	1	2	2	1	1	2
E9PKD2;B7ZAV2;H0Y837;A0A0A0MSW3;P35658	E9PKD2;B7ZAV2;H0Y837;A0A0A0MSW3;P35658	1;1;1;1;1	1;1;1;1;1	1;1;1;1;1	Nuclear pore complex protein Nup214	NUP214	;;;;	5	1	1	1	1	1	1	1	0	0	0	0	0	1	1	1	1	1	1	0	1	1	1	1	1	0	0	1	1	1	1	1	1	1	1	0	1	1	1	0	1	1
A0A0A0MSW4;P48739;B3KYB7;B3KYB6	A0A0A0MSW4;P48739;B3KYB7;B3KYB6	9;9;6;5	9;9;6;5	8;8;5;4	Phosphatidylinositol transfer protein beta isoform	PITPNB	;;;	4	9	9	8	5	5	5	5	0	2	1	0	3	5	4	6	5	4	6	8	6	7	7	5	7	6	5	6	6	4	7	6	6	8	7	4	8	7	6	6	6	7
A0A0C4DFN8;A0A0C4DGN7;A0A0A0MSZ4;A0A0A0MT64;P22570;A0A0A0MTN9;A0A0A0MTR6;J3QQX3;J3KS64;J3QKZ8;J3QQW7	A0A0C4DFN8;A0A0C4DGN7;A0A0A0MSZ4;A0A0A0MT64;P22570;A0A0A0MTN9;A0A0A0MTR6;J3QQX3	9;9;9;9;9;8;8;7;1;1;1	9;9;9;9;9;8;8;7;1;1;1	9;9;9;9;9;8;8;7;1;1;1	NADPH:adrenodoxin oxidoreductase, mitochondrial	FDXR	;;;;;;;	11	9	9	9	7	4	1	4	4	6	1	2	4	5	4	5	6	4	3	6	2	2	6	4	4	5	1	2	3	7	6	7	2	3	3	2	2	5	6	6	4	4
A3KFI9;A0A0A0MSZ9;Q05048	A3KFI9;A0A0A0MSZ9;Q05048	1;1;1	1;1;1	1;1;1	Cleavage stimulation factor subunit 1	CSTF1	;;	3	1	1	1	0	0	0	0	0	0	0	1	0	0	0	0	0	0	0	0	0	0	0	1	0	0	0	0	0	0	1	0	0	0	0	0	0	0	0	0	0	0
X6R433;A0A0A0MT22;P08575;E9PKH0;M3ZCP1;A0A075B788;A0A140TA77;A0A140TA68;A0A0G2JNW2;A0A140TA57;M9MMK9	X6R433;A0A0A0MT22;P08575;E9PKH0;M3ZCP1;A0A075B788	12;12;12;7;7;7;5;5;5;1;1	12;12;12;7;7;7;5;5;5;1;1	12;12;12;7;7;7;5;5;5;1;1	Protein-tyrosine-phosphatase;Receptor-type tyrosine-protein phosphatase C	PTPRC	;;;;;	11	12	12	12	2	4	1	4	0	1	0	0	0	2	3	2	2	4	0	7	6	4	8	7	2	2	4	1	10	4	9	3	11	6	4	1	1	4	3	2	7	3
A0A0A0MT32;P38571;Q5T073	A0A0A0MT32;P38571;Q5T073	2;2;1	2;2;1	2;2;1	Lysosomal acid lipase/cholesteryl ester hydrolase	LIPA	;;	3	2	2	2	1	1	0	2	1	0	2	1	0	2	1	2	1	1	1	2	2	1	2	2	1	1	1	2	1	1	1	2	2	1	1	1	1	2	1	2	0	1
A0A0A0MT36;A0A0C4DH26	A0A0A0MT36;A0A0C4DH26	2;1	1;1	1;1		IGKV6D-21;IGKV6D-41	;	2	2	1	1	0	0	0	0	0	0	0	0	0	0	0	0	2	2	0	1	1	0	0	0	0	1	0	0	2	0	0	1	0	0	0	0	1	1	0	0	0	1
A0A0A0MT60;Q5T1M5;X6RKW4	A0A0A0MT60;Q5T1M5	8;8;3	8;8;3	8;8;3	Peptidyl-prolyl cis-trans isomerase;FK506-binding protein 15	FKBP15	;	3	8	8	8	4	2	1	4	1	2	2	0	1	5	2	3	2	1	1	3	4	2	6	1	2	3	1	4	5	4	7	3	3	4	5	2	1	3	2	3	1	4
A0A0A0MT83;P26440;H7C4G6;H0YLC3;H0YN10;H0YKV0;A0A087WVD3	A0A0A0MT83;P26440;H7C4G6	13;13;8;6;5;4;3	13;13;8;6;5;4;3	13;13;8;6;5;4;3	Isovaleryl-CoA dehydrogenase, mitochondrial	IVD	;;	7	13	13	13	11	6	5	12	5	6	9	4	4	9	10	10	6	3	5	9	10	9	6	9	7	10	7	8	9	4	7	7	3	7	7	9	7	7	5	3	2	6
A0A0A0MTR7;A0A0A0MTC1;Q63HN8	A0A0A0MTR7;A0A0A0MTC1;Q63HN8	10;10;10	10;10;10	10;10;10	E3 ubiquitin-protein ligase RNF213	RNF213	;;	3	10	10	10	3	2	2	4	1	1	1	0	1	2	1	4	1	1	0	5	5	3	7	3	1	0	0	1	6	0	8	1	4	4	1	2	2	1	0	4	1	2
A0A0A0MTH3;Q13418;A0A087WWY6;E9PQ52;A0A087WW45	A0A0A0MTH3;Q13418	21;21;3;1;1	21;21;3;1;1	21;21;3;1;1	Integrin-linked protein kinase	ILK	;	5	21	21	21	15	16	14	15	5	14	13	4	9	17	15	16	16	15	18	16	15	18	16	16	16	14	15	17	16	15	15	15	13	15	16	16	15	17	17	14	17	16
A0A0R4J2G3;A0A0A0MTJ9;Q6PIU2;H7C046	A0A0R4J2G3;A0A0A0MTJ9;Q6PIU2;H7C046	7;7;7;4	7;7;7;4	7;7;7;4	Neutral cholesterol ester hydrolase 1	NCEH1	;;;	4	7	7	7	3	1	5	7	2	2	1	0	0	4	5	4	4	0	2	3	4	3	5	5	5	2	3	5	4	3	4	2	3	4	4	1	3	3	4	2	0	3
A0A0A0MTS7;Q8WZ42;A0A0A0MRA3	A0A0A0MTS7;Q8WZ42;A0A0A0MRA3	10;10;9	10;10;9	10;10;9	Titin	TTN	;;	3	10	10	10	4	4	4	5	5	4	4	5	3	2	4	3	5	3	3	2	4	2	3	4	4	4	2	4	4	4	5	2	2	3	2	2	3	4	5	4	3	3
K7EJ28;Q2QBA2;A0A0A6YY99;O75888;C9JFN2;C9JF68	K7EJ28;Q2QBA2;A0A0A6YY99;O75888;C9JFN2;C9JF68	2;2;2;2;1;1	2;2;2;2;1;1	2;2;2;2;1;1	Tumor necrosis factor ligand superfamily member 13	TNFSF13;TNFSF12-TNFSF13	;;;;;	6	2	2	2	1	2	0	1	0	1	0	0	0	0	1	2	1	0	1	0	1	1	2	2	1	0	2	1	1	1	1	2	1	2	2	0	0	0	1	0	2	1
A0A0A6YYA0;Q9Y3B3;G3V2Y2	A0A0A6YYA0;Q9Y3B3	5;5;1	5;5;1	5;5;1	Transmembrane emp24 domain-containing protein 7	TMED7-TICAM2;TMED7	;	3	5	5	5	5	5	5	5	2	3	4	2	3	5	5	5	4	4	4	5	5	4	5	5	3	4	4	4	5	5	5	4	4	4	4	4	4	4	3	3	3	5
A0A0A6YYH1;Q7Z6K5;H0YMP5;H0YL85;H0YL03;H0YMK0	A0A0A6YYH1;Q7Z6K5;H0YMP5;H0YL85	5;5;3;3;2;1	5;5;3;3;2;1	5;5;3;3;2;1	Arpin	C15orf38-AP3S2;ARPIN	;;;	6	5	5	5	4	4	1	1	0	4	3	0	2	3	5	5	4	3	2	4	4	4	4	4	3	3	4	5	4	2	4	3	4	4	5	4	4	3	4	3	3	4
A0A0A6YYJ8;Q9Y383;B8ZZ10;A8MYV2;Q9NQ29;B8ZZ09	A0A0A6YYJ8;Q9Y383	6;6;2;2;2;1	6;6;2;2;2;1	6;6;2;2;2;1	Putative RNA-binding protein Luc7-like 2	LUC7L2	;	6	6	6	6	3	2	3	3	1	1	2	2	2	3	3	2	3	2	1	3	3	4	4	4	5	3	3	3	3	4	3	4	4	5	5	2	4	4	3	5	3	5
A0A0A6YYL2;P0DMN0;P0DMM9;H3BPL6;H3BNY7;H3BRT0	A0A0A6YYL2;P0DMN0;P0DMM9	9;9;9;4;3;1	5;5;5;3;1;1	5;5;5;3;1;1	Sulfotransferase;Sulfotransferase 1A4;Sulfotransferase 1A3	SULT1A4;SULT1A3	;;	6	9	5	5	3	0	6	7	3	4	3	3	2	6	7	9	5	2	3	9	6	4	7	7	6	3	2	5	5	4	6	4	4	2	6	0	3	8	4	3	4	6
A0A0A6YYL4;P57737;I3L167;E7EP81;I3L2Y6;I3L0X8;I3L359;I3L1M1;I3NI06;I3L1G9;I3L351;I3L442;I3L426	A0A0A6YYL4;P57737	17;17;8;6;3;3;2;2;2;2;1;1;1	17;17;8;6;3;3;2;2;2;2;1;1;1	12;12;3;1;2;0;2;2;2;2;1;1;1	Coronin;Coronin-7	CORO7-PAM16;CORO7	;	13	17	17	12	10	7	9	11	4	7	4	4	4	7	10	14	9	6	11	11	11	12	13	11	9	9	7	11	14	10	15	11	13	10	11	12	7	12	11	8	10	10
A0A0B4J1U3	A0A0B4J1U3	1	1	1		IGLV1-36		1	1	1	1	0	1	0	0	0	0	0	0	0	0	0	0	0	0	0	0	0	0	0	0	0	0	0	0	1	0	0	0	0	0	0	0	1	0	0	0	0	0
A0A0B4J1U7	A0A0B4J1U7	4	4	4		IGHV6-1		1	4	4	4	1	3	2	1	1	2	1	1	0	1	1	1	3	3	3	2	3	1	2	0	2	0	2	2	2	1	1	1	2	2	1	1	2	1	2	0	1	2
A0A0B4J1V0	A0A0B4J1V0	8	7	4		IGHV3-15		1	8	7	4	3	2	2	3	0	2	1	1	0	2	2	2	6	4	3	3	6	6	4	3	1	2	1	1	4	2	1	7	5	3	3	2	2	5	2	2	4	5
A0A0B4J1V2	A0A0B4J1V2	4	4	4		IGHV2-26		1	4	4	4	2	2	1	1	0	1	2	1	0	1	1	2	2	3	1	0	4	3	1	0	0	0	1	1	2	0	0	1	2	1	0	0	0	2	0	0	1	0
A0A0B4J1W3;Q9BXJ9;Q6N069	A0A0B4J1W3;Q9BXJ9	4;4;1	4;4;1	4;4;1	N-alpha-acetyltransferase 15, NatA auxiliary subunit	NAA15	;	3	4	4	4	1	0	1	0	0	0	0	0	0	1	0	0	1	0	0	1	1	0	2	1	0	0	0	0	0	0	3	0	1	0	0	0	2	1	0	0	0	0
A0A0B4J1X5;A0A075B7E8	A0A0B4J1X5	9;3	5;3	3;2		IGHV3-74		2	9	5	3	4	5	3	2	0	5	3	2	0	3	5	4	6	7	5	6	7	7	4	6	5	2	4	4	7	4	5	5	9	4	5	6	4	6	3	4	5	7
A0A0B4J1X8	A0A0B4J1X8	4	1	1		IGHV3-43		1	4	1	1	1	2	0	1	0	2	2	1	0	2	2	2	2	2	2	2	2	3	2	2	2	2	2	2	3	2	1	2	3	2	2	2	2	3	2	3	2	3
A0A0B4J1Y9	A0A0B4J1Y9	7	3	3		IGHV3-72		1	7	3	3	3	2	1	2	0	2	1	1	0	3	2	5	5	5	6	4	6	6	6	2	1	3	2	3	6	3	3	6	7	4	4	4	5	7	2	3	5	5
A0A0B4J1Z1;C9JAB2;Q16629;F8WEA1	A0A0B4J1Z1;C9JAB2;Q16629	6;6;6;1	6;6;6;1	6;6;6;1	Serine/arginine-rich splicing factor 7	SRSF7	;;	4	6	6	6	3	2	4	4	4	4	5	4	3	3	4	4	4	5	5	6	5	6	6	6	6	5	5	6	6	6	6	5	6	6	5	5	5	5	6	6	5	4
A0A0B4J231;B9A064;P0CG04	A0A0B4J231;B9A064;P0CG04	11;11;10	5;5;4	5;5;4	Immunoglobulin lambda-like polypeptide 5;Ig lambda-1 chain C regions	IGLL5;IGLC1	;;	3	11	5	5	9	8	7	8	7	9	9	8	8	10	9	7	8	7	7	7	8	7	7	7	6	7	5	6	8	8	7	7	8	7	7	7	8	7	6	8	8	7
H3BPN3;H3BUK6;A0A0B4J286;A0A0B4J294;H3BP13;Q9UL33	H3BPN3;H3BUK6;A0A0B4J286;A0A0B4J294;H3BP13;Q9UL33	1;1;1;1;1;1	1;1;1;1;1;1	1;1;1;1;1;1	Trafficking protein particle complex subunit 2-like protein	TRAPPC2L	;;;;;	6	1	1	1	1	1	0	1	0	0	0	0	0	0	0	0	0	0	0	0	0	0	1	1	0	0	0	0	0	0	0	0	0	1	1	0	0	0	1	0	0	0
A0A0B4J2A4;P42765;K7EME0;K7EJ68;K7EJB1;K7ER88	A0A0B4J2A4;P42765;K7EME0	23;23;19;5;3;2	23;23;19;5;3;2	23;23;19;5;3;2	3-ketoacyl-CoA thiolase, mitochondrial	ACAA2	;;	6	23	23	23	19	15	13	15	11	15	16	7	14	19	20	13	17	10	12	17	13	13	16	13	13	12	14	14	14	16	13	14	13	15	16	16	15	15	14	12	10	13
K7EM56;A0A0B4J2B4;S4R417;K7ELC2;P62841;S4R456;K7EJ78;K7EQJ5	K7EM56;A0A0B4J2B4;S4R417;K7ELC2;P62841;S4R456;K7EJ78;K7EQJ5	3;3;3;3;3;2;2;2	3;3;3;3;3;2;2;2	3;3;3;3;3;2;2;2	40S ribosomal protein S15	RPS15	;;;;;;;	8	3	3	3	3	3	3	3	2	3	2	1	3	2	2	3	1	2	1	2	3	2	2	2	1	2	2	2	3	3	2	3	3	3	2	3	3	3	3	1	2	2
A0A0B4J2B5;S4R460;A0A0C4DH32	A0A0B4J2B5;S4R460;A0A0C4DH32	6;5;4	2;1;0	1;1;0		IGHV3OR16-9;IGHV3-20	;;	3	6	2	1	3	3	1	1	0	4	3	1	1	4	4	3	3	4	4	3	4	4	3	3	3	3	4	3	4	4	3	3	6	2	4	5	3	4	3	4	4	5
F8WF49;A0A0B4J2C2;Q9Y2H0;A0A087X246;A0A087WWE6	F8WF49;A0A0B4J2C2;Q9Y2H0;A0A087X246	3;3;3;2;1	3;3;3;2;1	3;3;3;2;1	Disks large-associated protein 4	DLGAP4	;;;	5	3	3	3	2	2	3	3	0	1	2	1	1	1	1	2	2	2	2	2	2	2	2	2	2	1	2	3	2	1	2	2	2	3	1	2	2	1	1	0	0	2
Q5W0H4;A0A0B4J2C3;P13693;J3KPG2;E9PJF7;H0YCX0;Q56UQ5	Q5W0H4;A0A0B4J2C3;P13693;J3KPG2;E9PJF7	11;11;11;8;7;3;3	11;11;11;8;7;3;3	11;11;11;8;7;3;3	Translationally-controlled tumor protein	TPT1	;;;;	7	11	11	11	6	7	7	7	6	7	7	8	7	7	8	9	8	7	7	7	8	7	8	8	6	9	7	8	8	5	8	8	6	8	6	6	7	8	8	7	8	6
P0DP09;A0A0B4J2D9	P0DP09;A0A0B4J2D9	1;1	1;1	1;1		IGKV1D-13	;	2	1	1	1	0	0	0	1	0	0	0	0	0	0	0	0	0	0	0	0	0	1	1	0	0	0	0	0	0	0	0	0	1	0	1	1	1	0	0	0	0	1
G3V5T0;A0A0C4DFM0;G3V4T6;O43708;H0YJN8;A0A0A0MR33;G3V267	G3V5T0;A0A0C4DFM0;G3V4T6;O43708;H0YJN8;A0A0A0MR33;G3V267	2;2;2;2;1;1;1	2;2;2;2;1;1;1	2;2;2;2;1;1;1	Maleylacetoacetate isomerase	GSTZ1	;;;;;;	7	2	2	2	2	1	1	2	1	1	1	0	1	1	1	1	1	1	1	1	1	1	1	1	1	1	0	1	1	2	2	1	1	2	2	2	2	2	2	1	0	1
A0A0C4DFM1;Q92544;F8WCN2;F2Z2L1	A0A0C4DFM1;Q92544	3;3;1;1	3;3;1;1	3;3;1;1	Transmembrane 9 superfamily member 4	TM9SF4	;	4	3	3	3	2	0	0	0	1	1	1	1	1	1	1	2	0	1	0	1	1	1	0	3	0	0	1	2	1	0	2	1	0	0	1	0	1	1	1	1	1	0
H7C4E0;E7EWX8;A0A0C4DFN3;Q99685;H7C599;H7C5K5	H7C4E0;E7EWX8;A0A0C4DFN3;Q99685;H7C599	4;4;4;4;2;1	4;4;4;4;2;1	4;4;4;4;2;1	Monoglyceride lipase	MGLL	;;;;	6	4	4	4	1	1	2	3	0	0	0	0	0	2	3	1	3	1	2	2	1	2	4	3	2	0	1	4	0	2	2	3	1	3	3	1	3	3	2	0	0	1
A0A0C4DFT3;Q12959;E7EQD7;A8MUT9;C9JWP9;C9JYG3;H7C166;O14909;B4E2H8;Q6ZSU2;B7Z264;E9PIW2;B7Z2T4;E9PN83;P78352;Q15700	A0A0C4DFT3;Q12959;E7EQD7	3;3;2;1;1;1;1;1;1;1;1;1;1;1;1;1	3;3;2;1;1;1;1;1;1;1;1;1;1;1;1;1	3;3;2;1;1;1;1;1;1;1;1;1;1;1;1;1	Disks large homolog 1	DLG1	;;	16	3	3	3	2	2	0	1	0	0	0	0	0	1	1	2	2	0	2	1	2	3	1	2	3	1	3	3	1	1	2	2	0	3	2	2	2	2	3	0	1	1
A0A0C4DFU2;P04179;A0A0C4DFU1;F5H4R2;F5GYZ5;F5H3C5;A0A0C4DG56;G8JLJ2;G5E9P6;F5GXZ9	A0A0C4DFU2;P04179;A0A0C4DFU1;F5H4R2;F5GYZ5;F5H3C5;A0A0C4DG56	20;20;16;15;15;14;10;8;4;4	20;20;16;15;15;14;10;8;4;4	20;20;16;15;15;14;10;8;4;4	Superoxide dismutase;Superoxide dismutase [Mn], mitochondrial	SOD2	;;;;;;	10	20	20	20	15	15	14	13	10	14	11	9	11	12	18	12	16	11	9	13	13	11	12	12	13	12	10	12	13	11	13	14	14	12	14	9	10	13	11	11	12	12
A0A0C4DFV9;Q01105;A0A087X027;P0DME0	A0A0C4DFV9;Q01105;A0A087X027;P0DME0	7;7;4;4	7;7;4;4	7;7;4;4	Protein SET;Protein SETSIP	SET;SETSIP	;;;	4	7	7	7	4	4	4	5	2	4	2	3	4	2	3	4	4	4	5	5	6	6	6	6	3	6	4	6	6	3	5	4	4	4	3	3	6	3	4	4	2	5
A0A0C4DFZ2;P15289	A0A0C4DFZ2;P15289	8;8	8;8	8;8	Arylsulfatase A;Arylsulfatase A component B;Arylsulfatase A component C	ARSA	;	2	8	8	8	5	3	4	4	1	3	2	1	1	2	4	4	5	4	5	6	7	5	8	7	0	3	2	3	6	2	4	4	3	3	2	4	5	8	3	2	0	4
C9J9K3;A0A0C4DG17;P08865	C9J9K3;A0A0C4DG17;P08865	19;19;19	19;19;19	9;9;9	40S ribosomal protein SA	RPSA	;;	3	19	19	9	15	15	15	15	9	15	13	8	15	16	14	17	15	13	15	17	17	18	15	15	15	14	15	17	17	14	18	14	13	12	14	15	14	12	14	10	13	13
E7ENN3;A0A0C4DG40;Q8NF91;Q5JV20;F8WAI0;H0Y326;H0Y325	E7ENN3;A0A0C4DG40;Q8NF91	6;6;6;2;2;2;2	5;5;5;1;1;1;1	5;5;5;1;1;1;1	Nesprin-1	SYNE1	;;	7	6	5	5	3	4	2	3	2	3	2	1	2	3	3	4	4	3	3	4	2	4	4	5	3	3	4	3	4	3	3	4	3	3	3	3	3	2	3	1	4	2
A0A0C4DG89;Q7L014;D6RJA6;H0Y9U3	A0A0C4DG89;Q7L014	10;9;3;2	10;9;3;2	10;9;3;2	Probable ATP-dependent RNA helicase DDX46	DDX46	;	4	10	10	10	4	3	3	6	3	4	2	2	3	4	4	4	3	3	1	6	7	7	8	7	5	4	3	7	4	6	7	4	5	7	6	3	5	5	5	4	1	4
A0A0C4DGA2;O75521;F1LLU7;F8WAW4;F8W6J1;C9JB63	A0A0C4DGA2;O75521;F1LLU7;F8WAW4;F8W6J1;C9JB63	5;5;4;3;3;3	5;5;4;3;3;3	5;5;4;3;3;3	Enoyl-CoA delta isomerase 2, mitochondrial	ECI2	;;;;;	6	5	5	5	2	1	2	1	2	0	3	1	2	2	1	2	2	1	1	1	3	3	4	3	3	2	1	2	2	1	3	2	1	1	2	1	0	2	2	1	2	2
A0A0C4DGB2;P48506;D6R959;D6RGF8;E1CEI4	A0A0C4DGB2;P48506;D6R959	3;3;2;1;1	3;3;2;1;1	3;3;2;1;1	Glutamate--cysteine ligase catalytic subunit	GCLC	;;	5	3	3	3	1	1	1	2	1	1	1	1	1	1	1	2	1	2	2	3	1	3	2	2	2	1	2	2	1	1	2	2	2	2	3	0	2	2	1	1	0	1
A0A0C4DGB5;E7ES10;E7EVY3;B7Z574;P20810;E9PDE4;H0Y9H6;H0Y7F0;E7EQ12;A0A0A0MR45;E7EQA0;H0YD33;A0A0C4DGD1;H0YA91;H0Y944;E9PSG1;D6RGF7;D6RBR1;E7EN75;D6RAA8;D6RC54;E7EQK6	A0A0C4DGB5;E7ES10;E7EVY3;B7Z574;P20810;E9PDE4;H0Y9H6;H0Y7F0;E7EQ12;A0A0A0MR45;E7EQA0;H0YD33	24;21;21;21;21;19;18;17;16;15;15;15;5;5;4;4;3;3;3;2;2;1	24;21;21;21;21;19;18;17;16;15;15;15;5;5;4;4;3;3;3;2;2;1	2;1;1;1;1;1;0;0;0;0;0;0;0;1;0;0;1;1;1;0;0;0	Calpastatin	CAST	;;;;;;;;;;;	22	24	24	2	18	17	15	16	5	13	13	5	7	15	13	19	17	15	15	19	20	12	19	17	18	13	16	17	18	19	22	18	16	19	19	18	15	20	18	17	15	20
F5GWX5;A0A0C4DGG9;Q14839;Q8TDI0;F5H6N4;K7EMY3;I3L229;H7C3H7;H7C0J3;Q12873	F5GWX5;A0A0C4DGG9;Q14839	7;7;7;3;2;2;1;1;1;1	7;7;7;3;2;2;1;1;1;1	7;7;7;3;2;2;1;1;1;1	Chromodomain-helicase-DNA-binding protein 4	CHD4	;;	10	7	7	7	2	2	4	4	0	1	0	0	1	2	2	6	1	3	3	4	6	3	6	5	3	3	1	4	4	2	7	3	4	4	4	2	2	4	2	2	0	3
F8VRL4;F8VRR0;A0A0C4DGJ4;Q9NZJ9;Q96G61;Q8NFP7	F8VRL4;F8VRR0;A0A0C4DGJ4;Q9NZJ9;Q96G61;Q8NFP7	3;3;3;3;2;2	3;3;3;3;2;2	3;3;3;3;2;2	Diphosphoinositol polyphosphate phosphohydrolase 2;Diphosphoinositol polyphosphate phosphohydrolase 3-beta;Diphosphoinositol polyphosphate phosphohydrolase 3-alpha	NUDT4;NUDT11;NUDT10	;;;;;	6	3	3	3	2	1	1	2	2	1	2	2	2	2	2	2	2	1	1	2	1	1	2	2	1	2	2	1	1	1	2	1	2	1	1	1	1	1	1	1	2	1
A0A0C4DGQ5;P04632;K7ELJ7;A0A075B7C0;U3KQE2;K7EKD8;K7EIV0;K7EM73;U3KPR7;K7EMQ1;K7ES78;Q96L46	A0A0C4DGQ5;P04632;K7ELJ7;A0A075B7C0;U3KQE2;K7EKD8;K7EIV0;K7EM73	21;21;19;17;16;15;13;11;7;3;2;2	21;21;19;17;16;15;13;11;7;3;2;2	21;21;19;17;16;15;13;11;7;3;2;2	Calpain small subunit 1	CAPNS1	;;;;;;;	12	21	21	21	17	17	17	19	5	13	13	7	8	16	17	14	14	15	19	18	18	17	16	17	18	13	13	16	19	14	19	16	17	19	19	16	19	17	15	12	17	18
A0A0C4DGS0;P56556;R4GN43	A0A0C4DGS0;P56556	3;3;1	3;3;1	3;3;1	NADH dehydrogenase [ubiquinone] 1 alpha subcomplex subunit 6	NDUFA6	;	3	3	3	3	2	1	1	1	1	1	1	1	1	1	2	2	2	1	1	1	2	1	2	3	2	1	2	2	1	1	3	1	2	2	2	2	2	1	2	1	1	2
A0A0C4DGS1;P39656;U3KQ84	A0A0C4DGS1;P39656;U3KQ84	12;12;7	12;12;7	12;12;7	Dolichyl-diphosphooligosaccharide--protein glycosyltransferase 48 kDa subunit	DDOST	;;	3	12	12	12	6	10	9	10	4	7	7	1	7	9	7	7	9	7	7	9	9	8	10	8	7	7	8	8	10	6	8	8	9	7	8	6	10	9	7	5	8	10
A0A0C4DGW9;O75830;C9J7N5;C9JWE1	A0A0C4DGW9;O75830;C9J7N5	7;7;5;2	6;6;4;2	6;6;4;2	Serpin I2	SERPINI2	;;	4	7	6	6	2	1	1	1	5	1	3	3	6	4	1	2	2	2	2	3	2	2	3	3	2	4	2	2	2	3	2	2	1	1	1	4	2	2	2	3	1	2
A0A0C4DGX4;Q13616	A0A0C4DGX4;Q13616	1;1	1;1	1;1	Cullin-1	CUL1	;	2	1	1	1	0	0	0	0	0	0	0	0	0	0	0	0	0	0	0	0	0	0	0	0	0	0	0	0	0	0	0	0	0	0	0	0	0	1	0	0	0	0
A0A0C4DH07;Q8N2S1;F8WAA0;M0QZX0;A0A087WXC2;M0QXV3;M0R351;A0A087WVV5;M0QYE9	A0A0C4DH07;Q8N2S1	14;14;6;5;1;1;1;1;1	14;14;6;5;1;1;1;1;1	14;14;6;5;1;1;1;1;1	Latent-transforming growth factor beta-binding protein 4	LTBP4	;	9	14	14	14	11	2	1	1	0	3	8	1	0	10	11	14	11	8	14	8	14	12	6	11	12	5	10	3	8	6	0	9	2	13	8	7	9	10	9	3	7	3
A0A0C4DH22;Q9H4G0;X6RC15;Q4VXN1;Q4VXN0;H7C2K6;A0A1B0GTW6;Q4VXN6;Q4VXN5;Q4VXN2;Q4VXN7	A0A0C4DH22;Q9H4G0	8;8;3;3;3;3;3;2;2;1;1	7;7;3;2;2;3;3;2;2;1;1	7;7;3;2;2;3;3;2;2;1;1	Band 4.1-like protein 1	EPB41L1	;	11	8	7	7	3	2	2	2	3	4	3	4	1	5	4	6	3	3	4	7	6	4	4	7	4	3	4	3	2	6	3	4	2	4	5	5	6	3	5	4	2	2
A0A0C4DH24	A0A0C4DH24	2	2	1		IGKV6-21		1	2	2	1	0	1	0	0	0	0	0	0	0	0	0	1	1	2	1	0	2	1	0	0	0	0	0	1	2	1	0	2	1	0	0	0	1	2	0	0	0	1
A0A0C4DH29	A0A0C4DH29	3	2	2		IGHV1-3		1	3	2	2	1	1	0	0	0	0	0	0	0	1	1	1	1	1	1	1	3	3	1	1	1	0	1	1	2	0	1	1	3	1	1	1	1	1	1	0	2	1
A0A0C4DH31	A0A0C4DH31	5	4	4		IGHV1-18		1	5	4	4	2	3	2	2	0	2	1	0	0	2	2	3	4	4	4	3	5	4	4	2	2	0	2	2	4	0	2	3	3	3	2	2	4	2	2	0	4	2
A0A0C4DH34	A0A0C4DH34	4	4	4		IGHV4-28		1	4	4	4	2	1	0	1	1	1	3	3	1	1	1	1	2	1	2	3	3	2	2	2	1	1	1	1	0	1	1	1	3	2	2	1	2	2	2	3	2	3
A0A0C4DH36	A0A0C4DH36	4	2	2		IGHV3-38		1	4	2	2	0	1	0	1	0	1	1	1	0	2	1	1	1	2	2	1	3	2	1	1	1	1	1	1	2	1	0	2	4	1	1	2	2	2	1	2	2	2
A0A0C4DH38	A0A0C4DH38	4	4	2		IGHV5-51		1	4	4	2	2	3	1	2	0	3	2	1	1	1	2	4	4	3	3	3	4	4	2	2	2	1	2	2	2	2	2	4	3	2	3	2	3	3	3	1	3	3
A0A0C4DH42	A0A0C4DH42	6	1	1		IGHV3-66		1	6	1	1	1	3	1	2	0	3	2	2	0	2	2	2	3	3	2	3	4	4	3	4	3	2	3	3	5	2	2	3	5	3	2	3	3	4	2	3	3	5
A0A0C4DH43;A0A0J9YVU5;P01814	A0A0C4DH43;A0A0J9YVU5	4;3;1	4;3;1	4;3;1			;	3	4	4	4	2	1	0	1	0	2	0	1	0	2	1	2	3	0	2	1	3	3	2	2	1	0	1	1	1	0	1	2	2	0	2	3	1	1	1	0	3	3
A0A0C4DH67;A0A0C4DH69	A0A0C4DH67;A0A0C4DH69	2;2	2;2	1;1		IGKV1-8;IGKV1-9	;	2	2	2	1	1	2	1	1	0	1	0	0	0	1	1	1	1	1	1	1	2	2	1	1	1	1	1	1	1	1	0	1	1	1	1	1	1	1	1	0	2	1
A0A0C4DH68;A0A075B6R9	A0A0C4DH68;A0A075B6R9	4;3	4;3	4;3		IGKV2-24;IGKV2D-24	;	2	4	4	4	4	2	0	2	1	2	1	0	0	2	1	4	4	4	4	2	4	3	1	1	2	1	2	4	4	4	1	3	3	1	3	4	4	4	3	2	3	2
A0A0C4DH73;P01611	A0A0C4DH73;P01611	2;2	1;1	1;1	Ig kappa chain V-I region Wes	IGKV1-12	;	2	2	1	1	1	1	1	1	0	1	1	0	0	1	1	1	1	2	1	1	1	1	1	1	1	1	1	1	1	1	1	1	2	1	2	1	1	1	1	1	1	1
B4DLR2;A0A0D9SEN1;Q12884;C9J131;H0YG61	B4DLR2;A0A0D9SEN1;Q12884	13;13;13;2;1	12;12;12;2;1	12;12;12;2;1	Prolyl endopeptidase FAP;Antiplasmin-cleaving enzyme FAP, soluble form	FAP	;;	5	13	12	12	4	7	4	5	1	4	1	3	0	2	1	7	4	6	7	8	2	8	4	5	5	1	4	8	7	4	3	4	10	3	4	7	7	3	5	3	4	11
A0A0D9SFB3;A0A0D9SG12;A0A0D9SF53;O00571;A0A0J9YVQ7;A0A087WVZ1;A0A087WX09;B4DLA0;A0A0J9YYH6;C9J8G5;H0Y960;D6RCM4;Q9NQI0	A0A0D9SFB3;A0A0D9SG12;A0A0D9SF53;O00571	24;24;24;24;7;3;1;1;1;1;1;1;1	23;23;23;23;7;3;1;1;1;1;1;1;1	6;6;6;6;2;1;0;0;0;0;0;0;0	ATP-dependent RNA helicase DDX3X	DDX3X	;;;	13	24	23	6	14	17	14	15	8	14	6	6	10	17	15	18	16	11	17	17	15	18	20	20	17	14	10	16	20	16	22	22	17	17	18	10	15	18	15	14	14	19
E9PQP3;A0A0D9SF70;G5E9L0;Q8N6H7;H0YDN9;E9PIY6	E9PQP3;A0A0D9SF70;G5E9L0;Q8N6H7;H0YDN9;E9PIY6	3;3;3;3;2;2	3;3;3;3;2;2	3;3;3;3;2;2	ADP-ribosylation factor GTPase-activating protein 2	ARFGAP2	;;;;;	6	3	3	3	0	1	0	0	1	0	1	1	1	2	2	1	0	0	1	1	0	2	2	1	0	2	0	1	2	1	3	3	3	2	1	1	0	2	2	3	0	2
A0A0D9SFB1;A0A0U1RQP1;A0A0D9SFE4;Q05193;A0A1B0GU67;A0A1B0GUX5	A0A0D9SFB1;A0A0U1RQP1;A0A0D9SFE4;Q05193;A0A1B0GU67;A0A1B0GUX5	14;14;14;14;10;9	8;8;8;8;5;4	6;6;6;6;4;4	Dynamin-1	DNM1	;;;;;	6	14	8	6	6	5	5	7	1	6	5	2	2	6	7	4	6	6	7	7	5	7	9	6	3	8	3	4	10	8	6	8	6	8	8	9	6	9	6	2	8	10
A0A0D9SFE1;Q9H936;K4DIB8;K4DIA8;A0A0D9SEI9;E9PJH7;A0A0D9SFA8;K4DIB0;K4DIA2;A0A0D9SG84;E9PI74;E9PQ36;K4DIB6;K4DIB3;E9PS95;K4DIB4;E9PJY0;A0A0A6YYN8;Q9H1K4	A0A0D9SFE1;Q9H936;K4DIB8;K4DIA8;A0A0D9SEI9;E9PJH7;A0A0D9SFA8;K4DIB0;K4DIA2;A0A0D9SG84;E9PI74;E9PQ36;K4DIB6;K4DIB3;E9PS95	5;5;4;4;4;4;3;3;3;3;3;3;3;3;3;2;2;2;1	5;5;4;4;4;4;3;3;3;3;3;3;3;3;3;2;2;2;1	5;5;4;4;4;4;3;3;3;3;3;3;3;3;3;2;2;2;1	Mitochondrial glutamate carrier 1	SLC25A22	;;;;;;;;;;;;;;	19	5	5	5	3	0	2	3	3	0	3	3	4	3	3	3	3	0	0	4	3	2	2	4	4	3	1	3	2	3	3	3	0	2	3	3	2	2	1	2	0	1
A0A0D9SFK2;Q92614;H0YEV9;A0A1B0GWJ6	A0A0D9SFK2;Q92614	6;6;1;1	6;6;1;1	6;6;1;1	Unconventional myosin-XVIIIa	MYO18A	;	4	6	6	6	1	1	2	2	0	0	0	1	0	1	0	1	1	2	0	1	2	2	0	3	0	1	2	2	0	2	5	2	1	0	2	1	3	1	1	0	2	2
A0A0D9SFL3;B0QYK0;C9JGE3;Q01844;H7BY36	A0A0D9SFL3;B0QYK0;C9JGE3;Q01844;H7BY36	6;6;6;6;5	6;6;6;6;5	6;6;6;6;5	RNA-binding protein EWS	EWSR1	;;;;	5	6	6	6	3	3	5	4	3	4	4	4	4	4	1	6	5	5	6	5	6	6	4	5	5	4	3	5	5	2	5	3	5	3	5	5	5	4	4	3	4	5
A0A1B0GWF2;A0A1B0GVQ5;A0A0D9SG72;A0A1B0GTP9;P61764;A0A096LP52;A0A1B0GW76;A0A096LP33;A0A0D9SEP9;A0A0D9SEH5;A0A0D9SFQ7;A0A0D9SFW6	A0A1B0GWF2;A0A1B0GVQ5;A0A0D9SG72;A0A1B0GTP9;P61764;A0A096LP52;A0A1B0GW76	4;4;4;4;4;2;2;1;1;1;1;1	4;4;4;4;4;2;2;1;1;1;1;1	4;4;4;4;4;2;2;1;1;1;1;1	Syntaxin-binding protein 1	STXBP1	;;;;;;	12	4	4	4	1	1	1	1	1	0	2	0	0	1	2	1	1	0	2	0	0	1	0	1	2	3	0	0	0	1	2	0	0	0	2	2	0	0	0	0	0	0
A0A0D9SG88;Q5TFM2	A0A0D9SG88;Q5TFM2	30;22	1;1	1;1		CFH	;	2	30	1	1	24	25	19	19	8	23	21	10	8	24	23	28	24	26	27	24	24	21	20	18	22	18	22	23	20	19	17	24	24	26	22	21	25	21	19	10	24	19
E5RGF2;A0A0D9SGD3;E5RG17;Q6P1N9;E5RG62;E5RK70;H0YBX2;G5EA19;U3KQS5	E5RGF2;A0A0D9SGD3;E5RG17;Q6P1N9;E5RG62;E5RK70;H0YBX2;G5EA19;U3KQS5	4;4;4;4;2;2;2;2;2	4;4;4;4;2;2;2;2;2	4;4;4;4;2;2;2;2;2	Putative deoxyribonuclease TATDN1	TATDN1	;;;;;;;;	9	4	4	4	2	1	1	2	1	0	3	2	3	0	1	1	2	0	1	1	2	2	3	0	3	2	2	1	1	2	4	4	2	3	3	2	2	2	2	2	1	1
A0A0D9SGF6	A0A0D9SGF6	173	1	0		SPTAN1		1	173	1	0	121	77	99	97	49	83	110	71	56	124	116	136	130	116	122	126	110	124	111	133	112	106	113	119	107	112	101	116	84	124	119	113	113	121	117	85	124	90
A0A0D9SGG1;Q13094;E7ESF6	A0A0D9SGG1;Q13094;E7ESF6	4;4;2	4;4;2	4;4;2	Lymphocyte cytosolic protein 2	LCP2	;;	3	4	4	4	1	0	0	2	0	0	0	0	0	1	2	3	2	2	0	2	3	2	4	2	0	1	0	0	4	1	3	2	3	2	1	2	1	1	2	1	2	0
Q30118;A0A0G2JH46;A0A0G2JMH6;P01903;A0A140TA34;P01906	Q30118;A0A0G2JH46;A0A0G2JMH6;P01903	9;9;9;9;1;1	9;9;9;9;1;1	8;8;8;8;0;0	HLA class II histocompatibility antigen, DR alpha chain	HLA-DRA	;;;	6	9	9	8	9	8	6	8	2	5	5	1	4	9	9	8	8	6	3	8	8	8	9	7	6	7	7	7	9	6	9	5	7	6	7	7	2	7	6	5	7	8
A0A140T8Z0;A0A0G2JH68;O60610;H9KV28;B4E2I7;E5RJ79	A0A140T8Z0;A0A0G2JH68;O60610;H9KV28	21;21;21;19;4;1	21;21;21;19;4;1	21;21;21;19;4;1	Protein diaphanous homolog 1	DIAPH1	;;;	6	21	21	21	7	5	10	15	2	2	2	0	4	7	9	12	4	1	4	8	8	7	19	15	10	3	0	10	9	8	17	10	11	9	8	1	7	8	8	8	1	12
A0A0G2JHC2;Q6NYC8	A0A0G2JHC2;Q6NYC8	12;12	12;12	12;12	Phostensin	PPP1R18	;	2	12	12	12	7	5	4	3	0	4	1	0	0	1	5	6	2	5	5	4	4	7	6	4	4	1	2	5	11	3	9	7	8	7	5	3	4	8	8	2	5	7
A0A0G2JII1;H0Y7G7;A0A140T9P1;A0A140T976;H0Y5P2;A0A140T9Y0;A0A140T9I3;P04440;A0A140T8Z3;A0A140T8Z7;A0A140T9P7	A0A0G2JII1;H0Y7G7;A0A140T9P1;A0A140T976;H0Y5P2;A0A140T9Y0;A0A140T9I3;P04440;A0A140T8Z3;A0A140T8Z7;A0A140T9P7	4;4;4;4;4;4;4;4;2;2;2	3;3;3;3;3;3;3;3;1;1;1	2;2;2;2;2;2;2;2;0;0;0	HLA class II histocompatibility antigen, DP beta 1 chain	HLA-DPB1	;;;;;;;;;;	11	4	3	2	1	1	0	1	1	0	1	0	0	2	1	0	3	2	2	1	3	3	2	2	0	2	3	1	3	1	2	3	3	1	2	1	0	3	2	1	2	2
A0A0G2JIW1;P0DMV9;P0DMV8;V9GZ37	A0A0G2JIW1;P0DMV9;P0DMV8;V9GZ37	46;46;46;30	42;42;42;29	28;28;28;18	Heat shock 70 kDa protein 1B;Heat shock 70 kDa protein 1A	HSPA1B;HSPA1A	;;;	4	46	42	28	38	34	33	34	25	39	38	26	31	37	35	36	41	36	35	38	36	36	34	35	37	34	41	36	33	37	35	36	32	37	39	38	39	34	36	33	37	32
A2ACR1;A0A0G2JJA7;P28065;A2ACR0;A0A0G2JJQ0;A0A0G2JJ13;A0A0G2JHI2	A2ACR1;A0A0G2JJA7;P28065	7;7;7;3;3;1;1	7;7;7;3;3;1;1	7;7;7;3;3;1;1	Proteasome subunit beta type;Proteasome subunit beta type-9	PSMB9	;;	7	7	7	7	6	5	6	6	3	5	4	2	3	4	6	5	4	3	5	5	5	4	4	4	4	3	3	5	5	5	6	6	4	5	5	4	3	5	5	4	2	3
A0A0G2JMB2;P01877	A0A0G2JMB2;P01877	18;11	4;3	4;3	Ig alpha-2 chain C region	IGHA2	;	2	18	4	4	15	14	12	14	6	13	15	9	14	15	15	16	16	16	15	15	17	16	14	12	16	12	15	13	17	14	11	16	16	13	8	17	15	15	15	12	17	16
A0A0G2JNJ8;A0A0G2JN42;Q6W4X9;E9PJC5	A0A0G2JNJ8;A0A0G2JN42;Q6W4X9	13;13;13;2	13;13;13;2	13;13;13;2	Mucin-6	MUC6	;;	4	13	13	13	0	0	0	0	0	0	0	0	0	0	0	0	11	0	0	0	0	0	0	3	0	0	9	2	0	0	0	1	0	1	9	0	0	0	0	0	0	1
A0A0G2JNZ2;A0A0G2JPP5;Q14160;H0YCG0;A0A0G2JMS7	A0A0G2JNZ2;A0A0G2JPP5;Q14160;H0YCG0;A0A0G2JMS7	2;2;2;1;1	1;1;1;1;1	1;1;1;1;1	Protein scribble homolog	SCRIB	;;;;	5	2	1	1	1	0	1	1	0	0	0	0	0	0	0	0	0	0	0	2	0	0	1	1	1	0	0	1	0	0	2	2	0	2	2	0	1	1	0	0	0	0
A0A0G2JPR0;A0A140TA49;CON__P01030;CON__ENSEMBL:ENSBTAP00000007350	A0A0G2JPR0;A0A140TA49	85;81;6;6	4;4;1;1	1;1;0;0			;	4	85	4	1	55	67	50	62	21	69	43	32	21	67	65	67	61	66	65	54	51	36	61	60	51	47	44	52	61	59	42	53	61	65	67	53	64	48	36	33	67	57
A0A0G2JQ41;A0A1C7CYZ0;Q12979;A0A0G2JRJ1;I3L379;I3L3W0;I3L2P5;B7Z683	A0A0G2JQ41;A0A1C7CYZ0;Q12979;A0A0G2JRJ1;I3L379;I3L3W0;I3L2P5;B7Z683	2;2;2;1;1;1;1;1	2;2;2;1;1;1;1;1	2;2;2;1;1;1;1;1	Active breakpoint cluster region-related protein	ABR	;;;;;;;	8	2	2	2	1	0	1	1	0	0	0	0	0	2	0	2	1	0	0	2	2	2	2	2	1	1	0	0	2	2	2	1	0	2	2	0	1	2	2	2	1	1
A0A0G2JQN5;H7C382;Q9BV57	A0A0G2JQN5;H7C382;Q9BV57	1;1;1	1;1;1	1;1;1	1,2-dihydroxy-3-keto-5-methylthiopentene dioxygenase	ADI1	;;	3	1	1	1	1	1	1	1	0	1	0	0	0	1	1	1	1	1	1	1	1	1	1	1	1	0	1	1	1	1	1	1	1	0	1	1	1	0	1	0	1	1
A0A0G2JR51;Q15080;B0QY04;A0A217FLJ2	A0A0G2JR51;Q15080;B0QY04;A0A217FLJ2	6;6;5;5	6;6;5;5	6;6;5;5	Neutrophil cytosol factor 4	NCF4	;;;	4	6	6	6	0	0	1	2	1	0	0	0	0	1	2	2	0	0	1	4	4	1	6	2	1	0	0	0	4	1	6	1	2	1	0	0	0	0	2	0	0	0
A0A0G2JRQ6	A0A0G2JRQ6	3	3	3				1	3	3	3	2	1	0	1	0	1	0	0	0	1	0	2	1	1	2	2	2	2	0	2	0	1	1	2	2	0	0	1	2	2	1	1	1	1	1	0	1	1
A0A0J9YYL3;A0A0J9YXJ8;A0A0J9YVP6;A0A0J9YXX5;Q9UHX1;A0A0J9YVR6;E9PQ56;A0A0J9YWM1;H0YEM1;E9PN18;H0YCP8;E9PMU7;E9PL19	A0A0J9YYL3;A0A0J9YXJ8;A0A0J9YVP6;A0A0J9YXX5;Q9UHX1;A0A0J9YVR6;E9PQ56;A0A0J9YWM1;H0YEM1;E9PN18;H0YCP8;E9PMU7	12;12;12;12;12;11;11;11;11;7;7;6;4	12;12;12;12;12;11;11;11;11;7;7;6;4	12;12;12;12;12;11;11;11;11;7;7;6;4	Poly(U)-binding-splicing factor PUF60	PUF60	;;;;;;;;;;;	13	12	12	12	9	9	8	8	5	7	7	6	7	7	7	10	9	7	6	9	9	7	9	9	9	6	8	8	8	5	8	8	6	8	7	8	7	9	7	8	7	5
P0DP02;A0A0J9YVT0;P01767;S4R3C0;A0A075B7F1;A0A0J9YVY3	P0DP02;A0A0J9YVT0;P01767	7;7;5;1;1;1	1;1;0;0;0;0	0;0;0;0;0;0	Ig heavy chain V-III region BUT		;;	6	7	1	0	2	4	2	3	1	4	3	4	0	4	3	4	5	5	3	4	6	6	4	6	4	2	4	4	6	3	3	4	7	4	3	3	5	4	2	4	5	6
A0A0J9YW64;A6NIW2;Q5JSL3	A0A0J9YW64;A6NIW2;Q5JSL3	3;3;3	3;3;3	3;3;3	Dedicator of cytokinesis protein 11	DOCK11	;;	3	3	3	3	0	2	0	0	0	0	1	1	0	1	0	2	2	2	1	2	1	0	3	2	1	1	0	1	2	1	2	2	2	1	1	1	1	1	1	1	2	3
A0A0J9YWL0;Q9Y4K1;Q96QW7	A0A0J9YWL0;Q9Y4K1	4;4;1	4;4;1	4;4;1	Absent in melanoma 1 protein	AIM1	;	3	4	4	4	0	0	1	0	0	3	1	0	0	0	1	0	0	0	0	0	0	0	3	1	0	0	0	0	0	0	4	1	0	0	0	0	0	0	1	0	0	0
A0A0J9YX35	A0A0J9YX35	4	1	1				1	4	1	1	0	1	0	1	0	1	1	1	0	2	1	2	2	2	3	1	3	3	3	1	1	1	3	2	2	1	0	3	4	2	2	2	2	2	1	2	3	2
V9GYD9;Q5VZZ6;A0A0J9YX66;A0A1B0GU44;E9PC62;A0A1B0GUN8;A0A0J9YXJ0;O95319;V9GY47;F5H4Y5;A0A0J9YXK1;F5H0D8	V9GYD9;Q5VZZ6;A0A0J9YX66;A0A1B0GU44;E9PC62;A0A1B0GUN8;A0A0J9YXJ0;O95319	5;5;5;5;5;5;5;5;1;1;1;1	4;4;4;4;4;4;4;4;1;0;1;0	4;4;4;4;4;4;4;4;1;0;1;0	CUGBP Elav-like family member 2	CELF2	;;;;;;;	12	5	4	4	4	4	1	3	1	0	1	0	1	0	3	3	3	3	0	3	3	1	4	4	0	1	1	0	5	1	5	3	3	4	2	1	1	1	4	0	0	0
A0A0J9YYG4;A0A0J9YXF2;Q15165;J3QT77;G3XAK4;A0A0J9YXU7;A0A0J9YYJ1;A0A0J9YYF0;A0A0J9YYF3	A0A0J9YYG4;A0A0J9YXF2;Q15165;J3QT77;G3XAK4;A0A0J9YXU7;A0A0J9YYJ1	8;8;8;7;5;4;4;1;1	8;8;8;7;5;4;4;1;1	8;8;8;7;5;4;4;1;1	Serum paraoxonase/arylesterase 2	PON2	;;;;;;	9	8	8	8	1	0	0	2	0	0	0	0	0	1	2	4	1	1	1	5	4	0	5	5	4	2	0	2	2	1	5	4	1	5	3	1	4	6	3	1	2	4
A0A0J9YXN7;Q96Q06	A0A0J9YXN7;Q96Q06	2;2	2;2	2;2	Perilipin-4	PLIN4	;	2	2	2	2	0	1	2	1	2	1	1	0	1	0	2	0	0	1	0	0	0	0	0	0	0	2	1	1	0	0	1	0	0	0	0	0	2	0	0	0	2	0
A0A0J9YY99;P0DP03;P01768	A0A0J9YY99;P0DP03;P01768	8;7;7	6;5;5	1;0;0	Ig heavy chain V-III region CAM		;;	3	8	6	1	5	7	2	5	0	4	4	2	1	6	5	6	7	6	6	5	6	5	3	6	5	3	4	6	7	5	2	5	8	6	7	4	7	6	4	5	7	6
A6XMV8;A0A0J9YYC8;A6XMV9;P07478	A6XMV8;A0A0J9YYC8;A6XMV9;P07478	7;7;7;7	6;6;6;6	4;4;4;4	Trypsin-2	PRSS2	;;;	4	7	6	4	6	5	3	1	5	5	6	5	7	6	4	4	4	6	2	6	3	0	5	3	2	6	5	1	1	6	1	1	1	2	2	6	5	6	5	5	2	1
A0A0J9YYJ0;Q8N129;A0A0J9YXE1	A0A0J9YYJ0;Q8N129;A0A0J9YXE1	2;2;1	2;2;1	2;2;1	Protein canopy homolog 4	CNPY4	;;	3	2	2	2	0	0	0	0	0	0	0	1	0	2	0	1	1	2	1	0	2	1	1	0	1	1	1	2	2	1	1	2	1	2	2	1	2	2	1	1	1	2
A0A0R4J2E8;A8MXP9;P43243;D6REM6;D6R991;H0Y8T4;B3KM87;D6RCM3;D6REK4;D6RB45;A0A1B0GX04;D6R9F3;D6RBS2;D6RBK5;Q68E03;D6RBI2;D6RE02;D6RIA2;D6RAM9;D6RAY2	A0A0R4J2E8;A8MXP9;P43243;D6REM6;D6R991	23;23;23;21;18;9;7;4;4;3;3;3;3;3;3;2;2;2;1;1	23;23;23;21;18;9;7;4;4;3;3;3;3;3;3;2;2;2;1;1	19;19;19;17;14;9;7;0;0;0;0;0;0;3;2;2;2;2;1;1	Matrin-3	MATR3	;;;;	20	23	23	19	17	15	19	16	6	15	13	5	7	13	15	16	18	17	16	16	18	17	16	18	17	12	13	16	18	13	21	16	15	16	16	15	15	18	16	14	12	14
A0A0U1RQE4;Q5HYK7;A0A0U1RQN2	A0A0U1RQE4;Q5HYK7	8;8;1	8;8;1	8;8;1	SH3 domain-containing protein 19	SH3D19	;	3	8	8	8	4	6	3	2	2	5	3	3	1	4	1	4	6	8	3	3	2	2	3	1	4	4	1	3	4	4	1	2	5	4	3	5	1	2	3	3	7	2
A0A0U1RQF0;P49327;A0A0U1RRG3;J3KTF0	A0A0U1RQF0;P49327	48;48;3;1	48;48;3;1	48;48;3;1	Fatty acid synthase;[Acyl-carrier-protein] S-acetyltransferase;[Acyl-carrier-protein] S-malonyltransferase;3-oxoacyl-[acyl-carrier-protein] synthase;3-oxoacyl-[acyl-carrier-protein] reductase;3-hydroxyacyl-[acyl-carrier-protein] dehydratase;Enoyl-[acyl-carrier-protein] reductase;Oleoyl-[acyl-carrier-protein] hydrolase	FASN	;	4	48	48	48	13	13	34	28	11	25	14	16	12	15	17	25	19	9	11	31	28	32	36	33	21	25	13	30	20	19	31	32	19	27	33	16	39	21	24	22	15	27
E3W994;J3KR49;A0A0U1RQI6;E7ERI8;E7EW49;O75122;C9J668;D6RBU8;B3KR06;E7ENG2	E3W994;J3KR49;A0A0U1RQI6;E7ERI8;E7EW49;O75122;C9J668;D6RBU8;B3KR06;E7ENG2	2;2;2;2;2;2;1;1;1;1	2;2;2;2;2;2;1;1;1;1	1;1;1;1;1;1;1;1;1;1	CLIP-associating protein 2	CLASP2	;;;;;;;;;	10	2	2	1	1	0	0	0	1	1	0	0	0	0	1	1	0	0	0	1	0	1	2	1	0	1	1	1	1	1	1	2	2	1	1	0	1	1	0	0	0	1
A0A0U1RQL8	A0A0U1RQL8	11	1	1				1	11	1	1	10	8	9	9	5	7	10	4	7	8	10	10	9	9	9	8	10	10	8	11	9	9	10	9	10	9	11	8	9	8	10	7	10	8	7	7	8	10
A0A0U1RQT9;C9JYN0;Q16563	A0A0U1RQT9;C9JYN0;Q16563	1;1;1	1;1;1	1;1;1	Synaptophysin-like protein 1	SYPL1	;;	3	1	1	1	0	0	0	0	0	0	0	0	0	0	0	0	0	0	0	0	0	1	1	1	0	0	1	0	1	0	1	1	0	1	0	0	1	1	1	0	0	0
A0A0U1RQV3	A0A0U1RQV3	19	1	1				1	19	1	1	17	17	15	16	2	18	15	3	7	16	15	19	18	16	17	17	18	16	15	16	14	10	13	16	16	13	11	18	18	16	17	17	15	17	17	8	18	17
A0A0U1RQV4;Q13464;C9JFJ0	A0A0U1RQV4;Q13464	9;9;1	9;9;1	8;8;0	Rho-associated protein kinase 1	ROCK1	;	3	9	9	8	2	3	2	3	0	1	0	0	1	2	3	2	3	3	2	3	1	4	4	7	2	2	2	2	4	3	7	1	1	3	2	2	2	2	3	4	3	5
A0A0U1RR32;A0A0U1RRH7;Q99878;Q96KK5;Q9BTM1;Q16777;Q6FI13;P20671;P0C0S8;H0YFX9	A0A0U1RR32;A0A0U1RRH7;Q99878;Q96KK5;Q9BTM1;Q16777;Q6FI13;P20671;P0C0S8;H0YFX9	8;8;8;8;8;8;8;8;8;6	8;8;8;8;8;8;8;8;8;6	2;2;2;2;2;2;2;2;2;2	Histone H2A type 1-J;Histone H2A type 1-H;Histone H2A.J;Histone H2A type 2-C;Histone H2A type 2-A;Histone H2A type 1-D;Histone H2A type 1;Histone H2A	HIST1H2AJ;HIST1H2AH;H2AFJ;HIST2H2AC;HIST2H2AA3;HIST1H2AD;HIST1H2AG	;;;;;;;;;	10	8	8	2	7	6	6	6	6	6	6	5	6	6	6	5	6	4	5	4	5	5	4	4	5	4	5	4	4	5	4	4	4	4	4	5	4	4	5	4	4	4
A0A0U1RR71;A1L390	A0A0U1RR71;A1L390	1;1	1;1	1;1	Pleckstrin homology domain-containing family G member 3	PLEKHG3	;	2	1	1	1	0	0	0	0	0	0	0	0	0	0	0	0	0	0	0	0	0	1	0	0	0	0	0	0	0	0	1	0	0	0	0	0	0	0	0	0	0	0
A0A0U1RRD5;P01298	A0A0U1RRD5;P01298	9;6	9;6	3;0	Pancreatic prohormone;Pancreatic hormone;Pancreatic icosapeptide	PPY	;	2	9	9	3	1	0	0	0	2	1	3	1	0	0	3	3	3	3	2	1	0	0	1	0	5	9	2	0	3	7	4	1	0	6	1	2	1	2	1	5	1	1
J3KQ99;A0A140T9Y9;A0A140T9U4;A0A140T9R4;A0A140T9H1;A0A140T9F8;A0A140T9D6;A0A140T914;A0A140T9Y8;A0A140T9U1;A0A140T9J4;A0A140T980;A0A140T909;A0A140T900;A0A140T8Z9;P20036;H0Y6F8;A0A140T9G9;A0A140T9G7;A0A140T9A6;A0A140T992;A0A140T977;A0A140T968;A0A140T961	J3KQ99;A0A140T9Y9;A0A140T9U4;A0A140T9R4;A0A140T9H1;A0A140T9F8;A0A140T9D6;A0A140T914;A0A140T9Y8;A0A140T9U1;A0A140T9J4;A0A140T980;A0A140T909;A0A140T900;A0A140T8Z9;P20036;H0Y6F8;A0A140T9G9;A0A140T9G7;A0A140T9A6;A0A140T992;A0A140T977;A0A140T968;A0A140T961	2;2;2;2;2;2;2;2;2;2;2;2;2;2;2;2;1;1;1;1;1;1;1;1	2;2;2;2;2;2;2;2;2;2;2;2;2;2;2;2;1;1;1;1;1;1;1;1	2;2;2;2;2;2;2;2;2;2;2;2;2;2;2;2;1;1;1;1;1;1;1;1	HLA class II histocompatibility antigen, DP alpha 1 chain	HLA-DPA1	;;;;;;;;;;;;;;;;;;;;;;;	24	2	2	2	1	0	0	1	0	0	0	0	0	1	1	1	2	2	0	1	1	1	1	2	1	1	0	1	2	1	2	2	2	2	2	0	1	2	1	1	0	2
A0A140T955;A0A140T933;A0A1W2PRT9;A0A140T9I0;A0A140T9X5;A0A140T913;P01892;A0A1W2PPQ2;A0A1W2PP29;A0A1W2PQZ3;A0A1W2PQE2	A0A140T955;A0A140T933;A0A1W2PRT9;A0A140T9I0;A0A140T9X5;A0A140T913;P01892;A0A1W2PPQ2	19;19;19;19;19;19;19;17;2;2;2	19;19;19;19;19;19;19;17;2;2;2	1;1;1;1;1;1;1;1;0;0;0	HLA class I histocompatibility antigen, A-2 alpha chain	HLA-A	;;;;;;;	11	19	19	1	11	4	7	11	3	5	6	1	4	11	4	8	7	5	10	4	10	7	8	5	8	8	13	5	15	10	8	14	14	4	12	3	5	7	11	5	11	9
A0A140T9T6;A0A140T915;A0A140T9Y2;A0A182DWE9	A0A140T9T6;A0A140T915;A0A140T9Y2;A0A182DWE9	3;3;3;3	2;2;2;2	2;2;2;2			;;;	4	3	2	2	0	2	1	1	0	0	1	0	0	1	1	1	1	0	1	3	2	1	1	3	0	1	1	0	1	0	2	1	3	2	1	2	0	1	2	0	2	1
F6S093;A0A140T9N4;A0A140T9N2;A0A140T9E7;A0A140T9D1;A0A140T9C7;A0A140T995;A0A140T985;Q5SP00;A0A140T9G2;A0A140T9T2;A0A140T9H8;H0Y732;A0A140T9X4;A0A140T9V7;A0A140T9T3;A0A140T9N9;A0A140T9N7;A0A140T9K8;P28067	F6S093;A0A140T9N4;A0A140T9N2;A0A140T9E7;A0A140T9D1;A0A140T9C7;A0A140T995;A0A140T985;Q5SP00;A0A140T9G2;A0A140T9T2;A0A140T9H8;H0Y732;A0A140T9X4;A0A140T9V7;A0A140T9T3;A0A140T9N9;A0A140T9N7;A0A140T9K8;P28067	2;2;2;2;2;2;2;2;2;2;2;2;2;2;2;2;2;2;2;2	2;2;2;2;2;2;2;2;2;2;2;2;2;2;2;2;2;2;2;2	2;2;2;2;2;2;2;2;2;2;2;2;2;2;2;2;2;2;2;2	HLA class II histocompatibility antigen, DM alpha chain	HLA-DMA	;;;;;;;;;;;;;;;;;;;	20	2	2	2	1	1	1	1	1	1	0	1	0	1	2	0	1	0	1	1	1	0	1	1	1	1	0	1	1	0	1	1	1	1	0	0	0	2	0	0	0	0
A0A140T9C0;A0A140TA41;P22105;A0A140T902;A0A140T8Y3;A0A140TA33;A0A140TA52;A0A140T8Z8;A0A140T9L7;A0A087X0I0;A0A140T956;A0A087WWA5;A0A140T923;Q16473;C9J7W4	A0A140T9C0;A0A140TA41;P22105;A0A140T902;A0A140T8Y3;A0A140TA33;A0A140TA52;A0A140T8Z8;A0A140T9L7;A0A087X0I0;A0A140T956	35;35;34;33;33;33;33;28;21;20;19;11;6;5;4	35;35;34;33;33;33;33;28;21;20;19;11;6;5;4	35;35;34;33;33;33;33;28;21;20;19;11;6;5;4	Tenascin-X	TNXB	;;;;;;;;;;	15	35	35	35	20	6	2	2	4	2	9	2	0	10	17	18	25	9	20	11	0	20	4	29	8	13	13	10	21	5	2	8	13	21	7	12	2	7	16	10	19	6
A0A140T9R1;O75955;A0A140T9W4;A0A140T9X0;A2AB09;A0A140T974;A0A140T959;A2AB10;A0A140T907;A0A140T9C3;A2AB12;A0A140T9B1;A0A140T957;A0A140T910;A2AB13;A2AB11;A0A0G2JJQ6;A0A140T905;A2ABJ5	A0A140T9R1;O75955;A0A140T9W4;A0A140T9X0;A2AB09	12;12;8;7;7;5;4;4;3;3;3;2;2;2;2;2;2;1;1	12;12;8;7;7;5;4;4;3;3;3;2;2;2;2;2;2;1;1	12;12;8;7;7;5;4;4;3;3;3;2;2;2;2;2;2;1;1	Flotillin-1	FLOT1	;;;;	19	12	12	12	4	2	5	4	2	2	3	2	2	3	3	7	5	4	7	5	7	7	10	9	8	5	4	9	5	6	7	7	3	8	6	4	6	11	6	6	5	5
A0A140T9T7;Q03518	A0A140T9T7;Q03518	5;5	5;5	5;5	Antigen peptide transporter 1	TAP1	;	2	5	5	5	0	0	3	1	0	0	0	0	0	1	2	2	4	0	0	1	3	2	5	2	2	0	0	1	3	1	5	4	3	3	0	0	0	0	1	2	2	0
A0A140TA86;Q5XKP0;K7EIR2;A0A140TA84	A0A140TA86;Q5XKP0	3;3;1;1	3;3;1;1	3;3;1;1	Protein QIL1	QIL1	;	4	3	3	3	3	3	1	3	1	2	1	1	1	3	2	3	2	2	2	3	2	2	2	2	1	3	0	2	2	2	1	2	2	2	2	2	1	2	1	3	1	1
A0A182DWF2;D3YTF8;A0A182DWF3;Q9NNW7;A0A096LPD9;E7EWK1;A0A096LPK7;A0A096LPH4;A0A096LNY7;A0A096LPB7;A0A096LP96;A0A0U1RQX0	A0A182DWF2;D3YTF8;A0A182DWF3;Q9NNW7;A0A096LPD9;E7EWK1;A0A096LPK7	7;7;7;7;5;5;5;2;2;2;2;2	6;6;6;6;4;4;4;2;2;2;2;2	6;6;6;6;4;4;4;2;2;2;2;2	Thioredoxin reductase 2, mitochondrial	TXNRD2	;;;;;;	12	7	6	6	2	0	2	2	1	1	1	1	2	3	3	3	3	1	1	1	2	2	2	3	3	4	2	2	4	3	1	2	2	2	3	1	3	3	2	3	1	1
A0A182DWH4	A0A182DWH4	7	1	0				1	7	1	0	6	5	4	5	0	3	3	0	0	5	3	5	6	5	2	5	6	2	2	3	4	3	5	4	4	3	5	2	2	3	3	4	2	5	7	1	5	3
A0A182DWH8;A0A182DWH7;P49908	A0A182DWH8;A0A182DWH7;P49908	2;2;2	2;2;2	2;2;2	Selenoprotein P	SEPP1	;;	3	2	2	2	1	1	0	0	0	1	1	2	1	1	0	1	2	2	2	2	1	2	0	1	0	2	1	2	1	2	0	0	2	2	2	1	2	2	0	1	1	2
A0A1B0GTB8;A0A1B0GWC0;A0A1B0GVF3;P23786;A0A1B0GV75;A0A1B0GTM0;A0A1B0GUD9	A0A1B0GTB8;A0A1B0GWC0;A0A1B0GVF3;P23786;A0A1B0GV75	16;16;16;16;14;4;1	16;16;16;16;14;4;1	16;16;16;16;14;4;1	Carnitine O-palmitoyltransferase 2, mitochondrial	CPT2	;;;;	7	16	16	16	6	4	2	5	4	3	5	4	7	8	9	11	8	3	2	8	11	9	10	10	7	10	1	7	9	5	9	7	4	9	7	4	8	7	4	6	3	6
A0A1B0GTY1;A0A1B0GUC3;A0A1B0GV98;A0A1B0GTC5;A0A1B0GU26;A0A1B0GTC3;A0A1B0GVH5;Q9C0B1	A0A1B0GTY1;A0A1B0GUC3;A0A1B0GV98;A0A1B0GTC5;A0A1B0GU26;A0A1B0GTC3;A0A1B0GVH5;Q9C0B1	3;3;3;3;3;3;3;3	3;3;3;3;3;3;3;3	3;3;3;3;3;3;3;3	Alpha-ketoglutarate-dependent dioxygenase FTO	FTO	;;;;;;;	8	3	3	3	2	1	0	1	0	0	2	1	0	1	0	1	1	1	1	1	1	2	0	1	1	1	0	1	3	1	3	2	3	3	3	1	3	3	1	1	3	2
A0A1B0GTF3;O43301;K7ENF6;K7ELE6	A0A1B0GTF3;O43301	14;14;5;1	14;14;5;1	13;13;5;1	Heat shock 70 kDa protein 12A	HSPA12A	;	4	14	14	13	7	2	1	1	5	2	8	3	0	9	2	10	11	7	11	5	2	8	4	7	4	9	8	7	7	7	1	2	0	7	5	8	4	5	5	1	10	0
A0A1B0GTG2;A0A1B0GW77;P49419;A0A1B0GTY9;A0A1B0GUA1;A0A1B0GW82;A0A1B0GTJ4;A0A1B0GV49;A0A0J9YWF7;A0A1B0GUY0;H0YHM6;F8WDY6;F8VVF2	A0A1B0GTG2;A0A1B0GW77;P49419;A0A1B0GTY9;A0A1B0GUA1;A0A1B0GW82;A0A1B0GTJ4;A0A1B0GV49;A0A0J9YWF7	22;22;22;20;20;20;18;17;12;10;7;4;3	22;22;22;20;20;20;18;17;12;10;7;4;3	19;19;19;17;17;17;15;15;9;7;5;4;1	Alpha-aminoadipic semialdehyde dehydrogenase	ALDH7A1	;;;;;;;;	13	22	22	19	11	14	12	10	10	15	11	9	13	16	15	15	14	13	13	16	18	12	15	15	16	18	14	16	11	17	14	15	12	15	15	15	10	14	12	14	12	16
A0A1B0GWJ0;A0A1B0GTJ7;P30566;A0A096LNY6;A0A0A6YY92;A0A096LP76;V9GY96;A0A096LNT0;A0A096LNY4;A0A1B0GTG9;A0A1B0GWF8	A0A1B0GWJ0;A0A1B0GTJ7;P30566;A0A096LNY6;A0A0A6YY92;A0A096LP76	4;4;4;3;3;2;1;1;1;1;1	4;4;4;3;3;2;1;1;1;1;1	4;4;4;3;3;2;1;1;1;1;1	Adenylosuccinate lyase	ADSL	;;;;;	11	4	4	4	2	2	2	3	2	1	1	1	3	2	2	1	1	2	1	2	3	2	4	1	2	1	0	2	2	2	3	1	2	3	3	0	1	3	1	1	1	3
A0A1B0GTL5;Q9BXF6	A0A1B0GTL5;Q9BXF6	2;2	2;2	2;2	Rab11 family-interacting protein 5	RAB11FIP5	;	2	2	2	2	2	1	0	2	0	0	0	0	0	0	0	0	0	0	1	0	0	1	1	1	0	0	1	1	0	0	0	0	0	1	2	0	0	0	1	0	0	0
E7EMM4;A0A1B0GW68;A0A1B0GUA4;A0A1B0GTM3;A0A1B0GTZ5;A0A1B0GUH5;Q13510;A0A1B0GTP7;A0A1B0GUG1;A0A1B0GUE3;A0A1B0GUW4;A0A1B0GV06;A0A1B0GVG2;A0A1B0GUB3;A0A1B0GU62;A0A1B0GV95;A0A1B0GW48;A0A1B0GVJ1;A0A1B0GU06;A0A1B0GVE7;A0A1B0GVC9;A0A1B0GV88;A0A1B0GUJ3;A0A1B0GVA3;A0A1B0GW66	E7EMM4;A0A1B0GW68;A0A1B0GUA4;A0A1B0GTM3;A0A1B0GTZ5;A0A1B0GUH5;Q13510;A0A1B0GTP7;A0A1B0GUG1;A0A1B0GUE3;A0A1B0GUW4;A0A1B0GV06	21;21;21;21;21;21;21;20;19;17;17;14;9;8;7;6;6;6;6;5;4;3;3;2;2	21;21;21;21;21;21;21;20;19;17;17;14;9;8;7;6;6;6;6;5;4;3;3;2;2	21;21;21;21;21;21;21;20;19;17;17;14;9;8;7;6;6;6;6;5;4;3;3;2;2	Acid ceramidase;Acid ceramidase subunit alpha;Acid ceramidase subunit beta	ASAH1	;;;;;;;;;;;	25	21	21	21	6	6	7	11	7	7	8	7	8	9	10	13	7	9	10	12	12	12	15	10	11	15	9	12	11	12	12	11	9	13	10	11	9	11	13	8	10	14
A0A1B0GTU4;P49023;F5GZ78;A0A1B0GU60;F5H836;A0A1B0GV30	A0A1B0GTU4;P49023;F5GZ78	14;14;13;6;2;2	14;14;13;6;2;2	14;14;13;6;2;2	Paxillin	PXN	;;	6	14	14	14	9	7	8	9	6	8	5	2	3	9	9	11	8	7	9	9	10	8	10	9	7	11	4	9	9	11	12	9	8	10	9	7	12	11	7	9	5	8
A0A1B0GTW1;Q9UDY2	A0A1B0GTW1;Q9UDY2	9;9	9;9	9;9	Tight junction protein ZO-2	TJP2	;	2	9	9	9	3	1	5	5	3	3	2	3	2	4	5	7	3	0	5	5	3	4	7	6	7	6	5	6	3	7	5	5	1	6	6	3	5	3	8	7	2	2
A0A1B0GU86;Q03154;C9JMV9;A0A1B0GW23;A0A1B0GV31;F8WC59;C9JYZ0;A0A1B0GVA5;A0A1B0GVZ3;A0A1B0GVG0;A0A1B0GU36;A0A1B0GTG3;A0A1B0GUT4	A0A1B0GU86;Q03154;C9JMV9;A0A1B0GW23	11;11;9;9;5;4;4;4;2;2;2;2;1	11;11;9;9;5;4;4;4;2;2;2;2;1	11;11;9;9;5;4;4;4;2;2;2;2;1	Aminoacylase-1	ACY1;ABHD14A-ACY1	;;;	13	11	11	11	1	1	3	10	3	1	1	1	1	2	5	5	5	1	0	7	8	3	3	5	3	1	5	6	3	4	9	9	3	6	4	3	10	4	4	2	1	4
A0A1B0GUA3;Q96EK5	A0A1B0GUA3;Q96EK5	1;1	1;1	1;1	KIF1-binding protein	KIAA1279	;	2	1	1	1	0	0	0	0	0	0	0	0	0	0	0	0	0	0	0	1	0	1	1	0	0	0	0	0	0	0	1	0	0	0	0	0	1	0	1	0	0	0
Q5VTI5;A0A1B0GUN5;Q9Y2H5	Q5VTI5;A0A1B0GUN5;Q9Y2H5	2;2;2	2;2;2	2;2;2	Pleckstrin homology domain-containing family A member 6	PLEKHA6	;;	3	2	2	2	1	0	0	0	0	0	1	0	0	0	1	1	0	0	0	0	0	0	0	2	0	0	0	1	0	1	0	0	0	0	0	0	1	0	0	0	0	0
A0A1B0GVD5;P07339;A0A1B0GWE8;A0A1B0GW44;A0A1B0GVP3;A0A1B0GV23;A0A1B0GU92;A0A1B0GU03;C9JH19;F8WD96;H7C469;F8W787;H7C1V0;A0A1B0GV01;A0A1B0GVF1	A0A1B0GVD5;P07339;A0A1B0GWE8;A0A1B0GW44;A0A1B0GVP3;A0A1B0GV23;A0A1B0GU92;A0A1B0GU03;C9JH19;F8WD96;H7C469	28;28;27;26;26;26;25;25;21;17;15;13;9;3;2	28;28;27;26;26;26;25;25;21;17;15;13;9;3;2	28;28;27;26;26;26;25;25;21;17;15;13;9;3;2	Cathepsin D;Cathepsin D light chain;Cathepsin D heavy chain	CTSD	;;;;;;;;;;	15	28	28	28	20	21	23	22	16	23	21	17	19	22	25	22	22	19	18	22	20	20	20	20	20	18	19	21	21	17	24	22	18	21	24	19	19	20	20	18	19	17
A0A1B0GW03	A0A1B0GW03	1	1	1				1	1	1	1	0	0	0	0	1	0	0	0	0	0	0	0	0	0	0	0	0	0	0	1	0	0	0	0	0	0	0	0	0	0	0	0	0	0	0	0	0	0
R4GN77;R4GND1;A0A1B0GX65;Q96LR5;Q969T4	R4GN77;R4GND1;A0A1B0GX65;Q96LR5;Q969T4	1;1;1;1;1	1;1;1;1;1	1;1;1;1;1	Ubiquitin-conjugating enzyme E2 E2;Ubiquitin-conjugating enzyme E2 E3	UBE2E3;UBE2E2	;;;;	5	1	1	1	0	1	1	0	0	1	0	0	0	0	0	0	1	0	0	0	0	0	0	0	1	0	0	0	0	0	1	0	1	0	0	0	0	0	0	0	0	0
C9J3Q3;C9J6N5;C9JQ40;C9JW51;A0A1C7CYX8;Q9H098;C9JYP1;C9J6Y8;X6RET8;C9JP05	C9J3Q3;C9J6N5;C9JQ40;C9JW51;A0A1C7CYX8;Q9H098;C9JYP1;C9J6Y8;X6RET8;C9JP05	2;2;2;2;2;2;1;1;1;1	2;2;2;2;2;2;1;1;1;1	2;2;2;2;2;2;1;1;1;1	Protein FAM107B	FAM107B	;;;;;;;;;	10	2	2	2	1	1	1	1	2	1	1	1	1	1	1	1	1	0	0	0	0	0	0	0	0	0	0	0	1	0	1	0	0	0	1	0	0	0	1	1	0	0
A0A1C7CYX9;Q16555;E5RFU4	A0A1C7CYX9;Q16555	36;34;4	36;34;4	32;30;2	Dihydropyrimidinase-related protein 2	DPYSL2	;	3	36	36	32	31	28	22	30	18	24	28	15	16	27	30	29	31	29	30	31	25	29	29	31	29	28	31	28	28	24	25	31	24	24	28	27	21	27	28	26	26	22
A0A1D5RMR6	A0A1D5RMR6	1	1	1				1	1	1	1	1	1	0	1	1	1	1	1	1	1	1	1	0	1	0	1	0	1	1	1	1	0	1	0	0	0	1	1	1	0	1	1	0	0	1	1	1	1
A0A1W2PNV4;E9PF58;F8WFD3	A0A1W2PNV4	24;8;2	24;8;2	0;0;0				3	24	24	0	17	16	14	18	12	17	15	9	13	19	17	21	15	15	14	16	15	17	17	17	14	15	16	15	21	17	18	20	16	15	18	12	14	17	17	14	15	13
A0A1W2PNW1;P42226;Q5FBW6;G3V2L2;G3V2M3;G3V3E9;G3V2H4;G3V5I8;G3V568;G3V370;G3V5K5;G3V2X7;H0YJH6	A0A1W2PNW1;P42226;Q5FBW6;G3V2L2;G3V2M3;G3V3E9;G3V2H4;G3V5I8;G3V568;G3V370;G3V5K5	3;3;2;2;2;2;2;2;2;2;2;1;1	3;3;2;2;2;2;2;2;2;2;2;1;1	3;3;2;2;2;2;2;2;2;2;2;1;1	Signal transducer and activator of transcription 6	STAT6	;;;;;;;;;;	13	3	3	3	3	3	2	3	1	1	1	0	1	2	3	3	3	3	3	3	3	3	3	3	3	2	1	3	3	2	3	3	3	3	3	2	3	3	3	2	1	3
A0A1W2PNX8;Q9H3U1	A0A1W2PNX8;Q9H3U1	4;4	4;4	4;4	Protein unc-45 homolog A	UNC45A	;	2	4	4	4	1	1	2	2	1	1	1	2	2	3	2	2	2	1	1	3	4	3	4	4	1	0	1	2	2	2	4	2	1	2	3	1	3	1	1	1	1	3
A0A1W2PP70;Q08AS3	A0A1W2PP70;Q08AS3	3;3	1;1	1;1		HLA-DQA1	;	2	3	1	1	1	1	2	1	0	0	1	0	1	1	1	1	0	0	0	1	1	1	1	1	1	1	1	1	3	2	2	0	1	1	1	1	0	1	1	1	0	1
A0A1W2PPR8;P01889;F6U0H7	A0A1W2PPR8;P01889;F6U0H7	17;17;11	6;6;6	2;2;2	HLA class I histocompatibility antigen, B-7 alpha chain	HLA-B	;;	3	17	6	2	4	4	6	6	4	5	6	5	4	6	8	9	8	7	4	6	8	9	13	14	6	6	7	5	8	4	8	9	14	9	8	3	1	5	12	7	2	4
A0A1W2PPX5;A0A1W2PQR6;A0A1W2PQB7;A0A1W2PS43;Q14108;A0A1W2PRS1;A0A1W2PPU6;A0A1W2PSE4;A0A1W2PRF6;A0A1W2PS70;A0A1W2PNX7;D6RDG0	A0A1W2PPX5;A0A1W2PQR6;A0A1W2PQB7;A0A1W2PS43;Q14108;A0A1W2PRS1;A0A1W2PPU6;A0A1W2PSE4;A0A1W2PRF6	11;11;11;11;11;10;9;6;6;3;3;1	11;11;11;11;11;10;9;6;6;3;3;1	11;11;11;11;11;10;9;6;6;3;3;1	Lysosome membrane protein 2	SCARB2	;;;;;;;;	12	11	11	11	3	2	2	3	2	2	1	2	3	1	2	5	6	6	5	8	8	8	6	9	5	4	3	6	8	5	6	6	3	6	6	5	8	9	3	4	3	8
A0A1W2PPZ5;P23193;A0A1W2PRL9;E5RIS7;E5RJ93;B7Z4S1;A0A0A0MT58;Q15560;Q5JRI7	A0A1W2PPZ5;P23193;A0A1W2PRL9;E5RIS7	6;6;5;3;2;2;2;2;1	6;6;5;3;2;2;2;2;1	6;6;5;3;2;2;2;2;1	Transcription elongation factor A protein 1	TCEA1	;;;	9	6	6	6	4	3	2	3	3	2	2	4	2	1	4	5	4	2	4	4	4	3	5	5	3	4	3	4	4	4	6	5	5	4	5	2	6	5	4	3	2	3
A0A1W2PQ15;H0YM23;O75179;D6RHC4;E9PDP5;Q8IWZ3	A0A1W2PQ15;H0YM23;O75179	3;3;3;1;1;1	3;3;3;1;1;1	3;3;3;1;1;1	Ankyrin repeat domain-containing protein 17	ANKRD17	;;	6	3	3	3	1	2	1	0	1	1	1	1	1	1	1	0	1	2	2	1	1	1	1	1	1	1	0	1	1	1	1	0	2	1	1	2	2	1	3	1	2	1
A0A1X7SBZ2;A0A1W2PQ51;Q92841;A0A0U1RQJ0	A0A1X7SBZ2;A0A1W2PQ51;Q92841	27;27;27;3	27;27;27;3	20;20;20;2	Probable ATP-dependent RNA helicase DDX17	DDX17	;;	4	27	27	20	23	21	21	23	9	19	19	9	14	22	21	22	17	15	17	21	22	17	22	19	17	17	16	19	20	20	24	21	18	20	22	20	21	19	18	18	18	18
A0A1W2PQS6;S4R435;O95989	A0A1W2PQS6	9;4;3	9;4;3	3;1;3				3	9	9	3	4	5	4	4	2	4	1	2	3	3	5	4	3	3	5	6	4	4	4	4	4	3	2	6	6	2	5	4	4	4	3	4	6	3	3	3	3	4
A0A1W2PQV2;H3BUH9;P23434	A0A1W2PQV2;H3BUH9;P23434	2;2;2	2;2;2	2;2;2	Glycine cleavage system H protein, mitochondrial	GCSH	;;	3	2	2	2	2	1	2	1	1	1	2	1	2	1	2	1	1	2	1	2	2	1	2	2	1	2	1	1	2	2	2	2	2	2	2	1	2	2	2	2	1	2
Q5SRN7;A0A1W2PS24;Q5SRN5;P04439;A0A0G2JI36;A0A1W2PSE7;A0A0G2JIF2;A0A0G2JL56;P30455;P30443;A0A1W2PQD0;Q09160;A0A140T9X6;A0A140T9W7;A0A140T9W3;A0A140T9D9;A0A140T9C2;A0A140T939;A0A140T9V0;A0A140T8X0;D0EV57;A0A0G2JPA3;A0A140T9B7;A0A0G2JH66	Q5SRN7;A0A1W2PS24;Q5SRN5;P04439;A0A0G2JI36;A0A1W2PSE7;A0A0G2JIF2;A0A0G2JL56;P30455;P30443;A0A1W2PQD0	16;16;16;16;13;13;13;13;13;13;11;7;3;3;3;3;3;3;3;3;3;3;3;3	3;3;3;3;1;1;1;1;1;1;1;0;0;0;0;0;0;0;0;0;0;0;0;0	2;2;2;2;0;0;0;0;0;0;0;0;0;0;0;0;0;0;0;0;0;0;0;0	HLA class I histocompatibility antigen, A-3 alpha chain;HLA class I histocompatibility antigen, A-36 alpha chain;HLA class I histocompatibility antigen, A-1 alpha chain	HLA-A	;;;;;;;;;;	24	16	3	2	5	3	5	4	4	7	4	2	4	6	5	7	9	5	5	11	9	6	9	9	7	6	8	7	8	5	10	11	10	9	3	5	3	7	6	6	5	3
A0A1X7SC65;O14558;K7EP04	A0A1X7SC65;O14558;K7EP04	10;10;9	10;10;9	10;10;9	Heat shock protein beta-6	HSPB6	;;	3	10	10	10	9	7	7	7	3	8	9	3	3	6	9	8	9	10	8	9	7	8	7	9	6	6	5	7	6	4	0	7	5	7	8	4	7	7	4	3	7	8
A0AV96;D6REZ6;D6RBS9;D6R9D6;B7Z8Z7;D6R9M7;D6RCT1;D6RBP6;D6RA49;D6RFL5	A0AV96;D6REZ6;D6RBS9;D6R9D6;B7Z8Z7;D6R9M7	4;3;3;3;3;2;1;1;1;1	4;3;3;3;3;2;1;1;1;1	4;3;3;3;3;2;1;1;1;1	RNA-binding protein 47	RBM47	;;;;;	10	4	4	4	4	0	1	1	1	0	2	1	2	3	2	3	1	0	0	2	3	3	1	3	1	3	1	2	1	2	4	3	1	3	4	1	4	2	2	2	0	0
F8WC54;A0AVL1;Q13443	F8WC54;A0AVL1;Q13443	1;1;1	1;1;1	1;1;1	Disintegrin and metalloproteinase domain-containing protein 9	ADAM9	;;	3	1	1	1	0	0	0	0	0	0	0	0	0	0	0	0	0	0	0	0	0	0	1	1	1	0	0	0	0	0	1	1	0	0	1	0	1	0	0	0	0	0
A0AVT1;H0Y8S8;H0Y9U5	A0AVT1	20;5;1	20;5;1	20;5;1	Ubiquitin-like modifier-activating enzyme 6	UBA6		3	20	20	20	10	9	9	11	5	8	6	6	9	10	8	14	10	4	3	12	15	12	16	12	9	12	2	10	14	8	19	11	9	16	10	5	15	12	8	8	6	8
A0MZ66	A0MZ66	8	8	8	Shootin-1	KIAA1598		1	8	8	8	4	2	2	2	2	2	3	2	4	4	3	2	2	2	2	4	2	3	6	5	5	7	5	4	2	5	3	3	2	2	3	3	1	5	4	4	4	1
M0R026;A1L0T0;M0R1B5;E9PJS0;E9PL44;M0QZX5	M0R026;A1L0T0;M0R1B5;E9PJS0	4;4;2;2;1;1	4;4;2;2;1;1	4;4;2;2;1;1	Acetolactate synthase-like protein	ILVBL	;;;	6	4	4	4	3	2	1	3	0	1	0	0	2	4	2	4	0	2	1	3	4	3	2	3	2	2	0	1	3	1	4	3	2	1	2	1	3	1	1	1	0	1
A1L4H1;M0QZ17	A1L4H1	11;2	11;2	11;2	Soluble scavenger receptor cysteine-rich domain-containing protein SSC5D	SSC5D		2	11	11	11	10	1	1	4	1	5	5	2	0	5	7	11	9	10	11	3	3	10	1	4	4	3	9	3	3	2	0	6	3	8	6	6	8	5	3	4	6	4
A1X283;G3V144;A0A1B0GUF2;H0Y507;Q5TCZ1	A1X283;G3V144;A0A1B0GUF2	6;4;4;1;1	6;4;4;1;1	6;4;4;1;1	SH3 and PX domain-containing protein 2B	SH3PXD2B	;;	5	6	6	6	2	2	3	2	2	2	1	1	1	2	0	1	2	2	3	2	2	3	3	3	3	0	1	2	1	3	3	1	4	1	2	3	3	3	2	3	4	5
A2AEA2;P10321	A2AEA2;P10321	12;12	2;2	0;0	HLA class I histocompatibility antigen, Cw-7 alpha chain	HLA-C	;	2	12	2	0	6	4	6	7	2	4	6	3	4	5	5	6	7	2	4	4	9	7	8	9	4	5	7	5	7	4	8	8	10	7	6	1	3	3	7	2	4	3
F5H4Q5;A5D8V6	F5H4Q5;A5D8V6	2;2	2;2	2;2	Vacuolar protein sorting-associated protein 37C	VPS37C	;	2	2	2	2	1	1	0	0	0	0	0	0	0	0	0	1	1	0	1	1	1	1	1	0	0	0	0	1	1	0	1	1	1	1	1	0	1	1	0	0	0	1
A5YKK6	A5YKK6	3	3	3	CCR4-NOT transcription complex subunit 1	CNOT1		1	3	3	3	0	1	0	0	0	0	0	0	0	0	0	1	0	0	0	1	3	0	3	2	1	1	0	1	0	0	3	3	1	2	1	2	2	2	0	0	0	3
A6NDG6	A6NDG6	2	2	2	Phosphoglycolate phosphatase	PGP		1	2	2	2	2	1	0	2	1	2	1	0	2	2	1	1	1	1	1	0	1	1	1	1	1	2	0	0	1	2	2	1	1	2	1	0	2	2	2	1	0	2
A6NEM2;P51610;H7C1C4;Q9Y5Z7	A6NEM2;P51610	21;21;5;1	21;21;5;1	21;21;5;1	Host cell factor 1;HCF N-terminal chain 1;HCF N-terminal chain 2;HCF N-terminal chain 3;HCF N-terminal chain 4;HCF N-terminal chain 5;HCF N-terminal chain 6;HCF C-terminal chain 1;HCF C-terminal chain 2;HCF C-terminal chain 3;HCF C-terminal chain 4;HCF C-terminal chain 5;HCF C-terminal chain 6	HCFC1	;	4	21	21	21	16	11	11	8	10	11	8	6	7	12	9	10	11	7	4	13	9	10	15	11	11	11	11	11	13	9	16	12	14	12	13	11	11	11	10	10	9	9
A6NFX8;Q9UKK9;A6NCQ0;A6NJU6;C9JYY9;H0YEY4	A6NFX8;Q9UKK9	9;9;3;3;2;1	9;9;3;3;2;1	9;9;3;3;2;1	ADP-sugar pyrophosphatase	NUDT5	;	6	9	9	9	4	5	6	5	1	4	4	2	1	4	4	3	3	4	2	5	5	4	5	5	2	4	3	3	6	5	9	6	5	6	6	4	5	6	5	4	3	5
K7EIN1;K7ESN4;K7EIJ0;B4DFG2;K7ENL2;A6NG10;K7EMC9;Q969T9	K7EIN1;K7ESN4;K7EIJ0;B4DFG2;K7ENL2;A6NG10;K7EMC9;Q969T9	2;2;2;2;2;2;2;2	2;2;2;2;2;2;2;2	2;2;2;2;2;2;2;2	WW domain-binding protein 2	WBP2	;;;;;;;	8	2	2	2	1	1	0	1	0	1	1	0	2	1	1	1	1	2	1	2	1	2	1	0	1	1	1	1	0	0	0	1	1	0	0	1	1	1	0	0	1	0
A6NGJ0;P51808;F2Z328	A6NGJ0;P51808;F2Z328	3;3;2	3;3;2	3;3;2	Dynein light chain Tctex-type 3	DYNLT3	;;	3	3	3	3	2	1	1	3	0	1	1	1	0	3	2	1	2	2	3	3	1	3	1	3	3	1	1	3	2	0	2	2	2	3	3	2	2	3	2	1	2	3
E9PIZ0;C9JST7;A6NGW1;O95070	E9PIZ0;C9JST7;A6NGW1;O95070	1;1;1;1	1;1;1;1	1;1;1;1	Protein YIF1A	YIF1A	;;;	4	1	1	1	1	1	1	0	1	0	1	1	1	0	1	1	0	0	0	1	0	0	1	0	1	0	1	0	1	0	0	0	0	1	1	0	1	0	0	1	0	0
C9JAL0;A6NND8;A6NHJ8;O95825;C9JQD0;C9K0F7;F8WF64;C9JZK8;A6NMA8;A0A0C4DG14;H7C3I5;H7C3S0	C9JAL0;A6NND8;A6NHJ8;O95825;C9JQD0;C9K0F7;F8WF64;C9JZK8;A6NMA8;A0A0C4DG14;H7C3I5	4;4;4;4;3;3;3;3;3;2;2;1	4;4;4;4;3;3;3;3;3;2;2;1	4;4;4;4;3;3;3;3;3;2;2;1	Quinone oxidoreductase-like protein 1	CRYZL1	;;;;;;;;;;	12	4	4	4	3	2	0	2	0	0	1	0	0	3	3	3	3	1	1	2	2	1	2	2	2	3	0	2	2	2	2	3	3	3	2	2	3	2	2	0	2	1
A6NHL2	A6NHL2	7	1	1	Tubulin alpha chain-like 3	TUBAL3		1	7	1	1	5	5	4	6	3	4	5	1	5	5	4	5	5	5	5	5	5	5	5	5	5	5	5	5	5	5	5	4	5	5	5	4	5	5	5	3	5	5
A6NHR9;J3KTL8;J3QSH1	A6NHR9;J3KTL8	13;10;1	13;10;1	13;10;1	Structural maintenance of chromosomes flexible hinge domain-containing protein 1	SMCHD1	;	3	13	13	13	2	1	3	4	0	1	0	1	0	0	1	1	1	1	2	3	5	6	6	3	1	0	1	2	4	0	11	1	6	4	2	0	2	2	4	2	3	1
A6NIR2	A6NIR2	3	3	1		HSPB11		1	3	3	1	1	2	1	1	0	1	0	0	0	1	2	2	2	1	2	1	2	0	3	3	1	1	1	1	2	0	2	1	1	1	3	2	1	2	2	0	2	2
I3L2R3;I3L2T8;I3L533;I3L2R9;I3L522;J3QSD2;J3QRZ1;A6NIZ0;Q9GZM8;Q9NXR1	I3L2R3;I3L2T8;I3L533;I3L2R9;I3L522;J3QSD2;J3QRZ1;A6NIZ0;Q9GZM8;Q9NXR1	1;1;1;1;1;1;1;1;1;1	1;1;1;1;1;1;1;1;1;1	1;1;1;1;1;1;1;1;1;1	Nuclear distribution protein nudE-like 1;Nuclear distribution protein nudE homolog 1	NDE1;NDEL1	;;;;;;;;;	10	1	1	1	0	1	0	0	0	0	0	0	0	0	1	1	0	0	0	1	1	0	1	0	0	0	0	0	1	0	1	0	1	0	1	0	1	1	1	1	1	1
A6NJJ0	A6NJJ0	7	3	3		PRDX4		1	7	3	3	4	3	3	3	7	4	4	5	7	5	3	4	3	4	2	4	4	4	5	4	3	4	4	4	4	4	3	2	3	3	2	4	2	4	3	4	3	2
E9PJK1;E9PRJ8;H0YDL9;H0YDJ9;E9PIF1;A6NMH8;P60033	E9PJK1;E9PRJ8;H0YDL9;H0YDJ9;E9PIF1;A6NMH8;P60033	1;1;1;1;1;1;1	1;1;1;1;1;1;1	1;1;1;1;1;1;1	Tetraspanin;CD81 antigen	CD81	;;;;;;	7	1	1	1	1	0	1	1	0	1	1	0	0	1	1	1	1	1	1	1	0	1	1	1	1	1	1	1	1	1	1	0	1	1	1	1	1	1	1	1	1	1
A6NMQ3;Q5T5H1;O43768;A0A1W2PRU0;H3BQ52	A6NMQ3;Q5T5H1;O43768;A0A1W2PRU0	3;3;3;2;1	3;3;3;2;1	2;2;2;2;0	Alpha-endosulfine	ENSA	;;;	5	3	3	2	1	1	2	1	1	1	2	2	1	2	2	2	2	1	1	1	2	2	3	2	2	2	2	2	2	2	2	2	2	2	2	2	2	3	2	3	2	2
A6NNI4;G8JLH6;P21926	A6NNI4;G8JLH6;P21926	4;4;4	4;4;4	4;4;4	Tetraspanin;CD9 antigen	CD9	;;	3	4	4	4	2	1	1	0	0	0	1	0	2	3	1	3	2	2	2	4	2	3	2	1	2	2	3	2	2	1	4	2	3	2	4	4	4	1	2	3	2	2
H7BZY0;A6NNK5;Q12888	H7BZY0;A6NNK5;Q12888	2;2;2	2;2;2	2;2;2	Tumor suppressor p53-binding protein 1	TP53BP1	;;	3	2	2	2	2	0	0	1	1	1	1	1	1	1	0	2	0	1	1	2	0	2	1	1	2	2	1	2	2	1	0	1	1	0	0	0	0	0	2	1	1	0
A6PVN5;Q15257;F6WIT2;Q5T949;Q5T948;A6PVN9;Q68CR8;C9IZ76;A6PVN6;A6PVN8;B7ZBQ0;A6PVN7;H0Y6E5;B7ZBP9;B7ZBP7;H0Y562;B4DDQ6	A6PVN5;Q15257;F6WIT2;Q5T949;Q5T948;A6PVN9	9;9;7;6;6;6;4;4;4;3;2;2;2;1;1;1;1	9;9;7;6;6;6;4;4;4;3;2;2;2;1;1;1;1	9;9;7;6;6;6;4;4;4;3;2;2;2;1;1;1;1	Serine/threonine-protein phosphatase 2A activator	PPP2R4	;;;;;	17	9	9	9	4	3	5	2	2	4	5	4	3	5	5	6	6	6	5	6	5	5	7	7	3	8	4	6	6	5	6	4	5	4	6	6	7	5	3	6	5	6
A6XND1;A6XND0;P17936;H0Y485;H0Y5K2;B3KWK7;C9JMX4	A6XND1;A6XND0;P17936;H0Y485;H0Y5K2;B3KWK7	7;7;7;5;5;5;2	7;7;7;5;5;5;2	7;7;7;5;5;5;2	Insulin-like growth factor-binding protein 3	IGFBP3	;;;;;	7	7	7	7	3	0	0	1	0	3	2	1	2	4	2	4	2	3	6	1	3	5	4	3	3	3	0	3	1	6	3	6	1	7	3	5	6	7	7	5	1	4
Q9NQA3;C4AMC7;Q6VEQ5;A8K0Z3;A8MWX3	Q9NQA3;C4AMC7;Q6VEQ5;A8K0Z3;A8MWX3	2;2;2;2;2	2;2;2;2;2	2;2;2;2;2	WAS protein family homolog 6;Putative WAS protein family homolog 3;WAS protein family homolog 2;WAS protein family homolog 1;Putative WAS protein family homolog 4	WASH6P;WASH3P;WASH2P;WASH1;WASH4P	;;;;	5	2	2	2	2	2	2	2	0	0	1	0	0	0	2	2	2	0	0	0	1	0	1	0	1	0	1	0	0	0	1	0	0	0	0	0	0	1	1	0	0	0
A8K2U0;H0YGG5;H0YH14;F5GXP1;F5GYG7	A8K2U0;H0YGG5	35;27;6;3;1	35;27;6;3;1	35;27;6;3;1	Alpha-2-macroglobulin-like protein 1	A2ML1	;	5	35	35	35	0	3	1	0	0	1	0	0	0	0	0	1	0	0	0	0	7	1	4	0	1	0	0	0	1	2	34	2	0	4	12	0	1	0	0	1	0	1
A8K7I4	A8K7I4	4	4	4	Calcium-activated chloride channel regulator 1	CLCA1		1	4	4	4	0	0	0	1	0	1	3	0	0	0	0	0	1	1	0	3	0	0	0	3	1	1	2	1	0	0	0	2	0	1	0	0	0	0	0	0	1	1
A8K878;P55145;H7C2D6	A8K878;P55145	12;12;2	12;12;2	12;12;2	Mesencephalic astrocyte-derived neurotrophic factor	MANF	;	3	12	12	12	6	11	6	6	11	8	7	9	11	7	4	7	8	8	7	5	8	7	7	8	7	9	6	6	9	8	7	6	8	5	8	9	6	6	9	8	7	5
A8MQ02;J3KN01;P55196;Q5TIG5;H0Y8U8;H0Y948;H0Y8L4;H0Y7R8	A8MQ02;J3KN01;P55196;Q5TIG5	4;4;4;3;1;1;1;1	4;4;4;3;1;1;1;1	4;4;4;3;1;1;1;1	Afadin	MLLT4	;;;	8	4	4	4	0	0	1	0	0	0	0	1	1	0	0	0	0	0	1	2	1	2	3	2	3	1	0	3	0	2	4	1	0	2	2	1	1	1	1	2	0	2
R9WNI0;A8MQB8;G3V0J0;Q06787;Q8IXW7;A0A087WXI3;A0A087X1M7;A0A087WWU4;A0A087WWR6;A0A087WY29	R9WNI0;A8MQB8;G3V0J0;Q06787;Q8IXW7;A0A087WXI3	3;3;3;3;2;2;1;1;1;1	2;2;2;2;2;2;1;1;1;1	2;2;2;2;2;2;1;1;1;1	Fragile X mental retardation protein 1	FMR1	;;;;;	10	3	2	2	2	3	2	2	0	2	1	0	1	2	1	1	1	1	1	1	3	2	3	2	2	2	1	2	3	2	3	2	2	2	2	1	2	2	2	2	2	2
A8MT40;Q8NCN5;H3BUH3;H3BQG3;B7ZAR9	A8MT40;Q8NCN5	6;6;2;2;1	6;6;2;2;1	6;6;2;2;1	Pyruvate dehydrogenase phosphatase regulatory subunit, mitochondrial	PDPR	;	5	6	6	6	3	0	0	1	1	0	1	0	2	2	3	4	2	3	3	3	5	3	2	4	5	0	3	2	1	2	3	2	2	3	2	1	1	1	3	0	0	1
A8MTY9;O14972	A8MTY9;O14972	1;1	1;1	1;1	Down syndrome critical region protein 3	DSCR3	;	2	1	1	1	1	0	0	0	0	0	1	0	0	0	0	1	0	0	1	1	1	1	1	1	1	0	0	1	1	0	1	1	1	1	1	0	1	1	1	0	1	1
H7BY10;K7ERT8;A8MUS3;P62750;K7EJV9;K7EMA7	H7BY10;K7ERT8;A8MUS3;P62750;K7EJV9;K7EMA7	8;8;8;8;7;6	8;8;8;8;7;6	8;8;8;8;7;6	60S ribosomal protein L23a	RPL23A	;;;;;	6	8	8	8	3	4	6	7	6	5	6	6	6	5	7	4	6	5	5	3	4	5	5	4	5	5	5	5	4	5	5	5	5	6	6	6	7	3	5	5	4	5
Q49AN9;F5H013;P62308;A8MWD9;C9JVQ0	Q49AN9;F5H013;P62308;A8MWD9	3;3;3;3;1	3;3;3;3;1	3;3;3;3;1	Small nuclear ribonucleoprotein G;Putative small nuclear ribonucleoprotein G-like protein 15	SNRPG;SNRPGP15	;;;	5	3	3	3	1	2	2	2	2	0	1	2	3	3	3	3	3	1	1	1	2	3	2	1	3	0	2	1	2	1	3	2	2	1	2	2	1	1	1	3	1	1
A8MXQ1;P53801;A8MZH8	A8MXQ1;P53801;A8MZH8	2;2;1	2;2;1	2;2;1	Pituitary tumor-transforming gene 1 protein-interacting protein	PTTG1IP	;;	3	2	2	2	0	0	0	0	0	0	0	0	0	1	0	1	0	0	0	0	0	0	0	1	0	0	0	0	0	0	1	2	0	0	0	0	1	0	0	0	0	0
A8MYB8;P30838;C9JKT2;C9JMC5;I3L3I9;E9PNN6;I3L4E5;I3L1H6;I3L3W9	A8MYB8;P30838;C9JKT2;C9JMC5;I3L3I9;E9PNN6;I3L4E5;I3L1H6	4;4;3;3;3;3;2;2;1	3;3;2;2;2;2;2;2;1	3;3;2;2;2;2;2;2;1	Aldehyde dehydrogenase, dimeric NADP-preferring	ALDH3A1	;;;;;;;	9	4	3	3	1	0	1	0	0	0	1	0	0	1	1	0	2	0	0	0	0	1	0	4	0	0	1	0	0	0	0	0	0	0	1	0	0	0	2	1	0	4
E9PCT1;A9Z1X7;Q8IYB3;M0R1E7;M0R088;M0QXG5	E9PCT1;A9Z1X7;Q8IYB3;M0R1E7;M0R088	4;4;4;3;2;1	4;4;4;3;2;1	4;4;4;3;2;1	Serine/arginine repetitive matrix protein 1	SRRM1	;;;;	6	4	4	4	3	2	1	3	2	2	2	1	2	3	3	3	2	1	1	1	4	3	3	3	2	3	2	2	3	2	4	2	1	3	2	1	2	4	1	2	1	2
B0I1T2	B0I1T2	3	2	2	Unconventional myosin-Ig;Minor histocompatibility antigen HA-2	MYO1G		1	3	2	2	0	0	0	0	0	0	0	0	0	0	0	0	0	1	0	1	0	0	0	1	0	0	0	0	3	1	0	1	3	1	0	0	1	1	0	0	0	0
B0QY89;Q9Y262;B0QY90;C9JHP4;C9K0Q7;H7C3A0	B0QY89;Q9Y262;B0QY90	16;16;12;4;4;3	16;16;12;4;4;3	16;16;12;4;4;3	Eukaryotic translation initiation factor 3 subunit L	EIF3L	;;	6	16	16	16	7	6	4	9	4	8	5	3	9	11	4	11	8	7	8	12	11	10	14	11	10	12	5	11	9	13	15	10	12	9	11	9	11	10	9	7	6	11
Q8WVH6;B0QYF8;P02144;B0QYF7;F2Z2F1	Q8WVH6;B0QYF8;P02144;B0QYF7;F2Z2F1	2;2;2;1;1	2;2;2;1;1	2;2;2;1;1	Myoglobin	MB	;;;;	5	2	2	2	0	0	0	0	0	0	0	0	0	0	0	0	0	0	0	0	1	0	0	0	0	0	0	0	0	2	0	1	0	0	0	0	0	0	0	0	0	0
B0QZ40;Q7Z4G1	B0QZ40;Q7Z4G1	2;2	2;2	2;2	COMM domain-containing protein 6	COMMD6	;	2	2	2	2	1	1	1	2	0	2	1	0	0	0	1	2	1	0	1	2	2	1	1	1	1	0	0	1	1	0	1	1	1	1	1	0	0	1	1	0	1	0
B0YIW2;P02656	B0YIW2;P02656	3;3	3;3	3;3	Apolipoprotein C-III	APOC3	;	2	3	3	3	3	3	3	3	1	3	3	0	2	1	3	2	2	3	3	2	2	2	1	1	2	2	2	2	2	3	2	1	2	2	2	2	1	1	2	2	2	3
B1AH87;P30536	B1AH87;P30536	1;1	1;1	1;1	Translocator protein	TSPO	;	2	1	1	1	1	1	1	1	0	1	0	0	1	1	1	0	1	0	1	0	1	1	1	1	1	0	1	1	1	1	1	1	1	1	1	1	1	1	0	1	1	1
B1AHB1;P33992;B1AHB2;B1AHA9	B1AHB1;P33992	4;4;1;1	4;4;1;1	4;4;1;1	DNA helicase;DNA replication licensing factor MCM5	MCM5	;	4	4	4	4	0	0	0	0	1	3	1	1	1	1	0	0	0	0	1	0	1	0	0	0	0	1	0	0	1	1	2	0	0	0	2	1	1	1	1	0	0	0
B1AHL2;H7C1M6	B1AHL2	33;9	8;0	8;0	Fibulin-1	FBLN1		2	33	8	8	28	31	26	23	7	31	22	11	15	24	24	29	30	29	31	29	27	29	28	27	30	21	26	30	30	21	24	28	27	29	31	29	27	28	29	17	30	30
B1AJU4;O14896	B1AJU4;O14896	1;1	1;1	1;1	Interferon regulatory factor 6	IRF6	;	2	1	1	1	0	0	0	0	0	0	0	0	0	0	0	0	0	0	0	0	1	0	1	1	0	0	0	1	0	0	1	0	0	1	1	0	1	0	0	0	0	0
B1AJY5;B1AJY7;O75832;B1AJY6	B1AJY5;B1AJY7;O75832;B1AJY6	2;2;2;1	2;2;2;1	2;2;2;1	26S proteasome non-ATPase regulatory subunit 10	PSMD10	;;;	4	2	2	2	1	1	1	2	0	1	2	0	1	1	2	2	1	2	2	2	2	2	2	2	2	2	2	2	2	1	1	1	2	2	2	2	2	2	2	2	2	2
B1AK87;B1AK88	B1AK87;B1AK88	20;20	20;20	3;3		CAPZB	;	2	20	20	3	15	16	14	15	10	13	13	9	8	17	14	16	15	15	16	16	16	17	16	16	14	15	16	16	18	15	15	17	16	17	17	13	15	14	15	14	15	17
B1ALD9	B1ALD9	56	4	4		POSTN		1	56	4	4	40	48	40	43	17	46	20	25	35	44	39	49	29	36	44	40	49	40	36	40	34	28	19	32	30	43	39	40	46	44	37	42	43	42	45	39	20	41
B1ALK7;Q14155;E9PDQ5;E7EUY6;C9JDI6;B1ANY6;E7ENL8;E7EU80	B1ALK7;Q14155;E9PDQ5;E7EUY6	8;7;6;5;1;1;1;1	8;7;6;5;1;1;1;1	5;5;5;4;0;0;0;0	Rho guanine nucleotide exchange factor 7	ARHGEF7	;;;	8	8	8	5	4	2	4	4	1	4	2	1	3	3	2	3	2	3	3	4	3	2	5	4	4	3	1	3	3	2	6	4	2	3	5	3	2	4	4	5	4	4
B1AMS2;Q14141	B1AMS2;Q14141	14;14	7;7	7;7	Septin-6	2006-09-01	;	2	14	7	7	9	8	6	6	1	5	4	2	2	9	9	7	7	8	9	10	10	10	9	10	8	11	10	7	11	11	8	8	11	11	9	9	6	9	10	6	9	11
H0YDI1;B1AMW1;P19256	H0YDI1;B1AMW1;P19256	1;1;1	1;1;1	1;1;1	Lymphocyte function-associated antigen 3	CD58	;;	3	1	1	1	0	0	0	0	0	0	0	0	0	0	0	0	0	0	0	0	0	0	1	1	0	0	0	0	0	1	1	0	0	1	1	0	0	0	0	0	0	1
B1ANH5;Q16774;B1ANH0;B1ANH6;B1ANH2;B1ANG9;B1ANH3	B1ANH5;Q16774;B1ANH0;B1ANH6;B1ANH2;B1ANG9;B1ANH3	6;6;5;5;5;4;4	6;6;5;5;5;4;4	6;6;5;5;5;4;4	Guanylate kinase	GUK1	;;;;;;	7	6	6	6	3	2	2	5	2	2	3	2	2	3	4	4	3	3	3	3	4	5	4	4	6	5	1	3	4	5	3	2	3	4	3	2	3	4	4	3	3	3
B1ANR0;Q13310;H0Y5F5;B1ANR1;H0YEU6;H0YCC8;H0Y6X6;P0CB38	B1ANR0;Q13310;H0Y5F5	21;21;15;7;7;5;2;1	10;10;9;1;5;3;1;1	10;10;9;1;5;3;1;1	Polyadenylate-binding protein;Polyadenylate-binding protein 4	PABPC4	;;	8	21	10	10	14	11	10	11	14	10	14	11	15	16	12	15	11	12	10	16	16	16	19	16	11	14	10	15	18	14	18	14	15	17	14	15	16	14	14	14	12	13
B1ANS9	B1ANS9	1	1	1	WD repeat-containing protein 64	WDR64		1	1	1	1	1	1	1	1	1	1	1	1	1	1	1	1	1	1	1	1	1	1	1	1	1	1	1	1	1	1	1	0	0	0	0	0	0	1	0	1	0	0
H3BLV0;B1AP13;H7BY55;P08174;B1AP15	H3BLV0;B1AP13;H7BY55;P08174;B1AP15	9;9;9;9;5	9;9;9;9;5	9;9;9;9;5	Complement decay-accelerating factor	CD55	;;;;	5	9	9	9	3	1	3	4	0	3	0	0	1	2	4	1	1	0	2	5	3	5	3	5	2	2	0	3	4	4	3	6	0	4	4	0	4	4	2	3	0	5
B1APM4;P35610	B1APM4;P35610	1;1	1;1	1;1	Sterol O-acyltransferase 1	SOAT1	;	2	1	1	1	0	0	0	0	0	0	0	0	0	0	0	0	0	1	0	0	0	1	1	0	0	0	0	0	0	0	1	0	0	0	0	0	0	0	0	0	0	1
B1AUU8;P42566;S4R3U1	B1AUU8;P42566	7;7;2	7;7;2	7;7;2	Epidermal growth factor receptor substrate 15	EPS15	;	3	7	7	7	4	3	2	4	1	1	3	2	2	4	4	3	3	2	4	2	3	3	3	4	3	4	1	3	4	4	5	3	4	3	3	2	3	4	4	4	3	4
G3V4W0;B4DY08;B2R5W2;G3V4C1;G3V2Q1;P07910;G3V576;G3V555;G3V575;G3V251;G3V2D6;G3V5X6;G3V3K6;B4DSU6;G3V5V7;G3V4M8;A0A0G2JPF8;A0A0G2JNQ3;P0DMR1;O60812;B7ZW38;B2RXH8;G3V2H6	G3V4W0;B4DY08;B2R5W2;G3V4C1;G3V2Q1;P07910;G3V576;G3V555;G3V575;G3V251;G3V2D6	19;19;19;19;17;17;16;12;12;11;10;9;9;9;8;7;7;7;7;7;7;7;6	19;19;19;19;17;17;16;12;12;11;10;9;9;9;8;7;7;7;7;7;7;7;6	19;19;19;19;17;17;16;12;12;11;10;9;9;9;8;7;7;7;7;7;7;7;6	Heterogeneous nuclear ribonucleoproteins C1/C2	HNRNPC	;;;;;;;;;;	23	19	19	19	13	14	16	14	10	13	12	11	14	14	14	13	12	15	15	15	17	13	16	15	16	15	14	17	17	15	16	14	17	16	15	13	14	14	14	12	13	16
B3KS98;O15372;A0A087WZK9;E5RJT0;E5RGU4;E5RFW7;E5RFH0;E5RHC7;E5RH59	B3KS98;O15372;A0A087WZK9;E5RJT0	11;11;10;8;5;2;2;1;1	11;11;10;8;5;2;2;1;1	11;11;10;8;5;2;2;1;1	Eukaryotic translation initiation factor 3 subunit H	EIF3H	;;;	9	11	11	11	9	9	6	10	3	6	6	3	3	6	8	7	7	7	5	8	11	8	9	7	7	8	2	6	6	8	7	7	6	8	8	5	8	7	6	5	5	6
B3KSI3;M0QZ10;M0QXF9;O15382;M0QZP4	B3KSI3;M0QZ10;M0QXF9;O15382;M0QZP4	9;9;9;9;7	9;9;9;9;7	6;6;6;6;6	Branched-chain-amino-acid aminotransferase;Branched-chain-amino-acid aminotransferase, mitochondrial	BCAT2	;;;;	5	9	9	6	5	4	4	5	2	4	4	2	1	4	4	6	5	3	3	6	5	4	4	4	7	4	1	8	4	6	5	5	3	4	7	4	9	4	3	3	1	3
H0YGS3;B3KW70;F5GYX4;H0YG03;Q13361;F5H7Z2;F5H2W4	H0YGS3;B3KW70;F5GYX4;H0YG03;Q13361;F5H7Z2;F5H2W4	2;2;2;2;2;1;1	2;2;2;2;2;1;1	2;2;2;2;2;1;1	Microfibrillar-associated protein 5	MFAP5	;;;;;;	7	2	2	2	1	0	0	1	0	1	0	0	0	1	0	2	2	1	2	1	1	1	0	1	0	0	1	1	1	0	0	0	2	2	1	0	1	1	1	0	2	2
B4DDF4;B4DUT8;Q99439;A0A087X271;K7ES69;A0A087X1X5;H3BVI6;H3BQH0;U3KPS3;A0A087WV51	B4DDF4;B4DUT8;Q99439;A0A087X271;K7ES69	24;24;24;19;13;11;11;5;3;2	24;24;24;19;13;11;11;5;3;2	23;23;23;18;12;11;11;5;3;2	Calponin;Calponin-2	CNN2	;;;;	10	24	24	23	17	19	20	21	12	18	16	8	15	19	18	20	18	15	18	16	19	15	16	15	18	13	13	16	19	16	16	17	16	15	18	17	15	17	17	18	16	19
B4DFG0;P35659;D6RDA2;D6R9L5;H0Y993;H0Y8X0	B4DFG0;P35659;D6RDA2	6;6;4;2;2;2	6;6;4;2;2;2	6;6;4;2;2;2	Protein DEK	DEK	;;	6	6	6	6	2	2	1	2	2	1	2	2	4	5	2	6	1	3	3	5	6	3	5	5	4	5	3	2	3	5	4	3	5	4	6	6	6	3	4	5	3	2
K7EMQ8;J3QKS7;B4DGM3;Q969G3;H7C048	K7EMQ8;J3QKS7;B4DGM3;Q969G3;H7C048	2;2;2;2;1	2;2;2;2;1	2;2;2;2;1	SWI/SNF-related matrix-associated actin-dependent regulator of chromatin subfamily E member 1	SMARCE1	;;;;	5	2	2	2	1	0	1	1	0	1	2	1	1	1	1	2	1	2	1	2	2	2	2	1	1	2	0	2	1	2	2	2	2	1	2	1	2	2	2	2	1	1
B4DHE8;Q96DH6;J3QKT5;J3KTC1;B4DM51	B4DHE8;Q96DH6;J3QKT5;J3KTC1;B4DM51	4;4;2;2;2	4;4;2;2;2	4;4;2;2;2	RNA-binding protein Musashi homolog 2	MSI2	;;;;	5	4	4	4	1	1	0	0	0	0	1	0	0	0	1	1	1	1	2	1	2	1	1	2	1	1	1	2	2	1	3	1	2	2	1	1	2	0	1	1	0	1
B4DI03;K7EJQ7;Q9BY50;A0A0A0MR04	B4DI03;K7EJQ7;Q9BY50;A0A0A0MR04	6;6;6;4	6;6;6;4	6;6;6;4	Signal peptidase complex catalytic subunit SEC11;Signal peptidase complex catalytic subunit SEC11C	SEC11L3;SEC11C	;;;	4	6	6	6	1	1	1	0	3	0	0	3	4	2	0	0	2	0	1	0	3	3	0	0	0	2	0	0	6	2	0	1	4	2	0	3	0	0	2	0	1	0
B4DJV2;O75390;A0A0C4DGI3;F8VRP1;F8VX68;F8VPF9;F8VPA1;F8W1S4;F8W4S1;H0YH82;F8VRI6;F8VZK9;F8VX07;H0YIC4;F8VTT8;F8W642;F8VR34;F8W0J2;F8VU34	B4DJV2;O75390;A0A0C4DGI3	19;19;17;8;8;8;8;8;8;8;7;6;6;6;6;4;4;2;2	19;19;17;8;8;8;8;8;8;8;7;6;6;6;6;4;4;2;2	13;13;13;4;4;4;4;4;2;4;3;2;2;6;2;2;2;0;0	Citrate synthase;Citrate synthase, mitochondrial	CS	;;	19	19	19	13	13	10	11	12	9	8	10	6	10	12	12	15	14	7	10	13	17	14	16	14	11	12	5	16	12	13	15	15	12	15	13	8	14	13	10	11	8	12
B4DKB2;P42892	B4DKB2;P42892	2;2	2;2	2;2	Endothelin-converting enzyme 1	ECE1	;	2	2	2	2	0	0	0	0	0	0	0	0	0	0	0	0	0	0	0	1	1	1	0	1	0	0	0	0	0	0	2	1	1	1	0	0	1	0	0	0	0	0
B4DKY1;P49589	B4DKY1;P49589	9;9	9;9	9;9	Cysteine--tRNA ligase, cytoplasmic	CARS	;	2	9	9	9	4	5	3	6	4	2	2	3	5	5	3	5	2	4	5	7	6	7	5	8	5	6	4	7	8	6	7	6	7	7	9	5	8	7	5	5	2	8
B4DL54;P49356	B4DL54;P49356	2;2	2;2	2;2	Protein farnesyltransferase subunit beta	CHURC1-FNTB;FNTB	;	2	2	2	2	1	1	1	2	0	1	0	0	0	0	0	2	0	1	1	1	0	0	2	2	1	0	0	0	0	0	0	0	2	1	2	0	2	2	0	0	1	1
B4DLN1;P52815;I3L1E8;F6RGN5;Q9UBX3	B4DLN1;P52815	4;3;1;1;1	4;3;1;1;1	4;3;1;1;1	39S ribosomal protein L12, mitochondrial	MRPL12	;	5	4	4	4	4	3	3	4	3	3	3	3	3	4	3	4	4	3	2	4	3	4	3	3	4	3	2	4	4	3	4	4	3	3	3	4	4	3	4	3	3	3
B4DPQ0;P00736;F5H2D0;F5H1V0;F5H6Y3;F5H3N3	B4DPQ0;P00736;F5H2D0	25;25;24;5;5;4	25;25;24;5;5;4	25;25;24;5;5;4	Complement C1r subcomponent;Complement C1r subcomponent heavy chain;Complement C1r subcomponent light chain	C1R	;;	6	25	25	25	14	20	10	12	6	16	10	4	5	17	12	18	17	22	22	18	17	6	12	17	16	10	14	17	19	16	14	19	20	20	18	13	20	16	15	6	20	17
F6RU00;B4DQA8;K7EJC8;E9PCW1;O95249	F6RU00;B4DQA8;K7EJC8;E9PCW1;O95249	1;1;1;1;1	1;1;1;1;1	1;1;1;1;1	Golgi SNAP receptor complex member 1	GOSR1	;;;;	5	1	1	1	1	0	0	1	0	0	0	0	1	0	1	0	0	0	0	1	1	1	1	1	0	0	0	0	1	0	1	1	0	0	0	0	1	0	0	0	0	1
B4DR80;Q9Y6E0;H0Y630;Q5JV98;Q5JV99;C9JJV0	B4DR80;Q9Y6E0;H0Y630	13;12;11;6;3;2	13;12;11;6;3;2	7;6;5;4;2;0	Serine/threonine-protein kinase 24;Serine/threonine-protein kinase 24 36 kDa subunit;Serine/threonine-protein kinase 24 12 kDa subunit	STK24	;;	6	13	13	7	7	7	6	7	6	6	5	3	6	7	6	10	8	5	8	11	7	10	10	12	9	6	4	10	8	11	11	10	8	11	12	9	11	9	10	7	6	7
B4DUC8;Q13126;J3QSB7;F2Z2F3;F8WES2;J3KRN1	B4DUC8;Q13126;J3QSB7	13;13;9;5;2;1	13;13;9;5;2;1	13;13;9;5;2;1	S-methyl-5-thioadenosine phosphorylase;Purine nucleoside phosphorylase	MTAP	;;	6	13	13	13	10	9	8	8	6	7	7	4	6	10	10	8	7	8	9	12	9	10	11	11	9	8	8	8	8	8	12	7	9	9	11	8	11	9	8	8	7	9
B4DXZ6;P51114;E7EU85;E9PFF5;P51116;C9IZ22;C9JZE0;C9JY20;C9JAJ4	B4DXZ6;P51114;E7EU85;E9PFF5	7;7;6;6;2;1;1;1;1	7;7;6;6;2;1;1;1;1	6;6;5;5;1;1;1;1;1	Fragile X mental retardation syndrome-related protein 1	FXR1	;;;	9	7	7	6	3	3	4	3	1	2	3	2	1	4	3	4	2	3	3	3	5	6	5	4	3	5	0	5	3	4	4	5	2	6	5	4	4	4	2	5	3	4
B4DYU0;I3L145;P04278;I3L1J1;A0A0C4DGN2;I3L2F1;B0FWH5;I3L2X4	B4DYU0;I3L145;P04278;I3L1J1;A0A0C4DGN2	3;3;3;2;2;1;1;1	3;3;3;2;2;1;1;1	3;3;3;2;2;1;1;1	Sex hormone-binding globulin	SHBG	;;;;	8	3	3	3	2	1	0	0	0	0	0	0	0	0	1	0	2	2	0	0	0	0	0	1	0	0	1	0	0	0	0	0	1	3	2	0	2	0	0	0	2	0
B4DZG7;P40616;F8VYN9;F8W1Z8	B4DZG7;P40616;F8VYN9	4;4;3;1	4;4;3;1	4;4;3;1	ADP-ribosylation factor-like protein 1	ARL1	;;	4	4	4	4	2	2	2	2	1	0	2	1	1	1	2	2	1	1	0	2	1	3	3	4	0	1	1	2	1	1	3	1	2	2	1	0	4	2	2	1	0	4
B4E1M0;E9PPE2;Q6P1R3	B4E1M0;E9PPE2;Q6P1R3	1;1;1	1;1;1	1;1;1	Myb/SANT-like DNA-binding domain-containing protein 2	MSANTD2	;;	3	1	1	1	0	0	0	0	0	1	1	0	1	1	1	1	1	1	1	0	0	1	1	0	1	1	1	1	1	1	1	1	1	1	0	1	1	1	1	1	1	1
B4E1Z4;E7ETN3;P00751;H7C5H1;A0A0G2JH38;C9JRT3;A0A0G2JHM4;A0A0G2JJ82;H7C526;F2Z3N2;Q8N6L6;F8WCJ9;A0A0G2JJM0;A0A0G2JI59;C9JYQ5;Q5ST52;A2ABG0;CON__Q3KUS7	B4E1Z4;E7ETN3;P00751	58;51;43;24;23;3;3;3;2;2;2;1;1;1;1;1;1;1	58;51;43;24;23;3;3;3;2;2;2;1;1;1;1;1;1;1	43;40;43;24;23;3;0;0;2;0;0;0;0;0;0;0;0;1	Complement factor B;Complement factor B Ba fragment;Complement factor B Bb fragment	CFB	;;	18	58	58	43	40	49	31	39	19	46	30	24	19	48	38	47	44	45	50	42	47	33	40	32	34	38	32	41	37	39	32	31	48	47	39	45	45	36	31	30	50	40
B4E321;Q13438;F8W1V2	B4E321;Q13438	3;3;1	3;3;1	3;3;1	Protein OS-9	OS9	;	3	3	3	3	1	0	0	1	2	0	0	0	1	1	0	0	0	1	0	0	2	2	2	1	0	3	0	0	1	1	1	0	0	1	0	1	1	3	1	2	0	0
B5MBW9;Q8WYQ3	B5MBW9;Q8WYQ3	1;1	1;1	1;1	Coiled-coil-helix-coiled-coil-helix domain-containing protein 10, mitochondrial	CHCHD10	;	2	1	1	1	0	0	0	0	1	0	0	1	0	0	0	0	0	0	0	0	0	0	0	1	0	0	1	1	0	0	0	0	0	0	0	0	0	0	0	1	0	0
G5E9F5;B5MC53;B5MCF8;P39210	G5E9F5;B5MC53;B5MCF8;P39210	1;1;1;1	1;1;1;1	1;1;1;1	Protein Mpv17	MPV17	;;;	4	1	1	1	0	0	0	0	1	0	1	1	1	1	0	0	0	0	0	0	0	0	0	0	0	1	0	0	0	1	0	0	0	0	0	0	0	0	0	1	0	0
F8WCS5;B5MC98;Q9HCU5	F8WCS5;B5MC98;Q9HCU5	1;1;1	1;1;1	1;1;1	Prolactin regulatory element-binding protein	PREB	;;	3	1	1	1	0	0	1	0	0	1	0	0	1	1	1	0	0	1	0	1	0	1	1	0	1	0	0	1	1	0	0	0	0	1	0	0	0	1	1	0	1	0
B5MCA4;P16422;C9JKY3	B5MCA4;P16422	6;6;2	6;6;2	6;6;2	Epithelial cell adhesion molecule	EPCAM	;	3	6	6	6	2	0	4	1	2	1	4	1	5	4	4	4	2	0	1	6	2	4	4	5	0	5	3	3	0	3	4	4	0	2	2	3	3	1	4	5	0	2
B5MCB4	B5MCB4	3	1	1		MECP2		1	3	1	1	1	1	1	0	2	1	3	1	2	3	1	3	2	2	3	3	1	2	2	3	2	3	3	2	2	3	2	2	2	2	3	3	2	2	3	3	2	1
B5MCK8;P19440;E7ET76;A6NGU5;P36268;E7ETR7;B5MC36;A0A0C4DG87;B5MC34;Q14390;B5MD39	B5MCK8;P19440;E7ET76;A6NGU5;P36268	3;3;2;2;2;1;1;1;1;1;1	3;3;2;2;2;1;1;1;1;1;1	3;3;2;2;2;1;1;1;1;1;1	Gamma-glutamyltranspeptidase 1;Gamma-glutamyltranspeptidase 1 heavy chain;Gamma-glutamyltranspeptidase 1 light chain;Putative gamma-glutamyltranspeptidase 3;Putative gamma-glutamyltranspeptidase 3 heavy chain;Putative gamma-glutamyltranspeptidase 3 light chain;Inactive gamma-glutamyltranspeptidase 2	GGT2;GGT1;GGT3P	;;;;	11	3	3	3	2	0	0	2	1	0	1	1	1	1	1	2	0	0	0	1	2	1	2	2	0	1	0	0	1	1	0	2	0	1	2	1	0	2	1	1	0	0
B5MDF5;P62826;J3KQE5;F5H018;B4DV51;H0YFC6;A0A087X0W0	B5MDF5;P62826;J3KQE5;F5H018;B4DV51	19;19;18;17;10;8;1	19;19;18;17;10;8;1	19;19;18;17;10;8;1	GTP-binding nuclear protein Ran	RAN	;;;;	7	19	19	19	13	11	11	12	7	14	7	10	8	12	13	13	16	12	10	11	12	11	10	12	12	11	10	12	13	13	14	17	12	12	11	11	10	9	12	10	11	9
E7EW69;B5ME97;Q9P0V9;E7EX04;F5GYV2;F5H1W3;F8WC85;C9JEW2;C9JNR7;C9JEQ7;F5H1F2	E7EW69;B5ME97;Q9P0V9;E7EX04	8;8;8;7;1;1;1;1;1;1;1	6;6;6;5;1;1;1;1;1;1;1	6;6;6;5;1;1;1;1;1;1;1	Septin-10	2010-09-01	;;;	11	8	6	6	5	4	5	4	0	3	3	1	1	4	4	6	4	4	4	4	4	2	6	5	5	2	5	4	2	6	7	6	4	5	7	3	5	5	4	3	5	5
H0YMP2;H0YL71;H3BP09;H3BVD1;K7EJX0;B7Z5N5;P84022;Q15796;O15198	H0YMP2;H0YL71;H3BP09;H3BVD1;K7EJX0;B7Z5N5;P84022;Q15796;O15198	1;1;1;1;1;1;1;1;1	1;1;1;1;1;1;1;1;1	1;1;1;1;1;1;1;1;1	Mothers against decapentaplegic homolog;Mothers against decapentaplegic homolog 3;Mothers against decapentaplegic homolog 2;Mothers against decapentaplegic homolog 9	SMAD3;SMAD2;SMAD9	;;;;;;;;	9	1	1	1	1	0	0	0	1	0	1	1	1	1	0	1	0	0	0	0	0	1	1	1	0	1	0	1	0	1	1	0	0	1	1	0	0	0	1	1	0	1
B7Z5P7;O60711;E9PNX9	B7Z5P7;O60711	6;6;1	6;6;1	6;6;1	Leupaxin	LPXN	;	3	6	6	6	4	4	0	5	1	1	3	1	0	5	4	2	3	3	2	2	5	2	5	3	3	3	2	1	3	2	4	3	3	3	2	2	3	2	3	2	3	3
B7Z7F3;Q9H6Z4;K7EIJ4;K7ESQ0;K7EMH9;K7ENJ2;K7EID7;K7ENB9;K7EPW1	B7Z7F3;Q9H6Z4;K7EIJ4	7;7;4;2;1;1;1;1;1	7;7;4;2;1;1;1;1;1	7;7;4;2;1;1;1;1;1	Ran-binding protein 3	RANBP3	;;	9	7	7	7	4	3	1	3	1	1	3	1	2	2	3	4	5	4	4	4	4	5	5	4	5	4	2	4	4	4	5	5	4	5	4	4	5	5	4	2	4	4
B7Z8K7	B7Z8K7	3	3	1		ARHGAP25		1	3	3	1	1	1	1	1	1	1	1	1	1	1	1	1	1	1	1	2	1	2	3	2	0	0	0	0	3	2	2	2	3	3	1	0	1	1	1	0	2	1
B7Z9I1;Q5T4U5;P11310;E9PJM9;H0YDT5;E9PRX4	B7Z9I1;Q5T4U5;P11310	16;16;16;4;2;2	16;16;16;4;2;2	16;16;16;4;2;2	Medium-chain specific acyl-CoA dehydrogenase, mitochondrial	ACADM	;;	6	16	16	16	10	10	8	7	7	6	9	8	8	11	11	11	10	9	5	11	13	10	9	13	11	12	9	12	12	9	11	10	12	11	7	10	10	12	10	7	5	8
B7ZAX5;Q01415;H0YLL3;H0YLL8;H0YK10;H0YNR7;H0YND3	B7ZAX5;Q01415	5;5;2;2;2;1;1	5;5;2;2;2;1;1	5;5;2;2;2;1;1	N-acetylgalactosamine kinase	GALK2	;	7	5	5	5	3	1	0	2	0	1	1	0	1	2	1	2	1	1	0	4	1	2	4	3	1	3	2	4	1	3	2	3	2	4	3	3	3	4	4	1	1	3
B7ZC38;Q9NR46;B7ZC39;F8WFB9;H7C1Z6	B7ZC38;Q9NR46;B7ZC39;F8WFB9	5;5;4;3;1	4;4;3;2;1	4;4;3;2;1	Endophilin-B2	SH3GLB2	;;;	5	5	4	4	3	1	3	3	1	3	2	1	0	2	2	3	3	2	2	3	3	3	3	4	3	2	2	3	3	1	4	3	3	5	5	3	3	2	3	2	2	2
B7ZKJ8;Q14624;H7C0L5	B7ZKJ8;Q14624;H7C0L5	32;32;23	32;32;23	31;31;23	Inter-alpha-trypsin inhibitor heavy chain H4;70 kDa inter-alpha-trypsin inhibitor heavy chain H4;35 kDa inter-alpha-trypsin inhibitor heavy chain H4	ITIH4	;;	3	32	32	31	22	24	12	17	6	24	16	14	7	21	23	20	22	21	25	20	14	20	23	21	10	17	11	20	22	20	21	15	28	24	26	23	23	24	19	12	24	29
B7ZKW8;Q6JBY9;F6T4W9	B7ZKW8;Q6JBY9	3;3;1	3;3;1	3;3;1	CapZ-interacting protein	RCSD1	;	3	3	3	3	2	1	1	1	0	0	2	0	0	1	1	1	1	2	1	1	2	1	1	0	0	0	0	0	2	1	1	2	3	1	1	2	0	1	2	0	2	1
B7ZL14;Q96RU3;H0Y7W6	B7ZL14;Q96RU3;H0Y7W6	8;8;6	8;8;6	8;8;6	Formin-binding protein 1	FNBP1	;;	3	8	8	8	5	6	3	3	5	2	3	1	1	4	3	4	4	4	1	5	6	6	6	7	3	3	2	2	7	5	6	4	8	8	3	4	3	4	4	4	4	5
B8ZZA8;B8ZZC5	B8ZZA8;B8ZZC5	3;2	1;1	1;1		GLS	;	2	3	1	1	2	2	1	1	0	2	0	0	0	1	1	3	2	2	2	2	1	1	3	1	2	1	2	2	3	2	2	2	2	3	3	1	3	2	1	1	1	3
B8ZZF8;Q9Y4Y9	B8ZZF8;Q9Y4Y9	1;1	1;1	1;1	U6 snRNA-associated Sm-like protein LSm5	LSM5	;	2	1	1	1	1	1	1	1	1	1	1	1	1	1	1	1	1	0	0	1	1	1	1	1	0	1	1	0	1	1	1	1	1	1	1	1	1	1	1	1	1	1
B8ZZN6;P63165;B8ZZ67;B8ZZJ0;B9A032	B8ZZN6;P63165;B8ZZ67	3;3;2;1;1	3;3;2;1;1	3;3;2;1;1	Small ubiquitin-related modifier 1	SUMO1	;;	5	3	3	3	3	3	3	3	1	3	0	1	1	1	3	2	2	1	2	2	3	1	1	2	2	0	1	2	1	0	2	2	2	2	2	1	2	1	2	2	1	2
B8ZZQ6;P06454;B8ZZA1;B8ZZW7;H7C2N1	B8ZZQ6;P06454;B8ZZA1;B8ZZW7;H7C2N1	6;6;5;5;5	6;6;5;5;5	6;6;5;5;5	Prothymosin alpha;Prothymosin alpha, N-terminally processed;Thymosin alpha-1	PTMA	;;;;	5	6	6	6	6	6	4	5	5	5	6	5	6	5	6	5	5	4	5	5	5	5	5	5	5	5	5	5	5	5	4	5	4	5	5	5	5	5	5	5	4	4
B9A035;C9K084	B9A035	3;1	1;0	1;0		NT5C3A		2	3	1	1	2	0	2	2	2	0	3	0	2	1	2	2	1	0	1	2	1	0	1	0	1	3	0	1	0	2	1	1	0	0	0	1	0	2	1	2	1	0
C9J3L8;C9J5W0;E9PAL7;C9IZQ1;P43307	C9J3L8;C9J5W0;E9PAL7;C9IZQ1;P43307	2;2;2;2;2	2;2;2;2;2	2;2;2;2;2	Translocon-associated protein subunit alpha	SSR1	;;;;	5	2	2	2	1	1	0	1	1	1	1	1	1	2	0	1	1	1	2	1	1	1	0	2	0	2	1	1	2	1	2	1	2	2	2	2	2	2	1	1	2	1
C9J0A7;Q9UQN3;A0A087WW88	C9J0A7;Q9UQN3;A0A087WW88	2;2;1	2;2;1	2;2;1	Charged multivesicular body protein 2b	CHMP2B	;;	3	2	2	2	2	2	2	2	1	2	2	1	2	2	2	2	2	1	1	1	1	1	1	1	2	1	0	1	1	1	1	2	1	1	2	1	1	2	2	2	1	1
C9J0K6;P30626;B4DHQ6	C9J0K6;P30626;B4DHQ6	12;12;6	12;12;6	12;12;6	Sorcin	SRI	;;	3	12	12	12	9	9	8	9	2	9	6	3	4	10	8	10	11	10	10	11	10	11	10	7	10	7	10	10	10	7	10	10	9	11	8	7	10	9	9	6	9	10
C9JW88;F8WCD5;C9JPV7;C9JXQ0;C9J0V6;C9JHT0;C9JRZ2;C9JHW1;E7ESB6;I1E4Y6;Q6Y7W6	C9JW88;F8WCD5;C9JPV7;C9JXQ0;C9J0V6;C9JHT0;C9JRZ2;C9JHW1;E7ESB6;I1E4Y6;Q6Y7W6	2;2;2;2;2;2;2;2;2;2;2	2;2;2;2;2;2;2;2;2;2;2	2;2;2;2;2;2;2;2;2;2;2	PERQ amino acid-rich with GYF domain-containing protein 2	GIGYF2	;;;;;;;;;;	11	2	2	2	1	0	1	0	1	1	0	1	1	0	0	0	0	1	0	1	1	1	1	2	0	0	1	1	1	0	2	1	0	1	0	0	1	0	1	0	0	1
D6RBD7;C9J1V9;O43324;H0YAL7;D6RCQ0	D6RBD7;C9J1V9;O43324;H0YAL7	5;5;5;4;2	5;5;5;4;2	5;5;5;4;2	Eukaryotic translation elongation factor 1 epsilon-1	EEF1E1;EEF1E1-BLOC1S5	;;;	5	5	5	5	3	2	2	2	1	2	2	2	2	3	2	4	3	2	2	4	5	2	4	5	2	2	2	3	3	2	3	4	3	3	3	2	2	3	2	2	3	2
C9J381;P20839	C9J381;P20839	1;1	1;1	1;1	Inosine-5-monophosphate dehydrogenase;Inosine-5-monophosphate dehydrogenase 1	IMPDH1	;	2	1	1	1	0	1	0	1	0	0	0	0	0	0	1	0	0	0	1	1	0	1	1	1	0	0	0	0	1	0	1	0	0	0	0	0	1	0	1	0	0	0
C9J4Z3;P61513;M0R0A1;Q6P4E4;E9PEL3;M0R2L6;G5E9R3;A6NKH3	C9J4Z3;P61513;M0R0A1;Q6P4E4;E9PEL3;M0R2L6	4;4;3;3;3;3;1;1	4;4;3;3;3;3;1;1	4;4;3;3;3;3;1;1	60S ribosomal protein L37a	RPL37A	;;;;;	8	4	4	4	1	1	2	1	1	2	1	1	3	4	2	3	2	1	1	1	2	2	2	2	2	2	3	2	1	3	3	1	2	2	2	3	3	1	2	1	2	1
C9JJV6;C9JZL8;C9J5M0;C9JC07;Q96S97	C9JJV6;C9JZL8;C9J5M0;C9JC07;Q96S97	1;1;1;1;1	1;1;1;1;1	1;1;1;1;1	Myeloid-associated differentiation marker	MYADM	;;;;	5	1	1	1	1	1	0	1	0	1	0	1	1	1	1	1	1	1	1	1	0	0	1	0	1	1	1	1	0	1	1	0	0	0	0	0	0	0	0	0	1	0
C9J5N1;Q9BTE6;L7N2F4	C9J5N1;Q9BTE6;L7N2F4	2;2;1	2;2;1	2;2;1	Alanyl-tRNA editing protein Aarsd1	PTGES3L-AARSD1;AARSD1	;;	3	2	2	2	1	0	0	0	1	0	0	1	2	0	0	0	0	0	0	0	1	0	1	0	0	0	0	1	0	1	1	0	0	0	0	1	0	1	1	1	0	0
H7BXQ8;C9J5N7;Q8N2F6	H7BXQ8;C9J5N7;Q8N2F6	1;1;1	1;1;1	1;1;1	Armadillo repeat-containing protein 10	ARMC10	;;	3	1	1	1	1	0	0	0	0	0	0	0	0	0	0	1	0	0	0	0	0	0	1	0	0	0	0	0	0	0	1	0	0	0	0	0	1	0	0	0	0	0
C9J5P6;P29475	C9J5P6;P29475	1;1	1;1	1;1	Nitric oxide synthase;Nitric oxide synthase, brain	NOS1	;	2	1	1	1	0	0	0	0	0	0	0	0	0	0	0	0	0	0	0	0	0	0	0	1	0	1	0	0	1	0	0	0	0	0	0	0	0	0	0	0	0	0
C9J6P4;Q7Z2W4;H7C5K1	C9J6P4;Q7Z2W4	7;7;1	7;7;1	7;7;1	Zinc finger CCCH-type antiviral protein 1	ZC3HAV1	;	3	7	7	7	2	2	4	5	1	2	1	1	0	1	2	3	3	3	1	5	2	3	5	5	5	2	0	1	6	3	5	4	6	4	5	4	2	5	6	2	3	5
C9J8D4;Q13724;C9JDQ1	C9J8D4;Q13724	6;6;1	6;6;1	6;6;1	Mannosyl-oligosaccharide glucosidase	MOGS	;	3	6	6	6	0	0	2	2	1	2	0	0	1	2	1	3	0	1	0	1	3	3	4	4	0	1	1	2	3	1	3	2	2	3	2	2	2	2	2	1	2	4
C9J8Q5;P51649	C9J8Q5;P51649	8;8	8;8	8;8	Succinate-semialdehyde dehydrogenase, mitochondrial	ALDH5A1	;	2	8	8	8	4	1	2	0	2	1	3	2	3	4	3	4	4	2	0	2	4	5	2	3	4	3	1	1	4	3	2	4	1	4	5	2	2	3	1	1	0	2
C9J8T6;Q14061;H7C4E5	C9J8T6;Q14061;H7C4E5	2;2;1	2;2;1	2;2;1	Cytochrome c oxidase copper chaperone	COX17	;;	3	2	2	2	1	1	2	1	1	1	2	2	1	2	2	2	1	0	1	1	1	2	1	2	2	2	1	2	2	1	1	1	1	1	2	2	1	2	2	1	1	2
C9J931;Q15382	C9J931;Q15382	2;2	2;2	2;2	GTP-binding protein Rheb	RHEB	;	2	2	2	2	1	2	1	1	0	1	0	0	0	1	1	1	1	1	1	1	1	2	2	1	1	0	1	1	1	1	2	1	1	2	1	1	2	1	1	0	1	1
F8VV61;C9JA93;Q8TC07	F8VV61;C9JA93;Q8TC07	1;1;1	1;1;1	1;1;1	TBC1 domain family member 15	TBC1D15	;;	3	1	1	1	0	0	0	0	0	0	0	0	1	1	0	1	1	0	0	1	0	1	1	0	0	0	0	1	0	1	0	0	1	0	1	0	0	0	0	1	0	0
C9JAF7;O95721	C9JAF7;O95721	2;2	2;2	2;2	Synaptosomal-associated protein;Synaptosomal-associated protein 29	SNAP29	;	2	2	2	2	2	2	0	2	1	1	0	1	1	1	1	1	1	1	1	1	2	1	2	0	1	2	0	1	1	0	2	2	1	1	1	1	0	2	0	1	1	1
C9JAW5;C9JNU6;Q9Y241	C9JAW5;C9JNU6;Q9Y241	2;2;2	2;2;2	2;2;2	HIG1 domain family member 1A, mitochondrial	HIGD1A	;;	3	2	2	2	2	0	1	0	1	1	0	0	0	2	0	2	0	0	0	1	2	1	2	2	1	0	0	2	1	1	2	2	0	1	1	0	2	0	0	1	0	0
C9JAZ1;O75431;C9JNK6	C9JAZ1;O75431	3;3;1	3;3;1	3;3;1	Metaxin-2	MTX2	;	3	3	3	3	3	1	1	2	0	0	0	0	0	3	2	3	2	0	1	0	3	3	2	3	2	1	0	2	2	1	3	2	1	2	3	1	3	0	2	1	1	1
C9JEJ2;P49585;C9J050;H7C1T3;H7BZN1;Q9Y5K3;C9JVS0;C9JPY0;F8WAZ5;F2Z2B1;C9J2E1	C9JEJ2;P49585;C9J050;H7C1T3;H7BZN1;Q9Y5K3	6;6;5;4;3;3;1;1;1;1;1	6;6;5;4;3;3;1;1;1;1;1	6;6;5;4;3;3;1;1;1;1;1	Choline-phosphate cytidylyltransferase A;Choline-phosphate cytidylyltransferase B	PCYT1A;PCYT1B	;;;;;	11	6	6	6	4	4	4	4	2	3	4	1	3	5	5	4	3	4	3	4	2	5	3	5	3	3	1	4	4	4	5	4	4	5	3	2	2	4	3	3	1	5
C9JF46	C9JF46	6	1	1		LIMS1		1	6	1	1	6	4	4	3	1	3	3	0	2	4	4	5	6	6	5	6	6	6	6	3	4	4	4	6	6	5	4	5	6	4	5	6	6	5	5	4	6	5
C9JFR7;P99999;CON__P62894	C9JFR7;P99999	10;10;3	10;10;3	10;10;3	Cytochrome c	CYCS	;	3	10	10	10	8	6	8	7	5	6	6	6	5	8	8	7	7	7	8	9	10	8	9	8	9	8	7	10	8	7	8	8	7	8	10	7	8	9	9	7	7	7
C9JG87;Q9NYK5	C9JG87;Q9NYK5	2;2	2;2	2;2	39S ribosomal protein L39, mitochondrial	MRPL39	;	2	2	2	2	1	0	2	0	1	0	1	1	2	0	1	0	0	0	0	1	0	1	2	1	2	0	0	0	0	1	1	0	0	0	1	0	0	0	0	2	0	0
C9JGM0;Q96GK7;Q6P2I3	C9JGM0;Q96GK7	4;4;1	4;4;1	4;4;1	Fumarylacetoacetate hydrolase domain-containing protein 2A	FAHD2A	;	3	4	4	4	3	2	0	2	3	2	1	2	3	4	1	3	2	1	2	3	4	3	4	3	3	4	1	3	4	3	4	4	3	4	4	3	4	3	4	4	2	4
F5GZZ9;C9JHR8;Q86VB7;H0YGZ7	F5GZZ9;C9JHR8;Q86VB7	11;11;11;1	11;11;11;1	11;11;11;1	Scavenger receptor cysteine-rich type 1 protein M130;Soluble CD163	CD163	;;	4	11	11	11	2	7	3	4	2	9	3	1	2	4	7	5	4	10	3	6	7	6	7	5	5	3	3	6	6	5	9	6	9	3	5	2	5	6	7	4	10	4
C9JIF9;P13798;H7C1U0;H7C393;C9JLK2;F8WEH5;H0YFE5	C9JIF9;P13798;H7C1U0	15;15;9;7;5;2;1	15;15;9;7;5;2;1	15;15;9;7;5;2;1	Acylamino-acid-releasing enzyme	APEH	;;	7	15	15	15	10	9	7	9	3	9	7	3	8	8	7	8	9	10	6	8	8	10	11	9	9	10	4	11	10	10	9	11	6	8	11	7	11	7	9	5	8	8
C9JIS1;C9JXA5;C9JZN1	C9JIS1;C9JXA5;C9JZN1	13;12;10	1;0;0	1;0;0		GNB2	;;	3	13	1	1	11	8	9	10	8	8	12	4	8	11	10	8	7	10	8	10	9	11	11	10	9	10	8	9	8	11	11	9	9	12	11	9	9	10	9	7	10	12
C9JJT5;C9JU26;G3V325;P56134	C9JJT5;C9JU26;G3V325;P56134	2;2;2;2	2;2;2;2	2;2;2;2	ATP synthase subunit f, mitochondrial	ATP5J2-PTCD1;ATP5J2	;;;	4	2	2	2	2	1	1	1	0	0	0	0	0	1	2	1	2	1	0	1	2	1	2	2	2	1	2	2	1	0	2	2	1	2	2	1	2	1	2	0	1	1
C9JK83;O95630	C9JK83;O95630	2;2	2;2	2;2	STAM-binding protein	STAMBP	;	2	2	2	2	1	0	1	0	1	0	0	1	1	1	1	1	0	0	0	0	0	0	1	1	0	1	0	1	1	1	2	1	1	1	2	1	0	1	2	1	2	1
C9JKF1;Q5K651	C9JKF1;Q5K651	3;3	3;3	3;3	Sterile alpha motif domain-containing protein 9	SAMD9	;	2	3	3	3	0	1	0	0	0	1	0	0	0	0	1	0	1	0	0	0	0	2	2	0	0	0	0	0	1	1	3	0	0	1	1	0	0	0	1	0	0	0
C9JKG1	C9JKG1	10	1	1		BGN		1	10	1	1	7	7	5	7	6	7	7	5	6	7	9	7	7	7	7	6	6	7	6	6	8	7	7	6	6	7	6	7	7	8	6	7	5	6	6	6	7	5
C9JME2;Q9Y4F1;A0A1B0GV68;M0QYB0	C9JME2;Q9Y4F1;A0A1B0GV68;M0QYB0	7;7;5;4	7;7;5;4	7;7;5;4	FERM, RhoGEF and pleckstrin domain-containing protein 1	FARP1	;;;	4	7	7	7	3	3	2	3	3	2	4	0	3	4	2	5	4	3	4	4	4	4	4	7	3	5	1	5	4	5	4	2	1	2	6	3	3	3	4	4	3	4
C9JXB8;C9JNW5;P83731	C9JXB8;C9JNW5;P83731	3;3;3	3;3;3	3;3;3	60S ribosomal protein L24	RPL24	;;	3	3	3	3	1	1	1	2	1	1	1	1	2	1	2	1	1	1	1	1	1	1	2	1	1	1	1	1	1	2	1	1	1	1	1	1	2	1	2	1	1	1
C9JNZ1;C9JVG3;C9JQU9;C9JWG0;C9JUW1;C9JTZ5;F2Z3H1;C9J3M0;F2Z3P4;F8WC70	C9JNZ1;C9JVG3;C9JQU9;C9JWG0	12;9;8;7;5;4;3;1;1;1	1;1;0;1;1;1;1;1;1;1	1;1;0;1;1;1;1;1;1;1		UGP2	;;;	10	12	1	1	10	8	9	9	7	9	7	8	7	9	10	8	10	7	7	8	10	6	7	9	10	7	6	9	7	7	8	6	7	6	8	10	7	9	10	8	8	9
C9JPE1;O43772;F8WEF6	C9JPE1;O43772	3;3;1	3;3;1	3;3;1	Mitochondrial carnitine/acylcarnitine carrier protein	SLC25A20	;	3	3	3	3	0	0	0	1	1	0	0	0	2	3	2	0	0	0	0	0	2	2	0	1	0	1	0	2	0	1	2	1	1	1	1	0	1	1	1	1	0	0
C9JQ41;H7C525;Q4VC31	C9JQ41;H7C525;Q4VC31	2;2;2	2;2;2	2;2;2	Coiled-coil domain-containing protein 58	CCDC58	;;	3	2	2	2	2	2	1	1	0	2	1	0	1	1	1	1	2	2	2	1	2	2	2	1	2	2	2	2	2	1	1	0	2	2	1	2	2	2	2	2	0	0
C9JQ63	C9JQ63	4	1	1		CPA1		1	4	1	1	4	0	0	0	2	2	2	2	3	3	0	0	0	2	0	1	0	1	2	0	0	2	0	0	0	3	0	0	0	0	0	3	0	2	3	1	0	0
C9JRZ6;Q9NX63;F8WAR4;F8WD73	C9JRZ6;Q9NX63;F8WAR4	8;8;5;1	8;8;5;1	8;8;5;1	MICOS complex subunit MIC19	CHCHD3	;;	4	8	8	8	5	4	5	5	5	6	6	6	7	6	5	5	5	6	5	6	6	6	6	5	7	7	6	6	5	7	6	5	7	8	7	6	7	3	7	7	6	5
C9JTN7;F8W8I6;P31483;H7BY49;E5RG67;E7ETC0;A6NKZ9;F8WE16	C9JTN7;F8W8I6;P31483;H7BY49;E5RG67;E7ETC0	6;5;5;4;4;3;2;1	2;2;2;2;2;0;0;0	0;0;0;0;0;0;0;0	Nucleolysin TIA-1 isoform p40	TIA1;TIAL1	;;;;;	8	6	2	0	6	5	4	4	1	6	3	1	2	3	3	6	6	5	6	6	5	5	4	5	2	3	2	3	6	3	6	5	5	5	5	3	6	4	4	2	4	4
C9JVE2;Q96GG9;C9JRU6;C9J0B2;C9JUW4;C9J8R4	C9JVE2;Q96GG9;C9JRU6;C9J0B2;C9JUW4;C9J8R4	4;4;2;2;2;2	4;4;2;2;2;2	4;4;2;2;2;2	DCN1-like protein;DCN1-like protein 1	DCUN1D1	;;;;;	6	4	4	4	1	0	2	1	0	0	0	0	1	1	0	2	2	0	1	1	2	4	4	4	2	1	1	3	3	1	3	4	2	4	2	0	3	3	1	1	1	1
C9JW69;P18754;C9JRH2;C9JMJ4;C9J3R0;C9JQZ4	C9JW69;P18754;C9JRH2;C9JMJ4;C9J3R0;C9JQZ4	4;4;2;2;2;2	4;4;2;2;2;2	4;4;2;2;2;2	Regulator of chromosome condensation	RCC1	;;;;;	6	4	4	4	3	2	3	3	2	2	2	2	2	3	3	4	3	2	2	3	3	3	3	4	3	3	3	3	3	3	4	3	1	3	4	3	3	2	3	3	0	2
C9JYQ9;H0Y8C2;Q6P5R6	C9JYQ9;H0Y8C2;Q6P5R6	1;1;1	1;1;1	1;1;1	60S ribosomal protein L22-like 1	RPL22L1	;;	3	1	1	1	0	0	0	0	1	0	0	0	1	0	0	0	0	0	0	0	0	0	0	0	0	0	0	0	0	0	0	0	0	0	0	0	0	0	0	0	0	0
C9JZR2;O60716;H0YC95;E9PKY0;E9PRE2	C9JZR2;O60716	28;28;5;5;3	28;28;5;5;3	27;27;5;5;2	Catenin delta-1	CTNND1	;	5	28	28	27	19	11	19	15	8	12	9	10	9	17	18	16	13	9	9	18	19	13	22	22	15	13	10	21	9	21	21	17	10	19	22	11	21	17	15	14	11	18
C9K0J5;Q70E73;C9J164	C9K0J5;Q70E73;C9J164	2;2;1	2;2;1	2;2;1	Ras-associated and pleckstrin homology domains-containing protein 1	RAPH1	;;	3	2	2	2	2	0	1	0	0	1	1	0	0	1	0	2	1	1	0	1	1	1	0	1	1	0	0	1	0	0	1	0	0	1	1	0	1	0	0	0	0	0
CON__ENSEMBL:ENSBTAP00000006074	CON__ENSEMBL:ENSBTAP00000006074	12	2	2				1	12	2	2	6	10	2	9	2	5	1	1	2	11	5	11	11	6	12	10	9	10	3	8	8	1	2	11	6	10	1	12	5	11	4	9	8	7	4	3	8	7
CON__ENSEMBL:ENSBTAP00000025008	CON__ENSEMBL:ENSBTAP00000025008	6	1	1				1	6	1	1	5	5	4	5	4	6	4	3	5	5	5	5	4	4	5	5	5	5	4	4	6	5	5	5	4	5	5	5	3	3	5	5	4	5	5	5	5	4
CON__O95678;O95678;CON__P07744;CON__Q01546;CON__Q3TTY5;H0YID6	CON__O95678;O95678	18;18;7;7;4;1	1;1;0;0;0;0	1;1;0;0;0;0	Keratin, type II cytoskeletal 75	KRT75	;	6	18	1	1	8	10	6	7	6	8	6	6	10	5	9	8	5	5	6	9	12	6	11	5	8	9	5	8	4	9	14	9	4	10	7	7	11	11	8	7	7	9
CON__P00761	CON__P00761	11	11	11				1	11	11	11	8	8	10	9	5	10	9	5	8	8	9	9	10	11	11	8	7	10	7	8	9	7	11	11	7	8	8	9	10	11	9	10	10	9	11	8	11	7
CON__P01966	CON__P01966	9	4	4				1	9	4	4	4	5	7	3	6	6	6	7	5	5	7	4	5	4	4	6	4	6	6	4	7	6	6	6	5	6	4	5	5	6	6	7	6	5	5	5	5	6
CON__P02533;P02533;K7ENV3	CON__P02533;P02533	32;32;2	3;3;0	2;2;0	Keratin, type I cytoskeletal 14	KRT14	;	3	32	3	2	10	15	11	20	9	10	12	7	16	10	18	19	10	6	13	19	21	15	22	10	18	13	8	19	9	19	28	23	3	22	19	13	19	17	15	17	6	14
CON__P02538;P02538;CON__Q8VED5;Q01546	CON__P02538;P02538	51;51;10;8	43;43;3;3	4;4;0;0	Keratin, type II cytoskeletal 6A	KRT6A	;	4	51	43	4	17	35	8	11	6	9	9	7	24	13	15	25	6	7	11	29	40	17	39	10	16	24	8	19	7	32	47	37	3	27	14	21	36	35	18	17	11	21
CON__P02768-1;P02768;A0A0C4DGB6;H0YA55;B7WNR0;D6RHD5;C9JKR2;A0A087WWT3;H7C013	CON__P02768-1;P02768;A0A0C4DGB6;H0YA55;B7WNR0;D6RHD5;C9JKR2;A0A087WWT3	113;113;106;83;83;80;71;68;37	113;113;106;83;83;80;71;68;37	106;106;99;76;78;75;66;64;35	Serum albumin	ALB	;;;;;;;	9	113	113	106	96	99	94	97	83	103	96	86	84	95	102	95	98	84	77	69	80	74	73	69	77	73	76	75	76	77	70	87	74	73	83	76	79	76	67	72	77	74
CON__P02769	CON__P02769	12	5	5				1	12	5	5	7	8	6	7	6	8	6	4	6	8	7	7	7	7	7	5	5	7	6	7	5	6	5	6	11	5	5	6	6	6	8	5	7	7	6	5	7	6
CON__P04259;P04259	CON__P04259;P04259	50;45	4;4	1;1	Keratin, type II cytoskeletal 6B	KRT6B	;	2	50	4	1	18	32	7	11	6	9	9	7	21	12	15	23	6	7	11	26	38	17	36	10	15	21	8	17	7	29	45	33	3	25	14	18	31	30	20	16	10	20
CON__P05784	CON__P05784	19	2	2				1	19	2	2	16	8	15	15	10	14	17	10	13	17	16	16	18	14	16	17	16	16	16	15	16	13	14	17	16	16	16	16	1	16	17	17	16	18	17	12	10	16
CON__P05787;P05787;F8VUG2;F8W1U3;CON__H-INV:HIT000292931;F8VP67;CON__Q9H552;CON__H-INV:HIT000016045;F8VQY3;CON__REFSEQ:XP_092267;H0YIB2	CON__P05787;P05787;F8VUG2	68;68;35;31;28;21;16;6;4;3;2	64;64;33;29;26;21;14;6;4;3;2	54;54;27;24;22;19;11;4;4;3;2	Keratin, type II cytoskeletal 8	KRT8	;;	11	68	64	54	56	31	57	56	44	49	53	44	48	52	55	50	50	40	44	48	56	48	52	45	58	48	36	50	40	52	52	56	10	52	51	45	52	48	52	52	31	52
CON__P07477;E7EQ64;P07477;A6XGL3;H0Y8D1	CON__P07477;E7EQ64;P07477;A6XGL3;H0Y8D1	10;10;10;9;8	10;10;10;9;8	8;8;8;8;7	Trypsin-1;Alpha-trypsin chain 1;Alpha-trypsin chain 2	PRSS1	;;;;	5	10	10	8	7	4	3	1	10	6	9	8	10	7	2	3	2	5	2	5	6	1	8	2	3	8	2	1	0	9	1	1	1	1	1	9	1	7	5	8	2	1
CON__P08727;K7EMS3;K7ELP7;CON__Q8N1A0;CON__P35527;Q8N1A0;P35527	CON__P08727;K7EMS3	62;31;2;1;1;1;1	62;31;2;1;1;1;1	2;0;0;0;0;0;0		KRT19	;	7	62	62	2	53	36	52	56	28	48	41	30	35	46	51	51	44	32	43	48	52	50	51	49	55	39	32	49	39	50	54	50	4	51	48	46	53	50	52	47	24	48
CON__P08729;A0A1W2PRP1;CON__Q9NSB2;CON__Q6ISB0;Q9NSB2;K7EJU1;A0A1X7SCE1;B4DIR1;K7ELP4;K7EKH9;A0A1W2PQU7;A0A1W2PS58;H0YHD9;F8VS61	CON__P08729	59;18;7;7;7;3;3;2;2;2;1;1;1;1	3;0;0;0;0;0;0;0;0;0;0;0;0;0	2;0;0;0;0;0;0;0;0;0;0;0;0;0				14	59	3	2	50	27	49	51	28	55	32	23	43	42	54	46	39	27	36	43	50	42	39	37	48	34	27	40	28	43	43	51	8	41	42	41	45	43	47	45	26	36
CON__P08730-1	CON__P08730-1	10	3	3				1	10	3	3	4	3	8	7	3	5	6	4	4	5	8	6	4	4	6	7	8	6	7	5	7	4	4	7	8	8	9	9	2	10	7	6	7	7	8	4	2	6
CON__P08779;P08779;CON__Q9Z2K1;CON__Q3ZAW8;K7ENW6	CON__P08779;P08779	34;34;11;11;9	23;23;6;6;9	15;15;3;3;8	Keratin, type I cytoskeletal 16	KRT16	;	5	34	23	15	7	10	8	19	7	5	6	6	9	8	8	16	7	7	7	13	17	10	21	9	13	11	5	14	7	15	33	21	2	19	13	9	15	13	9	8	6	11
CON__P13645;P13645;CON__Q148H6;CON__Q7Z3Y7;Q7Z3Y7;CON__Q7Z3Z0;CON__Q7Z3Y8;Q7Z3Z0;Q7Z3Y8	CON__P13645;P13645	8;8;3;3;3;2;2;2;2	3;3;1;1;1;1;1;1;1	2;2;1;1;1;1;1;1;1	Keratin, type I cytoskeletal 10	KRT10	;	9	8	3	2	2	2	2	4	2	3	2	2	2	6	3	2	3	2	3	3	3	4	3	2	3	3	3	3	2	3	7	7	1	5	2	3	3	2	3	1	2	3
CON__P13646-1	CON__P13646-1	28	23	2				1	28	23	2	3	1	4	5	2	3	3	1	4	4	6	4	2	3	3	5	7	4	4	3	4	3	1	6	4	22	26	24	1	17	4	6	14	4	7	5	1	4
CON__P13647;P13647;F8W0C6;H0YI76;H0YIN9;F8VV57;F8VU69	CON__P13647;P13647	50;50;20;20;14;6;2	30;30;3;17;12;6;2	8;8;0;4;1;3;0	Keratin, type II cytoskeletal 5	KRT5	;	7	50	30	8	8	33	4	6	7	11	8	9	12	9	10	18	7	6	6	24	48	10	23	7	18	14	4	22	6	14	42	30	3	14	8	10	23	36	12	12	6	10
CON__P15636	CON__P15636	19	19	19				1	19	19	19	16	18	16	17	13	18	18	10	16	18	19	18	18	18	17	18	19	18	17	17	16	17	19	17	18	17	17	18	18	17	16	18	17	16	16	16	17	15
CON__P19012;P19012;A8MT21;C9JTG5	CON__P19012;P19012	19;18;8;5	8;7;3;3	7;6;2;2	Keratin, type I cytoskeletal 15	KRT15	;	4	19	8	7	5	3	5	6	5	5	6	5	7	7	6	6	4	4	4	6	15	6	7	5	6	5	4	6	6	11	15	8	2	7	7	7	7	6	7	8	2	7
CON__P19013;P19013;F8VX05;F8VZR6	CON__P19013;P19013	15;15;2;2	11;11;2;2	8;8;2;2	Keratin, type II cytoskeletal 4	KRT4	;	4	15	11	8	5	4	4	4	3	3	2	2	6	5	5	4	3	2	4	4	14	4	4	4	6	3	4	5	4	13	4	11	1	9	4	4	4	4	4	3	3	3
CON__P35900;P35900;CON__Q9D312	CON__P35900;P35900	26;26;5	21;21;1	21;21;1	Keratin, type I cytoskeletal 20	KRT20	;	3	26	21	21	2	2	4	6	4	3	5	2	4	4	5	5	2	3	2	24	5	3	5	2	4	2	1	7	4	5	6	7	2	4	3	4	7	21	5	5	1	2
CON__P50446	CON__P50446	26	1	1				1	26	1	1	9	14	7	8	5	8	7	5	13	6	8	11	6	4	6	12	18	9	16	5	7	10	6	10	5	12	23	14	4	12	8	9	15	13	10	7	6	12
CON__P78386;P78386;CON__Q61726;U3KPR1;A0A087X106;CON__O43790;CON__Q6NT21;CON__P78385;CON__Q14533;O43790;P78385;Q14533;F5GYI5	CON__P78386;P78386;CON__Q61726;U3KPR1;A0A087X106;CON__O43790;CON__Q6NT21;CON__P78385;CON__Q14533;O43790;P78385;Q14533	6;6;5;4;4;4;4;4;4;4;4;4;1	3;3;2;1;1;1;1;1;1;1;1;1;1	3;3;2;1;1;1;1;1;1;1;1;1;1	Keratin, type II cuticular Hb5;Keratin, type II cuticular Hb6;Keratin, type II cuticular Hb3;Keratin, type II cuticular Hb1	KRT85;KRT86;KRT81;KRT83	;;;;;;;;;;;	13	6	3	3	4	4	3	5	4	5	4	4	4	4	5	4	3	4	4	5	5	4	5	4	2	4	4	5	3	4	4	5	4	5	3	5	4	5	3	4	4	3
CON__Q04695;Q04695;F5GWP8;K7EPJ9;K7ESE1;CON__Q61782;CON__Q99PS0	CON__Q04695;Q04695;F5GWP8	56;56;46;23;11;5;1	46;46;37;18;9;4;1	11;11;9;6;0;0;0	Keratin, type I cytoskeletal 17	KRT17	;;	7	56	46	11	20	32	24	38	11	27	16	7	38	17	46	37	21	6	25	39	46	35	40	17	40	14	13	39	9	39	41	45	5	42	39	17	40	40	39	33	13	26
CON__Q2KIS7	CON__Q2KIS7	5	1	1				1	5	1	1	3	4	3	4	2	4	2	1	3	4	4	5	4	4	5	4	3	5	4	4	3	3	4	5	5	5	4	5	5	4	5	4	3	5	4	3	4	4
CON__Q2UVX4	CON__Q2UVX4	14	2	2				1	14	2	2	11	11	8	9	3	12	10	6	6	11	12	11	10	12	13	9	11	10	12	10	10	10	9	10	12	9	10	9	11	11	12	13	11	10	8	8	11	11
CON__Q32MB2;Q86Y46;H0YIC5;CON__Q7RTS7;F8W1S1;Q7RTS7	CON__Q32MB2;Q86Y46;H0YIC5;CON__Q7RTS7;F8W1S1;Q7RTS7	5;5;4;3;3;3	1;1;1;0;0;0	1;1;1;0;0;0	Keratin, type II cytoskeletal 73;Keratin, type II cytoskeletal 74	KRT73;KRT74	;;;;;	6	5	1	1	2	3	2	2	2	2	2	2	3	2	2	2	2	2	2	3	5	2	3	2	2	2	2	3	2	4	3	3	2	3	2	2	2	3	2	2	2	3
CON__Q3KNV1;P08729	CON__Q3KNV1;P08729	61;61	53;53	5;5	Keratin, type II cytoskeletal 7	KRT7	;	2	61	53	5	50	29	52	52	29	54	33	24	44	43	56	47	43	28	37	46	50	41	42	39	49	36	30	41	29	43	45	52	8	43	46	42	48	43	46	46	27	37
CON__Q3MHH8	CON__Q3MHH8	10	1	1				1	10	1	1	0	2	2	1	7	1	6	6	7	7	3	0	1	5	0	4	2	0	3	1	1	8	1	0	0	4	0	0	0	0	0	9	0	4	2	5	2	1
CON__Q3SX09	CON__Q3SX09	3	1	0				1	3	1	0	2	2	3	3	1	2	3	1	2	2	2	2	2	2	2	3	2	3	2	2	2	3	3	3	2	2	2	2	2	2	2	3	2	2	2	2	2	2
CON__Q3SX28	CON__Q3SX28	42	42	9				1	42	42	9	32	35	29	34	20	36	29	21	28	36	29	31	33	26	33	32	28	30	28	25	35	25	29	31	34	27	21	32	25	26	32	28	28	26	33	35	32	32
CON__Q3ZBD7	CON__Q3ZBD7	9	1	1				1	9	1	1	6	6	6	6	3	5	4	4	4	6	6	6	6	6	5	5	7	7	8	7	7	7	6	6	7	7	7	6	6	6	6	6	6	6	6	5	6	7
CON__Q5XQN5;CON__Q922U2	CON__Q5XQN5;CON__Q922U2	36;30	1;1	0;0			;	2	36	1	0	8	19	7	7	8	11	7	8	9	7	8	12	6	6	7	17	34	9	16	6	14	10	5	17	5	10	28	19	4	13	9	8	19	23	11	8	7	10
CON__Q6IME9;CON__Q14CN4-1;Q14CN4	CON__Q6IME9;CON__Q14CN4-1;Q14CN4	6;5;5	1;0;0	1;0;0	Keratin, type II cytoskeletal 72	KRT72	;;	3	6	1	1	4	2	3	4	3	4	3	3	5	3	4	5	4	2	3	5	5	4	3	3	5	4	1	5	2	4	4	4	2	4	4	4	4	4	5	3	1	4
CON__Q95121;I3L425;I3L1U4	CON__Q95121	6;1;1	1;0;0	1;0;0				3	6	1	1	6	5	5	5	1	6	4	1	3	5	5	6	5	4	6	5	5	5	5	3	5	2	4	4	6	4	3	6	4	5	5	3	5	5	4	4	5	5
CON__Q9C075;Q9C075;J3QR55	CON__Q9C075;Q9C075	10;10;4	8;8;2	8;8;2	Keratin, type I cytoskeletal 23	KRT23	;	3	10	8	8	3	2	3	9	3	2	3	1	2	3	4	2	2	2	3	3	10	2	4	3	6	4	1	2	2	4	8	5	1	3	1	3	3	4	3	3	2	2
D3DQV9;P78344;H0Y3P2;H0YCH5;H0YD77;E9PKF8;H0YEC5	D3DQV9;P78344;H0Y3P2;H0YCH5	8;8;7;4;2;1;1	8;8;7;4;2;1;1	8;8;7;4;2;1;1	Eukaryotic translation initiation factor 4 gamma 2	EIF4G2	;;;	7	8	8	8	4	3	3	7	0	2	2	0	3	2	4	6	2	1	5	8	5	6	7	7	5	3	2	3	5	5	7	4	5	4	6	1	5	5	4	5	4	4
D3DTX6;Q96SB3	D3DTX6;Q96SB3	3;3	3;3	3;3	Neurabin-2	PPP1R9B	;	2	3	3	3	0	0	0	0	0	0	0	0	0	0	0	0	0	0	0	0	0	0	0	1	0	0	0	0	1	0	1	0	1	0	1	1	1	1	0	2	0	0
D3YTB1;F8W727;P62910	D3YTB1;F8W727;P62910	5;5;5	5;5;5	5;5;5	60S ribosomal protein L32	RPL32	;;	3	5	5	5	1	1	2	1	2	2	2	1	2	1	1	2	1	1	2	3	3	1	3	3	1	2	2	1	2	1	4	0	2	1	2	1	4	0	3	3	1	3
D3YTG3;Q7Z7G0;Q5JPC9;H0Y897;H0YEA0;E9PPR9;H7C4X4	D3YTG3;Q7Z7G0;Q5JPC9;H0Y897	16;16;8;8;5;3;3	16;16;8;8;5;3;3	16;16;8;8;5;3;3	Target of Nesh-SH3	ABI3BP;DKFZp667H216	;;;	7	16	16	16	5	3	0	0	1	3	4	2	1	6	12	10	11	7	9	7	6	12	4	6	9	11	7	1	8	9	1	6	13	10	8	10	4	6	7	4	13	1
D6R8Y8;Q8IVN3	D6R8Y8;Q8IVN3	1;1	1;1	1;1	Musculoskeletal embryonic nuclear protein 1	MUSTN1	;	2	1	1	1	1	1	0	0	0	0	0	0	0	0	0	0	0	1	0	0	0	0	0	0	1	0	0	0	0	0	0	0	1	0	0	0	0	0	1	1	0	0
D6R938;E9PBG7;E9PF82;Q13557;H0Y9C2;H0Y9J2;Q9UQM7;H7BXS4;D6RHX9;E9PBE8;E7EQE4;H7BZC6	D6R938;E9PBG7;E9PF82;Q13557;H0Y9C2	9;9;9;9;5;4;3;2;1;1;1;1	9;9;9;9;5;4;3;2;1;1;1;1	6;6;6;6;3;3;0;0;0;0;0;0	Calcium/calmodulin-dependent protein kinase type II subunit delta	CAMK2D	;;;;	12	9	9	6	8	6	4	4	5	6	7	4	4	6	6	7	8	8	6	8	7	8	9	8	7	7	9	7	6	7	7	5	7	5	7	5	8	5	8	6	5	4
D6R9J1;Q99576	D6R9J1;Q99576	1;1	1;1	1;1	TSC22 domain family protein 3	TSC22D3	;	2	1	1	1	0	1	0	1	0	0	1	0	0	1	1	1	0	1	1	1	1	0	1	1	1	1	0	0	0	0	0	1	1	0	0	0	1	0	0	1	0	1
D6R9P3;D6RD18;D6RBZ0;Q99729	D6R9P3;D6RD18;D6RBZ0;Q99729	13;13;13;11	13;13;13;11	13;13;13;11	Heterogeneous nuclear ribonucleoprotein A/B	HNRNPAB	;;;	4	13	13	13	8	6	10	8	10	8	7	4	8	9	8	10	9	8	6	9	10	7	8	11	7	9	9	7	9	7	8	8	8	7	7	7	9	7	9	9	7	7
D6RA31;E7EPV7;P37840	D6RA31;E7EPV7;P37840	1;1;1	1;1;1	1;1;1	Alpha-synuclein	SNCA	;;	3	1	1	1	0	0	0	0	0	0	0	1	0	0	0	0	0	0	0	0	0	0	0	0	0	1	0	0	1	0	0	0	0	1	1	1	1	1	1	0	0	1
D6RAM1;D6R9T0;D6RDU3;D6RJ04;D6RIH9;D6RDL0;D6RF17;D6R9D3;H0YAQ2	D6RAM1;D6R9T0;D6RDU3;D6RJ04;D6RIH9;D6RDL0;D6RF17	8;7;7;7;7;5;4;3;2	1;0;0;0;0;0;0;0;0	1;0;0;0;0;0;0;0;0		HNRNPH1	;;;;;;	9	8	1	1	8	7	6	7	2	5	6	2	5	7	6	7	6	5	5	8	6	8	6	7	7	6	5	7	7	7	7	6	7	8	8	4	7	6	6	6	3	5
D6RBV2;Q12907;D6RDX1;D6RIU4;D6RBH1	D6RBV2;Q12907;D6RDX1;D6RIU4	12;12;9;6;5	12;12;9;6;5	12;12;9;6;5	Vesicular integral-membrane protein VIP36	LMAN2	;;;	5	12	12	12	5	5	6	9	0	4	2	0	4	7	5	7	6	4	5	10	9	8	9	7	5	2	6	10	10	5	11	8	6	8	6	6	9	8	7	2	7	8
D6RC04;Q9Y6G5;D6RJ90;H0Y9N4	D6RC04;Q9Y6G5;D6RJ90	3;3;2;1	3;3;2;1	3;3;2;1	COMM domain-containing protein 10	COMMD10	;;	4	3	3	3	1	1	1	0	0	1	1	0	0	1	0	2	1	1	0	1	1	2	2	1	1	1	1	0	1	1	1	1	1	1	1	2	1	1	1	2	2	1
D6RCD0;Q8NBQ5	D6RCD0;Q8NBQ5	5;5	5;5	5;5	Estradiol 17-beta-dehydrogenase 11	HSD17B11	;	2	5	5	5	2	0	3	4	1	0	3	0	4	4	2	2	1	1	1	3	1	3	5	5	3	1	2	3	2	2	3	3	2	3	4	1	4	4	1	3	1	3
D6RCM8;O95379;E5RIJ3	D6RCM8;O95379;E5RIJ3	2;2;1	2;2;1	2;2;1	Tumor necrosis factor alpha-induced protein 8	TNFAIP8	;;	3	2	2	2	1	0	1	0	0	0	0	0	0	1	0	0	0	0	1	0	1	0	0	2	0	0	0	0	1	0	2	2	1	1	1	0	2	0	0	1	0	0
E7EPK0;E9PDJ9;H0Y8P3;D6RD46;G5EA03;Q9UPQ0	E7EPK0;E9PDJ9;H0Y8P3;D6RD46;G5EA03;Q9UPQ0	3;3;3;3;3;3	3;3;3;3;3;3	3;3;3;3;3;3	LIM and calponin homology domains-containing protein 1	LIMCH1	;;;;;	6	3	3	3	0	0	0	0	1	0	0	0	1	0	0	0	1	1	0	0	0	0	0	0	0	1	1	0	0	0	0	0	0	1	0	0	0	1	0	1	0	0
D6RD47;P62266;D6RDJ2;D6RIX0;D6R9I7	D6RD47;P62266	5;5;2;2;2	5;5;2;2;2	5;5;2;2;2	40S ribosomal protein S23	RPS23	;	5	5	5	5	1	2	1	2	1	2	1	0	4	2	2	2	2	4	2	3	3	4	5	5	1	2	1	2	4	5	4	2	5	2	2	2	4	5	3	4	1	5
D6RDA0;Q6PGP7	D6RDA0;Q6PGP7	1;1	1;1	1;1	Tetratricopeptide repeat protein 37	TTC37	;	2	1	1	1	1	1	1	1	1	0	1	1	1	1	1	1	1	1	1	1	1	1	1	1	1	1	0	0	1	1	1	1	1	1	1	1	0	1	1	1	0	1
D6RDI2;J3KPP4;O95232;D6RHH0;U3KQT3;E7EN55;C9JL41	D6RDI2;J3KPP4;O95232	3;3;3;1;1;1;1	3;3;3;1;1;1;1	3;3;3;1;1;1;1	Luc7-like protein 3	LUC7L3	;;	7	3	3	3	3	1	2	2	1	2	1	1	3	3	2	3	2	2	2	2	3	2	2	2	2	3	1	1	3	2	2	2	2	3	3	1	1	1	1	2	2	2
D6REB5;P35475	D6REB5;P35475	2;2	2;2	2;2	Alpha-L-iduronidase	IDUA	;	2	2	2	2	1	0	0	0	1	1	0	0	1	1	0	0	0	1	1	1	2	1	2	2	0	1	0	1	2	1	0	0	1	2	0	0	1	2	0	1	1	1
D6RGI3;D6RER5;Q9NVA2;D6RDU5;H0Y961;H0Y9G8;D6RDP1;D6R9Y6	D6RGI3;D6RER5;Q9NVA2;D6RDU5	31;31;31;22;13;8;8;8	31;31;31;22;13;8;8;8	22;22;22;13;8;8;7;7	Septin-11	2011-09-01	;;;	8	31	31	22	20	19	18	18	7	19	19	12	11	23	19	21	18	24	25	25	22	23	24	25	23	24	20	26	27	23	21	23	19	22	25	22	22	22	25	21	28	25
D6REX3;O94979;D6RHZ5;H0YAB3;H0Y9K1;H0Y8V7;H0Y9T9;H0Y8W8;D6RE64;D6RCQ9;H0YAF5;D6RBT0;D6RHE8	D6REX3;O94979;D6RHZ5	26;26;21;12;7;7;6;5;3;3;2;1;1	26;26;21;12;7;7;6;5;3;3;2;1;1	6;6;6;0;0;0;6;0;3;3;0;1;1	Protein transport protein Sec31A	SEC31A	;;	13	26	26	6	15	17	14	14	10	10	11	13	16	22	19	18	15	15	13	21	22	22	22	22	19	18	15	19	22	19	21	17	18	20	21	18	18	20	20	17	18	20
D6RF35;D6RBJ7;D6RF20;CON__Q3MHN5;CON__ENSEMBL:ENSBTAP00000018229	D6RF35;D6RBJ7	43;30;10;8;8	1;0;0;0;0	1;0;0;0;0		GC	;	5	43	1	1	35	33	27	28	12	32	29	18	19	30	31	35	36	37	37	28	30	32	28	27	26	29	21	30	27	26	21	24	30	32	35	30	30	31	26	19	33	27
D6RFG8;P27707;D6RCP9	D6RFG8;P27707;D6RCP9	4;4;3	4;4;3	4;4;3	Deoxycytidine kinase	DCK	;;	3	4	4	4	3	2	1	2	2	1	1	1	1	3	2	3	2	1	1	2	2	2	2	3	2	2	2	2	2	1	3	3	4	1	3	1	1	2	1	1	1	1
D6RGG3;Q99715;A0A087X0A8;H0Y4P7;H0Y5N9;H0Y991	D6RGG3;Q99715;A0A087X0A8	147;147;80;39;22;8	147;147;80;39;22;8	147;147;80;39;22;8	Collagen alpha-1(XII) chain	COL12A1	;;	6	147	147	147	28	108	88	97	8	89	12	3	43	89	14	75	41	44	117	113	51	67	97	94	74	13	18	108	123	66	74	106	96	79	53	59	98	79	67	87	71	126
D6RGX2;Q9NUQ7;D6RB53;D6RA67;D6R9J7;H0YA18	D6RGX2;Q9NUQ7;D6RB53;D6RA67	3;3;2;2;1;1	3;3;2;2;1;1	3;3;2;2;1;1	Ufm1-specific protease 2	UFSP2	;;;	6	3	3	3	1	0	2	2	0	1	0	1	1	2	1	1	0	2	1	2	1	2	3	1	0	1	0	1	2	1	2	0	2	1	1	3	0	3	1	2	2	0
D6RHI9;O00584;A0A087WZM2;H0YAE9;D6REQ6;A0A087WWI1;J3QQ64	D6RHI9;O00584;A0A087WZM2;H0YAE9;D6REQ6	11;11;10;9;9;3;2	11;11;10;9;9;3;2	11;11;10;9;9;3;2	Ribonuclease T2	RNASET2	;;;;	7	11	11	11	7	5	6	5	4	3	7	6	5	8	5	8	6	5	7	9	8	10	7	8	7	7	5	8	5	8	7	9	5	9	10	8	8	10	7	6	5	5
D6RHU3;P55212;D6RBM3	D6RHU3;P55212	3;3;1	3;3;1	3;3;1	Caspase-6;Caspase-6 subunit p18;Caspase-6 subunit p11	CASP6	;	3	3	3	3	1	0	0	1	2	0	2	1	0	2	0	1	1	0	0	3	1	1	0	1	0	0	1	1	0	2	2	1	1	0	1	0	2	0	2	1	1	1
E5KLJ9;O60313;H7C3G2;H7C141;H7C321	E5KLJ9;O60313	16;16;1;1;1	16;16;1;1;1	16;16;1;1;1	Dynamin-like 120 kDa protein, mitochondrial;Dynamin-like 120 kDa protein, form S1	OPA1	;	5	16	16	16	4	3	7	6	3	0	4	3	6	4	8	5	6	2	2	8	8	10	9	13	12	11	3	8	5	11	10	9	6	11	9	4	11	10	9	10	5	10
E5RFM9;H0YAY0;R4GMT7;E7EVI4;E7ET87;O75410;E5RJU4	E5RFM9;H0YAY0;R4GMT7;E7EVI4;E7ET87;O75410;E5RJU4	2;2;2;2;2;2;1	2;2;2;2;2;2;1	2;2;2;2;2;2;1	Transforming acidic coiled-coil-containing protein 1	TACC1	;;;;;;	7	2	2	2	1	0	0	0	0	2	0	0	0	1	1	2	1	1	1	1	1	0	1	2	1	0	0	0	0	1	0	1	1	0	1	0	0	1	2	0	0	0
E5RFU2;P34913;E5RFH6;E5RI53;H0YAW7	E5RFU2;P34913;E5RFH6	7;7;4;3;3	7;7;4;3;3	7;7;4;3;3	Bifunctional epoxide hydrolase 2;Cytosolic epoxide hydrolase 2;Lipid-phosphate phosphatase	EPHX2	;;	5	7	7	7	2	0	1	2	5	1	3	4	6	4	3	1	1	4	1	2	0	0	1	1	0	4	1	0	1	1	2	0	3	2	2	3	0	3	2	0	1	0
E5RG43	E5RG43	13	1	1		CA1		1	13	1	1	5	7	10	6	6	7	11	8	7	7	8	2	5	11	5	10	8	10	7	3	12	13	11	12	8	9	6	8	7	7	12	12	12	7	7	10	11	12
E5RGN3;E5RIM7;O00244	E5RGN3;E5RIM7;O00244	6;6;6	6;6;6	6;6;6	Copper transport protein ATOX1	ATOX1	;;	3	6	6	6	4	5	4	4	4	5	4	3	4	5	5	4	4	5	6	5	6	6	6	4	6	6	4	5	6	6	6	5	6	5	6	6	4	6	4	5	6	6
E5RGX5;Q93045	E5RGX5;Q93045	2;2	1;1	1;1	Stathmin;Stathmin-2	STMN2	;	2	2	1	1	2	2	1	1	2	2	2	1	2	1	1	1	1	2	2	1	1	1	1	1	2	2	1	1	1	1	1	1	2	1	2	2	1	2	1	1	2	1
E5RHG8;Q15369;R4GMY8	E5RHG8;Q15369;R4GMY8	7;7;4	7;7;4	7;7;4	Transcription elongation factor B polypeptide 1	TCEB1	;;	3	7	7	7	5	3	5	6	2	6	3	2	5	6	6	6	6	6	6	7	6	6	7	7	6	7	5	5	6	5	7	7	5	4	7	5	7	6	6	6	6	6
E5RHW4;O94905;E5RJ09	E5RHW4;O94905	13;13;4	13;13;4	11;11;4	Erlin-2	ERLIN2	;	3	13	13	11	9	4	6	9	3	6	6	3	6	8	8	11	10	9	9	11	8	9	11	10	9	9	7	9	8	8	9	11	7	8	10	9	8	11	7	8	9	10
E5RHX8;Q9NPA8;J3KNT2;E5RI00;E5RHT9;E5RJ84	E5RHX8;Q9NPA8;J3KNT2;E5RI00;E5RHT9;E5RJ84	2;2;1;1;1;1	2;2;1;1;1;1	2;2;1;1;1;1	Transcription and mRNA export factor ENY2	ENY2	;;;;;	6	2	2	2	2	1	2	2	1	1	2	1	1	1	2	2	2	1	0	2	2	1	2	2	1	2	2	1	2	1	2	2	1	2	2	2	2	1	2	1	1	2
E5RI98	E5RI98	3	1	1		NPM1		1	3	1	1	1	1	1	1	0	1	1	0	1	1	1	1	1	1	1	1	2	1	1	1	2	1	1	1	1	1	1	1	1	1	1	1	1	1	1	0	1	1
E5RK01;E5RK16;E5RJQ9;E5RIK6;Q96IV6	E5RK01;E5RK16;E5RJQ9;E5RIK6;Q96IV6	1;1;1;1;1	1;1;1;1;1	1;1;1;1;1	Fatty acid hydroxylase domain-containing protein 2	FAXDC2	;;;;	5	1	1	1	0	0	0	0	0	0	0	0	0	0	0	0	0	0	0	0	0	0	0	0	0	0	0	0	0	0	0	1	0	1	1	0	0	1	1	0	0	0
E5RIP4;Q15043;E5RFZ8;E5RGA7;E5RJ40;E5RJG5	E5RIP4;Q15043;E5RFZ8;E5RGA7;E5RJ40;E5RJG5	2;2;1;1;1;1	2;2;1;1;1;1	2;2;1;1;1;1	Zinc transporter ZIP14	SLC39A14	;;;;;	6	2	2	2	1	1	0	0	0	1	0	0	2	2	1	0	0	0	0	1	0	1	0	0	0	1	1	1	1	0	1	0	0	0	0	1	0	0	1	1	0	1
J3KTJ8;J3QRI7;J3QQQ9;J3QQV1;E5RIT6;Q9UNX3;P61254;E5RHH1;J3KSS0;J3QRC4;J3KS10	J3KTJ8;J3QRI7;J3QQQ9;J3QQV1;E5RIT6;Q9UNX3;P61254;E5RHH1;J3KSS0;J3QRC4	4;4;4;4;4;4;4;3;3;3;1	4;4;4;4;4;4;4;3;3;3;1	4;4;4;4;4;4;4;3;3;3;1	60S ribosomal protein L26-like 1;60S ribosomal protein L26	RPL26;RPL26L1	;;;;;;;;;	11	4	4	4	2	2	3	1	2	4	3	3	4	4	1	2	1	3	3	4	3	3	3	3	3	3	3	3	3	3	3	3	3	3	3	3	3	3	4	3	2	3
E5RIW3;E5RJD8;O75347;E5RHG6;E5RIX8	E5RIW3;E5RJD8;O75347;E5RHG6	11;11;11;9;5	11;11;11;9;5	11;11;11;9;5	Tubulin-specific chaperone A	TBCA	;;;	5	11	11	11	9	8	11	10	4	10	8	4	6	8	8	8	7	8	7	8	9	6	8	8	8	8	4	5	9	8	7	7	8	6	7	7	8	7	7	5	6	7
E5RIZ4;Q9P015	E5RIZ4;Q9P015	1;1	1;1	1;1	39S ribosomal protein L15, mitochondrial	MRPL15	;	2	1	1	1	1	0	0	0	0	0	0	0	0	0	1	1	1	0	1	1	1	1	1	1	0	0	1	1	1	0	1	1	1	1	1	0	1	1	1	0	0	1
E5RJ94	E5RJ94	3	2	2		HNRNPH1		1	3	2	2	1	0	0	0	2	0	2	2	2	2	0	1	0	0	1	1	1	1	0	1	0	2	0	1	1	2	1	1	1	1	1	1	1	0	0	2	0	1
E5RJI7;Q9BYD1;H0YAX3	E5RJI7;Q9BYD1	3;3;1	3;3;1	3;3;1	39S ribosomal protein L13, mitochondrial	MRPL13	;	3	3	3	3	1	0	0	0	1	0	1	1	2	1	1	2	2	0	0	0	2	1	2	1	1	2	1	1	2	1	2	2	1	3	2	0	1	2	1	1	0	1
E5RJZ1;H0YBD2;O14548	E5RJZ1;H0YBD2;O14548	2;2;2	2;2;2	2;2;2	Cytochrome c oxidase subunit 7A-related protein, mitochondrial	COX7A2L	;;	3	2	2	2	2	0	0	0	0	0	1	0	1	1	2	1	1	0	1	1	1	1	2	1	1	1	1	1	1	1	1	1	1	2	1	1	1	1	1	0	0	2
E5RK61	E5RK61	4	1	1		FAM49B		1	4	1	1	1	2	1	1	0	0	0	1	1	2	1	2	2	1	1	2	2	2	2	2	2	3	2	3	2	1	2	2	3	2	3	2	3	3	3	1	1	2
E7EM64;Q7L5N1	E7EM64;Q7L5N1	8;8	8;8	8;8	COP9 signalosome complex subunit 6	COPS6	;	2	8	8	8	4	3	3	2	3	0	3	2	5	3	1	5	5	5	4	4	5	4	5	4	5	5	2	5	4	4	4	4	3	4	4	4	5	4	2	6	6	4
J3QLD9;E7EMK3;Q14254;K7EKW9	J3QLD9;E7EMK3;Q14254	12;12;12;5	12;12;12;5	12;12;12;5	Flotillin-2	FLOT2	;;	4	12	12	12	3	3	6	7	1	3	3	2	3	4	3	7	6	4	5	7	9	6	12	9	8	4	3	7	7	6	11	9	6	10	6	6	6	11	6	4	2	6
E7EMN6;P41236;E7EUI7;G1AUC5;Q6NXS1	E7EMN6;P41236;E7EUI7;G1AUC5;Q6NXS1	2;2;1;1;1	2;2;1;1;1	2;2;1;1;1	Protein phosphatase inhibitor 2;Protein phosphatase inhibitor 2-like protein 3	PPP1R2;PPP1R2P3	;;;;	5	2	2	2	0	0	1	0	0	0	0	0	0	0	0	0	1	1	1	1	1	1	1	1	1	0	0	1	0	1	0	0	1	1	1	0	1	1	0	0	0	1
J3KMY5;G3V3E8;E7EMS2;G3V3D1;P61916;H0YIZ1;G3V2V8	J3KMY5;G3V3E8;E7EMS2;G3V3D1;P61916;H0YIZ1;G3V2V8	11;11;11;11;11;9;7	11;11;11;11;11;9;7	11;11;11;11;11;9;7	Epididymal secretory protein E1	NPC2	;;;;;;	7	11	11	11	7	6	4	5	6	6	8	4	7	6	6	7	10	5	7	7	8	7	7	6	6	8	10	6	8	5	6	6	5	5	6	7	5	6	8	6	4	4
E7END7;P62820	E7END7;P62820	10;10	10;10	6;6	Ras-related protein Rab-1A	RAB1A	;	2	10	10	6	8	7	8	8	5	8	8	6	8	8	9	8	8	9	8	9	8	9	10	9	9	8	9	8	8	7	8	6	7	6	7	8	8	8	9	8	5	9
E7ENL6	E7ENL6	138	2	0		COL6A3		1	138	2	0	100	115	91	98	40	112	75	47	62	105	103	109	98	111	108	109	104	108	106	98	87	85	92	99	106	96	99	97	108	87	106	84	115	99	95	81	111	110
E7EV99;E7ENY0;P35611;A0A0A0MSR2;H0Y9H2;D6RF25;D6RAH3;D6RJE2;H0YFD8;P35612	E7EV99;E7ENY0;P35611;A0A0A0MSR2;H0Y9H2	20;20;20;15;10;6;5;4;1;1	20;20;20;15;10;6;5;4;1;1	20;20;20;15;10;6;5;4;1;1	Alpha-adducin	ADD1	;;;;	10	20	20	20	17	14	15	13	9	10	14	10	8	16	16	17	19	14	17	18	16	17	14	18	14	12	12	18	13	13	15	15	10	14	15	13	17	14	11	12	14	11
E7EPB3;P50914	E7EPB3;P50914	4;4	4;4	4;4	60S ribosomal protein L14	RPL14	;	2	4	4	4	3	2	3	3	2	3	3	2	4	4	3	3	3	3	3	4	4	3	4	4	3	2	2	3	3	2	3	3	3	4	3	4	4	3	4	4	3	4
E7EPM6;P33121;B7Z3Z9;H0Y9U7;D6RER0;D6RG07;H0Y9Z9	E7EPM6;P33121;B7Z3Z9;H0Y9U7	9;9;7;5;4;2;1	9;9;7;5;4;2;1	9;9;7;5;4;2;1	Long-chain-fatty-acid--CoA ligase 1	ACSL1	;;;	7	9	9	9	5	4	5	5	1	6	3	1	1	3	3	4	4	3	3	5	6	5	6	7	7	5	2	4	5	3	7	7	5	6	4	3	5	3	4	3	3	4
E7EPT4;P19404	E7EPT4;P19404	4;4	4;4	4;4	NADH dehydrogenase [ubiquinone] flavoprotein 2, mitochondrial	NDUFV2	;	2	4	4	4	2	2	1	1	0	1	2	0	1	1	2	3	2	1	3	3	3	3	1	2	2	2	2	2	2	2	2	3	3	3	4	2	3	4	2	2	3	3
E7EQ61;Q9GZZ9;E7EWE1;C9J0F6;C9J5W5;C9JRV9;D6RJC9	E7EQ61;Q9GZZ9;E7EWE1	5;5;4;2;2;2;1	5;5;4;2;2;2;1	5;5;4;2;2;2;1	Ubiquitin-like modifier-activating enzyme 5	UBA5	;;	7	5	5	5	4	4	4	3	2	4	3	0	3	5	5	5	4	3	3	2	5	5	3	3	3	3	1	3	4	2	4	3	2	4	4	4	4	3	2	2	2	4
E7EQ69;Q9GZZ1;C9J5D1;C9JZU6;A0A087WWJ2;B0AZT5	E7EQ69;Q9GZZ1;C9J5D1	3;3;2;1;1;1	3;3;2;1;1;1	3;3;2;1;1;1	N-alpha-acetyltransferase 50	NAA50	;;	6	3	3	3	1	1	1	1	1	2	1	1	1	2	1	1	1	2	1	2	2	3	2	3	2	1	1	2	3	2	2	2	3	1	2	2	3	2	1	1	1	1
E7EQB8;P51553;E9PF84;G5E9Q7;H7C1W2;H0Y5Q7	E7EQB8;P51553;E9PF84;G5E9Q7;H7C1W2;H0Y5Q7	4;4;3;3;2;2	4;4;3;3;2;2	4;4;3;3;2;2	Isocitrate dehydrogenase [NAD] subunit, mitochondrial;Isocitrate dehydrogenase [NAD] subunit gamma, mitochondrial	IDH3G	;;;;;	6	4	4	4	4	2	1	3	0	0	1	0	0	2	3	2	2	2	1	3	4	2	3	2	3	1	1	2	2	2	3	3	4	3	3	1	1	3	2	0	1	2
E7EQJ0	E7EQJ0	8	1	1		HNRNPH1		1	8	1	1	7	6	5	6	2	6	6	2	5	7	5	6	5	5	5	7	6	7	6	7	6	6	5	7	7	7	6	5	7	7	7	5	7	5	6	6	3	5
E7EV09;E7EQL5;E7EQU2;E7ETL8;E7ESD3;E7EMU4;E9PGG1;E7ET01;E7EUM4;E7ERR6;E7ERH4;E7EU01	E7EV09;E7EQL5;E7EQU2;E7ETL8;E7ESD3;E7EMU4;E9PGG1;E7ET01	7;7;6;5;5;5;4;4;3;3;3;2	1;1;1;1;0;0;1;0;0;0;0;0	1;1;1;1;0;0;1;0;0;0;0;0		DYNC1I2	;;;;;;;	12	7	1	1	5	5	4	4	4	4	3	5	3	4	4	5	4	5	5	5	4	5	6	6	5	5	4	5	6	5	5	5	4	5	6	6	5	4	7	6	5	4
E7EQR4;P15311	E7EQR4;P15311	53;53	44;44	42;42	Ezrin	EZR	;	2	53	44	42	33	25	35	36	21	30	30	18	30	30	33	35	34	23	28	32	34	34	38	38	31	28	29	33	34	37	43	37	28	39	34	32	45	30	32	29	20	28
E7EQV9;P61313;E7EX53;E7ENU7;E7ERA2	E7EQV9;P61313;E7EX53;E7ENU7	5;5;4;4;1	5;5;4;4;1	5;5;4;4;1	Ribosomal protein L15;60S ribosomal protein L15	RPL15	;;;	5	5	5	5	3	3	3	3	2	3	3	2	3	4	4	4	4	2	4	3	4	3	4	4	4	3	3	4	3	3	4	3	4	3	4	4	4	3	4	3	2	4
E7EQY1;Q96C01;C9J2Y4;C9JF51	E7EQY1;Q96C01;C9J2Y4	4;4;2;1	4;4;2;1	4;4;2;1	Protein FAM136A	FAM136A	;;	4	4	4	4	1	3	3	3	2	1	1	1	1	2	3	3	2	3	3	3	3	2	3	3	4	2	2	2	3	1	2	1	1	1	2	2	3	3	4	2	2	1
E7ER44;P02788;E7EQB2;C9JCF5	E7ER44;P02788;E7EQB2	54;54;52;10	54;54;52;10	52;52;50;10	Lactotransferrin;Lactoferricin-H;Kaliocin-1;Lactoferroxin-A;Lactoferroxin-B;Lactoferroxin-C	LTF	;;	4	54	54	52	5	37	50	52	15	14	18	12	27	9	22	16	20	28	6	39	45	28	40	43	30	11	26	30	45	7	43	25	11	11	35	26	8	26	37	26	10	38
E7ES52;H7C2T1;P46527	E7ES52;H7C2T1;P46527	2;1;1	2;1;1	2;1;1	Cyclin-dependent kinase inhibitor 1B	CDKN1B	;;	3	2	2	2	1	2	1	1	1	1	1	2	1	2	2	2	2	2	1	2	2	2	2	1	2	2	2	2	1	2	1	1	1	1	1	1	1	1	1	1	2	1
E7ESP4;E7EMF1;E9PB77;D6RG08	E7ESP4;E7EMF1;E9PB77	15;13;12;2	1;1;1;0	1;1;1;0		ITGA2	;;	4	15	1	1	2	0	11	9	0	5	2	1	3	6	5	6	5	0	4	8	11	3	11	9	6	1	3	7	4	6	12	11	0	12	5	1	13	7	9	6	2	8
E7ETB3;Q9ULA0;E7EMB6;C9JBE1;F8WAN0;E7EPX3;B9ZVU2;E5RJ35;C9J1E2;C9JRG3	E7ETB3;Q9ULA0;E7EMB6;C9JBE1	15;15;12;8;5;4;4;3;2;1	15;15;12;8;5;4;4;3;2;1	15;15;12;8;5;4;4;3;2;1	Aspartyl aminopeptidase	DNPEP	;;;	10	15	15	15	12	6	7	9	3	6	9	6	3	10	10	11	11	11	10	9	11	13	12	12	11	8	6	11	11	7	9	12	10	10	7	9	11	9	10	4	7	9
G3XAM2;E7ETH0;P05156;A0A087X0I2;D6R9Z8	G3XAM2;E7ETH0;P05156	17;17;17;8;5	17;17;17;8;5	15;15;15;6;4	Complement factor I;Complement factor I heavy chain;Complement factor I light chain	CFI	;;	5	17	17	15	11	11	6	8	2	10	8	4	2	11	8	14	14	13	12	9	12	12	11	8	11	10	6	11	11	11	6	14	15	15	16	9	13	11	10	4	11	9
E7ETN8;Q96PP8	E7ETN8;Q96PP8	5;5	5;5	4;4	Guanylate-binding protein 5	GBP5	;	2	5	5	4	1	0	1	1	0	0	0	0	0	0	0	1	0	0	0	0	1	0	1	1	1	1	0	0	3	0	2	1	5	0	0	0	0	0	1	1	1	0
E7ETT4;E7EUY3;E7ETT1;E9PDR0;E7EX59;P05166;E9PEC3;C9JQS9;F8WBI9;E7ENC1;H7C5C9;C9JVY9	E7ETT4;E7EUY3;E7ETT1;E9PDR0;E7EX59;P05166;E9PEC3;C9JQS9;F8WBI9	7;7;7;7;7;7;6;6;4;2;1;1	7;7;7;7;7;7;6;6;4;2;1;1	7;7;7;7;7;7;6;6;4;2;1;1	Propionyl-CoA carboxylase beta chain, mitochondrial	PCCB	;;;;;;;;	12	7	7	7	5	3	1	2	3	4	4	3	4	6	5	6	5	3	2	5	5	4	6	5	5	6	1	3	3	5	3	4	4	4	6	4	4	5	4	3	2	2
E7ETU5;F6Y5H0;P29558;E7EPF2;C9J9B2;F8W1T6;C9JIJ9;A0A1B0GUW5;Q15434;Q6XE24	E7ETU5;F6Y5H0;P29558;E7EPF2	4;4;4;2;1;1;1;1;1;1	4;4;4;2;1;1;1;1;1;1	4;4;4;2;1;1;1;1;1;1	RNA-binding motif, single-stranded-interacting protein 1	RBMS1	;;;	10	4	4	4	3	2	1	3	1	2	1	0	0	2	3	4	2	1	3	2	4	3	4	4	2	0	2	1	2	0	3	2	3	2	3	1	2	2	2	3	2	4
E7ETU9;O00469;C9JXZ0	E7ETU9;O00469	16;15;5	16;15;5	16;15;5	Procollagen-lysine,2-oxoglutarate 5-dioxygenase 2	PLOD2	;	3	16	16	16	3	14	10	12	1	11	1	0	5	8	2	12	6	4	6	11	13	12	14	7	8	1	0	15	12	10	15	13	5	2	11	6	14	13	7	5	3	11
J3KQ96;E7ETY2;Q13428;H0YA99	J3KQ96;E7ETY2;Q13428	4;4;4;1	4;4;4;1	4;4;4;1	Treacle protein	TCOF1	;;	4	4	4	4	2	3	2	0	4	1	0	0	2	2	0	3	0	1	2	0	3	2	3	2	3	3	1	2	2	4	3	1	2	2	4	2	1	1	2	4	1	2
E7ETY7;Q8TED1	E7ETY7;Q8TED1	4;4	4;4	4;4	Glutathione peroxidase;Probable glutathione peroxidase 8	GPX8	;	2	4	4	4	2	4	1	3	0	3	0	1	0	2	0	2	2	3	3	2	4	3	1	1	3	0	3	2	2	1	3	1	2	1	2	0	2	2	1	0	3	2
E7ETZ4;Q9Y6E2;E9PFE3;C9JF98;F8WDX8;E7EMS9;Q75MG1	E7ETZ4;Q9Y6E2;E9PFE3;C9JF98;F8WDX8;E7EMS9;Q75MG1	2;2;1;1;1;1;1	1;1;1;1;1;1;1	1;1;1;1;1;1;1	Basic leucine zipper and W2 domain-containing protein 2	BZW2	;;;;;;	7	2	1	1	0	0	0	0	0	0	0	0	0	0	0	0	0	0	0	1	0	1	2	1	0	0	0	1	0	0	2	0	1	0	0	0	1	1	0	0	0	0
E7EU04;J3KR13;P14207;F5GXV3;F5H4Z6;F5GZ45;F5H3Z4;J3KQP4	E7EU04;J3KR13;P14207;F5GXV3;F5H4Z6;F5GZ45;F5H3Z4;J3KQP4	5;5;5;4;4;4;4;4	5;5;5;4;4;4;4;4	3;3;3;2;2;2;2;2	Folate receptor beta	FOLR2	;;;;;;;	8	5	5	3	2	0	0	2	0	2	1	0	0	2	2	3	1	5	2	1	1	2	3	3	2	1	2	3	3	3	3	2	4	2	1	1	0	3	2	1	4	1
E7EU13;Q96P48;A0A0A0MSJ2;F8WBT0;F5GWN4;H0YGD1;F5GWQ2	E7EU13;Q96P48;A0A0A0MSJ2	14;14;12;6;5;1;1	14;14;12;6;5;1;1	14;14;12;6;5;1;1	Arf-GAP with Rho-GAP domain, ANK repeat and PH domain-containing protein 1	ARAP1	;;	7	14	14	14	8	3	4	4	1	3	3	1	0	4	5	9	5	5	7	6	7	7	9	6	6	4	3	6	6	4	5	4	5	9	6	4	5	6	6	2	8	3
E7EU96;P68400;Q8NEV1;A0A087WY74	E7EU96;P68400;Q8NEV1	7;7;5;3	7;7;5;3	7;7;5;3	Casein kinase II subunit alpha;Casein kinase II subunit alpha 3	CSNK2A1;CSNK2A3	;;	4	7	7	7	3	4	2	2	1	2	1	1	1	2	3	4	4	5	3	4	4	5	4	4	4	2	3	4	5	2	6	5	4	5	4	2	5	3	4	1	3	4
E7EUF1;Q13822;E5RJ49;E5RIA2	E7EUF1;Q13822	3;3;1;1	3;3;1;1	3;3;1;1	Ectonucleotide pyrophosphatase/phosphodiesterase family member 2	ENPP2	;	4	3	3	3	3	0	1	0	0	0	0	0	0	0	0	2	0	0	2	0	1	1	0	1	0	1	0	0	0	0	0	3	1	0	1	0	3	2	0	0	0	1
E7EX73;E9PGM1;E7EUU4;Q04637;C9JF13;C9J6B6;H7C044;C9J2Z7;C9K073;H7C0V6	E7EX73;E9PGM1;E7EUU4;Q04637	21;21;21;21;8;7;6;5;5;1	21;21;21;21;8;7;6;5;5;1	18;18;18;18;6;6;5;5;5;1	Eukaryotic translation initiation factor 4 gamma 1	EIF4G1	;;;	10	21	21	18	8	9	14	11	10	10	10	9	14	15	8	10	9	6	9	11	13	14	18	15	12	11	7	10	11	12	16	9	11	13	14	11	15	14	10	14	6	15
E7EV01;O15484	E7EV01;O15484	1;1	1;1	1;1	Calpain-5	CAPN5	;	2	1	1	1	0	0	0	0	0	0	0	0	0	0	1	1	1	0	1	1	1	1	1	1	1	0	1	1	0	0	0	1	0	1	1	1	1	0	1	0	1	1
E7EV71;Q14766;C9JD84;H7C2H7;C9JDW2;H7C4L5;H0YCX6;H7BZ76;H7C0I7;H0YC99;E9PKW1;Q9NS15	E7EV71;Q14766;C9JD84	10;10;9;3;2;2;1;1;1;1;1;1	10;10;9;3;2;2;1;1;1;1;1;1	10;10;9;3;2;2;1;1;1;1;1;1	Latent-transforming growth factor beta-binding protein 1	LTBP1	;;	12	10	10	10	5	3	2	2	1	4	2	1	2	5	2	7	6	4	7	6	6	6	4	5	3	2	5	4	9	3	3	6	4	6	3	5	8	6	5	5	5	3
E7EVA0;P27816;B5MEG9;H7C4C5;H7C456;H0Y2V1;F8W9U4;A0A0J9YVV8;A0A0J9YW37	E7EVA0;P27816	53;53;12;11;10;10;10;3;3	53;53;12;11;10;10;10;3;3	53;53;12;11;10;10;10;3;3	Microtubule-associated protein;Microtubule-associated protein 4	MAP4	;	9	53	53	53	35	33	32	36	22	32	28	14	22	39	29	37	36	29	33	33	32	32	33	31	35	33	30	34	32	36	34	35	27	32	34	30	36	34	30	29	33	35
G3V2E7;F8W6L3;G3V3H3;G3V5R9;E7EVH7;Q07866;G5E9S8;G3V2P7;A8MZ87;Q9H0B6;H0YJU9;H0YJL0;H0YJT3;H0YG16;H0YGB8;E9PQ02;H7C4M1;C9JZE5;A8MX29	G3V2E7;F8W6L3;G3V3H3;G3V5R9;E7EVH7;Q07866;G5E9S8	19;19;19;19;19;19;18;6;5;5;4;4;4;4;2;2;1;1;1	19;19;19;19;19;19;18;6;5;5;4;4;4;4;2;2;1;1;1	17;17;17;17;17;17;16;6;3;3;4;4;4;4;2;1;0;0;0	Kinesin light chain 1	KLC1	;;;;;;	19	19	19	17	10	10	6	9	3	8	4	2	5	8	6	11	9	3	9	7	10	10	11	9	10	10	7	11	9	10	15	11	9	12	14	8	11	11	7	10	7	14
E7EVX8;Q8WWY3;E7EU94;E7ESX0;E7EN72	E7EVX8;Q8WWY3;E7EU94;E7ESX0;E7EN72	6;6;4;4;4	6;6;4;4;4	6;6;4;4;4	U4/U6 small nuclear ribonucleoprotein Prp31	PRPF31	;;;;	5	6	6	6	5	2	2	5	0	1	4	0	1	3	3	4	2	3	2	2	5	4	5	3	3	3	1	2	3	4	3	4	4	6	3	3	5	4	3	2	1	5
J9JIE9;E7EWH8;F6UJY1;Q5T013;H0YB70;F6UJY9;A0A0A0MTR5	J9JIE9;E7EWH8;F6UJY1;Q5T013;H0YB70;F6UJY9;A0A0A0MTR5	2;2;2;2;1;1;1	2;2;2;2;1;1;1	2;2;2;2;1;1;1	Hydroxypyruvate isomerase;Putative hydroxypyruvate isomerase	HYI	;;;;;;	7	2	2	2	0	1	0	0	0	1	0	0	0	0	1	0	0	0	0	0	0	0	1	0	0	2	0	0	0	1	0	0	0	0	0	0	0	0	0	0	1	0
E7EWR4;P33240;E9PID8;A0A0A0MT56	E7EWR4;P33240;E9PID8	5;5;4;1	5;5;4;1	1;1;1;1	Cleavage stimulation factor subunit 2	CSTF2	;;	4	5	5	1	3	3	2	1	1	2	0	1	1	3	1	4	3	2	3	2	5	3	4	4	2	3	1	3	3	4	3	3	4	3	5	1	4	3	2	4	1	3
E7EX17;P23588;F8W0K0;F8VSC7;F8VP89;F8VX11;F8VYE9;F8VRU1	E7EX17;P23588;F8W0K0;F8VSC7;F8VP89;F8VX11;F8VYE9	8;8;6;6;6;6;5;3	8;8;6;6;6;6;5;3	8;8;6;6;6;6;5;3	Eukaryotic translation initiation factor 4B	EIF4B	;;;;;;	8	8	8	8	4	1	1	1	0	1	0	2	5	1	0	5	4	2	4	6	4	4	7	6	2	5	1	5	4	4	5	6	5	4	5	5	3	2	5	3	3	5
Q5JWQ4;E7EX60;Q5T7F0;E9PEP6;O14786;H0Y4A0;Q5JWQ6	Q5JWQ4;E7EX60;Q5T7F0;E9PEP6;O14786;H0Y4A0;Q5JWQ6	2;2;2;2;2;1;1	2;2;2;2;2;1;1	2;2;2;2;2;1;1	Neuropilin-1	NRP1	;;;;;;	7	2	2	2	1	1	1	2	0	1	1	0	1	1	1	2	1	2	1	1	2	2	1	1	1	2	2	1	2	1	1	1	1	1	1	1	2	2	2	1	2	1
E7EX90;Q14203;Q6AWB1;E7EWF7;C9JZA4;C9JTE5;C9JJN7;C9JJD0;C9JKG6;E9PCY0;C9J1B7	E7EX90;Q14203	30;30;14;9;3;3;3;3;3;3;1	30;30;14;9;3;3;3;3;3;3;1	30;30;14;9;3;3;3;3;3;3;1	Dynactin subunit 1	DCTN1	;	11	30	30	30	18	14	15	16	5	12	10	5	6	14	13	20	19	11	16	18	17	16	20	21	20	12	13	18	18	16	18	16	18	17	18	12	19	18	16	6	16	20
E9PAM4;Q86XE5;H7BY76;Q9BTU6	E9PAM4;Q86XE5	3;2;1;1	3;2;1;1	3;2;1;1	4-hydroxy-2-oxoglutarate aldolase, mitochondrial	HOGA1	;	4	3	3	3	0	0	0	0	1	0	0	1	0	0	0	1	0	0	0	1	1	1	0	1	0	1	1	1	1	1	0	0	0	1	3	0	1	3	0	0	1	1
F8VZJ2;H0YHX9;Q13765;E9PAV3;F8W0W4;F8W1N5;F8VNW4;F8VZ58;Q9BZK3	F8VZJ2;H0YHX9;Q13765;E9PAV3;F8W0W4;F8W1N5;F8VNW4	6;6;6;6;5;4;4;1;1	6;6;6;6;5;4;4;1;1	6;6;6;6;5;4;4;1;1	Nascent polypeptide-associated complex subunit alpha;Nascent polypeptide-associated complex subunit alpha, muscle-specific form	NACA	;;;;;;	9	6	6	6	4	4	3	4	3	3	2	2	3	4	1	4	5	6	5	5	6	5	6	4	4	5	4	6	4	5	5	6	6	5	5	4	6	5	5	4	5	5
E9PB18;Q6UXG2	E9PB18;Q6UXG2	2;2	2;2	2;2	UPF0577 protein KIAA1324	KIAA1324	;	2	2	2	2	0	0	0	0	1	0	1	0	2	0	0	0	0	0	0	0	0	0	0	0	0	2	0	0	0	1	0	0	0	0	0	1	0	0	0	1	0	0
E9PB87;O43516	E9PB87;O43516	3;3	3;3	3;3	WAS/WASL-interacting protein family member 1	WIPF1	;	2	3	3	3	2	2	2	2	0	1	2	0	1	2	1	2	2	0	2	2	2	2	2	2	2	2	0	3	2	1	2	1	2	2	1	0	1	1	2	2	1	3
E9PB90;P52789	E9PB90;P52789	5;5	3;3	3;3	Hexokinase;Hexokinase-2	HK2	;	2	5	3	3	2	2	4	5	0	1	1	0	1	4	4	4	2	0	1	4	3	3	3	5	3	1	3	2	2	2	5	5	3	3	4	1	5	3	3	1	1	2
E9PG39;E9PC15;Q53H12;A0A0G2JLD0;A0A0G2JLG5	E9PG39;E9PC15;Q53H12	3;3;3;1;1	3;3;3;1;1	3;3;3;1;1	Acylglycerol kinase, mitochondrial	AGK	;;	5	3	3	3	0	0	0	0	1	0	1	1	1	1	0	0	0	1	0	1	1	1	3	3	1	3	0	2	1	3	2	2	0	1	1	0	2	1	1	1	1	1
E9PC52;Q16576;Q5JP02;Q5JP01;Q5JNZ6	E9PC52;Q16576;Q5JP02;Q5JP01	10;10;5;5;1	5;5;1;3;0	5;5;1;3;0	Histone-binding protein RBBP7	RBBP7	;;;	5	10	5	5	8	6	8	7	1	8	5	2	4	7	8	8	7	7	7	7	9	10	9	7	8	5	6	6	8	7	7	9	8	9	8	5	7	6	8	5	8	9
E9PCB6;Q9BYT8;H0YAK4;H0YAF7	E9PCB6;Q9BYT8;H0YAK4	4;4;3;1	4;4;3;1	4;4;3;1	Neurolysin, mitochondrial	NLN	;;	4	4	4	4	1	2	0	1	0	0	0	0	0	1	0	1	2	0	0	2	2	1	3	4	4	2	0	2	1	1	3	3	0	2	2	0	1	1	1	1	1	1
E9PCH5	E9PCH5	22	2	0		CAST		1	22	2	0	15	14	13	16	6	13	10	5	4	14	13	15	15	14	12	16	16	12	16	13	14	11	14	14	14	15	18	19	15	16	16	14	14	17	15	13	15	18
E9PCT5;Q03135;C9JKI3;P56539	E9PCT5;Q03135;C9JKI3;P56539	2;2;1;1	2;2;1;1	2;2;1;1	Caveolin;Caveolin-1;Caveolin-3	CAV1;CAV3	;;;	4	2	2	2	1	1	1	1	2	1	1	2	1	1	1	1	1	2	2	2	1	2	2	2	2	2	1	2	2	2	2	1	2	2	2	2	2	2	1	2	2	2
E9PCY5;Q02880;P11388;J3KTB7	E9PCY5;Q02880;P11388	3;3;2;1	3;3;2;1	3;3;2;1	DNA topoisomerase 2;DNA topoisomerase 2-beta;DNA topoisomerase 2-alpha	TOP2B;TOP2A	;;	4	3	3	3	1	1	1	1	0	1	1	0	1	1	1	1	2	1	0	1	1	2	2	3	1	1	0	0	1	1	3	1	1	1	1	1	3	1	1	2	1	2
E9PCY7;G8JLB6;P31943;D6RIU0;D6RBM0;D6RFM3;D6RIT2;H0YB39;E5RGV0;H0YBD7;H0YBG7;E5RGH4	E9PCY7;G8JLB6;P31943;D6RIU0;D6RBM0;D6RFM3;D6RIT2;H0YB39	16;16;16;9;9;8;8;8;7;7;6;4	14;14;14;9;9;8;8;6;7;5;4;4	5;5;5;1;1;1;1;4;1;4;3;1	Heterogeneous nuclear ribonucleoprotein H;Heterogeneous nuclear ribonucleoprotein H, N-terminally processed	HNRNPH1	;;;;;;;	12	16	14	5	14	11	9	13	3	10	8	3	7	11	10	13	12	12	10	14	13	15	12	15	12	9	10	13	15	10	12	10	14	12	12	9	13	10	11	9	8	9
E9PD68;Q14194	E9PD68;Q14194	11;11	6;6	6;6	Dihydropyrimidinase-related protein 1	CRMP1	;	2	11	6	6	5	4	4	4	3	4	6	4	3	7	4	5	4	4	7	5	6	5	6	5	10	9	4	9	5	7	7	5	5	6	5	9	9	10	9	5	6	5
E9PDF6;O43795;E7EQD9;C9JYW1;C9JUP5;C9K0I9;H7C2Y7	E9PDF6;O43795;E7EQD9	7;7;4;3;2;1;1	7;7;4;3;2;1;1	5;5;3;2;2;1;1	Unconventional myosin-Ib	MYO1B	;;	7	7	7	5	3	1	1	1	1	1	1	0	2	1	1	1	2	1	0	1	2	1	2	1	3	2	0	1	1	0	1	1	1	1	3	2	0	1	1	2	1	2
E9PED7;P24347	E9PED7;P24347	1;1	1;1	1;1	Stromelysin-3	MMP11	;	2	1	1	1	1	0	0	1	0	0	0	0	0	1	0	1	0	0	0	0	1	1	1	0	1	0	0	1	0	0	0	0	0	0	0	0	1	0	0	1	0	0
E9PEE8;P18564;A0A087WXP3	E9PEE8;P18564;A0A087WXP3	4;4;3	4;4;3	4;4;3	Integrin beta;Integrin beta-6	ITGB6	;;	3	4	4	4	1	0	1	3	0	0	1	0	1	1	1	3	2	0	0	2	2	2	1	1	3	1	1	2	2	2	4	3	1	4	1	0	4	3	1	1	1	1
E9PEW8	E9PEW8	12	2	2		HBD		1	12	2	2	7	8	10	9	8	10	10	9	10	10	10	8	9	10	7	10	7	9	8	8	10	9	9	10	8	10	7	8	8	10	10	11	9	9	8	10	8	10
E9PF10;O75694;D6RA13	E9PF10;O75694	3;3;1	3;3;1	3;3;1	Nuclear pore complex protein Nup155	NUP155	;	3	3	3	3	2	2	2	1	0	0	1	0	0	0	2	2	2	2	2	2	2	2	2	2	3	1	1	1	2	1	3	3	1	1	2	0	3	1	2	1	1	2
E9PF19;Q9Y4P3;Q96E41;A0A087WXC6;F8WDI9	E9PF19;Q9Y4P3;Q96E41	7;7;6;2;1	7;7;6;2;1	7;7;6;2;1	Transducin beta-like protein 2	TBL2	;;	5	7	7	7	3	0	2	2	3	2	1	2	4	3	2	2	2	2	1	6	4	4	4	5	2	3	3	2	5	1	5	3	1	3	2	6	5	2	4	2	2	2
E9PF42;Q8N398	E9PF42;Q8N398	3;3	3;3	3;3	von Willebrand factor A domain-containing protein 5B2	VWA5B2	;	2	3	3	3	0	0	0	0	0	0	0	0	0	0	0	0	0	0	0	1	0	0	0	0	0	3	0	0	0	0	0	1	0	0	0	1	0	0	0	0	0	0
E9PFP8;P57721	E9PFP8;P57721	6;6	1;1	0;0	Poly(rC)-binding protein 3	PCBP3	;	2	6	1	0	5	5	4	5	5	5	5	5	5	5	5	5	5	4	4	5	5	5	6	5	5	6	5	5	5	6	5	5	5	6	6	5	6	6	6	5	4	4
E9PFZ2;D6RE86	E9PFZ2	56;8	1;0	0;0		CP		2	56	1	0	42	42	30	34	12	43	37	25	15	37	38	40	44	41	43	45	47	40	38	37	33	38	33	37	39	39	33	44	38	38	43	37	47	37	37	26	41	35
E9PGC0;P20936	E9PGC0;P20936	2;2	2;2	2;2	Ras GTPase-activating protein 1	RASA1	;	2	2	2	2	0	0	0	0	0	0	0	0	0	0	0	0	0	0	0	0	0	0	0	0	0	0	0	0	0	0	2	0	0	0	0	0	0	0	0	0	0	0
H0YDP9;Q5TG12;E9PGC5;Q15262	H0YDP9;Q5TG12;E9PGC5;Q15262	2;2;2;2	2;2;2;2	2;2;2;2	Protein-tyrosine-phosphatase;Receptor-type tyrosine-protein phosphatase kappa	PTPRK	;;;	4	2	2	2	2	0	2	0	0	1	0	0	0	0	1	2	2	0	0	1	1	2	2	2	2	0	0	0	0	0	2	2	0	1	1	0	0	2	1	0	0	1
E9PGC8;P78559	E9PGC8;P78559	6;6	5;5	5;5	Microtubule-associated protein 1A;MAP1A heavy chain;MAP1 light chain LC2	MAP1A	;	2	6	5	5	5	6	1	2	1	4	4	3	1	3	4	6	4	3	6	3	3	5	5	4	4	4	4	4	3	4	0	3	1	5	3	3	3	5	4	2	4	3
E9PGF5;E9PF55;Q9HBL0;A0A087WWW7;H0Y4U1;C9JI43;C9JFT7;F8VV64;Q63HR2	E9PGF5;E9PF55;Q9HBL0;A0A087WWW7;H0Y4U1	51;50;50;43;27;5;2;2;2	51;50;50;43;27;5;2;2;2	33;32;32;33;25;0;0;0;0	Tensin-1	TNS1	;;;;	9	51	51	33	36	25	22	26	12	27	20	11	13	34	27	41	37	25	42	33	39	44	30	35	44	24	37	39	32	35	17	41	20	45	34	34	28	33	33	23	23	26
E9PGT1;Q15631;H7C1D4;A0A0J9YVW2	E9PGT1;Q15631;H7C1D4	7;7;5;1	7;7;5;1	7;7;5;1	Translin	TSN	;;	4	7	7	7	3	4	3	4	2	2	2	3	2	4	4	3	4	4	5	6	2	6	5	5	3	3	5	4	5	3	5	5	3	4	5	4	6	4	6	3	4	3
E9PGT3;Q15418	E9PGT3;Q15418	6;6	3;3	3;3	Ribosomal protein S6 kinase;Ribosomal protein S6 kinase alpha-1	RPS6KA1	;	2	6	3	3	0	0	0	0	0	0	0	0	0	0	0	0	0	0	0	2	2	1	1	4	1	1	0	1	1	2	3	2	0	1	1	1	2	1	1	1	0	2
E9PGT6;Q99627;H7C3S9	E9PGT6;Q99627;H7C3S9	6;6;3	6;6;3	6;6;3	COP9 signalosome complex subunit 8	COPS8	;;	3	6	6	6	4	3	4	3	0	3	2	1	1	2	2	5	4	4	3	3	6	5	5	5	3	3	2	5	4	2	6	4	3	5	6	3	3	5	2	2	2	4
E9PGZ1	E9PGZ1	54	3	0		CALD1		1	54	3	0	42	42	39	42	25	43	40	28	33	43	40	35	42	33	40	40	34	37	35	35	34	33	36	33	38	33	28	32	28	37	33	35	31	27	39	38	35	38
E9PH64;Q9Y6M9;E7EWZ0;E9PF49	E9PH64;Q9Y6M9;E7EWZ0;E9PF49	6;6;5;5	6;6;5;5	6;6;5;5	NADH dehydrogenase [ubiquinone] 1 beta subcomplex subunit 9	NDUFB9	;;;	4	6	6	6	3	3	5	4	4	2	4	2	5	5	5	3	3	2	2	4	2	3	4	3	3	1	2	4	3	1	4	3	3	4	4	4	2	4	3	4	1	4
E9PH66	E9PH66	5	1	1		STAT1		1	5	1	1	4	4	4	4	3	3	3	1	2	3	4	4	3	3	3	4	3	3	4	3	3	4	4	3	4	4	4	4	4	4	4	3	3	3	4	3	3	3
E9PHA6;P43246;C9J809	E9PHA6;P43246;C9J809	3;3;2	3;3;2	3;3;2	DNA mismatch repair protein Msh2	MSH2	;;	3	3	3	3	0	1	0	0	0	1	0	0	0	0	0	1	0	0	0	0	0	0	1	3	0	1	0	0	1	0	3	0	0	0	0	0	1	0	0	0	0	1
H7C2K3;H0Y6N5;H0Y742;E9PHI4;O94901	H7C2K3;H0Y6N5;H0Y742;E9PHI4;O94901	1;1;1;1;1	1;1;1;1;1	1;1;1;1;1	SUN domain-containing protein 1	SUN1	;;;;	5	1	1	1	0	0	0	0	0	0	0	0	0	0	0	0	0	0	0	0	0	0	0	0	0	0	0	0	0	0	0	0	0	0	0	0	0	0	0	0	0	0
E9PHK0;P05452	E9PHK0;P05452	8;8	8;8	4;4	Tetranectin	CLEC3B	;	2	8	8	4	6	6	6	5	4	5	4	1	4	5	5	6	6	6	7	6	4	5	5	5	5	5	6	6	6	6	7	6	6	6	6	6	5	6	6	5	7	6
E9PHM6;F6QMI7;F8W9J4;Q03001;Q6P0N6;E7ETB9;Q5T0V7;A0A0U1RQJ2	E9PHM6;F6QMI7;F8W9J4;Q03001;Q6P0N6;E7ETB9	4;4;4;4;2;2;1;1	4;4;4;4;2;2;1;1	4;4;4;4;2;2;1;1	Dystonin	DST	;;;;;	8	4	4	4	2	2	2	3	1	2	2	1	1	1	2	1	2	1	1	2	1	1	1	1	0	1	2	1	1	1	1	2	1	1	1	1	1	1	1	2	1	2
E9PHS0;O43813;F8WDS9	E9PHS0;O43813;F8WDS9	6;6;4	6;6;4	6;6;4	LanC-like protein 1	LANCL1	;;	3	6	6	6	3	3	3	3	1	1	0	1	2	2	2	2	2	2	2	2	2	3	2	2	3	2	3	4	3	2	3	3	3	3	5	4	4	4	3	2	4	4
E9PHV5;P28290;E7EUL7	E9PHV5;P28290	3;3;1	3;3;1	3;3;1	Sperm-specific antigen 2	SSFA2	;	3	3	3	3	3	1	2	3	2	0	1	2	2	2	2	1	1	0	0	0	1	0	1	0	1	2	0	1	1	2	0	0	0	1	2	1	2	1	0	1	0	1
E9PHY5;E9PK52;E9PII3;E9PQD2;E9PJP4;E9PQN0;E9PRG1;E9PIG0	E9PHY5;E9PK52;E9PII3	34;32;29;6;5;5;5;5	1;1;0;0;0;0;0;0	0;0;0;0;0;0;0;0		EPB41L2	;;	8	34	1	0	24	22	16	12	8	17	20	13	11	19	15	23	24	22	24	19	20	19	18	19	20	22	24	18	26	20	14	18	20	23	25	24	19	20	21	12	25	19
E9PIM6;E9PNQ8;P04216;J3QRJ3	E9PIM6;E9PNQ8;P04216;J3QRJ3	5;5;5;3	5;5;5;3	5;5;5;3	Thy-1 membrane glycoprotein	THY1	;;;	4	5	5	5	3	3	2	3	0	3	1	1	1	2	2	2	3	3	3	3	2	3	2	3	3	2	3	3	3	3	1	3	4	4	5	4	4	3	4	1	4	4
E9PIP3;Q9Y4H4	E9PIP3;Q9Y4H4	2;2	2;2	2;2	G-protein-signaling modulator 3	GPSM3	;	2	2	2	2	1	2	1	2	0	0	0	0	0	0	2	1	0	1	0	2	2	1	2	1	0	0	0	0	2	0	1	1	2	0	1	0	0	2	0	0	1	2
E9PJB2;E9PPG8;Q53FT3	E9PJB2;E9PPG8;Q53FT3	1;1;1	1;1;1	1;1;1	Protein Hikeshi	C11orf73	;;	3	1	1	1	0	0	0	0	0	0	0	0	0	0	0	0	0	0	1	0	0	0	1	1	1	0	0	0	1	1	1	0	0	1	1	0	0	1	1	1	0	1
E9PMI6;E9PJF4;J3KN38;P54105	E9PMI6;E9PJF4;J3KN38;P54105	2;2;2;2	2;2;2;2	2;2;2;2	Methylosome subunit pICln	CLNS1A	;;;	4	2	2	2	1	1	0	1	0	1	1	0	0	1	1	1	1	0	1	1	1	1	1	1	1	1	1	1	1	1	2	1	1	1	1	1	1	1	1	0	1	1
E9PK21;Q9UNP9	E9PK21;Q9UNP9	1;1	1;1	1;1	Peptidyl-prolyl cis-trans isomerase E	PPIE	;	2	1	1	1	1	1	1	1	0	1	0	0	0	1	0	1	1	1	1	1	1	1	1	1	1	1	0	1	1	1	1	1	1	1	1	1	1	1	1	1	1	0
E9PK54	E9PK54	18	1	1		HSPA8		1	18	1	1	15	17	14	15	15	16	15	9	14	15	16	16	16	15	14	15	13	16	15	15	16	14	17	14	14	17	14	17	15	14	14	15	13	14	14	15	13	15
E9PS17;E9PK59;Q96KG9;E9PPN3;H0YCI6;A0A0A0MQX4	E9PS17;E9PK59;Q96KG9;E9PPN3	5;5;5;4;2;2	5;5;5;4;2;2	5;5;5;4;2;2	N-terminal kinase-like protein	SCYL1	;;;	6	5	5	5	2	1	1	1	0	0	0	0	0	1	1	1	1	0	0	2	2	1	2	1	1	0	0	1	3	2	3	1	3	2	2	1	3	1	0	0	0	3
E9PK89;Q8TBN0	E9PK89;Q8TBN0	1;1	1;1	1;1	Guanine nucleotide exchange factor for Rab-3A	RAB3IL1	;	2	1	1	1	1	0	0	1	0	0	0	0	0	0	0	1	1	0	0	1	0	1	0	1	0	0	0	1	0	0	0	0	0	1	1	0	0	0	0	1	1	1
H7BXH2;E9PKF6;Q5H9R7;E9PK08;E9PNN8;E9PQP7	H7BXH2;E9PKF6;Q5H9R7	3;3;3;1;1;1	3;3;3;1;1;1	3;3;3;1;1;1	Serine/threonine-protein phosphatase 6 regulatory subunit 3	PPP6R3	;;	6	3	3	3	0	1	1	0	0	0	0	0	1	1	0	1	1	0	0	1	0	1	2	1	1	2	0	1	0	0	2	1	2	1	1	2	1	1	1	0	0	2
E9PKG1;H7C2I1;Q99873;E9PIX6;A0A087X1W2;E9PQ98;H0YDE4;E9PNR9;E9PMW9	E9PKG1;H7C2I1;Q99873;E9PIX6;A0A087X1W2;E9PQ98	12;12;12;7;7;6;5;4;2	12;12;12;7;7;6;5;4;2	12;12;12;7;7;6;5;4;2	Protein arginine N-methyltransferase 1	PRMT1	;;;;;	9	12	12	12	5	6	6	6	2	5	5	3	3	6	4	7	5	6	9	9	10	10	11	11	8	7	5	6	10	6	10	4	9	9	5	7	9	11	7	5	5	9
E9PKL1	E9PKL1	2	1	1		CTNND1		1	2	1	1	1	1	1	1	1	0	0	0	0	1	1	1	1	1	0	1	1	1	1	1	1	0	1	1	1	1	1	1	0	1	1	1	1	1	1	0	1	1
E9PKP7;P17480	E9PKP7;P17480	5;5	5;5	5;5	Nucleolar transcription factor 1	UBTF	;	2	5	5	5	2	1	1	2	1	0	1	2	1	1	2	1	1	2	4	1	1	3	0	1	3	2	2	2	2	2	3	2	3	3	2	1	1	3	2	0	0	3
E9PKU7;E9PNH1	E9PKU7	38;7	1;1	1;1		GANAB		2	38	1	1	27	26	28	28	14	20	18	12	16	26	26	30	29	27	26	29	25	28	32	32	26	22	23	31	32	24	30	28	26	28	30	27	26	30	22	21	23	27
E9PKZ0;P62917;G3V1A1;E9PKU4;E9PP36	E9PKZ0;P62917;G3V1A1;E9PKU4	8;8;6;6;2	8;8;6;6;2	8;8;6;6;2	60S ribosomal protein L8	RPL8	;;;	5	8	8	8	3	5	2	4	5	6	4	4	7	6	6	4	5	5	5	2	3	4	3	1	4	5	3	2	1	4	3	5	3	4	4	5	5	5	3	3	4	4
E9PL10;Q96K17	E9PL10;Q96K17	2;2	2;2	2;2	Transcription factor BTF3;Transcription factor BTF3 homolog 4	BTF3L4	;	2	2	2	2	1	1	1	1	2	1	1	1	2	1	1	1	1	2	2	2	1	2	2	2	2	2	2	2	2	2	2	2	1	2	2	1	1	1	0	2	1	1
E9PL57;F8VSA6;E9PS38;S4R3E9;Q86V88	E9PL57;F8VSA6;E9PS38;S4R3E9	5;3;3;3;2	5;3;3;3;2	2;0;0;0;2		NEDD8-MDP1;NEDD8	;;;	5	5	5	2	3	3	2	2	2	2	2	3	3	2	2	5	2	2	2	3	3	4	2	2	3	1	3	3	3	2	3	5	2	2	2	2	2	2	2	2	3	2
E9PL71;E9PN91;E9PK06;E9PKK3;E9PK72;E9PNW6;E9PJD0	E9PL71;E9PN91	11;10;5;4;4;3;3	1;1;0;0;0;0;0	1;1;0;0;0;0;0		EEF1D	;	7	11	1	1	8	7	8	9	4	7	8	3	5	7	8	8	8	7	6	5	8	8	8	7	5	6	7	5	10	6	8	8	5	7	9	8	6	6	5	7	7	8
E9PLK3;P55786;A6NEC2;H0YDG0;E9PP11;E9PJY4;E9PJ74;E9PPD4;E9PRQ5;H0YCQ5	E9PLK3;P55786	27;27;9;7;5;2;2;2;2;1	27;27;9;7;5;2;2;2;2;1	27;27;9;7;5;2;2;2;2;1	Puromycin-sensitive aminopeptidase	NPEPPS	;	10	27	27	27	19	22	17	19	10	14	17	7	12	16	19	23	20	19	20	22	22	22	21	21	22	19	16	21	16	20	25	22	19	21	22	16	21	22	20	14	17	21
E9PPJ5;E9PLM6;P21741	E9PPJ5;E9PLM6;P21741	5;5;5	5;5;5	5;5;5	Midkine	MDK	;;	3	5	5	5	0	0	1	0	0	2	0	0	0	1	0	2	0	2	3	0	2	0	0	0	0	1	0	2	0	1	0	0	2	3	2	2	2	2	2	0	0	3
I3L3B4;F8W9H0;E9PLN8;Q9BQB6	I3L3B4;F8W9H0;E9PLN8;Q9BQB6	1;1;1;1	1;1;1;1	1;1;1;1	Vitamin K epoxide reductase complex subunit 1	VKORC1	;;;	4	1	1	1	0	0	0	0	0	0	0	0	0	1	0	0	0	0	0	0	0	0	0	0	0	0	1	0	0	1	0	0	0	0	0	1	1	0	0	0	1	0
E9PRZ9;E9PM92;O00193	E9PRZ9;E9PM92;O00193	1;1;1	1;1;1	1;1;1	Small acidic protein	C11orf58;SMAP	;;	3	1	1	1	0	0	0	0	0	0	0	1	0	1	0	1	0	1	1	1	1	1	0	0	1	1	0	1	1	1	0	1	1	1	1	1	1	1	1	0	1	1
E9PMB9;Q16798;Q6TCH8	E9PMB9;Q16798	5;5;2	4;4;1	4;4;1	Malic enzyme;NADP-dependent malic enzyme, mitochondrial	ME3	;	3	5	4	4	2	0	1	3	1	0	2	0	2	3	1	2	1	1	1	2	1	1	5	1	2	4	0	3	2	2	3	1	1	1	4	0	2	4	1	1	0	4
E9PMI2;Q6BCY4;E9PRM4;E9PIV9;E9PQW2	E9PMI2;Q6BCY4;E9PRM4;E9PIV9;E9PQW2	6;6;5;5;5	6;6;5;5;5	6;6;5;5;5	NADH-cytochrome b5 reductase 2	CYB5R2	;;;;	5	6	6	6	3	3	1	1	0	1	0	0	0	1	1	3	2	2	4	4	4	4	5	3	3	2	0	2	2	3	6	5	1	3	5	1	3	4	3	2	3	3
E9PMS6;E9PMT2;F8WD26;J3KP06;Q8WWI1;A0A0A0MTE2;E9PMP7;H0Y424;H0YDG6;H0YDQ3;E9PK58;E9PJ10;E9PLU6;H0YE95;U3KQE6;E9PRE3;E9PRJ0	E9PMS6;E9PMT2;F8WD26;J3KP06;Q8WWI1;A0A0A0MTE2;E9PMP7;H0Y424	26;24;24;24;24;20;14;13;7;6;4;4;3;3;1;1;1	26;24;24;24;24;20;14;13;7;6;4;4;3;3;1;1;1	26;24;24;24;24;20;14;13;7;6;4;4;3;3;1;1;1	LIM domain only protein 7	LMO7	;;;;;;;	17	26	26	26	14	5	15	20	5	4	1	4	3	7	13	16	6	4	15	17	9	19	16	23	13	5	2	17	8	17	12	18	2	13	15	4	19	9	18	11	5	13
E9PN17;O75964	E9PN17;O75964	6;6	6;6	6;6	ATP synthase subunit g, mitochondrial	ATP5L	;	2	6	6	6	4	4	5	5	4	3	4	3	4	5	5	5	5	3	4	6	5	6	5	5	5	5	4	6	5	5	5	6	6	5	6	4	5	5	4	4	3	5
E9PNS0;Q5QJ74	E9PNS0;Q5QJ74	1;1	1;1	1;1	Tubulin-specific chaperone cofactor E-like protein	TBCEL	;	2	1	1	1	1	1	0	1	1	1	1	1	1	1	1	1	1	1	1	1	1	1	1	1	1	1	0	1	1	1	1	1	1	1	1	1	1	1	0	1	0	1
E9PNW4;E9PR17;P13987;H0YET2	E9PNW4;E9PR17;P13987	5;5;5;2	5;5;5;2	5;5;5;2	CD59 glycoprotein	CD59	;;	4	5	5	5	4	4	5	5	3	5	3	3	3	5	4	5	5	5	4	4	4	5	4	5	5	3	4	5	5	4	5	4	5	5	5	5	5	4	4	3	5	4
G3V158;E9PPM8;Q9Y315	G3V158;E9PPM8;Q9Y315	4;4;4	4;4;4	4;4;4	Deoxyribose-phosphate aldolase	DERA	;;	3	4	4	4	2	3	0	1	2	1	3	2	3	3	3	4	4	4	2	4	4	3	4	4	4	3	0	4	4	3	4	4	4	4	4	2	4	4	4	3	3	4
E9PPW7;O00217;E9PN51;F8W9K7;E9PKH6	E9PPW7;O00217;E9PN51;F8W9K7;E9PKH6	4;4;3;3;3	4;4;3;3;3	4;4;3;3;3	NADH dehydrogenase [ubiquinone] iron-sulfur protein 8, mitochondrial	NDUFS8	;;;;	5	4	4	4	4	4	2	4	3	4	2	2	3	4	4	4	4	2	3	4	4	3	2	3	3	3	1	4	4	3	4	4	3	2	4	1	3	4	3	3	2	3
E9PQ34	E9PQ34	4	2	2		SERPINH1		1	4	2	2	2	2	2	2	1	2	3	2	2	2	2	2	2	2	2	2	2	2	2	2	2	3	2	2	2	4	2	2	3	2	2	3	2	2	2	2	2	2
E9PQ57;P78406;E9PPG9;B0QZ36;B0QZ37	E9PQ57;P78406;E9PPG9;B0QZ36	10;10;8;5;2	10;10;8;5;2	10;10;8;5;2	mRNA export factor	RAE1	;;;	5	10	10	10	6	4	5	6	4	2	3	4	1	4	6	8	6	3	5	5	7	7	8	2	5	7	3	6	8	4	9	7	6	8	7	2	7	7	6	6	3	5
H0YI89;E9PQI5;E9PQ80;E9PSI1;Q9BY43	H0YI89;E9PQI5;E9PQ80;E9PSI1;Q9BY43	1;1;1;1;1	1;1;1;1;1	1;1;1;1;1	Charged multivesicular body protein 4a	CHMP4A	;;;;	5	1	1	1	1	1	0	1	1	1	1	1	0	1	1	1	1	1	1	1	1	1	1	1	1	1	1	1	1	1	1	0	1	1	1	1	1	1	1	1	1	1
E9PQB7;E9PLJ3	E9PQB7;E9PLJ3	20;13	2;0	2;0		CFL1	;	2	20	2	2	17	15	17	17	13	13	15	11	13	18	16	17	19	15	15	15	15	16	17	15	15	17	14	15	13	14	16	14	16	16	16	14	14	13	16	16	15	16
E9PQY2;Q9NQP4	E9PQY2;Q9NQP4	1;1	1;1	1;1	Prefoldin subunit 4	PFDN4	;	2	1	1	1	0	0	0	0	0	0	0	0	0	0	0	0	1	0	0	0	1	1	1	0	0	0	0	1	0	1	0	0	0	1	0	0	0	1	0	0	1	0
E9PQY3;P11117;E9PKW9;E9PQW9;B7Z6U3;E9PP23;E9PHY0;B7Z7D2	E9PQY3;P11117;E9PKW9;E9PQW9;B7Z6U3;E9PP23;E9PHY0;B7Z7D2	2;2;1;1;1;1;1;1	2;2;1;1;1;1;1;1	2;2;1;1;1;1;1;1	Lysosomal acid phosphatase	ACP2	;;;;;;;	8	2	2	2	1	0	1	2	1	0	0	1	1	2	0	1	0	0	0	0	1	1	1	0	0	0	0	0	0	0	1	1	0	0	1	0	0	0	1	0	0	0
E9PR30;P62861	E9PR30;P62861	2;2	2;2	2;2	40S ribosomal protein S30	FAU	;	2	2	2	2	1	1	0	0	0	0	1	1	1	1	1	1	1	1	1	1	1	2	1	0	0	1	1	1	1	1	1	1	1	1	1	1	2	1	1	1	1	1
E9PR44;P02511;E9PJL7;E9PRA8;E9PS12;A0A024R3B9;E9PRS4;E9PNH7;H0YCW8	E9PR44;P02511;E9PJL7;E9PRA8;E9PS12;A0A024R3B9	8;8;6;5;4;4;3;3;2	8;8;6;5;4;4;3;3;2	8;8;6;5;4;4;3;3;2	Alpha-crystallin B chain	CRYAB	;;;;;	9	8	8	8	5	1	1	2	2	5	3	2	1	4	2	4	6	3	6	2	2	2	2	4	2	4	4	3	3	2	2	2	6	5	5	3	2	4	4	2	5	3
E9PR47;Q9H7C9;E9PIQ4;E9PNP3;E9PJP1;E9PLK9;K4DI89	E9PR47;Q9H7C9;E9PIQ4;E9PNP3;E9PJP1;E9PLK9;K4DI89	4;4;3;3;2;2;2	4;4;3;3;2;2;2	4;4;3;3;2;2;2	Mth938 domain-containing protein	AAMDC	;;;;;;	7	4	4	4	2	2	0	2	1	2	2	1	2	2	2	2	2	2	2	2	1	1	3	3	1	1	3	1	2	2	2	2	1	1	2	1	1	1	1	1	1	2
F1T0E5;Q9ULU8	F1T0E5;Q9ULU8	5;5	5;5	4;4	Calcium-dependent secretion activator 1	CADPS	;	2	5	5	4	0	0	0	0	0	0	1	2	0	0	0	0	0	0	0	1	1	0	0	1	1	5	0	0	0	3	1	0	0	0	1	1	0	0	0	0	0	0
F1T0I1;J3KNL6;O15027;X6RGP5;A0A0C4DH09;Q8N9G1	F1T0I1;J3KNL6;O15027;X6RGP5	10;10;9;6;4;1	10;10;9;6;4;1	10;10;9;6;4;1	Protein transport protein Sec16A	SEC16A	;;;	6	10	10	10	4	4	3	4	5	3	5	3	6	5	2	5	4	5	3	7	5	7	6	6	3	4	5	3	7	4	9	5	4	5	6	3	6	6	3	5	4	5
G3V154;F2Z2T0;Q3YEC7;H0Y4Z8;H0Y7H6	G3V154;F2Z2T0;Q3YEC7;H0Y4Z8;H0Y7H6	4;4;4;3;2	4;4;4;3;2	4;4;4;3;2	Rab-like protein 6	RABL6	;;;;	5	4	4	4	1	1	0	1	0	0	0	0	0	0	1	1	0	1	0	0	2	1	2	2	0	0	0	1	1	0	1	0	1	0	2	0	1	1	0	0	0	2
F2Z2Y6;O95777;C9JNV3;C9JIZ0	F2Z2Y6;O95777;C9JNV3	3;3;2;1	3;3;2;1	3;3;2;1	U6 snRNA-associated Sm-like protein LSm8	LSM8	;;	4	3	3	3	1	2	3	2	3	2	2	1	3	2	3	3	1	3	3	2	3	3	3	3	3	3	2	3	3	3	3	3	3	3	3	2	2	3	3	2	2	2
F2Z388;P42766	F2Z388;P42766	2;2	2;2	2;2	60S ribosomal protein L35	RPL35	;	2	2	2	2	1	0	0	0	1	0	1	1	0	1	1	1	0	0	2	1	1	2	0	1	1	1	1	1	0	2	1	2	1	2	2	2	2	2	1	0	1	1
G5E9V2;F2Z3A7;Q96DA6	G5E9V2;F2Z3A7;Q96DA6	1;1;1	1;1;1	1;1;1	Mitochondrial import inner membrane translocase subunit TIM14	DNAJC19	;;	3	1	1	1	0	0	0	0	0	0	0	0	0	0	0	0	0	0	0	0	1	0	0	0	0	0	0	0	0	0	0	1	0	0	0	1	0	0	0	0	0	0
F2Z3D5;Q15306	F2Z3D5;Q15306	1;1	1;1	1;1	Interferon regulatory factor 4	IRF4	;	2	1	1	1	0	0	0	0	0	0	0	0	0	0	0	0	0	0	0	0	1	0	1	0	0	0	0	0	1	0	0	0	1	0	0	0	0	0	0	0	0	1
F5GWE5;Q00169;I3L3W1;I3L2X8;I3L471;I3L4C0;I3L4U7;I3L459;I3L4H1	F5GWE5;Q00169;I3L3W1;I3L2X8;I3L471;I3L4C0;I3L4U7;I3L459;I3L4H1	3;3;2;2;2;2;2;2;2	2;2;1;1;1;1;1;1;1	2;2;1;1;1;1;1;1;1	Phosphatidylinositol transfer protein alpha isoform	PITPNA	;;;;;;;;	9	3	2	2	3	3	2	3	2	1	2	2	2	2	2	2	2	2	3	1	2	3	2	3	2	2	1	2	1	1	3	3	2	3	3	2	2	3	3	2	2	3
F5GX50	F5GX50	4	1	1		DIABLO		1	4	1	1	3	1	2	2	1	1	1	1	1	2	3	3	3	1	2	3	2	3	3	2	1	2	1	1	2	1	2	3	2	2	2	2	3	4	2	1	0	3
F5GX77;Q9UI30;F5GYQ2	F5GX77;Q9UI30;F5GYQ2	4;4;2	4;4;2	4;4;2	Multifunctional methyltransferase subunit TRM112-like protein	TRMT112	;;	3	4	4	4	4	4	1	2	0	4	1	0	1	2	4	3	3	2	2	3	2	4	4	4	3	1	2	3	1	1	2	2	3	3	4	1	4	3	4	1	3	3
F5H5N1;F5GXJ1;O75251;A0A087WXF6;A0A087WTI3	F5H5N1;F5GXJ1;O75251;A0A087WXF6;A0A087WTI3	3;3;3;2;2	3;3;3;2;2	3;3;3;2;2	NADH dehydrogenase [ubiquinone] iron-sulfur protein 7, mitochondrial	NDUFS7	;;;;	5	3	3	3	1	1	1	1	1	0	0	1	2	1	1	2	1	0	1	1	2	1	3	2	0	1	0	0	1	0	1	1	1	2	0	1	1	0	1	1	0	1
F5GXW0;P00813;F5GYD4;F5GWI4	F5GXW0;P00813;F5GYD4;F5GWI4	3;3;2;2	3;3;2;2	3;3;2;2	Adenosine deaminase	ADA	;;;	4	3	3	3	0	0	1	1	0	1	0	0	0	0	1	2	1	0	0	0	0	0	1	0	0	0	0	1	2	0	1	1	2	0	1	0	0	1	0	0	2	1
F5H7C6;F5GYF7;F5H248;Q9UBW8;F5H4U8;F5H4Z0;F5H3M6;G3XAP1;F5GXT7	F5H7C6;F5GYF7;F5H248;Q9UBW8;F5H4U8	4;4;4;4;3;1;1;1;1	4;4;4;4;3;1;1;1;1	4;4;4;4;3;1;1;1;1	COP9 signalosome complex subunit 7a	COPS7A	;;;;	9	4	4	4	2	2	1	3	0	0	0	1	0	2	0	2	2	2	3	2	2	3	4	3	2	1	0	3	4	1	4	1	1	4	4	1	2	3	2	0	1	2
F5GYN4;J3KR44;F5H6Q1;Q96FW1;F5GYJ8;F5H3F0	F5GYN4;J3KR44;F5H6Q1;Q96FW1;F5GYJ8	11;11;11;11;9;5	11;11;11;11;9;5	11;11;11;11;9;5	Ubiquitin thioesterase OTUB1	OTUB1	;;;;	6	11	11	11	7	6	10	8	4	6	8	4	4	7	7	6	6	6	6	6	8	7	10	9	6	9	7	6	6	8	8	6	9	8	7	8	6	7	8	6	7	8
F5GYQ1;P61421;J3QL14;R4GN72;H3BQB4;H3BSG7;H3BQJ1	F5GYQ1;P61421;J3QL14;R4GN72	9;9;7;7;2;2;1	9;9;7;7;2;2;1	9;9;7;7;2;2;1	V-type proton ATPase subunit d 1	ATP6V0D1	;;;	7	9	9	9	2	3	4	4	0	3	2	1	1	4	2	4	3	6	4	7	7	4	8	7	4	6	6	4	5	2	7	6	8	3	5	5	7	4	6	1	3	6
F5GZ49;F5H0U5;Q9NZD2	F5GZ49;F5H0U5;Q9NZD2	1;1;1	1;1;1	1;1;1	Glycolipid transfer protein	GLTP	;;	3	1	1	1	1	0	1	0	1	1	0	1	1	0	0	1	1	1	1	1	1	1	1	0	1	1	1	0	0	1	0	1	0	1	1	1	1	0	1	0	1	1
F5GZG1	F5GZG1	5	1	1		RAP1B		1	5	1	1	4	4	4	3	1	3	2	2	2	2	3	4	3	4	4	4	5	5	4	4	3	2	3	4	5	1	5	4	3	3	3	3	3	3	3	2	4	4
F5GZQ4	F5GZQ4	9	2	2		LDHA		1	9	2	2	7	7	6	7	8	8	9	7	9	9	8	7	7	6	5	5	6	4	6	4	7	7	7	6	6	6	5	7	4	4	6	9	5	6	8	8	4	4
F5GZS6;J3KPF3;P08195;F5GZI0;H0YFS2;H0YFX4;F5H867;F5H0E2	F5GZS6;J3KPF3;P08195	5;5;5;2;2;1;1;1	5;5;5;2;2;1;1;1	5;5;5;2;2;1;1;1	4F2 cell-surface antigen heavy chain	SLC3A2	;;	8	5	5	5	2	2	2	2	0	0	1	0	1	0	2	1	0	1	1	3	3	2	4	3	1	2	0	2	3	2	4	3	2	3	3	1	5	3	1	2	1	1
F5H039;Q9NQX3;H0YJ30;G3V582	F5H039;Q9NQX3;H0YJ30;G3V582	3;3;2;2	3;3;2;2	3;3;2;2	Gephyrin;Molybdopterin adenylyltransferase;Molybdopterin molybdenumtransferase	GPHN	;;;	4	3	3	3	1	0	1	0	2	0	2	0	2	1	1	2	1	0	1	1	1	2	1	1	1	2	0	0	1	1	2	0	0	0	0	0	0	1	0	0	1	0
F5H0B6;U3KQ53;Q86WQ0	F5H0B6;U3KQ53;Q86WQ0	1;1;1	1;1;1	1;1;1	Nuclear receptor 2C2-associated protein	NR2C2AP	;;	3	1	1	1	1	0	0	0	0	0	0	0	0	0	1	0	0	0	0	0	1	0	1	1	1	0	0	1	0	0	1	0	0	0	0	0	0	0	0	0	0	0
F5H100;F5H8J8;F5H0S8;E9PCP0;P16520	F5H100;F5H8J8;F5H0S8;E9PCP0;P16520	4;3;3;3;3	2;1;1;1;1	2;1;1;1;1	Guanine nucleotide-binding protein G(I)/G(S)/G(T) subunit beta-3	GNB3	;;;;	5	4	2	2	2	2	3	3	3	1	3	3	2	2	3	2	2	3	2	3	3	2	3	3	2	2	2	2	3	2	3	2	2	2	2	2	2	2	3	2	2	2
F5H157;Q15286	F5H157;Q15286	5;5	5;5	5;5	Ras-related protein Rab-35	RAB35	;	2	5	5	5	2	0	2	1	0	1	0	0	0	1	1	2	1	1	0	1	2	3	3	2	0	1	0	1	1	1	4	2	1	2	2	0	3	2	2	0	0	3
F5H7C4;F5H199;F5H6G9;H0YFW5;Q8IXL7	F5H7C4;F5H199;F5H6G9;H0YFW5;Q8IXL7	2;2;1;1;1	2;2;1;1;1	2;2;1;1;1	Methionine-R-sulfoxide reductase B3	MSRB3	;;;;	5	2	2	2	1	1	0	1	0	1	0	1	0	1	0	2	2	2	2	2	1	2	2	1	2	0	2	2	2	2	0	2	2	2	2	1	1	2	2	1	2	2
F5H8G1;F5H1Z6;F5H8H3;Q9Y365;F5GY11;F5H0V7;H0YGA9;H0YFF3;F5GWK5;H0YH17;F5GY07;F5H5A8;F5H3G8;H0YGN8	F5H8G1;F5H1Z6;F5H8H3;Q9Y365;F5GY11;F5H0V7;H0YGA9;H0YFF3;F5GWK5;H0YH17	7;7;7;7;6;5;5;5;4;4;2;2;2;1	7;7;7;7;6;5;5;5;4;4;2;2;2;1	7;7;7;7;6;5;5;5;4;4;2;2;2;1	PCTP-like protein	STARD10	;;;;;;;;;	14	7	7	7	4	1	2	4	0	0	4	0	3	2	3	3	2	1	1	5	2	2	2	6	3	2	2	4	1	2	1	3	2	3	3	4	2	3	3	2	1	1
F5H2U8;F5H2A4;P52926	F5H2U8;F5H2A4;P52926	3;3;3	3;3;3	1;1;1	High mobility group protein HMGI-C	HMGA2	;;	3	3	3	1	0	0	0	0	0	0	0	0	1	0	0	0	0	0	1	0	0	0	2	0	0	1	0	0	0	0	3	0	0	0	0	1	1	0	0	0	0	0
F5H2F4;V9GYY3;V9GY75	F5H2F4	39;4;2	39;4;2	1;0;1		MTHFD1		3	39	39	1	24	18	23	28	15	24	16	14	17	23	23	28	20	17	20	29	28	26	32	25	24	25	20	25	30	21	32	25	23	28	25	21	28	23	26	17	19	23
F5H345;P08397	F5H345;P08397	2;2	2;2	2;2	Porphobilinogen deaminase	HMBS	;	2	2	2	2	1	1	1	1	0	1	0	0	0	0	1	1	0	0	1	1	2	1	0	1	0	0	0	2	2	0	0	0	1	0	1	0	1	0	0	0	0	2
F5H365;Q15436;G3V2R6;G3V4V1;G3V1W4;G3V3G5;G3V5X8;G3V4Q2;G3V5K1	F5H365;Q15436	26;26;8;7;7;7;5;5;3	26;26;8;7;7;7;5;5;3	24;24;6;5;5;5;4;4;2	Protein transport protein Sec23A	SEC23A	;	9	26	26	24	14	18	15	19	5	11	11	3	4	14	13	15	13	14	17	20	16	17	20	20	15	12	10	16	18	12	20	14	13	17	18	12	15	16	12	12	9	16
F5H442;Q99816;J3QRU6;J3QKS4	F5H442;Q99816	6;6;1;1	6;6;1;1	6;6;1;1	Tumor susceptibility gene 101 protein	TSG101	;	4	6	6	6	2	3	2	4	1	2	2	1	0	5	2	5	2	4	4	4	3	3	6	5	4	4	1	5	5	4	6	6	4	6	5	2	6	5	4	4	2	4
F8VY35;F5H4R6;H0YIV4;P55209;F8VUX1;F8W0J6;F8W020;F8W118;F8VXI6;F8VV59;H0YH88;H0YHC3;F8W543;B7Z9C2;F8VRJ2;F8VVB5;B7Z4K9	F8VY35;F5H4R6;H0YIV4;P55209;F8VUX1;F8W0J6;F8W020;F8W118;F8VXI6;F8VV59;H0YH88;H0YHC3;F8W543;B7Z9C2;F8VRJ2	11;11;11;11;10;10;9;9;9;9;8;8;8;8;6;5;1	9;9;9;9;8;8;7;7;7;7;6;6;6;6;4;3;1	9;9;9;9;8;8;7;7;7;7;6;6;6;6;4;3;1	Nucleosome assembly protein 1-like 1	NAP1L1	;;;;;;;;;;;;;;	17	11	9	9	7	7	6	6	5	7	8	6	6	10	6	10	8	6	9	8	10	9	10	7	9	10	5	9	7	11	11	9	8	6	8	9	8	8	7	8	9	7
H0Y8R1;F5H5I6;H0YAK1;Q12849	H0Y8R1;F5H5I6;H0YAK1;Q12849	1;1;1;1	1;1;1;1	1;1;1;1	G-rich sequence factor 1	GRSF1	;;;	4	1	1	1	1	1	1	1	0	1	0	0	0	0	1	0	1	1	0	1	1	1	1	1	1	0	0	1	1	0	1	1	1	1	1	0	1	1	1	0	0	1
F5H5P2;P12694;H0YH31;F5GXU9	F5H5P2;P12694	3;3;1;1	3;3;1;1	3;3;1;1	2-oxoisovalerate dehydrogenase subunit alpha, mitochondrial	BCKDHA	;	4	3	3	3	0	0	0	1	2	0	1	2	2	1	1	0	1	0	0	2	2	1	1	1	2	1	1	1	0	1	1	1	0	1	1	1	1	0	1	1	1	0
F5H669;Q8N684;J3QT54;F5H6M0;F5H047;C9JM38;C9J286;C9J323	F5H669;Q8N684;J3QT54;F5H6M0;F5H047	4;4;2;2;2;1;1;1	4;4;2;2;2;1;1;1	4;4;2;2;2;1;1;1	Cleavage and polyadenylation specificity factor subunit 7	CPSF7	;;;;	8	4	4	4	4	3	2	3	2	2	3	1	3	2	3	4	2	2	2	2	3	3	2	1	2	2	3	1	2	3	1	2	3	3	3	1	3	3	2	3	2	2
F5H7S7;Q13576;E7EWC2;D6R939;E9PDT6;D6RDK8;D6R999;D6RGC6	F5H7S7;Q13576;E7EWC2	30;30;28;14;8;3;1;1	29;29;27;14;7;3;1;1	29;29;27;14;7;3;1;1	Ras GTPase-activating-like protein IQGAP2	IQGAP2	;;	8	30	29	29	11	5	7	10	12	3	13	8	13	14	12	14	8	10	4	17	13	16	15	25	7	18	7	17	18	18	15	7	12	12	21	13	9	19	14	15	7	10
G3V451;G3V4N6;G3V5T1;G3V4Z0;Q86TZ5;H0YJ71;F6RWC2;Q9NRG7	G3V451;G3V4N6;G3V5T1;G3V4Z0;Q86TZ5;H0YJ71;F6RWC2;Q9NRG7	1;1;1;1;1;1;1;1	1;1;1;1;1;1;1;1	1;1;1;1;1;1;1;1	Epimerase family protein SDR39U1	SDR39U1	;;;;;;;	8	1	1	1	1	1	0	1	0	0	0	0	0	0	1	1	0	1	1	1	0	1	1	1	1	1	0	1	1	1	1	1	1	1	1	1	1	1	1	0	1	1
H7C3P4;F6S8M0;P15586;F5H4C6;H0YFA9	H7C3P4;F6S8M0;P15586;F5H4C6;H0YFA9	9;9;9;6;6	9;9;9;6;6	9;9;9;6;6	N-acetylglucosamine-6-sulfatase	GNS	;;;;	5	9	9	9	6	5	5	7	2	6	4	3	2	5	7	7	6	4	5	5	6	9	8	5	2	6	3	4	6	7	6	6	4	5	6	6	7	8	4	3	3	7
F6T1Q0;Q6L8Q7	F6T1Q0;Q6L8Q7	3;3	3;3	3;3	2,5-phosphodiesterase 12	PDE12	;	2	3	3	3	1	1	0	0	2	0	1	2	2	1	2	0	1	1	1	0	1	0	2	3	2	2	0	0	0	0	2	1	0	1	1	2	0	1	0	1	0	0
F6TLX2;Q9HC38;I3L3Q4;I3L1I0;I3L1F4	F6TLX2;Q9HC38;I3L3Q4	23;19;15;4;2	23;19;15;4;2	23;19;15;4;2	Glyoxalase domain-containing protein 4	GLOD4	;;	5	23	23	23	19	14	14	14	14	13	13	10	14	15	16	17	16	12	13	13	16	16	16	15	14	18	13	14	16	14	12	15	11	14	17	17	14	13	14	15	13	12
F6UZG9;Q8NFZ0	F6UZG9;Q8NFZ0	1;1	1;1	1;1	F-box only protein 18	FBXO18	;	2	1	1	1	1	0	1	1	0	0	1	0	1	1	1	1	1	1	1	1	1	1	1	1	1	1	1	1	1	1	1	1	1	1	1	1	1	1	1	1	0	1
F6WQW2;P43487;C9JXG8;C9JJ34;C9JGV6;C9JDM3;C9JIC6	F6WQW2;P43487;C9JXG8;C9JJ34;C9JGV6;C9JDM3	6;6;5;5;5;3;2	6;6;5;5;5;3;2	6;6;5;5;5;3;2	Ran-specific GTPase-activating protein	RANBP1	;;;;;	7	6	6	6	5	4	5	4	2	4	4	3	5	4	4	4	4	4	3	4	4	4	4	3	5	5	5	3	4	3	5	3	5	5	5	4	4	3	6	4	3	4
F6XSS0	F6XSS0	1	1	1		RHCE		1	1	1	1	1	1	1	1	0	0	0	0	0	0	0	1	0	0	1	1	1	1	1	0	0	0	0	1	0	0	0	1	1	1	1	1	1	0	0	0	0	1
F8VNX8;O14545;F8VWK2;F8VVF3	F8VNX8;O14545;F8VWK2;F8VVF3	2;2;1;1	2;2;1;1	2;2;1;1	TRAF-type zinc finger domain-containing protein 1	TRAFD1	;;;	4	2	2	2	0	0	0	0	0	0	0	0	0	1	2	0	0	0	0	0	0	0	1	0	0	0	0	0	0	1	1	1	0	0	0	0	0	0	0	0	0	0
F8VP50	F8VP50	15	1	0				1	15	1	0	12	8	9	11	6	8	9	6	6	12	13	11	11	8	8	12	11	12	12	12	10	10	9	12	12	10	10	12	9	11	11	9	12	11	11	8	8	11
F8VPD4;P27708;H7BZB3;H7C2E4	F8VPD4;P27708	15;15;2;2	15;15;2;2	15;15;2;2	CAD protein;Glutamine-dependent carbamoyl-phosphate synthase;Aspartate carbamoyltransferase;Dihydroorotase	CAD	;	4	15	15	15	8	7	5	9	1	8	2	1	1	7	8	8	6	7	7	7	8	8	10	9	8	4	4	7	8	5	10	13	8	9	8	6	10	6	9	5	5	8
F8VQQ3;Q9HB07;F8VR84;H3BPH3	F8VQQ3;Q9HB07;F8VR84	6;6;4;1	6;6;4;1	6;6;4;1	UPF0160 protein MYG1, mitochondrial	C12orf10	;;	4	6	6	6	4	2	4	4	0	3	0	0	0	5	6	6	6	0	1	6	5	5	4	4	3	0	0	2	3	2	5	3	4	4	4	4	4	4	3	1	2	4
F8VRR3;F8VQZ7;P50579;G3V1U3;F8VZX9;F8VY03	F8VRR3;F8VQZ7;P50579;G3V1U3;F8VZX9;F8VY03	4;4;4;3;2;2	4;4;4;3;2;2	4;4;4;3;2;2	Methionine aminopeptidase 2	METAP2	;;;;;	6	4	4	4	2	2	2	2	1	2	0	1	2	2	2	3	2	2	1	2	2	1	3	2	2	3	1	3	3	2	3	3	3	4	3	2	3	3	1	2	2	3
F8VU90;Q9NYL4;E9PAR0	F8VU90;Q9NYL4	5;5;1	5;5;1	5;5;1	Peptidyl-prolyl cis-trans isomerase;Peptidyl-prolyl cis-trans isomerase FKBP11	FKBP11	;	3	5	5	5	2	2	1	1	5	2	2	3	5	2	2	2	2	2	1	2	2	1	2	2	0	2	1	1	3	3	2	1	2	2	1	3	3	2	2	4	2	2
F8VUA2;Q9HD42;F8VVT7;F5H875	F8VUA2;Q9HD42;F8VVT7;F5H875	4;4;3;2	4;4;3;2	4;4;3;2	Charged multivesicular body protein 1a	CHMP1A	;;;	4	4	4	4	3	2	3	4	2	3	1	0	1	3	3	3	1	2	3	2	2	2	2	3	2	1	1	2	3	2	4	3	2	4	1	2	2	3	3	2	1	3
F8VUJ3;Q8N4A0;F8VZB3;F8VV91;F8VX21;Q8TC44	F8VUJ3;Q8N4A0	3;2;1;1;1;1	3;2;1;1;1;1	3;2;1;1;1;1	Polypeptide N-acetylgalactosaminyltransferase;Polypeptide N-acetylgalactosaminyltransferase 4	POC1B-GALNT4;GALNT4	;	6	3	3	3	1	1	2	1	0	1	1	0	1	1	1	1	1	1	1	1	0	2	0	2	1	0	1	3	0	0	2	0	0	2	0	0	2	2	1	0	0	2
F8VVA7;P61923;F8VXB1;F8VUC5;F8W156;F8W651;F8VYZ4;F8VXR1;F8VYK5	F8VVA7;P61923;F8VXB1;F8VUC5;F8W156;F8W651;F8VYZ4;F8VXR1	4;4;3;3;3;3;3;2;1	4;4;3;3;3;3;3;2;1	4;4;3;3;3;3;3;2;1	Coatomer subunit zeta-1	COPZ1	;;;;;;;	9	4	4	4	4	3	3	3	3	4	3	3	3	4	3	4	3	3	4	3	2	3	4	4	3	3	3	3	4	4	4	4	2	3	3	3	3	4	3	4	3	3
F8VVL1;O43583	F8VVL1;O43583	3;3	3;3	3;3	Density-regulated protein	DENR	;	2	3	3	3	1	1	1	1	1	1	1	1	1	1	1	1	0	0	1	1	1	0	2	2	0	1	1	2	0	0	2	2	1	2	0	2	2	0	0	1	0	2
F8VVM2;Q00325;F8VWQ0;F8VZL5;F8VWR4	F8VVM2;Q00325;F8VWQ0	9;8;5;4;4	9;8;5;4;4	9;8;5;4;4	Phosphate carrier protein, mitochondrial	SLC25A3	;;	5	9	9	9	7	4	5	4	2	4	5	2	4	7	4	5	5	4	3	7	4	5	8	5	7	6	5	6	4	5	6	7	7	6	7	5	8	5	5	4	3	6
F8VWU0	F8VWU0	14	1	1		DCN		1	14	1	1	13	10	10	12	11	13	12	11	11	13	11	11	13	11	10	11	11	11	11	11	11	11	11	11	11	10	11	11	11	10	11	11	9	9	11	11	11	9
F8VWU4	F8VWU4	3	1	1		RAB5C		1	3	1	1	1	1	1	1	1	2	2	2	2	2	1	1	1	1	1	1	1	2	2	1	1	3	1	1	1	3	1	1	2	1	2	2	2	2	3	2	2	1
F8VWV2;F8VXB0;Q8NEU8	F8VWV2;F8VXB0;Q8NEU8	2;2;2	2;2;2	2;2;2	DCC-interacting protein 13-beta	APPL2	;;	3	2	2	2	1	1	2	1	0	1	0	0	0	2	1	2	0	1	1	1	1	1	2	1	1	2	0	1	0	1	2	1	1	1	0	1	2	1	2	1	1	1
F8VXC8;Q8TAQ2;F8VZW6	F8VXC8;Q8TAQ2	7;7;2	7;7;2	3;3;2	SWI/SNF complex subunit SMARCC2	SMARCC2	;	3	7	7	3	4	1	3	3	2	2	2	2	1	1	1	2	2	2	0	4	4	3	2	1	5	3	1	3	2	0	3	1	3	3	4	1	1	2	2	2	2	1
F8VYE8;P36873;F8VR82;F8W0W8;A0A087WYY5;F8W0V8;F8WE71;H0Y3Y6;F8W1A0	F8VYE8;P36873;F8VR82;F8W0W8;A0A087WYY5	19;19;17;17;11;2;2;2;2	3;3;3;1;3;0;0;0;0	3;3;3;1;3;0;0;0;0	Serine/threonine-protein phosphatase;Serine/threonine-protein phosphatase PP1-gamma catalytic subunit	PPP1CC	;;;;	9	19	3	3	13	13	13	14	4	11	10	4	8	11	10	14	10	11	11	14	15	11	17	16	14	10	10	13	13	11	14	13	16	14	15	13	15	15	11	8	11	15
H0YIC9;F8VYY9;P54619;H0YHF8;F8VZX1	H0YIC9;F8VYY9;P54619;H0YHF8;F8VZX1	2;2;2;1;1	2;2;2;1;1	2;2;2;1;1	5-AMP-activated protein kinase subunit gamma-1	PRKAG1	;;;;	5	2	2	2	2	2	2	1	0	1	1	1	0	2	1	2	1	2	2	2	2	2	2	2	1	2	1	2	2	1	2	1	1	2	1	0	2	2	2	1	1	1
F8VZX2;H3BRU6;Q15366;F8W0G4;F8VXH9;F8W1G6;H3BND9;J3QT27;H3BSS4	F8VZX2;H3BRU6;Q15366;F8W0G4;F8VXH9;F8W1G6	16;15;15;11;11;9;5;5;2	11;10;10;6;7;6;4;1;2	6;6;6;5;5;5;3;0;1	Poly(rC)-binding protein 2	PCBP2	;;;;;	9	16	11	6	11	11	11	10	7	11	9	6	9	9	11	13	12	12	10	12	12	12	14	13	13	11	11	11	12	12	13	12	14	13	12	11	13	14	11	9	10	13
F8W031;F8VXJ7;F8W1K5;F8VP03;H0YIH9;F8W1U5	F8W031;F8VXJ7;F8W1K5	12;10;7;5;3;3	10;10;7;3;3;3	0;0;0;0;0;0		CNPY2	;;	6	12	10	0	9	8	8	9	4	6	5	3	6	7	8	8	8	4	7	9	10	7	7	8	8	7	2	7	9	9	7	9	9	7	8	7	6	7	5	4	7	8
F8W038;Q8IXM2;H0YIS7;F8W1H0	F8W038;Q8IXM2;H0YIS7;F8W1H0	4;4;3;2	4;4;3;2	4;4;3;2	Chromatin complexes subunit BAP18	C17orf49;BAP18;RNASEK-C17orf49	;;;	4	4	4	4	2	1	2	1	1	2	3	2	2	3	3	3	3	3	1	3	4	3	4	3	3	4	1	3	3	2	4	4	4	2	3	3	3	3	3	3	3	3
F8W062;P04054;Q9BS22	F8W062;P04054	8;8;1	8;8;1	8;8;1	Phospholipase A(2);Phospholipase A2	PLA2G1B	;	3	8	8	8	0	0	0	0	8	1	6	6	8	8	0	0	0	2	0	2	1	0	5	0	0	7	1	0	1	6	0	0	0	0	0	8	0	5	5	7	0	0
F8W0V3;Q9GZZ8	F8W0V3;Q9GZZ8	1;1	1;1	1;1	Extracellular glycoprotein lacritin	LACRT	;	2	1	1	1	0	0	0	1	0	0	0	0	0	0	0	0	0	0	0	0	0	0	0	0	0	0	0	0	0	0	0	0	0	0	0	0	0	0	0	0	0	0
F8W1A4;P54819;F8VY04;F8VZG5;G3V213;F8VPP1	F8W1A4;P54819;F8VY04;F8VZG5	20;20;15;14;9;2	20;20;15;14;9;2	20;20;15;14;9;2	Adenylate kinase 2, mitochondrial;Adenylate kinase 2, mitochondrial;Adenylate kinase 2, mitochondrial, N-terminally processed	AK2	;;;	6	20	20	20	18	13	17	16	9	12	11	8	8	14	18	12	14	11	9	13	18	12	15	14	13	9	11	13	13	8	14	17	15	12	11	12	13	11	10	7	10	8
F8W1I5;P14649	F8W1I5;P14649	4;4	1;1	1;1	Myosin light chain 6B	MYL6B	;	2	4	1	1	3	3	2	2	1	2	2	1	1	2	3	2	2	2	2	2	2	2	2	2	3	2	2	2	3	2	2	2	2	2	2	2	2	2	2	2	2	2
F8W1U7;Q8N6T3;E5RHT6;E5RHC5;F8VWH9;E5RHH7	F8W1U7;Q8N6T3;E5RHT6;E5RHC5;F8VWH9	3;3;2;2;2;1	3;3;2;2;2;1	3;3;2;2;2;1	ADP-ribosylation factor GTPase-activating protein 1	ARFGAP1	;;;;	6	3	3	3	2	1	1	1	2	1	0	2	2	1	0	1	1	1	1	2	1	1	1	2	1	1	0	1	3	2	3	2	3	2	2	1	2	1	2	2	1	3
F8W6I7;P09651;F8VZ49;F8VTQ5;Q32P51;H0YH80;F8VYN5;F8W646	F8W6I7;P09651;F8VZ49;F8VTQ5;Q32P51;H0YH80	22;22;14;13;13;12;8;8	22;22;14;13;13;12;8;8	22;22;14;13;13;12;8;8	Heterogeneous nuclear ribonucleoprotein A1;Heterogeneous nuclear ribonucleoprotein A1, N-terminally processed;Heterogeneous nuclear ribonucleoprotein A1-like 2	HNRNPA1;HNRNPA1L2	;;;;;	8	22	22	22	16	14	15	14	10	16	11	11	13	12	12	16	14	16	14	19	19	19	17	18	18	15	21	19	17	19	14	17	18	15	17	19	16	16	15	15	17	15
F8W7F7;Q7Z7H5	F8W7F7;Q7Z7H5	2;2	1;1	1;1	Transmembrane emp24 domain-containing protein 4	TMED4	;	2	2	1	1	1	1	2	2	1	1	0	1	1	1	1	1	1	1	1	2	2	1	2	2	2	1	1	1	2	1	1	1	1	1	1	2	1	2	1	0	0	2
F8W7U0;Q15811;A8CTZ0;H0Y7J7;H7C429	F8W7U0;Q15811;A8CTZ0	4;4;3;1;1	4;4;3;1;1	2;2;1;1;1	Intersectin-1	ITSN1	;;	5	4	4	2	0	1	1	0	0	0	1	1	0	1	0	2	1	2	2	1	0	2	1	3	1	3	2	2	2	3	1	3	3	4	3	0	3	4	1	2	2	3
F8W7U8;P49959	F8W7U8;P49959	4;4	4;4	4;4	Double-strand break repair protein MRE11A	MRE11A	;	2	4	4	4	1	1	2	1	0	1	1	1	0	0	1	2	1	1	2	1	3	1	1	2	1	0	0	3	2	2	2	1	2	2	1	1	2	1	0	1	1	1
F8W930;Q9Y6M1	F8W930;Q9Y6M1	6;6	5;5	5;5	Insulin-like growth factor 2 mRNA-binding protein 2	IGF2BP2	;	2	6	5	5	2	0	3	1	0	2	1	0	1	1	2	1	0	1	0	2	0	3	6	4	1	2	0	2	0	3	6	2	0	4	2	0	5	3	1	4	0	2
F8W9B8;O00471;A0A0A0MSI8;G3V377	F8W9B8;O00471;A0A0A0MSI8	4;4;3;1	4;4;3;1	4;4;3;1	Exocyst complex component 5	EXOC5	;;	4	4	4	4	2	1	2	3	1	2	0	1	0	2	3	1	1	1	1	1	1	1	1	2	3	1	0	1	4	1	3	3	1	3	3	1	2	4	2	1	1	3
F8WBA3;O94806;Q15139	F8WBA3;O94806;Q15139	1;1;1	1;1;1	1;1;1	Serine/threonine-protein kinase;Serine/threonine-protein kinase D3;Serine/threonine-protein kinase D1	PRKD1;PRKD3	;;	3	1	1	1	0	0	0	0	0	0	0	0	0	1	0	0	0	0	0	0	0	0	0	0	0	0	0	0	0	1	0	0	0	0	0	0	0	0	0	1	0	0
F8WBF9;Q9UGV2;Q5TH30	F8WBF9;Q9UGV2;Q5TH30	2;2;1	2;2;1	2;2;1	Protein NDRG3	NDRG3	;;	3	2	2	2	0	0	0	0	0	0	1	0	0	0	1	0	0	1	1	0	1	1	0	1	0	1	0	0	1	0	0	0	0	0	0	1	0	0	0	1	1	0
F8WBH7;O95456	F8WBH7;O95456	1;1	1;1	1;1	Proteasome assembly chaperone 1	PSMG1	;	2	1	1	1	1	0	0	0	0	0	0	0	0	0	0	0	0	0	0	0	1	0	1	1	0	0	0	1	1	1	1	1	1	1	1	1	1	1	0	0	0	1
F8WBW1;Q86X83	F8WBW1;Q86X83	2;2	2;2	2;2	COMM domain-containing protein 2	COMMD2	;	2	2	2	2	0	0	1	0	0	0	0	0	0	1	0	0	0	0	0	1	2	1	1	2	0	0	0	0	0	1	2	1	0	2	1	0	1	1	2	0	1	1
F8WCF6;P59998;F8WDD7;H7C0A3;A0A0A6YYG9;F8WE39;F8WDW3	F8WCF6;P59998;F8WDD7;H7C0A3;A0A0A6YYG9	9;9;7;7;7;3;2	9;9;7;7;7;3;2	6;6;6;5;6;3;2	Actin-related protein 2/3 complex subunit 4	ARPC4-TTLL3;ARPC4	;;;;	7	9	9	6	7	7	7	7	3	7	4	3	5	5	7	6	6	8	7	8	6	6	8	9	8	5	7	8	8	7	8	7	8	8	8	6	9	9	8	4	8	8
F8WD59	F8WD59	11	1	1		RPSA		1	11	1	1	9	9	9	9	5	8	9	4	10	9	8	9	9	7	8	9	10	9	7	7	7	7	8	10	9	8	9	8	7	5	7	7	6	6	8	5	7	6
F8WJN3;Q16630;F8W084	F8WJN3;Q16630	9;9;2	9;9;2	9;9;2	Cleavage and polyadenylation specificity factor subunit 6	CPSF6	;	3	9	9	9	7	5	5	6	3	4	7	2	4	6	5	5	4	3	5	7	6	6	5	5	6	5	2	4	7	4	5	2	6	4	7	5	7	6	3	6	2	4
G0XQ39;Q13586;E9PIQ8;E9PNJ4;E9PRE4;E9PR07;E9PJ19;E9PMB4;E9PRZ7;E9PR09;E9PN27;H0YDB2	G0XQ39;Q13586;E9PIQ8;E9PNJ4	4;4;2;2;1;1;1;1;1;1;1;1	4;4;2;2;1;1;1;1;1;1;1;1	4;4;2;2;1;1;1;1;1;1;1;1	Stromal interaction molecule 1	STIM1	;;;	12	4	4	4	1	1	1	1	1	1	1	1	1	1	2	1	1	1	1	2	1	1	2	1	1	1	1	2	1	1	3	1	3	2	2	1	1	1	2	1	1	3
G3V0I5;P49821;B4DE93;H0YE81;E9PQP1;E9PMX3;E9PLC6;E9PJL9;E9PPR0;H0YD04;E9PPD6;E9PPS5	G3V0I5;P49821;B4DE93	17;17;15;7;7;7;6;5;5;3;2;1	17;17;15;7;7;7;6;5;5;3;2;1	17;17;15;7;7;7;6;5;5;3;2;1	NADH dehydrogenase [ubiquinone] flavoprotein 1, mitochondrial	NDUFV1	;;	12	17	17	17	12	7	11	8	8	8	9	6	9	12	11	10	13	9	9	9	11	8	9	14	4	11	5	9	10	8	13	8	11	9	9	7	8	9	6	4	7	10
G3V126;Q9UI12	G3V126;Q9UI12	3;3	3;3	3;3	V-type proton ATPase subunit H	ATP6V1H	;	2	3	3	3	0	0	0	0	0	0	0	0	0	0	0	0	0	1	1	1	1	2	2	0	1	0	1	1	2	0	2	1	0	1	2	1	1	2	1	1	1	3
G3V153;Q14444;E9PLA9	G3V153;Q14444;E9PLA9	10;10;7	10;10;7	10;10;7	Caprin-1	CAPRIN1	;;	3	10	10	10	7	5	6	8	5	6	2	2	5	5	5	5	6	2	6	8	6	6	6	8	7	6	2	6	5	4	7	7	6	8	7	5	9	5	6	8	4	6
G3V1A6;P57764;E9PIB2;E9PQ48;E9PNZ0;E9PQR9;E9PRF1	G3V1A6;P57764;E9PIB2;E9PQ48;E9PNZ0;E9PQR9	4;4;3;2;2;2;1	4;4;3;2;2;2;1	4;4;3;2;2;2;1	Gasdermin-D	GSDMD	;;;;;	7	4	4	4	3	2	0	0	1	1	0	1	0	1	3	3	3	2	1	2	2	2	3	3	0	0	1	3	1	1	3	3	3	3	2	0	3	2	2	1	1	2
G3V1C3;Q9BZZ5;E9PQK6;H0YER7	G3V1C3;Q9BZZ5	9;9;3;3	9;9;3;3	9;9;3;3	Apoptosis inhibitor 5	API5	;	4	9	9	9	5	3	6	5	4	3	3	3	5	4	6	5	5	2	3	4	5	5	5	5	2	5	5	5	4	3	7	6	5	6	5	2	6	3	4	5	3	4
G3V1N2	G3V1N2	13	1	1		HBA2		1	13	1	1	10	10	12	10	9	12	11	9	10	10	13	7	8	9	7	11	8	11	10	8	11	11	11	10	8	10	7	10	8	10	11	11	11	9	9	9	10	11
G3V203;H0YHA7;J3QQ67;Q07020;F8VUA6;F8VYV2;A0A075B7A0	G3V203;H0YHA7;J3QQ67;Q07020;F8VUA6;F8VYV2;A0A075B7A0	7;7;7;7;5;4;4	7;7;7;7;5;4;4	7;7;7;7;5;4;4	60S ribosomal protein L18	RPL18	;;;;;;	7	7	7	7	1	4	2	2	2	1	2	3	5	3	3	3	2	3	4	2	4	4	6	2	0	3	4	4	3	4	4	3	4	3	3	5	4	4	4	3	3	3
G3V4C3;G3V2H7;Q86SZ2	G3V4C3;G3V2H7;Q86SZ2	1;1;1	1;1;1	1;1;1	Trafficking protein particle complex subunit 6B	TRAPPC6B	;;	3	1	1	1	1	1	1	1	0	0	0	0	0	0	1	1	0	1	1	0	0	0	1	1	0	0	0	0	0	0	1	0	0	0	0	0	0	0	0	0	0	0
G3V2S6;Q9Y5K8;G3V2V6;H0YJH8;H0YJ55;H0YJS0;G3V559	G3V2S6;Q9Y5K8;G3V2V6;H0YJH8	3;3;2;2;1;1;1	3;3;2;2;1;1;1	3;3;2;2;1;1;1	V-type proton ATPase subunit D	ATP6V1D	;;;	7	3	3	3	1	1	1	2	1	1	2	1	1	0	2	0	1	0	0	1	0	0	2	1	0	1	0	0	0	1	0	0	0	0	0	0	0	1	1	2	0	1
G3V3M5;G3V3R1;P49757	G3V3M5;G3V3R1;P49757	4;4;4	4;4;4	2;2;2	Protein numb homolog	NUMB	;;	3	4	4	2	3	3	3	3	2	3	0	2	1	3	3	3	3	2	0	2	3	2	3	2	0	2	1	2	3	2	2	1	1	2	2	1	3	3	1	2	2	2
G3V3X5;Q14767;G3V511	G3V3X5;Q14767;G3V511	37;37;36	37;37;36	37;37;36	Latent-transforming growth factor beta-binding protein 2	LTBP2	;;	3	37	37	37	34	22	5	10	7	17	21	8	3	27	34	32	28	18	30	24	25	27	14	27	24	18	25	22	23	18	5	17	23	25	15	26	17	22	16	13	24	14
G3V3Y1;Q8N8N7;G3V2R9	G3V3Y1;Q8N8N7;G3V2R9	4;4;2	4;4;2	4;4;2	Prostaglandin reductase 2	PTGR2	;;	3	4	4	4	1	1	1	2	1	0	1	2	3	3	1	2	1	1	2	2	3	2	3	3	3	3	2	2	2	3	4	2	1	2	3	2	3	2	3	2	1	2
G3V4U0;Q9UBX5;G3XA98;G3V3Y2	G3V4U0;Q9UBX5;G3XA98	17;17;16;2	17;17;16;2	17;17;16;2	Fibulin-5	FBLN5	;;	4	17	17	17	16	11	7	9	7	10	15	9	4	16	14	17	16	15	17	12	16	16	12	12	14	16	12	12	16	13	6	17	12	13	14	15	12	12	14	10	13	8
G3V4W4;Q96EK6;G3V5E4	G3V4W4;Q96EK6	3;3;1	3;3;1	3;3;1	Glucosamine 6-phosphate N-acetyltransferase	GNPNAT1	;	3	3	3	3	2	3	3	2	2	3	3	0	2	3	2	2	1	0	0	3	2	1	3	3	2	2	1	3	2	1	3	3	1	3	3	2	2	3	3	1	0	2
G3V5B2	G3V5B2	1	1	1		LGMN		1	1	1	1	0	0	0	0	1	0	0	1	0	1	0	0	0	0	0	0	0	0	0	0	0	1	0	0	0	1	0	0	0	0	0	1	0	0	1	1	0	0
G3XAI2;P07942;E7EPA6;E9PCS6;C9J296	G3XAI2;P07942	61;61;27;1;1	61;61;27;1;1	61;61;27;1;1	Laminin subunit beta-1	LAMB1	;	5	61	61	61	47	50	32	35	24	31	37	23	27	43	34	52	36	32	48	36	50	46	42	34	35	40	23	28	37	45	30	38	31	36	49	41	37	40	40	32	30	36
G3XAJ6;Q14699;C9JHG2	G3XAJ6;Q14699;C9JHG2	2;2;1	2;2;1	2;2;1	Raftlin	RFTN1	;;	3	2	2	2	1	0	0	0	0	0	0	0	0	0	1	2	0	1	2	1	1	1	2	2	0	0	0	1	1	2	1	0	1	2	0	1	0	0	1	1	1	1
G3XAK1;P26927;H7C0F8;Q2TV78	G3XAK1;P26927;H7C0F8;Q2TV78	4;4;2;2	4;4;2;2	4;4;2;2	Hepatocyte growth factor-like protein;Hepatocyte growth factor-like protein alpha chain;Hepatocyte growth factor-like protein beta chain;Putative macrophage stimulating 1-like protein	MST1;MST1L	;;;	4	4	4	4	0	2	1	0	0	2	0	0	0	0	0	1	0	4	2	0	1	2	0	0	0	0	0	2	1	0	0	2	3	3	1	3	2	1	0	0	4	1
G3XAP6;P49747	G3XAP6;P49747	35;35	35;35	25;25	Cartilage oligomeric matrix protein	COMP	;	2	35	35	25	17	26	14	22	2	18	5	1	2	32	17	28	24	18	32	24	28	31	9	24	26	4	9	28	17	25	3	32	17	32	11	22	25	24	18	11	29	23
G5E9M0;X6RJK6;Q5SRE7;H7C3M4;X6RFQ9;X6RCI6;H7C2Q0	G5E9M0;X6RJK6;Q5SRE7;H7C3M4;X6RFQ9;X6RCI6;H7C2Q0	2;2;2;1;1;1;1	2;2;2;1;1;1;1	2;2;2;1;1;1;1	Phytanoyl-CoA dioxygenase domain-containing protein 1	PHYHD1	;;;;;;	7	2	2	2	0	0	0	0	0	0	1	0	0	1	1	1	0	1	1	1	0	1	1	1	2	0	0	1	1	2	2	0	0	2	1	0	0	2	1	0	0	0
G5E9Q6;C9J0J7;C9JQ45;C9J2N0	G5E9Q6;C9J0J7;C9JQ45	6;5;3;2	6;5;3;2	3;3;0;0	Profilin	PFN2	;;	4	6	6	3	4	4	3	3	0	3	4	2	4	3	2	5	2	5	3	4	5	4	5	4	3	4	5	4	3	3	4	4	2	4	3	4	4	3	5	3	5	2
H7C5L9;G5E9W7;G5E9V5;P82650	H7C5L9;G5E9W7;G5E9V5;P82650	3;3;3;3	3;3;3;3	3;3;3;3	28S ribosomal protein S22, mitochondrial	MRPS22	;;;	4	3	3	3	1	0	1	0	0	0	1	1	0	0	1	2	2	0	1	0	2	1	2	2	1	0	0	0	2	1	3	2	1	0	2	0	1	2	1	1	0	0
G5E9W9;Q9NUV9;C9IZQ3	G5E9W9;Q9NUV9	4;4;1	4;4;1	4;4;1	GTPase IMAP family member 4	GIMAP4	;	3	4	4	4	1	1	0	2	1	1	1	0	1	2	2	2	1	3	1	3	3	2	3	3	3	2	3	1	4	2	4	2	4	3	3	1	1	2	3	1	2	1
G5E9X3;Q9Y2H6;A0A087X1M6	G5E9X3;Q9Y2H6;A0A087X1M6	3;3;2	3;3;2	3;3;2	Fibronectin type-III domain-containing protein 3A	FNDC3A	;;	3	3	3	3	0	0	0	1	1	0	0	0	2	0	0	1	0	0	0	2	3	1	3	2	0	0	0	1	2	1	1	0	1	0	1	1	2	2	1	2	1	2
G5EA30;Q92879;E9PQK4;E9PSH0;E9PKU1	G5EA30;Q92879	7;7;3;3;3	7;7;3;3;3	6;6;2;2;2	CUGBP Elav-like family member 1	CELF1	;	5	7	7	6	2	2	3	2	0	2	1	0	1	1	1	2	2	1	2	2	1	2	4	4	2	2	1	2	1	1	4	3	0	2	2	0	3	2	1	2	0	4
G5EA31;P53992	G5EA31;P53992	14;14	12;12	12;12	Protein transport protein Sec24C	SEC24C	;	2	14	12	12	7	4	8	6	4	5	6	2	6	10	8	8	5	5	5	6	9	9	12	10	7	9	6	6	9	9	12	7	6	10	10	8	8	9	8	4	3	9
G8JLA2;F8VZU9;F8W180;F8VXL3;H0YI43	G8JLA2;F8VZU9;F8W180	16;8;8;3;3	2;2;2;2;0	2;2;2;2;0		MYL6	;;	5	16	2	2	14	12	13	13	7	12	8	7	9	10	12	12	10	10	12	13	12	13	11	10	13	10	12	13	10	10	10	12	11	11	11	10	11	10	11	11	10	10
G8JLD3;X6RLX0;Q8IUD2;X6RM00;K7EPD6;A0A0U1RQN0;K7EPP6;A0A0U1RQM4;K7EP25;A0A0U1RR82;H7C4G9;O15083	G8JLD3;X6RLX0;Q8IUD2;X6RM00	6;6;6;5;2;2;2;2;1;1;1;1	6;6;6;5;2;2;2;2;1;1;1;1	6;6;6;5;2;2;2;2;1;1;1;1	ELKS/Rab6-interacting/CAST family member 1	ERC1	;;;	12	6	6	6	2	3	1	1	1	2	2	1	0	3	1	2	1	3	2	2	3	3	2	3	3	3	2	3	4	3	4	5	2	2	4	4	4	4	4	3	4	1
H0UI06;P14406;D6RIE3;D6RGV5;D6R9C3	H0UI06;P14406;D6RIE3;D6RGV5;D6R9C3	4;4;3;3;2	4;4;3;3;2	4;4;3;3;2	Cytochrome c oxidase subunit 7A2, mitochondrial	COX7A2	;;;;	5	4	4	4	4	3	3	3	1	3	4	1	3	3	3	4	3	2	2	2	3	2	2	2	3	2	4	3	2	3	2	4	2	2	2	2	2	2	2	1	2	2
Q5QPK2;H0Y368;O60762;Q5QPJ9	Q5QPK2;H0Y368;O60762	3;3;3;1	3;3;3;1	3;3;3;1	Dolichol-phosphate mannosyltransferase subunit 1	DPM1	;;	4	3	3	3	0	1	0	1	1	0	0	1	2	1	1	2	1	2	0	2	2	2	2	2	1	1	0	1	2	3	3	0	2	2	2	2	3	3	1	0	3	3
H0Y449;P67809;C9J5V9;Q9Y2T7	H0Y449;P67809	4;4;1;1	4;4;1;1	3;3;1;0	Nuclease-sensitive element-binding protein 1	YBX1	;	4	4	4	3	3	3	2	1	4	2	2	3	4	3	2	3	1	1	3	3	3	3	3	3	3	3	3	3	3	3	3	3	4	3	3	4	4	3	3	3	1	2
H0Y4E0;H0Y6Y4;Q5LJA5;Q5LJA9;Q9Y5K5;H0Y4K0;H0Y636;Q5LJB0	H0Y4E0;H0Y6Y4;Q5LJA5;Q5LJA9;Q9Y5K5;H0Y4K0;H0Y636;Q5LJB0	4;4;4;4;4;2;2;2	4;4;4;4;4;2;2;2	4;4;4;4;4;2;2;2	Ubiquitin carboxyl-terminal hydrolase;Ubiquitin carboxyl-terminal hydrolase isozyme L5	UCHL5	;;;;;;;	8	4	4	4	0	0	1	1	2	1	1	3	2	2	1	2	1	2	1	2	2	2	2	2	2	4	0	2	2	2	2	2	2	2	2	1	2	2	1	2	1	2
H0Y580;Q9NR50	H0Y580;Q9NR50	3;3	3;3	3;3	Translation initiation factor eIF-2B subunit gamma	EIF2B3	;	2	3	3	3	1	2	1	1	2	1	2	1	2	2	2	1	2	1	1	1	2	3	1	3	2	2	2	2	2	2	2	1	2	2	1	1	2	1	1	1	1	1
H0Y5B4;H7BZ11;J3KQN4;Q969Q0;P83881;R4GN19	H0Y5B4;H7BZ11;J3KQN4;Q969Q0;P83881	3;3;3;3;3;1	3;3;3;3;3;1	3;3;3;3;3;1	60S ribosomal protein L36a-like;60S ribosomal protein L36a	RPL36A;RPL36A-HNRNPH2;RPL36AL	;;;;	6	3	3	3	1	1	1	1	1	1	1	1	1	1	1	1	1	1	0	2	1	3	2	2	1	1	2	1	1	1	2	1	1	1	2	1	2	1	2	1	0	2
R4GMW6;H0Y6Z9;R4GMX3;Q9UBI1;R4GN54;H0Y4W0;R4GN06;Q5T8Z1;H0Y4E5	R4GMW6;H0Y6Z9;R4GMX3;Q9UBI1;R4GN54;H0Y4W0;R4GN06	4;4;4;4;3;3;2;1;1	4;4;4;4;3;3;2;1;1	4;4;4;4;3;3;2;1;1	COMM domain-containing protein 3	COMMD3-BMI1;COMMD3	;;;;;;	9	4	4	4	2	3	1	1	0	0	0	0	0	1	1	0	0	1	1	0	1	0	2	1	0	1	2	0	0	0	3	1	0	0	0	1	0	0	1	1	1	1
H0Y711;Q9BQA1	H0Y711;Q9BQA1	2;2	2;2	2;2	Methylosome protein 50	WDR77	;	2	2	2	2	1	2	2	1	0	2	0	0	0	2	2	1	2	0	0	1	0	1	1	1	2	0	1	0	2	0	2	2	2	2	2	1	2	1	1	0	1	1
H0Y755;C9JC71;A0A1W2PQB1;M9MML0;P08637	H0Y755;C9JC71;A0A1W2PQB1;M9MML0;P08637	2;1;1;1;1	2;1;1;1;1	2;1;1;1;1	Low affinity immunoglobulin gamma Fc region receptor III-A	FCGR3A	;;;;	5	2	2	2	1	1	1	0	0	0	0	0	0	0	1	1	1	1	1	0	1	0	1	1	1	0	0	0	1	0	1	1	1	1	1	0	1	1	0	0	0	1
P0DP25;P0DP24;P0DP23;H0Y7A7;E7ETZ0;E7EMB3;M0QZ52;Q96HY3;F8WBR5;G3V479;G3V361;G3V226	P0DP25;P0DP24;P0DP23;H0Y7A7;E7ETZ0;E7EMB3;M0QZ52;Q96HY3	15;15;15;15;12;12;8;8;7;7;7;5	15;15;15;15;12;12;8;8;7;7;7;5	13;13;13;13;10;10;6;8;5;5;7;5		CALM2;CALM1;CALM3	;;;;;;;	12	15	15	13	12	12	11	11	10	12	9	11	9	11	11	13	13	14	14	13	15	13	13	13	13	13	11	15	14	14	11	13	12	12	14	14	12	12	12	11	13	12
H0Y8B3;Q96HN2;C9K0S0	H0Y8B3;Q96HN2	10;10;2	4;4;2	4;4;2	Adenosylhomocysteinase;Putative adenosylhomocysteinase 3	AHCYL2	;	3	10	4	4	9	2	3	3	4	2	4	4	4	5	5	6	3	4	2	4	4	6	7	8	2	5	3	6	5	2	2	2	2	2	8	5	2	5	3	4	4	3
H0Y8E6;P49736	H0Y8E6;P49736	4;4	4;4	4;4	DNA replication licensing factor MCM2	MCM2	;	2	4	4	4	0	1	2	1	1	2	0	1	1	1	0	0	0	0	0	0	1	0	0	1	0	0	0	0	0	1	4	0	1	2	1	0	2	0	0	0	0	0
H0Y8N7;Q9BYD6	H0Y8N7;Q9BYD6	2;2	2;2	2;2	39S ribosomal protein L1, mitochondrial	MRPL1	;	2	2	2	2	1	0	0	0	0	1	0	0	1	0	0	1	1	0	0	1	1	1	2	2	0	1	0	2	0	2	2	1	1	0	0	1	2	1	0	1	0	0
H0Y962;Q8N4T8	H0Y962;Q8N4T8	1;1	1;1	1;1	Carbonyl reductase family member 4	CBR4	;	2	1	1	1	0	0	0	0	1	0	0	0	1	1	0	0	0	0	0	1	0	1	0	1	1	1	1	1	0	1	1	1	0	0	0	1	1	1	1	1	0	0
H0Y9Y3;Q9UMS6;B4E258	H0Y9Y3;Q9UMS6	15;11;1	15;11;1	15;11;1	Synaptopodin-2	SYNPO2	;	3	15	15	15	7	9	2	0	1	10	6	0	2	7	4	11	7	8	13	4	7	7	9	10	10	9	7	11	10	11	0	9	12	10	9	9	4	12	7	9	8	8
H0YA52;Q9H0N5	H0YA52;Q9H0N5	2;2	2;2	2;2	Pterin-4-alpha-carbinolamine dehydratase 2	PCBD2	;	2	2	2	2	1	1	1	1	0	0	0	0	0	0	1	1	1	0	1	1	2	2	2	2	2	0	0	1	1	1	2	1	0	1	1	0	1	2	1	1	0	2
H0YAC1;P03952;E9PBC5;C9JCT1;C9J075	H0YAC1;P03952;E9PBC5	10;10;9;2;2	10;10;9;2;2	9;9;8;2;2	Plasma kallikrein;Plasma kallikrein heavy chain;Plasma kallikrein light chain	KLKB1	;;	5	10	10	9	3	7	0	0	0	5	3	2	1	6	4	7	5	6	6	6	3	3	2	3	3	3	0	3	2	3	2	4	6	6	7	3	3	4	2	3	5	5
H0YBZ2;P04233;E7EQJ3;H0YBZ8;E7ESL3	H0YBZ2;P04233	6;6;1;1;1	6;6;1;1;1	6;6;1;1;1	HLA class II histocompatibility antigen gamma chain	CD74	;	5	6	6	6	2	0	2	2	1	0	0	0	0	2	3	2	5	2	0	3	4	4	4	5	2	1	1	3	3	2	4	2	5	4	3	2	0	5	3	3	5	4
H0YC15;Q05209	H0YC15;Q05209	1;1	1;1	1;1	Tyrosine-protein phosphatase non-receptor type 12	PTPN12	;	2	1	1	1	0	0	0	0	0	0	0	0	0	1	0	1	0	0	0	1	1	1	1	1	0	0	0	0	0	0	0	1	0	1	0	0	0	1	0	1	0	0
H0YD13;P16070;H0Y2P0;H0YDW7;H0YCV9;H0Y5E4;E9PKC6;Q86UZ1;H0YE40;H0YDX6;H0YD17	H0YD13;P16070;H0Y2P0;H0YDW7;H0YCV9;H0Y5E4;E9PKC6	8;8;7;5;5;5;4;3;3;3;2	8;8;7;5;5;5;4;3;3;3;2	8;8;7;5;5;5;4;3;3;3;2	CD44 antigen	CD44	;;;;;;	11	8	8	8	4	3	3	3	3	4	5	3	3	4	5	4	3	3	6	7	5	6	8	5	4	3	4	6	6	6	7	5	7	4	5	4	3	6	3	5	3	6
H0YDP7;Q13405	H0YDP7;Q13405	2;2	2;2	2;2	39S ribosomal protein L49, mitochondrial	MRPL49	;	2	2	2	2	1	1	1	0	0	1	1	0	1	0	0	1	1	1	1	2	1	1	2	2	2	1	1	2	2	1	2	2	1	1	2	1	2	2	2	0	0	1
H0YDU8;P53041;A8MU39	H0YDU8;P53041;A8MU39	6;6;4	6;6;4	6;6;4	Serine/threonine-protein phosphatase;Serine/threonine-protein phosphatase 5	PPP5C	;;	3	6	6	6	5	3	3	6	0	2	2	0	1	3	5	5	5	2	3	4	4	4	5	5	4	4	2	3	4	4	4	5	3	4	5	3	5	5	4	2	3	4
H0YEF7;H0YEH1;H0YE97;H0YEY8;H0YD48	H0YEF7;H0YEH1;H0YE97;H0YEY8;H0YD48	4;4;3;3;3	1;1;1;1;1	1;1;1;1;1		PICALM	;;;;	5	4	1	1	2	3	2	2	2	2	2	3	1	2	1	2	2	1	1	2	3	2	3	3	3	2	3	3	2	3	3	1	2	2	3	1	3	1	3	4	3	3
H0YF25;Q8NB37;E9PQD8;H0YE25;E9PLI5;H0YER3	H0YF25;Q8NB37;E9PQD8;H0YE25;E9PLI5	3;3;2;2;2;1	3;3;2;2;2;1	3;3;2;2;2;1	Parkinson disease 7 domain-containing protein 1	PDDC1	;;;;	6	3	3	3	1	2	1	2	0	2	1	1	1	3	2	3	2	1	2	0	1	2	1	1	1	1	2	0	1	1	1	1	1	2	2	3	1	2	1	1	2	1
H0YF29;Q6P1X6	H0YF29;Q6P1X6	3;3	3;3	3;3	UPF0598 protein C8orf82	C8orf82	;	2	3	3	3	0	0	0	0	0	0	0	0	0	0	1	1	1	0	1	3	2	0	1	3	0	0	0	2	1	0	2	0	1	3	0	0	3	0	0	0	0	0
H0YFL7;Q9NZP8	H0YFL7;Q9NZP8	1;1	1;1	1;1	Complement C1r subcomponent-like protein	C1RL	;	2	1	1	1	1	1	0	0	0	1	0	0	0	0	0	1	1	1	1	1	1	1	1	0	1	0	0	1	0	1	1	1	1	1	1	0	1	1	0	1	1	1
H0YG54;H0YGR4;Q9Y3B8;F5GYG5	H0YG54;H0YGR4;Q9Y3B8;F5GYG5	3;3;3;2	3;3;3;2	3;3;3;2	Oligoribonuclease, mitochondrial	REXO2	;;;	4	3	3	3	3	2	3	3	1	2	1	2	1	3	3	3	3	2	3	3	3	3	3	3	1	2	2	3	3	2	3	3	2	2	2	1	3	2	1	1	3	3
H0YGM0;Q9H078;F5H392;F5H7A5;F5GX99	H0YGM0;Q9H078;F5H392;F5H7A5;F5GX99	2;2;1;1;1	2;2;1;1;1	2;2;1;1;1	Caseinolytic peptidase B protein homolog	CLPB	;;;;	5	2	2	2	0	0	0	0	0	1	0	0	0	1	0	2	1	1	0	0	0	1	0	0	0	1	0	0	1	1	1	2	1	1	1	1	1	1	1	1	1	0
H0YGW7;Q8NE71;A0A0G2JIC2	H0YGW7;Q8NE71	5;5;1	5;5;1	5;5;1	ATP-binding cassette sub-family F member 1	ABCF1	;	3	5	5	5	3	3	4	4	3	2	4	4	4	5	3	4	4	3	2	3	4	3	4	3	3	4	3	2	5	4	4	4	4	2	3	2	3	5	4	3	3	3
H0YI09;Q9H8H3;F8VQX6	H0YI09;Q9H8H3;F8VQX6	4;4;3	4;4;3	4;4;3	Methyltransferase-like protein 7A	METTL7A	;;	3	4	4	4	2	2	1	2	2	4	4	2	3	4	3	3	3	3	2	3	3	3	3	2	3	3	4	3	3	4	3	1	4	2	4	3	2	3	2	1	4	2
H0YJG7;O95433;H0YJU2;G3V438;H0YJ63;G3V3W9	H0YJG7;O95433;H0YJU2;G3V438	4;4;2;2;1;1	4;4;2;2;1;1	4;4;2;2;1;1	Activator of 90 kDa heat shock protein ATPase homolog 1	AHSA1	;;;	6	4	4	4	1	1	1	1	1	1	1	1	1	1	1	2	1	1	1	1	1	1	3	3	1	2	1	1	1	1	2	2	3	1	2	2	4	2	2	3	2	1
H0YMF4;H0YKD8;P46779;H0YLP6	H0YMF4;H0YKD8;P46779;H0YLP6	6;6;6;5	6;6;6;5	6;6;6;5	60S ribosomal protein L28	RPL28	;;;	4	6	6	6	3	4	4	3	2	3	3	3	5	4	3	4	3	2	2	1	2	4	3	3	3	4	2	5	2	3	4	4	4	4	4	3	4	4	4	2	1	3
H0YKF0;J3KN60	H0YKF0	16;2	1;0	1;0		ETFA		2	16	1	1	13	10	12	14	9	12	12	8	12	13	14	11	12	7	7	8	8	9	12	8	11	11	9	9	9	9	9	10	8	8	9	10	10	11	10	10	6	7
H0YKT4;H0YNG3;P67812;H0YNX5;P0C7V7	H0YKT4;H0YNG3;P67812;H0YNX5;P0C7V7	2;2;2;1;1	2;2;2;1;1	2;2;2;1;1	Signal peptidase complex catalytic subunit SEC11;Signal peptidase complex catalytic subunit SEC11A;Putative signal peptidase complex catalytic subunit SEC11B	SEC11A;SEC11B	;;;;	5	2	2	2	2	2	0	1	0	2	0	0	0	1	2	1	1	1	1	1	2	1	2	1	2	1	0	2	1	2	2	2	2	2	1	2	2	2	2	1	1	1
H0YKX9	H0YKX9	17	1	1	Annexin	ANXA2		1	17	1	1	15	14	14	15	11	17	14	12	12	15	16	14	15	13	13	13	13	12	13	12	12	12	12	13	14	13	12	14	12	13	12	14	12	13	14	13	13	12
H0YLA4;Q00796;H0YKB3	H0YLA4;Q00796	12;12;2	12;12;2	12;12;2	Sorbitol dehydrogenase	SORD	;	3	12	12	12	4	3	7	9	1	6	3	0	3	4	8	7	6	2	7	10	8	9	7	9	8	6	4	11	7	5	7	9	4	9	9	4	10	7	6	5	2	5
H0YLH3;Q92696	H0YLH3;Q92696	5;5	5;5	5;5	Geranylgeranyl transferase type-2 subunit alpha	RABGGTA	;	2	5	5	5	1	1	1	1	0	0	0	0	0	2	1	1	1	0	2	3	0	2	2	2	0	0	0	1	2	2	0	1	1	1	1	2	2	0	2	0	1	2
H0YLK7;Q96JI7	H0YLK7;Q96JI7	1;1	1;1	1;1	Spatacsin	SPG11	;	2	1	1	1	1	0	1	1	1	1	1	1	1	1	1	1	1	1	1	1	0	1	1	1	1	1	1	1	1	1	1	1	0	1	1	1	1	1	1	1	1	1
H0YMB0;Q00978;H0YNP4	H0YMB0;Q00978;H0YNP4	2;2;1	2;2;1	2;2;1	Interferon regulatory factor 9	IRF9	;;	3	2	2	2	1	1	1	1	0	0	0	0	0	0	1	1	0	0	1	0	0	0	1	1	1	0	0	1	1	0	2	1	1	2	1	0	0	0	0	0	1	0
H0YMR0;Q6P4E1;H0YM51	H0YMR0;Q6P4E1;H0YM51	2;2;1	2;2;1	2;2;1	Protein CASC4	CASC4	;;	3	2	2	2	0	0	0	0	1	0	0	1	0	1	0	0	0	0	1	0	1	0	0	0	0	1	0	0	0	0	0	0	0	0	0	0	1	0	0	1	0	1
H0YMV8;Q71UM5;C9JLI6;C9J1C5	H0YMV8;Q71UM5;C9JLI6	5;5;3;2	1;1;1;0	1;1;1;0	40S ribosomal protein S27;40S ribosomal protein S27-like	RPS27L	;;	4	5	1	1	5	4	3	3	2	4	1	1	4	3	3	4	4	3	5	5	5	5	4	4	5	3	4	5	4	3	5	5	4	4	5	5	5	4	5	1	4	5
H0YN26;P39687;H7BZ09;O43423;O95626	H0YN26;P39687	8;8;2;2;1	8;8;2;2;1	8;8;2;2;1	Acidic leucine-rich nuclear phosphoprotein 32 family member A	ANP32A	;	5	8	8	8	5	5	4	5	4	4	5	5	6	6	5	7	6	6	6	4	7	4	4	5	6	7	6	7	5	7	6	5	5	5	5	7	7	4	6	6	4	5
H0YNC7	H0YNC7	28	4	4		TPM1		1	28	4	4	20	22	19	19	13	22	19	15	17	22	16	22	22	16	19	19	16	17	14	15	22	13	18	22	24	18	10	23	20	20	21	16	15	19	21	22	19	22
H0YNE9;Q92930	H0YNE9;Q92930	2;2	1;1	1;1	Ras-related protein Rab-8B	RAB8B	;	2	2	1	1	2	2	2	2	2	2	2	2	2	2	2	2	2	2	2	2	2	2	2	2	2	2	2	2	2	2	2	1	2	2	2	2	2	1	2	2	2	1
H0YNH8;Q9BZF9;F5H2B9;H0YN48;H0YMI1	H0YNH8;Q9BZF9;F5H2B9	11;11;9;3;2	11;11;9;3;2	11;11;9;3;2	Uveal autoantigen with coiled-coil domains and ankyrin repeats	UACA	;;	5	11	11	11	3	3	2	1	2	2	1	2	1	2	2	3	6	5	3	3	3	4	2	3	5	3	4	2	4	4	3	3	3	5	6	4	4	4	2	2	4	6
H0YNP9;Q8N4P3;H0YKT9	H0YNP9;Q8N4P3	4;4;1	4;4;1	4;4;1	Guanosine-3,5-bis(diphosphate) 3-pyrophosphohydrolase MESH1	HDDC3	;	3	4	4	4	4	2	1	1	1	1	2	1	1	2	2	2	3	2	1	3	3	1	1	1	3	2	1	2	3	0	0	1	2	2	2	3	1	3	1	1	1	1
H0YNY8;U3KPR8;O00470	H0YNY8;U3KPR8;O00470	2;2;2	2;2;2	2;2;2	Homeobox protein Meis1	MEIS1	;;	3	2	2	2	1	1	0	0	0	0	1	1	0	0	0	1	2	1	1	1	1	1	1	1	0	1	0	1	1	1	1	1	0	1	1	0	1	1	0	1	1	1
H3BLU7;O43488;H7C5H7	H3BLU7;O43488	10;10;3	10;10;3	7;7;2	Aflatoxin B1 aldehyde reductase member 2	AKR7A2	;	3	10	10	7	8	9	5	7	3	8	7	3	4	10	10	10	10	10	9	7	9	8	8	8	8	10	10	9	10	9	8	9	8	8	10	9	8	10	9	4	8	9
H3BNE1;H3BR18;H3BM38;H3BPJ0;O00161;H3BNG6;H3BU94	H3BNE1;H3BR18;H3BM38;H3BPJ0;O00161;H3BNG6;H3BU94	3;3;3;3;3;2;2	3;3;3;3;3;2;2	3;3;3;3;3;2;2	Synaptosomal-associated protein;Synaptosomal-associated protein 23	SNAP23	;;;;;;	7	3	3	3	3	3	3	3	1	1	2	1	1	2	3	3	2	3	1	3	3	2	2	2	2	1	1	2	3	1	2	2	3	2	1	1	2	2	3	1	2	2
H3BM67;H3BUP2;H3BUN4;O60936;J3QLT7;H3BQJ5	H3BM67;H3BUP2;H3BUN4;O60936;J3QLT7;H3BQJ5	2;2;2;2;1;1	2;2;2;2;1;1	2;2;2;2;1;1	Nucleolar protein 3	NOL3	;;;;;	6	2	2	2	1	0	0	1	0	0	0	0	0	2	1	2	1	0	0	0	2	2	2	2	1	1	0	0	0	2	1	2	0	2	2	0	1	2	0	1	0	0
H3BM68	H3BM68	1	1	1		CD276		1	1	1	1	0	0	0	0	1	0	0	0	0	0	0	0	0	1	0	0	1	0	0	0	0	0	0	1	0	0	0	0	0	0	0	1	1	1	0	0	1	0
H3BUB0;H3BM75;Q6P9B6;H3BTC5	H3BUB0;H3BM75;Q6P9B6;H3BTC5	2;2;2;1	2;2;2;1	2;2;2;1	TLD domain-containing protein 1	TLDC1	;;;	4	2	2	2	0	0	0	1	0	0	0	0	0	1	1	1	2	1	1	2	1	1	2	1	2	0	0	2	1	2	2	1	1	1	1	1	2	1	1	1	1	1
H3BMA1;H3BUX1	H3BMA1;H3BUX1	6;6	1;1	1;1		MSLN	;	2	6	1	1	0	0	0	3	0	1	0	0	0	0	0	4	2	0	0	1	0	0	2	4	6	0	0	3	0	5	2	5	0	3	3	0	3	2	2	1	0	0
H3BTD3;H3BMD8;P56211	H3BTD3;H3BMD8;P56211	2;2;2	1;1;1	1;1;1	cAMP-regulated phosphoprotein 19	ARPP19	;;	3	2	1	1	2	2	2	2	1	2	1	1	1	1	2	2	2	1	1	1	2	1	1	1	1	1	1	2	1	1	1	1	1	1	1	1	1	1	1	1	1	1
H3BV80;H3BMS0;H3BMM9;H3BTC0;Q15287;H3BPG5	H3BV80;H3BMS0;H3BMM9;H3BTC0;Q15287;H3BPG5	3;3;3;3;3;2	3;3;3;3;3;2	3;3;3;3;3;2	RNA-binding protein with serine-rich domain 1	RNPS1	;;;;;	6	3	3	3	2	2	2	2	2	1	1	1	1	2	2	1	3	2	2	2	3	3	3	3	2	2	2	1	2	2	3	2	1	1	1	2	2	2	2	2	2	1
H3BPR6;H3BU57;H3BN13;H3BST1;Q9UL45	H3BPR6;H3BU57;H3BN13;H3BST1;Q9UL45	1;1;1;1;1	1;1;1;1;1	1;1;1;1;1	Biogenesis of lysosome-related organelles complex 1 subunit 6	BLOC1S6	;;;;	5	1	1	1	0	1	0	0	0	0	0	0	0	0	0	1	0	0	0	1	0	1	1	1	0	0	0	1	1	0	0	0	1	1	1	0	0	1	0	0	1	0
H3BPY0;H3BNT2;O75208	H3BPY0;H3BNT2;O75208	2;2;2	2;2;2	2;2;2	Ubiquinone biosynthesis protein COQ9, mitochondrial	COQ9	;;	3	2	2	2	1	0	0	0	1	0	0	2	2	1	1	1	1	0	0	0	0	0	2	0	0	2	0	2	0	1	1	0	1	0	0	1	0	0	0	1	1	0
H3BS10;H3BP20;P06865;H3BTD4;H3BU85;A0A087WUJ7;H3BRP6;A0A087WTY2;H3BVH8;H3BT62;H3BQ04	H3BS10;H3BP20;P06865;H3BTD4;H3BU85	16;16;16;9;8;2;1;1;1;1;1	16;16;16;9;8;2;1;1;1;1;1	16;16;16;9;8;2;1;1;1;1;1	Beta-hexosaminidase;Beta-hexosaminidase subunit alpha	HEXA	;;;;	11	16	16	16	7	9	8	10	2	7	3	2	3	8	10	11	8	8	9	12	14	13	13	12	8	8	6	11	13	11	14	11	10	11	15	5	10	14	8	8	7	12
H3BPE1;H3BQK9;Q9UPN3;H0Y390;E9PLY5;H0YD69	H3BPE1;H3BQK9;Q9UPN3;H0Y390	21;21;21;17;6;2	20;20;20;17;6;2	13;13;13;12;1;2	Microtubule-actin cross-linking factor 1, isoforms 1/2/3/5	MACF1	;;;	6	21	20	13	3	2	2	5	0	2	2	1	2	6	3	3	4	2	3	7	5	8	15	10	8	8	1	5	4	6	16	6	2	3	6	1	6	5	5	8	0	8
H3BPE7;P35637	H3BPE7;P35637	8;8	8;8	6;6	RNA-binding protein FUS	FUS	;	2	8	8	6	6	5	5	4	5	5	4	4	3	3	4	7	5	8	6	6	5	6	6	5	6	4	7	6	7	6	6	6	7	6	7	5	5	5	5	6	5	7
H3BPK3;Q16775;H3BV79	H3BPK3;Q16775	8;8;2	8;8;2	1;1;1	Hydroxyacylglutathione hydrolase, mitochondrial	HAGH	;	3	8	8	1	5	6	5	5	3	4	6	2	4	5	4	6	5	4	5	6	7	5	4	6	6	4	5	6	5	4	5	5	4	4	5	4	4	5	5	4	4	3
H3BR01;H3BVD9;O43278;H3BMB6;H3BTQ8;H3BNW5	H3BR01;H3BVD9;O43278;H3BMB6;H3BTQ8	5;5;5;4;3;2	5;5;5;4;3;2	5;5;5;4;3;2	Kunitz-type protease inhibitor 1	SPINT1	;;;;	6	5	5	5	0	0	1	0	0	2	0	0	0	1	0	2	0	0	0	2	5	3	2	0	1	1	0	2	0	3	5	4	0	2	1	0	3	1	0	0	0	1
H3BUM8;H3BRL3;O14562	H3BUM8;H3BRL3;O14562	1;1;1	1;1;1	1;1;1	Ubiquitin domain-containing protein UBFD1	UBFD1	;;	3	1	1	1	0	0	0	0	0	0	0	0	0	0	0	0	0	0	1	1	1	0	1	0	0	1	0	0	0	1	1	1	0	1	1	0	1	1	0	0	0	1
H3BRN4;P80404;H3BNQ7;H3BPW8	H3BRN4;P80404;H3BNQ7	21;21;20;1	21;21;20;1	21;21;20;1	4-aminobutyrate aminotransferase, mitochondrial	ABAT	;;	4	21	21	21	11	1	0	1	15	1	5	11	17	10	9	2	3	4	1	5	8	6	7	5	4	14	0	4	2	9	3	2	1	5	2	10	1	4	4	5	0	1
H3BRY5;P50225;P50226;H3BQX5;E9PKR8;E9PKW4;E9PM76	H3BRY5;P50225;P50226;H3BQX5	12;12;7;6;5;4;3	12;12;7;6;5;4;3	8;8;4;4;4;2;2	Sulfotransferase;Sulfotransferase 1A1;Sulfotransferase 1A2	SULT1A1;SULT1A2	;;;	7	12	12	8	6	3	6	7	3	2	5	3	4	8	5	10	6	5	8	11	10	5	9	6	9	5	2	7	7	6	8	6	2	5	10	5	2	8	7	5	7	9
H3BSZ9;H3BTI0;Q9H0B8;H3BTP0	H3BSZ9;H3BTI0;Q9H0B8	4;4;4;1	3;3;3;0	3;3;3;0	Cysteine-rich secretory protein LCCL domain-containing 2	CRISPLD2	;;	4	4	3	3	2	3	0	0	1	0	1	0	0	3	1	2	1	1	0	0	0	0	1	1	1	1	0	0	0	1	0	0	3	0	1	0	0	2	0	1	1	0
H3BV22;H3BTA2;P60510	H3BV22;H3BTA2;P60510	2;2;2	1;1;1	1;1;1	Serine/threonine-protein phosphatase;Serine/threonine-protein phosphatase 4 catalytic subunit	PPP4C	;;	3	2	1	1	1	0	1	0	0	1	0	0	0	0	0	1	1	0	0	0	1	0	0	1	0	1	1	2	1	1	1	2	1	1	1	1	1	0	2	0	0	2
H3BTH8;Q96S86;H3BRY4;H3BT26;Q86UW8	H3BTH8;Q96S86	8;8;3;3;1	8;8;3;3;1	8;8;3;3;1	Hyaluronan and proteoglycan link protein 3	HAPLN3	;	5	8	8	8	1	1	0	0	0	1	0	0	0	3	2	6	4	1	3	2	5	5	4	2	3	1	1	1	3	2	1	3	2	5	4	3	3	2	4	1	2	1
H3BTN5;H3BQ34;H3BTJ2;H3BUW1;H3BT25;H3BU13;H3BN34;H3BQZ3;P30613	H3BTN5;H3BQ34	45;27;14;13;11;4;3;3;2	2;0;0;0;0;0;0;0;0	0;0;0;0;0;0;0;0;0	Pyruvate kinase	PKM	;	9	45	2	0	36	36	34	36	17	36	33	23	28	36	38	36	36	31	32	35	35	33	34	34	38	30	32	34	35	32	35	39	34	35	36	35	36	35	36	28	32	32
H3BUU9;P55287;H3BQH2	H3BUU9;P55287	3;3;1	3;3;1	3;3;1	Cadherin-11	CDH11	;	3	3	3	3	0	0	0	0	0	0	0	0	0	0	0	1	1	0	1	0	1	1	2	0	1	0	0	1	2	1	1	0	0	2	2	1	1	1	1	1	2	2
H6UMI1;O95166;F5GZY7;Q9H0R8;I3L3J4	H6UMI1;O95166;F5GZY7;Q9H0R8	4;4;3;3;1	4;4;3;3;1	3;3;2;2;1	Gamma-aminobutyric acid receptor-associated protein;Gamma-aminobutyric acid receptor-associated protein-like 1	GABARAP;GABARAPL1	;;;	5	4	4	3	1	0	0	0	0	0	0	1	0	0	0	2	0	2	0	2	2	3	2	2	1	2	1	2	3	1	4	0	2	0	3	1	1	0	0	2	2	1
H7C2Z6;H7BXD5;P28676;C9JIZ3;C9JWQ8	H7C2Z6;H7BXD5;P28676;C9JIZ3	8;8;8;4;1	8;8;8;4;1	8;8;8;4;1	Grancalcin	GCA	;;;	5	8	8	8	6	5	8	8	1	5	2	1	3	5	5	6	4	2	4	6	8	6	7	6	4	4	3	5	7	2	7	5	6	5	6	6	2	5	6	4	2	5
H7BXG7	H7BXG7	21	1	1		SEC31A		1	21	1	1	11	13	10	10	9	7	9	12	15	19	15	14	10	10	8	16	16	17	17	17	15	16	11	15	17	16	17	13	14	16	17	15	13	16	15	14	14	15
H7BY35;Q92736	H7BY35;Q92736	1;1	1;1	1;1	Ryanodine receptor 2	RYR2	;	2	1	1	1	1	1	1	1	1	1	1	1	1	1	1	1	1	1	1	1	1	1	1	1	1	1	1	1	1	1	1	1	1	1	1	1	1	1	1	1	1	1
H7BYU4;Q9UL68	H7BYU4;Q9UL68	1;1	1;1	1;1	Myelin transcription factor 1-like protein	MYT1L	;	2	1	1	1	0	0	0	0	0	0	0	0	0	0	0	0	0	0	0	0	0	0	0	0	0	0	0	0	0	0	1	0	0	0	0	0	0	0	0	0	0	0
H7BYY1;F5H7S3;B7Z596;H0YL42	H7BYY1;F5H7S3;B7Z596	37;33;33;14	14;14;14;6	1;1;1;1		TPM1	;;	4	37	14	1	26	28	23	25	17	26	26	20	20	32	24	30	27	20	26	24	25	25	20	22	29	21	22	30	27	22	18	29	21	24	23	22	21	22	25	28	26	24
H7BZJ3	H7BZJ3	10	1	1		PDIA3		1	10	1	1	9	9	9	9	7	9	9	7	9	10	9	8	9	6	6	8	8	7	8	8	8	7	7	8	8	7	8	7	6	7	7	7	7	6	7	8	6	6
H7C008;Q6NUQ4;H7C085	H7C008;Q6NUQ4;H7C085	3;3;2	3;3;2	3;3;2	Transmembrane protein 214	TMEM214	;;	3	3	3	3	0	0	0	0	2	0	0	1	3	1	0	0	0	0	0	0	0	0	0	1	0	0	0	0	0	0	0	0	0	0	0	0	0	0	0	1	0	0
H7C0E2;Q14790	H7C0E2;Q14790	1;1	1;1	1;1	Caspase-8;Caspase-8 subunit p18;Caspase-8 subunit p10	CASP8	;	2	1	1	1	0	0	0	0	0	0	0	0	0	0	0	1	0	0	0	1	0	0	1	1	0	0	0	0	0	0	1	0	0	1	0	0	1	0	0	0	0	0
H7C3M9;Q86W67	H7C3M9;Q86W67	1;1	1;1	1;1	Protein FAM228A	FAM228A	;	2	1	1	1	0	0	0	0	0	0	0	0	0	0	0	0	0	0	0	0	0	0	0	0	0	0	0	0	0	0	0	0	0	0	0	0	0	0	0	0	0	0
H7C488;Q9NQ48	H7C488;Q9NQ48	2;2	2;2	2;2	Leucine zipper transcription factor-like protein 1	LZTFL1	;	2	2	2	2	1	1	1	2	1	0	2	1	1	2	1	2	1	0	2	2	1	1	2	1	1	2	1	1	1	2	1	1	0	1	1	1	1	2	2	2	1	1
H7C492;Q9Y276;H7BZF6	H7C492;Q9Y276;H7BZF6	2;2;1	2;2;1	2;2;1	Mitochondrial chaperone BCS1	BCS1L	;;	3	2	2	2	1	0	0	1	0	0	0	0	1	0	1	1	0	0	0	2	1	0	2	1	2	1	0	0	0	1	2	0	0	1	1	0	0	0	0	0	0	2
H7C4H2;Q9Y5M8	H7C4H2;Q9Y5M8	7;7	7;7	7;7	Signal recognition particle receptor subunit beta	SRPRB	;	2	7	7	7	2	4	2	3	4	2	2	5	6	3	2	1	1	1	1	1	2	2	2	3	4	2	3	3	3	4	5	1	5	4	2	3	5	2	2	4	3	3
H7C4Q6;Q8WXQ8	H7C4Q6;Q8WXQ8	1;1	1;1	1;1	Carboxypeptidase A5	CPA5	;	2	1	1	1	0	0	0	0	1	0	0	1	1	0	0	0	0	0	0	0	0	0	0	0	0	1	0	0	0	0	0	0	0	0	0	0	0	0	0	0	0	0
H7C4T5	H7C4T5	3	1	1		MBNL1		1	3	1	1	3	3	2	2	0	3	1	1	0	2	2	3	2	3	2	3	3	2	2	3	2	2	3	2	2	1	2	2	2	1	1	3	2	2	1	1	2	2
H7C576;Q93099	H7C576;Q93099	3;3	3;3	3;3	Homogentisate 1,2-dioxygenase	HGD	;	2	3	3	3	1	0	0	0	1	0	0	0	2	2	0	0	0	0	0	0	0	0	0	0	0	2	0	1	0	1	0	1	0	1	0	0	1	2	0	0	0	1
H9KV75;G3V2W4;H0YJW3;H7C5W8;H0YJ11;G3V2X9;F6THM6;G3V2E8	H9KV75	65;21;20;19;16;11;6;5	1;1;0;0;0;1;0;1	1;1;0;0;0;1;0;1		ACTN1		8	65	1	1	53	49	55	55	27	50	45	22	35	56	50	55	52	44	52	52	49	52	54	54	51	39	51	49	52	52	52	54	49	50	50	50	51	53	51	47	51	51
I3L0H8;Q9NUU7;F6QDS0;H3BQK0;Q9UMR2;I3L352;H3BTB3;H3BMQ5;H3BN59;H3BP36;H3BP50;J3QRH0;H3BSL8;H0YD26;A0A1B0GV69;E9PR46;J3QL17;Q9UHL0	I3L0H8;Q9NUU7;F6QDS0;H3BQK0;Q9UMR2;I3L352	11;11;10;9;9;8;3;3;3;1;1;1;1;1;1;1;1;1	11;11;10;9;9;8;3;3;3;1;1;1;1;1;1;1;1;1	11;11;10;9;9;8;3;3;3;1;1;1;1;1;1;1;1;1	ATP-dependent RNA helicase DDX19A;ATP-dependent RNA helicase DDX19B	DDX19A;DDX19B	;;;;;	18	11	11	11	5	4	3	5	2	3	3	1	4	5	3	7	5	4	5	7	6	5	6	7	7	3	3	5	6	5	6	6	6	7	6	5	5	6	4	5	3	6
I3L0N3;P46459;I3L0L3;I3L2G1;K7EQD6;I3L338;I3L4Q9	I3L0N3;P46459	19;19;4;2;2;1;1	19;19;4;2;2;1;1	19;19;4;2;2;1;1	Vesicle-fusing ATPase	NSF	;	7	19	19	19	14	10	9	12	11	11	11	7	12	10	11	15	10	12	12	14	16	13	18	18	16	16	10	12	15	16	15	13	14	16	13	16	11	14	14	12	14	15
I3L1P8;Q02978	I3L1P8;Q02978	6;6	6;6	6;6	Mitochondrial 2-oxoglutarate/malate carrier protein	SLC25A11	;	2	6	6	6	3	1	2	2	2	2	1	2	3	3	1	3	2	1	1	2	4	3	3	6	3	3	2	3	2	1	2	2	5	3	3	1	4	3	3	1	3	3
I3L1R7;Q99447;I3L1C4;I3L3V9;I3L2Q1;I3L1L9	I3L1R7;Q99447;I3L1C4;I3L3V9;I3L2Q1;I3L1L9	2;2;1;1;1;1	2;2;1;1;1;1	2;2;1;1;1;1	Ethanolamine-phosphate cytidylyltransferase	PCYT2	;;;;;	6	2	2	2	1	1	1	1	0	0	0	0	1	1	1	1	1	1	1	1	0	1	1	1	1	1	1	1	2	0	1	2	2	2	2	2	1	1	1	1	2	1
I3L4C2;Q9UQB8;B4DWA1;I3L3C5;I3L3J7;I3L2M4;I3L0M4;I3L327;I3L1C8;I3L3C6;I3L2J6;I3L113;I3L526;I3L125;I3L4A3;I3L0Y9	I3L4C2;Q9UQB8;B4DWA1	9;9;5;4;4;4;3;3;3;3;2;2;2;2;1;1	9;9;5;4;4;4;3;3;3;3;2;2;2;2;1;1	9;9;5;4;4;4;3;3;3;3;2;2;2;2;1;1	Brain-specific angiogenesis inhibitor 1-associated protein 2	BAIAP2	;;	16	9	9	9	2	1	1	2	2	2	2	2	1	4	2	4	1	0	0	2	5	2	6	2	2	4	1	4	2	3	8	6	1	3	6	1	2	3	4	4	1	5
I3L4N8	I3L4N8	27	1	1		ACTG1		1	27	1	1	22	24	24	24	20	23	22	19	18	20	24	21	23	22	21	21	22	21	20	22	22	18	22	19	24	22	20	22	23	20	20	20	20	23	20	22	21	21
I3L4Y3;I3L486;I3L2Z7	I3L4Y3;I3L486	5;4;2	2;2;0	2;2;0		GP2	;	3	5	2	2	5	0	0	0	3	1	3	3	3	3	0	0	1	0	1	5	0	2	4	0	0	3	2	0	0	2	0	0	0	0	0	5	0	1	3	1	0	0
J3KN16;Q5VYK3;R4GMY1;R4GMY3	J3KN16;Q5VYK3;R4GMY1	8;8;4;1	8;8;4;1	8;8;4;1	Proteasome-associated protein ECM29 homolog	KIAA0368;ECM29	;;	4	8	8	8	1	1	2	2	1	0	0	0	1	2	1	2	0	1	2	5	1	1	6	6	0	3	1	2	1	1	5	3	3	3	5	1	2	3	1	3	0	4
J3KN29;O00233;F5H5V4;F5GX23;F5H7X1;F5H169	J3KN29;O00233;F5H5V4;F5GX23;F5H7X1	6;6;5;5;3;2	6;6;5;5;3;2	6;6;5;5;3;2	26S proteasome non-ATPase regulatory subunit 9	PSMD9	;;;;	6	6	6	6	3	4	3	4	2	3	2	2	1	3	4	3	3	2	5	2	2	2	2	2	4	1	2	2	3	2	4	2	3	3	3	4	3	2	3	3	2	2
J3KN66;H0Y4R4;Q8NFQ8	J3KN66	12;4;1	1;0;0	1;0;0		TOR1AIP1		3	12	1	1	8	4	3	7	1	5	4	1	1	5	8	10	5	6	6	6	9	7	7	8	5	3	3	5	8	6	6	7	8	8	9	4	5	6	5	2	7	8
J3KN67	J3KN67	35	15	0		TPM3		1	35	15	0	27	28	24	25	20	22	24	21	22	26	24	24	25	21	24	26	25	23	20	19	26	22	21	23	26	24	16	26	17	22	21	25	21	21	24	27	21	25
J3KNB4;P49913	J3KNB4;P49913	8;8	8;8	8;8	Cathelicidin antimicrobial peptide;Antibacterial protein FALL-39;Antibacterial protein LL-37	CAMP	;	2	8	8	8	1	5	7	7	2	1	1	1	2	1	2	0	3	2	0	3	4	2	4	5	2	0	1	2	4	1	4	1	1	0	3	0	0	0	4	3	0	5
J3KNF4;O14618;E9PP76;E9PK03	J3KNF4;O14618;E9PP76	4;4;3;1	4;4;3;1	4;4;3;1	Copper chaperone for superoxide dismutase;Superoxide dismutase [Cu-Zn]	CCS	;;	4	4	4	4	4	4	3	4	0	3	3	0	2	3	3	4	4	4	4	4	4	3	4	2	4	3	4	4	4	1	4	3	3	3	3	4	3	3	2	2	1	2
J3QL05;J3KP15;Q01130;Q9BRL6	J3QL05;J3KP15;Q01130	5;5;5;1	5;5;5;1	5;5;5;1	Serine/arginine-rich splicing factor 2	SRSF2	;;	4	5	5	5	5	4	4	5	1	3	3	1	4	5	3	5	4	2	3	3	4	3	3	3	4	3	3	4	5	4	5	5	4	3	4	3	3	2	2	2	2	1
J3KPA1;P54108;I3L0A1	J3KPA1;P54108;I3L0A1	2;2;1	2;2;1	2;2;1	Cysteine-rich secretory protein 3	CRISP3	;;	3	2	2	2	1	1	2	2	0	0	0	0	0	0	1	2	1	1	2	2	2	2	2	1	0	0	1	2	2	0	2	2	1	0	1	0	0	0	0	0	1	2
J3KQ32;Q9NTK5;C9JCJ9;C9JTK6	J3KQ32;Q9NTK5	12;12;2;2	12;12;2;2	12;12;2;2	Obg-like ATPase 1	OLA1	;	4	12	12	12	6	5	6	6	3	5	5	3	7	6	5	4	5	5	6	7	9	9	9	10	4	10	6	7	10	10	11	9	6	9	7	7	8	10	8	7	8	8
J3KQ48;Q9Y3E5	J3KQ48;Q9Y3E5	3;3	3;3	3;3	Peptidyl-tRNA hydrolase 2, mitochondrial	PTRH2	;	2	3	3	3	2	0	2	1	0	1	0	0	1	1	0	0	1	1	1	1	3	1	2	1	1	2	0	2	2	1	3	0	2	2	1	2	1	2	2	1	1	2
J3KQJ1;Q8NBJ7;E9PBT8;C9JL30;A8MXB9;C9J660;J3QT17;H7C3B2;F8WA42;E9PG02;F8WEX5	J3KQJ1;Q8NBJ7;E9PBT8;C9JL30;A8MXB9;C9J660;J3QT17;H7C3B2;F8WA42	6;6;4;4;4;4;3;3;3;2;1	6;6;4;4;4;4;3;3;3;2;1	6;6;4;4;4;4;3;3;3;2;1	Sulfatase-modifying factor 2	SUMF2	;;;;;;;;	11	6	6	6	4	5	3	4	2	4	2	2	2	3	4	4	5	1	4	3	3	4	4	4	3	1	3	3	3	2	4	4	2	3	4	3	3	4	3	1	2	4
J3KQL8	J3KQL8	8	1	1		APOL2		1	8	1	1	5	5	3	6	2	5	3	0	2	2	4	5	5	2	5	2	6	6	6	5	2	3	1	1	7	4	6	6	3	4	5	2	1	5	4	2	4	3
J3KRX0;P34810	J3KRX0;P34810	1;1	1;1	1;1	Macrosialin	CD68	;	2	1	1	1	0	0	0	1	0	0	0	0	0	1	1	0	0	1	0	1	1	0	1	1	0	1	0	0	0	1	1	0	1	1	0	0	1	0	0	0	1	0
J3KS05;P83916;B5MD17;K7ELA4;C9JWS9	J3KS05;P83916;B5MD17;K7ELA4	6;6;5;4;2	5;5;4;3;2	5;5;4;3;2	Chromobox protein homolog 1	CBX1	;;;	5	6	5	5	5	3	3	2	0	4	3	1	1	5	3	5	4	4	5	4	4	4	3	5	2	5	3	4	4	5	1	2	3	2	3	5	5	2	2	3	3	4
J3KS22;Q7Z4W1;J3KRZ4;J3QS36;J3QS45;J3KSZ5;J3QL34	J3KS22;Q7Z4W1;J3KRZ4;J3QS36;J3QS45;J3KSZ5;J3QL34	7;7;6;5;4;4;4	7;7;6;5;4;4;4	7;7;6;5;4;4;4	L-xylulose reductase	DCXR	;;;;;;	7	7	7	7	6	6	4	4	2	5	3	2	4	4	6	2	5	3	2	5	5	4	7	6	7	6	3	4	6	2	6	6	5	5	4	4	2	3	4	3	2	3
J3KS25	J3KS25	15	1	1		EIF4A1		1	15	1	1	9	11	10	10	6	11	9	6	10	10	10	10	10	12	8	11	10	12	14	12	11	9	9	11	9	10	13	12	12	11	10	12	11	12	11	9	9	10
J3KS31;J3QRS9;X6R4W8;O43670	J3KS31;J3QRS9;X6R4W8;O43670	3;3;3;3	3;3;3;3	3;3;3;3	BUB3-interacting and GLEBS motif-containing protein ZNF207	ZNF207	;;;	4	3	3	3	2	2	1	1	1	2	1	0	1	1	2	3	2	2	1	2	2	2	3	2	3	3	1	2	3	2	2	1	3	2	2	1	3	2	3	3	2	2
J3KSJ8;Q9UD71;J3KT77	J3KSJ8;Q9UD71;J3KT77	4;4;2	4;4;2	4;4;2	Protein phosphatase 1 regulatory subunit 1B	PPP1R1B	;;	3	4	4	4	4	0	4	0	1	0	4	2	3	3	2	1	1	1	1	1	0	0	0	3	0	2	1	2	2	2	0	1	0	0	3	2	3	2	4	2	0	0
J3QRT6;J3KSZ7;O43236;J3QLR2;J3QRU3;J3QLA8	J3QRT6;J3KSZ7;O43236;J3QLR2	6;6;6;3;2;2	6;6;6;3;2;2	6;6;6;3;2;2	Septin-4	2004-09-01	;;;	6	6	6	6	3	2	0	0	1	0	1	0	0	4	1	3	4	3	5	2	0	2	0	4	3	2	2	1	1	2	0	0	0	4	2	2	0	3	0	1	4	0
J3QLH0;J3QL54;J3KT10;Q9BW27;J3QS63;J3QL91;F5H0W7	J3QLH0;J3QL54;J3KT10;Q9BW27;J3QS63;J3QL91;F5H0W7	2;2;2;2;1;1;1	2;2;2;2;1;1;1	2;2;2;2;1;1;1	Nuclear pore complex protein Nup85	NUP85	;;;;;;	7	2	2	2	0	0	0	0	0	0	0	0	1	0	0	2	0	0	0	0	0	2	1	1	0	0	1	0	0	0	1	0	1	1	1	0	1	1	0	0	0	1
J3KT51;Q9UK76;J3KSH8	J3KT51;Q9UK76;J3KSH8	3;3;2	3;3;2	3;3;2	Hematological and neurological expressed 1 protein;Hematological and neurological expressed 1 protein, N-terminally processed	HN1	;;	3	3	3	3	3	3	3	3	1	3	1	0	2	3	3	3	2	0	3	3	3	3	3	3	3	3	3	3	3	3	3	3	2	3	3	2	3	3	3	2	3	3
J3KTA4;P17844;J3KRZ1;J3QSF1;J3QRQ7;J3KRX8;X6RLV5;J3QR02;J3QLG9;J3QR62;J3QRN5	J3KTA4;P17844	22;22;9;8;7;3;2;2;1;1;1	15;15;4;5;5;3;2;2;1;1;1	15;15;4;5;5;3;2;2;1;1;1	Probable ATP-dependent RNA helicase DDX5	DDX5	;	11	22	15	15	17	14	17	17	7	14	10	8	8	15	12	18	13	12	12	18	18	13	19	16	14	13	11	14	17	16	21	17	15	17	17	14	15	16	14	12	11	17
J3KTD3;J3QSB5;Q9Y3U8	J3KTD3;J3QSB5;Q9Y3U8	1;1;1	1;1;1	1;1;1	60S ribosomal protein L36	RPL36	;;	3	1	1	1	1	1	0	0	1	1	1	1	1	1	1	1	1	0	1	1	1	1	1	0	1	1	1	0	0	1	0	1	1	1	1	1	1	1	1	1	1	1
J3KTD8	J3KTD8	1	1	1		CBFB		1	1	1	1	1	1	1	1	0	1	1	0	0	1	1	1	1	1	1	1	1	1	1	1	1	1	1	1	1	1	1	1	1	1	1	1	1	0	1	1	1	1
J3QL15;J3QR09;J3KTE4;P84098	J3QL15;J3QR09;J3KTE4;P84098	2;2;2;2	2;2;2;2	2;2;2;2	Ribosomal protein L19;60S ribosomal protein L19	RPL19	;;;	4	2	2	2	1	1	2	2	0	0	2	0	2	2	2	1	1	1	1	2	2	2	2	2	1	2	1	2	2	2	2	2	1	1	2	1	1	1	1	1	1	2
J3KTI2;Q9BRT3	J3KTI2;Q9BRT3	1;1	1;1	1;1	Migration and invasion enhancer 1	MIEN1	;	2	1	1	1	1	0	1	0	0	0	0	0	1	1	0	1	1	0	1	1	1	1	1	1	1	1	0	1	1	1	1	1	1	1	1	1	1	1	1	1	1	1
J3KTL2;Q07955;J3KSR8;J3QQV5;J3KSW7	J3KTL2;Q07955	14;14;6;4;4	14;14;6;4;4	14;14;6;4;4	Serine/arginine-rich splicing factor 1	SRSF1	;	5	14	14	14	11	10	10	11	3	9	4	2	7	13	10	10	12	5	6	11	14	12	10	13	11	6	7	9	12	9	13	13	10	12	11	7	8	4	13	6	4	6
J3QKT4;P32322;J3KQ22;E2QRB3;J3QL24	J3QKT4;P32322;J3KQ22;E2QRB3	3;3;2;2;1	2;2;2;1;1	2;2;2;1;1	Pyrroline-5-carboxylate reductase;Pyrroline-5-carboxylate reductase 1, mitochondrial	PYCR1	;;;	5	3	2	2	1	3	2	2	1	3	1	0	2	2	1	1	2	2	3	2	3	2	2	2	2	1	0	1	2	2	1	2	1	2	2	2	2	1	2	2	2	2
J3QRJ1;J3QL71;Q96FV2;J3KT79;J3QR84;J3QQM9	J3QRJ1;J3QL71;Q96FV2;J3KT79;J3QR84;J3QQM9	2;2;2;1;1;1	2;2;2;1;1;1	2;2;2;1;1;1	Secernin-2	SCRN2	;;;;;	6	2	2	2	1	0	1	2	0	1	0	0	1	1	1	2	2	2	2	2	2	2	1	2	2	1	1	1	2	2	2	0	1	2	2	2	1	2	2	0	2	1
J3QLE5;P63162;P14678;J3KRY3;S4R3P3	J3QLE5;P63162;P14678;J3KRY3;S4R3P3	4;4;4;3;3	4;4;4;3;3	4;4;4;3;3	Small nuclear ribonucleoprotein-associated protein N;Small nuclear ribonucleoprotein-associated proteins B and B	SNRPN;SNRPB	;;;;	5	4	4	4	2	4	3	3	1	3	2	0	2	2	3	2	2	3	3	3	3	2	3	2	3	3	2	3	4	3	4	4	4	4	3	3	3	4	4	3	3	3
J3QQM5;Q9BT23;J3QL69;J3KRR0	J3QQM5;Q9BT23;J3QL69;J3KRR0	2;2;1;1	2;2;1;1	2;2;1;1	LIM domain-containing protein 2	LIMD2	;;;	4	2	2	2	0	1	0	0	0	0	0	0	0	0	0	1	0	0	0	1	1	1	2	0	1	1	0	1	2	1	2	1	2	1	1	2	0	2	1	1	2	1
J3QRD1;P51648;J3QKK9;K7EN73;J3QS00;J3KTG1;E9PJV0;I3L1M4;C9JGJ2;I3L0X1;P48448;P43353	J3QRD1;P51648	5;5;1;1;1;1;1;1;1;1;1;1	5;5;1;1;1;1;1;1;1;1;1;1	4;4;1;1;0;1;0;0;1;1;0;0	Fatty aldehyde dehydrogenase	ALDH3A2	;	12	5	5	4	0	0	0	0	0	0	1	0	1	3	1	1	0	0	0	3	0	2	4	5	1	3	1	1	0	3	4	0	1	0	2	3	2	4	4	2	0	4
J3QRG4	J3QRG4	3	1	1		KPNB1		1	3	1	1	1	1	1	1	0	1	1	0	1	2	1	2	1	2	2	2	2	2	2	2	2	3	2	2	2	3	2	2	2	2	2	2	2	2	2	3	2	2
J3QRS3;P19105;O14950;J3KTJ1	J3QRS3;P19105;O14950;J3KTJ1	14;14;14;7	6;6;6;0	6;6;6;0	Myosin regulatory light chain 12A;Myosin regulatory light chain 12B	MYL12A;MYL12B	;;;	4	14	6	6	10	10	9	11	2	10	5	4	7	12	8	14	11	11	13	13	14	14	13	14	11	10	11	13	13	11	13	13	12	12	14	11	13	11	11	9	11	13
J3QRU1;P07947	J3QRU1;P07947	2;2	1;1	1;1	Non-specific protein-tyrosine kinase;Tyrosine-protein kinase Yes	YES1	;	2	2	1	1	1	1	1	1	0	1	1	0	1	1	1	2	1	1	1	2	2	2	1	2	1	2	0	2	1	1	2	2	1	2	2	0	1	2	1	2	1	1
J3QRV5;Q6P1M3	J3QRV5;Q6P1M3	3;3	3;3	3;3	Lethal(2) giant larvae protein homolog 2	LLGL2	;	2	3	3	3	0	0	1	1	1	1	0	0	0	0	1	1	1	0	0	0	0	0	1	2	1	0	0	0	0	1	1	0	0	0	0	0	2	0	1	0	0	0
J3QS41;P42694	J3QS41;P42694	1;1	1;1	1;1	Probable helicase with zinc finger domain	HELZ	;	2	1	1	1	0	0	0	0	0	0	0	0	0	0	0	0	0	0	0	0	0	0	0	0	0	0	0	0	0	0	0	0	0	0	0	0	0	1	0	0	0	0
J3QSU6;F5H7V9;H0YGZ3;F5H5D6	J3QSU6;F5H7V9	71;63;21;1	1;0;1;0	1;0;1;0		TNC	;	4	71	1	1	4	47	11	14	4	18	6	1	15	24	6	26	11	8	18	31	66	18	48	9	33	6	2	44	28	32	59	41	66	41	36	31	31	32	19	33	2	30
J3QSV6;O76021;I3L3U9	J3QSV6;O76021	3;2;1	3;2;1	3;2;1	Ribosomal L1 domain-containing protein 1	RSL1D1	;	3	3	3	3	0	0	2	1	0	0	0	0	0	0	0	0	0	0	0	1	2	0	2	1	0	0	0	1	0	0	2	1	0	1	2	0	1	1	0	2	0	2
J3QT28;O43684;J3QSX4	J3QT28;O43684;J3QSX4	11;11;6	11;11;6	11;11;6	Mitotic checkpoint protein BUB3	BUB3	;;	3	11	11	11	6	6	8	8	3	7	7	3	5	7	9	8	9	7	7	8	8	7	7	9	8	6	6	7	7	4	6	8	7	8	8	7	5	9	6	4	6	9
J3QTA2;Q99933;A0A0U1RQD7;C9JYK5;F1LLU6	J3QTA2;Q99933	4;4;1;1;1	4;4;1;1;1	4;4;1;1;1	BAG family molecular chaperone regulator 1	BAG1	;	5	4	4	4	2	2	1	2	1	1	1	1	1	1	1	2	1	1	1	2	2	1	1	3	1	1	1	2	1	2	2	2	1	1	2	1	1	1	2	1	1	1
J3QTS8;Q15661;P20231	J3QTS8;Q15661;P20231	16;16;16	16;16;16	2;2;2	Tryptase alpha/beta-1;Tryptase beta-2	TPSAB1;TPSB2	;;	3	16	16	2	13	14	13	12	4	10	12	7	8	11	16	12	15	12	12	13	9	11	11	7	11	11	12	10	11	9	9	12	9	11	11	12	10	11	12	9	12	9
K7EM02;K7EIJ8;Q8IYT4	K7EM02;K7EIJ8;Q8IYT4	1;1;1	1;1;1	1;1;1	Katanin p60 ATPase-containing subunit A-like 2	KATNAL2	;;	3	1	1	1	1	1	1	1	1	1	1	1	1	1	1	1	1	1	1	1	1	1	1	1	1	1	1	1	1	1	1	1	1	1	1	1	1	1	1	1	1	1
K7EJE8;K7EKE6;P36776;K7ER27;K7ER56;K7ERR6;K7EQF8	K7EJE8;K7EKE6;P36776	19;19;19;8;2;2;1	19;19;19;8;2;2;1	19;19;19;8;2;2;1	Lon protease homolog, mitochondrial	LONP1	;;	7	19	19	19	11	5	4	9	5	4	6	3	4	11	9	9	12	12	6	8	10	11	11	13	10	9	7	10	9	10	14	12	7	13	10	9	10	10	11	11	7	4
K7EJL1;Q9BXS5;E7ENJ6;K7EQX3;A0A087WZX7	K7EJL1;Q9BXS5;E7ENJ6	9;9;8;4;2	9;9;8;4;2	7;7;6;3;2	AP-1 complex subunit mu-1	AP1M1	;;	5	9	9	7	2	1	1	3	0	0	2	1	1	2	3	2	2	2	2	3	1	1	6	3	2	2	0	3	3	2	2	1	4	3	1	1	3	4	2	3	1	4
K7EJR3;R4GMR5;P48556;K7EJC1;K7ERW6;K7ENY6	K7EJR3;R4GMR5;P48556;K7EJC1	7;7;7;5;2;1	7;7;7;5;2;1	7;7;7;5;2;1	26S proteasome non-ATPase regulatory subunit 8	PSMD8	;;;	6	7	7	7	6	4	0	4	0	2	3	1	2	5	4	6	6	4	5	4	6	7	5	6	5	6	5	5	4	5	6	7	6	6	6	5	6	7	4	5	5	4
K7EK07;P84243;K7EMV3;B4DEB1;K7ES00;Q16695;K7EP01;Q6NXT2	K7EK07;P84243;K7EMV3;B4DEB1;K7ES00;Q16695	9;9;7;7;7;5;3;3	9;9;7;7;7;5;3;3	2;2;0;0;0;0;0;0	Histone H3;Histone H3.3;Histone H3.1t	H3F3B;H3F3A;HIST3H3	;;;;;	8	9	9	2	8	8	7	8	2	8	7	4	5	7	8	8	8	7	8	7	8	7	7	7	7	7	7	7	6	7	6	7	7	7	6	6	6	6	5	5	7	7
K7EQ02;K7EQ55;K7EK33;Q96EP5	K7EQ02;K7EQ55;K7EK33;Q96EP5	7;7;7;7	7;7;7;7	7;7;7;7	DAZ-associated protein 1	DAZAP1	;;;	4	7	7	7	5	5	5	5	3	5	4	1	4	6	6	6	7	3	3	5	5	7	6	6	6	3	4	7	6	5	6	5	5	4	5	3	6	4	5	3	3	5
K7EKI0;Q92817;K7EQ87;A8MZ36	K7EKI0;Q92817	26;26;2;1	26;26;2;1	26;26;2;1	Envoplakin	EVPL	;	4	26	26	26	3	0	2	10	1	1	1	0	2	2	5	9	1	0	3	9	7	10	10	11	19	0	0	7	0	9	24	13	0	23	7	0	20	3	10	5	0	3
K7EKI8;O60437;K7EQ71	K7EKI8;O60437;K7EQ71	59;59;33	59;59;33	59;59;33	Periplakin	PPL	;;	3	59	59	59	11	3	3	25	4	23	7	2	9	15	27	21	11	4	13	18	37	23	30	27	43	13	6	29	3	37	53	33	3	52	16	13	34	23	29	15	1	20
K7EKP2	K7EKP2	5	1	1		PPY		1	5	1	1	1	0	0	0	1	1	1	1	0	0	1	1	1	2	2	1	0	0	1	0	2	5	1	0	2	2	2	1	0	2	1	2	1	1	1	2	1	1
K7ELL7;P14314;K7EPW7;A0A0C4DGP4;K7EKX1;K7EJ70;K7EIP3	K7ELL7;P14314	14;13;4;4;3;3;2	14;13;4;4;3;3;2	14;13;4;4;3;3;2	Glucosidase 2 subunit beta	PRKCSH	;	7	14	14	14	8	10	8	8	2	7	8	4	8	7	8	10	11	12	11	11	12	11	12	11	11	11	11	11	12	12	10	11	10	12	11	9	9	10	11	8	11	9
K7ELV2;Q96EE3;K7ENI5;K7EP88	K7ELV2;Q96EE3;K7ENI5;K7EP88	3;3;2;2	3;3;2;2	3;3;2;2	Nucleoporin SEH1	SEH1L	;;;	4	3	3	3	0	0	0	0	0	0	1	0	0	1	0	1	1	0	1	0	1	1	0	1	1	1	1	0	0	1	2	0	0	1	0	1	0	0	0	0	1	0
K7ELX4;P22830;K7EKP7;K7EPN2;K7EJM8	K7ELX4;P22830;K7EKP7	3;3;2;1;1	3;3;2;1;1	3;3;2;1;1	Ferrochelatase, mitochondrial	FECH	;;	5	3	3	3	3	3	1	3	2	1	2	2	2	1	2	3	1	2	3	2	2	3	3	1	3	2	0	3	1	2	2	3	2	3	2	2	2	3	1	1	3	2
K7EM18;P41567;O60739;K7EQP2	K7EM18;P41567;O60739	9;9;5;1	9;9;5;1	9;9;5;1	Eukaryotic translation initiation factor 1;Eukaryotic translation initiation factor 1b	EIF1;EIF1B	;;	4	9	9	9	4	1	3	4	2	3	2	2	3	4	5	6	4	7	4	4	5	5	4	4	5	5	4	5	6	6	6	6	5	6	6	6	4	4	3	4	5	4
K7EM38;J3KT65;F8WCH0	K7EM38;J3KT65	19;18;4	1;0;0	1;0;0		ACTG1	;	3	19	1	1	16	16	16	17	11	15	15	10	11	14	16	15	16	13	13	14	13	12	12	13	15	12	14	12	15	15	14	16	15	12	14	13	13	15	14	14	13	15
K7ES98;K7EM85;Q92619;F5H1R4;K7ES92;K7EQA4	K7ES98;K7EM85;Q92619;F5H1R4;K7ES92	4;4;4;3;2;1	4;4;4;3;2;1	4;4;4;3;2;1	Minor histocompatibility protein HA-1;Minor histocompatibility antigen HA-1	HMHA1	;;;;	6	4	4	4	1	0	0	2	0	0	0	0	0	1	1	3	3	3	1	3	2	0	2	2	1	1	1	1	3	2	3	1	3	1	2	2	0	2	2	2	2	0
K7EMW4;Q969V3;K7EQ66;K7ELZ9;K7ENM2;A0A0C4DGP7	K7EMW4;Q969V3;K7EQ66;K7ELZ9;K7ENM2;A0A0C4DGP7	2;2;1;1;1;1	2;2;1;1;1;1	2;2;1;1;1;1	Nicalin	NCLN	;;;;;	6	2	2	2	1	1	1	1	2	0	1	0	2	1	0	0	0	0	0	0	0	0	0	0	0	1	0	0	1	1	0	1	0	1	0	0	0	1	0	1	1	0
K7ENT6;K7ERG3	K7ENT6;K7ERG3	26;21	5;5	5;5		TPM4	;	2	26	5	5	20	21	19	21	13	21	19	14	17	20	18	20	21	16	15	17	17	16	15	17	21	16	17	19	19	15	13	20	16	14	19	16	15	14	19	21	17	19
K7EP06;O43148	K7EP06;O43148	2;2	2;2	2;2	mRNA cap guanine-N7 methyltransferase	RNMT	;	2	2	2	2	1	0	0	0	0	1	0	0	0	1	0	1	1	1	0	0	1	1	1	0	1	0	1	0	1	1	2	1	1	1	1	1	1	1	1	0	1	0
K7EP32;Q9BZV1;K7EJ02	K7EP32;Q9BZV1	6;6;1	6;6;1	6;6;1	UBX domain-containing protein 6	UBXN6	;	3	6	6	6	5	4	1	3	2	3	2	1	0	4	2	3	5	3	5	4	2	5	3	4	3	3	1	3	3	4	3	3	5	6	3	4	3	5	1	1	5	5
K7EP45;Q9BRG1;K7EKV4	K7EP45;Q9BRG1;K7EKV4	2;2;1	2;2;1	2;2;1	Vacuolar protein-sorting-associated protein 25	VPS25	;;	3	2	2	2	1	1	1	1	1	0	0	0	1	0	0	1	0	0	0	1	2	1	1	1	1	0	0	1	2	1	2	1	1	1	1	0	0	1	0	1	0	0
K7EPP7;K7ESP1;Q99615;K7EIH8;K7EJE9;K7EK03;K7EJ24;K7EJL5;K7EN19;K7EJV7;K7ER44;K7ELJ8	K7EPP7;K7ESP1;Q99615;K7EIH8	5;5;5;4;1;1;1;1;1;1;1;1	5;5;5;4;1;1;1;1;1;1;1;1	5;5;5;4;1;1;1;1;1;1;1;1	DnaJ homolog subfamily C member 7	DNAJC7	;;;	12	5	5	5	0	1	0	0	0	0	0	0	0	1	0	2	0	1	1	1	2	2	3	2	1	0	0	3	1	0	5	2	2	2	2	1	1	1	2	0	0	2
K7EQA8;Q86X55	K7EQA8;Q86X55	1;1	1;1	1;1	Histone-arginine methyltransferase CARM1	CARM1	;	2	1	1	1	1	1	0	1	0	1	0	0	0	0	1	1	1	1	1	1	1	1	1	1	0	0	1	1	1	0	1	1	0	1	1	0	1	1	0	0	1	1
K7EQV3	K7EQV3	1	1	1		MATK		1	1	1	1	0	0	0	0	1	0	0	1	1	0	0	0	0	0	0	0	0	0	0	0	0	1	0	0	0	1	0	0	0	0	0	0	0	0	0	1	0	0
K7EQX8;Q6ZR64	K7EQX8;Q6ZR64	2;2	2;2	2;2		MXRA7	;	2	2	2	2	0	0	1	0	0	1	0	0	1	1	0	0	1	1	0	1	0	0	1	1	1	0	1	0	0	1	0	0	0	1	1	1	0	1	1	0	1	1
K7ERC8;Q06136	K7ERC8;Q06136	2;1	2;1	2;1	3-ketodihydrosphingosine reductase	KDSR	;	2	2	2	2	1	1	2	1	1	1	1	1	1	1	1	1	1	1	1	2	1	2	2	2	2	1	1	1	1	1	1	0	0	2	1	1	1	0	2	1	1	2
K7ERG9;P00746	K7ERG9;P00746	6;6	6;6	6;6	Complement factor D	CFD	;	2	6	6	6	5	4	1	4	0	5	3	2	0	5	5	4	5	4	4	4	5	5	5	5	2	4	5	4	5	5	2	6	3	5	4	6	5	4	5	2	6	4
K7ERI9;P02654;K7EKP1;K7EJI9;K7ELM9;K7EPF9	K7ERI9;P02654;K7EKP1;K7EJI9;K7ELM9;K7EPF9	4;4;3;3;3;3	4;4;3;3;3;3	4;4;3;3;3;3	Apolipoprotein C-I;Truncated apolipoprotein C-I	APOC1	;;;;;	6	4	4	4	2	3	3	3	1	4	4	1	3	2	3	3	4	2	3	2	2	2	1	2	2	2	2	2	2	4	2	3	2	1	2	2	3	2	2	2	2	2
K7ES70;P55083	K7ES70;P55083	8;8	8;8	8;8	Microfibril-associated glycoprotein 4	MFAP4	;	2	8	8	8	7	3	4	4	2	2	6	4	1	6	6	6	7	3	4	3	4	5	2	4	5	3	6	4	3	6	2	5	3	5	7	5	4	4	3	3	4	2
K7ESC6;O60262	K7ESC6;O60262	1;1	1;1	1;1	Guanine nucleotide-binding protein subunit gamma;Guanine nucleotide-binding protein G(I)/G(S)/G(O) subunit gamma-7	GNG7	;	2	1	1	1	1	1	0	1	0	1	1	0	0	1	1	1	1	1	1	1	1	1	1	1	1	1	1	1	1	1	0	1	1	1	1	1	1	1	1	0	1	1
K7N7A8;P29972	K7N7A8;P29972	1;1	1;1	1;1	Aquaporin-1	AQP1	;	2	1	1	1	0	0	0	0	1	0	1	1	0	1	0	0	0	0	1	1	0	1	1	0	0	1	0	1	1	1	0	0	0	0	1	1	1	1	1	1	0	0
L0R6Q1	L0R6Q1	2	2	2		SLC35A4		1	2	2	2	2	1	0	1	0	0	0	0	0	0	1	1	1	0	0	0	1	1	1	1	1	0	0	1	1	0	1	0	1	1	0	0	0	1	0	0	1	1
M0QWZ7;Q9NP81;M0R2C6;B4DJM9;M0R259;M0R1C0;M0R2H5;M0QX29	M0QWZ7;Q9NP81;M0R2C6	5;5;4;2;2;1;1;1	5;5;4;2;2;1;1;1	5;5;4;2;2;1;1;1	Serine--tRNA ligase, mitochondrial	SARS2	;;	8	5	5	5	2	1	0	1	0	1	2	0	1	3	1	2	0	0	2	2	3	4	3	2	3	2	1	3	2	2	3	3	2	4	4	1	3	5	2	0	0	0
M0QXB4;O14579;M0R061	M0QXB4;O14579	14;14;5	14;14;5	14;14;5	Coatomer subunit epsilon	COPE	;	3	14	14	14	9	11	10	13	5	12	11	4	6	13	11	14	11	11	11	11	11	11	12	10	8	11	8	12	12	12	12	13	11	11	12	11	12	12	10	7	10	11
M0QXH0;Q99757	M0QXH0;Q99757	1;1	1;1	1;1	Thioredoxin, mitochondrial	TXN2	;	2	1	1	1	1	1	1	1	0	1	1	0	0	1	1	1	1	1	1	1	1	1	1	1	1	1	1	1	1	1	1	1	0	1	1	1	1	1	1	1	1	1
M0R0P1;M0QXL5;M0R2Q4;P22087;M0R299;M0R2U2;M0R1H0;M0R2B0;A6NHQ2	M0R0P1;M0QXL5;M0R2Q4;P22087;M0R299;M0R2U2;M0R1H0;M0R2B0	6;6;6;6;5;3;3;3;1	6;6;6;6;5;3;3;3;1	6;6;6;6;5;3;3;3;1	rRNA 2-O-methyltransferase fibrillarin	FBL	;;;;;;;	9	6	6	6	5	5	4	4	2	5	3	2	3	4	4	5	5	3	4	4	4	5	4	4	4	2	3	3	3	4	3	4	4	4	3	4	5	4	3	3	3	3
M0QXN5;P37198	M0QXN5;P37198	4;4	4;4	4;4	Nuclear pore glycoprotein p62	NUP62	;	2	4	4	4	3	3	3	4	1	2	2	2	3	3	3	3	3	3	3	3	3	3	2	2	3	3	3	3	3	3	4	3	3	2	2	3	2	2	3	4	3	4
M0QYR1;P08621;M0QX04	M0QYR1;P08621	5;5;1	5;5;1	5;5;1	U1 small nuclear ribonucleoprotein 70 kDa	SNRNP70	;	3	5	5	5	3	3	3	3	4	3	3	1	5	2	2	3	3	2	4	4	4	4	3	2	5	5	4	4	4	3	4	3	3	3	4	4	5	4	2	5	2	2
M0R0N4;X6R390;M0QYZ2;P53680;M0R1S0;M0QZ21	M0R0N4;X6R390;M0QYZ2;P53680;M0R1S0;M0QZ21	2;2;2;2;1;1	2;2;2;2;1;1	2;2;2;2;1;1	AP-2 complex subunit sigma	AP2S1	;;;;;	6	2	2	2	1	2	2	2	1	1	1	2	0	1	1	2	2	2	2	2	2	2	2	2	1	2	1	2	2	1	2	2	2	1	1	2	2	2	1	1	2	2
M0QZC5;P62280;M0R1H6;M0R1H5	M0QZC5;P62280	11;11;5;1	11;11;5;1	11;11;5;1	40S ribosomal protein S11	RPS11	;	4	11	11	11	10	8	9	9	6	9	9	6	7	7	9	7	8	6	5	5	7	7	5	7	7	4	8	6	5	6	8	6	5	5	4	7	6	6	6	4	4	3
M0QZR4;Q92888;M0QYC1;M0R3H5;M0QZH8;M0QYS3	M0QZR4;Q92888	5;5;2;1;1;1	5;5;2;1;1;1	5;5;2;1;1;1	Rho guanine nucleotide exchange factor 1	ARHGEF1	;	6	5	5	5	3	2	1	2	1	1	0	0	1	1	2	3	2	2	2	2	2	1	3	3	2	1	1	3	3	1	3	2	2	2	1	2	2	2	1	1	2	3
M0R0C3;M0R2F8;Q3ZCQ8	M0R0C3;M0R2F8;Q3ZCQ8	2;2;2	2;2;2	2;2;2	Mitochondrial import inner membrane translocase subunit TIM50	TIMM50	;;	3	2	2	2	1	1	0	2	0	0	1	0	0	2	0	0	1	0	0	0	1	1	1	0	1	0	1	1	1	0	0	1	1	1	1	1	1	0	0	0	0	1
M0R0F0;P46782;M0QZN2;M0R0R2	M0R0F0;P46782;M0QZN2;M0R0R2	9;9;7;7	9;9;7;7	9;9;7;7	40S ribosomal protein S5;40S ribosomal protein S5, N-terminally processed	RPS5	;;;	4	9	9	9	8	6	5	6	4	6	5	3	6	5	6	6	6	5	4	5	6	5	4	5	5	7	5	3	5	3	6	5	3	2	4	4	3	5	4	4	2	4
M0R3D6;M0R1A7;M0R117;Q02543;M0R0P7	M0R3D6;M0R1A7;M0R117;Q02543;M0R0P7	8;8;8;8;5	8;8;8;8;5	8;8;8;8;5	60S ribosomal protein L18a	RPL18A	;;;;	5	8	8	8	2	3	3	4	1	2	1	1	4	2	3	2	2	1	1	3	2	1	5	4	3	0	1	3	5	1	5	3	3	3	2	2	5	2	3	2	2	4
M0R165;Q9UBC2;M0R2S2;M0R3I1;K7EJR2;M0R330;M0QX30;M0R1V5	M0R165;Q9UBC2;M0R2S2	10;10;7;2;1;1;1;1	10;10;7;2;1;1;1;1	10;10;7;2;1;1;1;1	Epidermal growth factor receptor substrate 15-like 1	EPS15L1	;;	8	10	10	10	4	2	2	4	1	1	4	1	2	2	2	5	3	5	4	8	4	5	9	9	5	5	4	6	5	8	8	5	6	9	8	7	5	5	7	5	5	6
M0R1T5;O43633;M0R1L7	M0R1T5;O43633;M0R1L7	4;4;3	4;4;3	4;4;3	Charged multivesicular body protein 2a	CHMP2A	;;	3	4	4	4	1	2	0	2	1	1	1	1	1	1	1	1	2	2	1	2	1	2	0	0	2	3	1	2	3	2	2	2	1	2	1	2	2	2	2	0	2	1
M0R208;Q16740	M0R208;Q16740	1;1	1;1	1;1	ATP-dependent Clp protease proteolytic subunit;ATP-dependent Clp protease proteolytic subunit, mitochondrial	CLPP	;	2	1	1	1	1	0	0	0	1	0	0	1	1	1	1	0	0	0	0	0	0	0	1	1	0	1	0	0	0	1	1	0	0	0	0	0	0	0	0	1	0	0
M0R221;M0R2B8;P09012;M0R0G9;M0QXK2;M0QZG7;M0R268	M0R221;M0R2B8;P09012;M0R0G9;M0QXK2;M0QZG7;M0R268	6;6;6;5;5;5;3	4;4;4;3;3;3;1	4;4;4;3;3;3;1	U1 small nuclear ribonucleoprotein A	SNRPA	;;;;;;	7	6	4	4	3	3	2	3	1	3	1	2	1	3	4	6	5	2	3	3	4	3	4	4	4	2	3	5	5	4	6	5	4	5	5	1	5	3	4	4	3	3
M0R3C3;Q9NZ01	M0R3C3;Q9NZ01	2;2	2;2	2;2	Very-long-chain enoyl-CoA reductase	TECR	;	2	2	2	2	1	1	1	1	1	0	1	1	1	1	1	1	1	0	0	0	2	0	1	0	1	1	1	0	0	1	2	0	1	1	1	0	1	1	0	1	0	0
O00115;K7ENE5	O00115;K7ENE5	5;3	5;3	5;3	Deoxyribonuclease-2-alpha	DNASE2	;	2	5	5	5	5	1	3	5	1	2	3	0	2	4	5	2	3	1	3	3	4	3	4	5	3	0	2	1	4	2	3	1	4	3	3	2	2	4	3	2	2	3
O00116;A0A1B0GWA2;B8ZZ81	O00116;A0A1B0GWA2	8;6;2	8;6;2	8;6;2	Alkyldihydroxyacetonephosphate synthase, peroxisomal	AGPS	;	3	8	8	8	4	1	3	5	1	2	1	1	1	3	3	7	2	3	2	6	5	5	7	8	4	3	2	6	4	5	8	7	0	4	6	2	5	7	3	5	0	5
O00139	O00139	3	3	3	Kinesin-like protein KIF2A	KIF2A		1	3	3	3	1	1	0	0	3	1	1	1	3	3	2	1	2	2	1	2	2	2	2	1	1	2	2	2	3	2	2	3	2	1	1	1	2	2	1	2	1	2
O00148;K7EQN7;K7EPJ3;A0A0D9SEM9	O00148;K7EQN7;K7EPJ3	14;8;7;2	3;2;1;2	3;2;1;2	ATP-dependent RNA helicase DDX39A	DDX39A	;;	4	14	3	3	10	8	10	12	3	7	8	2	4	10	10	11	10	10	10	10	10	10	11	10	9	7	9	10	10	8	12	10	12	10	12	8	10	8	10	9	10	11
O00151	O00151	24	24	24	PDZ and LIM domain protein 1	PDLIM1		1	24	24	24	21	18	16	19	10	18	17	8	12	19	20	19	19	19	20	20	22	19	20	18	21	16	21	20	21	20	21	20	18	18	20	21	19	16	20	16	17	17
O00154;K7EKP8	O00154;K7EKP8	8;6	8;6	8;6	Cytosolic acyl coenzyme A thioester hydrolase	ACOT7	;	2	8	8	8	4	4	3	5	0	4	2	0	1	2	2	5	1	1	4	2	5	2	8	7	2	3	1	3	2	2	6	3	2	3	2	1	4	2	5	2	1	4
O00159;F5H6E2;I3L204;I3L4D4;I3L501;I3L3Y6;I3L168;I3L3F5	O00159;F5H6E2	38;37;16;10;10;10;9;9	38;37;16;10;10;10;9;9	38;37;16;10;10;10;9;9	Unconventional myosin-Ic	MYO1C	;	8	38	38	38	23	21	17	23	11	14	17	9	12	22	21	28	22	20	25	24	28	24	27	27	21	13	19	26	25	16	18	19	19	23	22	18	20	21	21	19	18	20
O00160;M0QXU5;M0QXU2;M0QY89	O00160	9;1;1;1	5;1;1;1	5;1;1;1	Unconventional myosin-If	MYO1F		4	9	5	5	4	7	6	6	2	2	1	1	3	2	4	2	2	3	3	6	8	4	8	6	4	2	3	2	7	4	5	2	4	3	4	1	2	4	6	4	3	4
O00170;E9PMH2;V9GYQ3	O00170;E9PMH2	13;8;3	13;8;3	13;8;3	AH receptor-interacting protein	AIP	;	3	13	13	13	8	7	6	7	2	7	4	3	2	7	7	8	9	7	7	10	8	8	9	8	9	5	6	9	9	5	9	7	6	10	10	6	7	7	8	7	7	7
O00182;J3KS82;J3KSY2;Q6DKI2;Q3B8N2;J3QS92;J3QSH0;J3KT17;J3QR96;J3QRN8;J3KSV0;K7EPS0;J3KSA0	O00182	7;3;3;3;3;2;2;2;2;1;1;1;1	7;3;3;3;3;2;2;2;2;1;1;1;1	7;3;3;3;3;2;2;2;2;1;1;1;1	Galectin-9	LGALS9		13	7	7	7	6	4	5	5	1	3	2	1	1	5	6	6	4	4	3	5	6	5	7	5	5	3	5	5	4	4	6	5	5	6	5	5	4	5	5	1	4	3
O00186	O00186	7	7	7	Syntaxin-binding protein 3	STXBP3		1	7	7	7	2	2	1	1	0	1	2	1	2	3	2	3	2	2	2	3	2	3	2	6	3	2	2	2	3	1	1	2	0	0	1	1	1	2	1	3	0	0
O00194;K7ES41	O00194	3;1	3;1	3;1	Ras-related protein Rab-27B	RAB27B		2	3	3	3	1	0	0	3	1	0	0	1	1	0	1	2	1	0	0	0	0	1	1	2	0	0	0	1	0	0	1	2	0	0	2	0	1	1	2	2	0	1
O00203;Q13367;H0YBD0	O00203	12;2;1	12;2;1	12;2;1	AP-3 complex subunit beta-1	AP3B1		3	12	12	12	7	7	4	7	4	4	4	2	3	9	1	5	4	5	5	7	8	5	10	10	5	7	3	6	10	7	10	8	6	5	8	6	8	6	9	4	6	7
O00231;J3QRY4;J3QS13	O00231	17;7;2	17;7;2	17;7;2	26S proteasome non-ATPase regulatory subunit 11	PSMD11		3	17	17	17	13	10	14	14	5	13	10	5	9	11	11	12	12	11	12	14	14	14	11	14	11	12	10	13	13	9	14	12	11	10	11	13	13	12	10	7	11	11
O00232;J3KTJ5;J3KSK1	O00232	15;1;1	15;1;1	15;1;1	26S proteasome non-ATPase regulatory subunit 12	PSMD12		3	15	15	15	6	5	8	6	5	3	2	5	6	6	5	7	7	6	7	11	9	8	10	10	9	8	5	6	9	8	11	9	7	10	7	9	10	8	8	8	6	8
O00264	O00264	3	2	2	Membrane-associated progesterone receptor component 1	PGRMC1		1	3	2	2	1	1	2	1	1	0	2	1	2	2	1	1	0	0	0	2	1	1	1	2	1	2	1	1	2	0	2	2	0	2	2	0	2	1	2	0	0	1
O00267	O00267	3	3	3	Transcription elongation factor SPT5	SUPT5H		1	3	3	3	2	1	1	2	0	1	0	0	0	1	1	1	2	1	1	1	1	2	2	3	1	0	1	0	0	1	1	2	1	2	0	0	2	2	2	1	0	1
O00291;C9JMG5	O00291	8;1	8;1	8;1	Huntingtin-interacting protein 1	HIP1		2	8	8	8	3	2	2	2	0	3	2	0	0	6	2	5	4	2	7	4	3	6	5	5	5	3	3	5	4	5	2	4	1	5	6	3	4	6	4	4	3	6
O00299	O00299	22	22	22	Chloride intracellular channel protein 1	CLIC1		1	22	22	22	19	18	17	18	11	19	16	12	15	18	17	19	17	15	18	19	20	18	19	18	20	18	18	18	17	20	21	19	18	18	20	19	18	19	19	18	17	17
O00303;H0YDT6;E9PQV8;A0A1W2PP79	O00303	10;2;2;2	10;2;2;2	10;2;2;2	Eukaryotic translation initiation factor 3 subunit F	EIF3F		4	10	10	10	7	8	5	6	3	7	3	3	4	8	6	8	6	7	7	8	8	6	7	7	6	6	5	6	7	6	8	5	9	8	9	5	7	7	6	6	7	6
O00330;E9PLU0;E9PRI6;H0YD97	O00330	6;2;2;2	6;2;2;2	6;2;2;2	Pyruvate dehydrogenase protein X component, mitochondrial	PDHX		4	6	6	6	3	1	1	2	2	1	3	2	2	2	2	3	3	1	2	4	4	5	3	5	4	6	1	3	4	5	4	4	2	4	5	2	2	5	4	5	2	3
O00338;B8ZZF7;B4DLP0;H7BZ17;H7C420;C9JSR0	O00338;B8ZZF7;B4DLP0;H7BZ17	5;4;4;3;1;1	5;4;4;3;1;1	5;4;4;3;1;1	Sulfotransferase 1C2;Sulfotransferase	SULT1C2	;;;	6	5	5	5	1	1	4	4	1	1	1	0	0	4	3	2	0	1	1	4	1	2	1	5	0	2	0	3	0	1	0	1	0	0	1	0	3	2	2	2	0	1
O00391;A8MXT8	O00391	11;1	11;1	11;1	Sulfhydryl oxidase 1	QSOX1		2	11	11	11	5	5	5	6	0	3	3	0	1	4	2	9	3	4	7	6	3	6	5	6	1	4	0	6	6	6	3	7	5	8	6	2	6	4	4	6	5	6
O00401	O00401	9	9	9	Neural Wiskott-Aldrich syndrome protein	WASL		1	9	9	9	3	3	3	4	1	6	2	2	3	7	3	7	5	1	8	4	2	5	6	2	3	3	1	4	3	7	4	3	1	7	5	2	5	5	4	5	4	5
O00410;H0Y8C6;E7ETV3;E7EQT5;C9JZD8;C9JZ53;C9JMV5;H0Y3V4;E7EWK4;E7EX05;E7EV12;O60518	O00410;H0Y8C6	14;12;4;3;2;2;2;2;1;1;1;1	14;12;4;3;2;2;2;2;1;1;1;1	14;12;4;3;2;2;2;2;1;1;1;1	Importin-5	IPO5	;	12	14	14	14	2	4	8	6	2	4	4	3	6	7	2	5	3	4	3	6	5	4	9	9	2	6	6	5	7	3	8	4	7	4	6	2	9	6	5	3	1	10
X6RAL5;O00422;H7BZW6	X6RAL5;O00422;H7BZW6	2;2;1	2;2;1	2;2;1	Histone deacetylase complex subunit SAP18	SAP18	;;	3	2	2	2	1	2	1	1	0	0	1	1	0	1	1	2	2	1	0	2	2	2	2	2	1	1	1	1	2	2	1	1	1	2	2	2	1	1	1	0	1	0
O00425;F8WD15;Q9NZI8	O00425	8;2;1	8;2;1	7;2;0	Insulin-like growth factor 2 mRNA-binding protein 3	IGF2BP3		3	8	8	7	1	0	3	0	0	1	0	0	1	2	1	3	0	1	2	3	1	4	7	6	1	0	0	5	0	3	7	3	0	7	1	0	6	6	1	5	0	3
O00429;G8JLD5;F8VZ52;F8VUJ9;B4DPZ9;F8W1W3;B4DDQ3;F8VR28;F8VYL3;H0YI79;H0YHY4	O00429;G8JLD5	23;22;9;7;6;6;6;4;4;2;2	23;22;9;7;6;6;6;4;4;2;2	23;22;9;7;6;6;6;4;4;2;2	Dynamin-1-like protein	DNM1L	;	11	23	23	23	11	13	16	12	2	11	8	3	3	13	15	17	13	9	9	15	14	16	16	18	14	12	6	18	14	9	20	17	9	16	15	5	9	16	11	7	8	12
O00442;A6NIC1	O00442	8;2	8;2	8;2	RNA 3-terminal phosphate cyclase	RTCA		2	8	8	8	4	2	2	5	2	0	3	3	1	2	5	4	2	1	2	5	6	6	6	6	4	3	2	6	5	4	8	5	5	5	3	2	6	4	4	4	2	7
O00468;A0A087X208;H0Y5U1	O00468;A0A087X208	42;40;8	42;40;8	42;40;8	Agrin;Agrin N-terminal 110 kDa subunit;Agrin C-terminal 110 kDa subunit;Agrin C-terminal 90 kDa fragment;Agrin C-terminal 22 kDa fragment	AGRN	;	3	42	42	42	26	11	11	19	10	5	16	13	12	29	21	34	22	5	23	14	38	31	29	22	29	26	9	12	5	28	23	20	9	36	34	25	13	28	19	17	4	11
O00479	O00479	2	2	2	High mobility group nucleosome-binding domain-containing protein 4	HMGN4		1	2	2	2	2	1	2	2	1	2	1	2	2	2	1	1	0	0	0	0	1	0	0	0	1	1	0	0	0	0	0	1	0	0	0	0	0	0	1	0	0	0
O00483	O00483	3	3	3	Cytochrome c oxidase subunit NDUFA4	NDUFA4		1	3	3	3	2	2	2	1	0	1	2	1	2	3	1	2	2	1	2	2	2	2	2	2	2	3	1	2	2	3	1	2	2	2	2	2	2	2	2	2	2	2
O00487;C9JW37	O00487	7;2	7;2	7;2	26S proteasome non-ATPase regulatory subunit 14	PSMD14		2	7	7	7	7	7	5	7	3	6	6	3	2	6	5	6	6	4	6	6	7	7	7	6	5	6	3	6	5	6	7	6	6	6	7	5	7	7	3	5	6	6
O00499	O00499	6	6	6	Myc box-dependent-interacting protein 1	BIN1		1	6	6	6	3	3	3	2	1	3	3	3	0	4	3	4	3	6	2	5	3	3	5	5	2	5	2	3	3	4	3	2	5	5	5	3	4	5	3	2	4	1
O00505;H0Y4S9	O00505	9;1	9;1	6;1	Importin subunit alpha-4	KPNA3		2	9	9	6	4	5	5	6	1	5	4	0	2	6	5	5	4	4	7	9	6	8	6	5	7	7	5	9	7	7	6	5	6	5	7	5	7	7	7	7	8	7
O00515;E9PDI4;A0A0J9YYF6;A0A0J9YW63;H0Y901;A0A0J9YVY2	O00515;E9PDI4	15;13;4;4;4;3	15;13;4;4;4;3	15;13;4;4;4;3	Ladinin-1	LAD1	;	6	15	15	15	8	3	8	8	5	4	3	3	7	6	8	11	4	1	3	6	8	10	8	10	5	5	5	8	2	6	9	10	0	9	10	5	9	8	7	7	0	4
O00534;B4DHS6	O00534	12;5	12;5	12;5	von Willebrand factor A domain-containing protein 5A	VWA5A		2	12	12	12	6	4	4	7	4	4	6	3	4	7	9	4	5	6	5	6	6	5	9	8	5	8	5	7	3	7	7	8	5	7	7	6	5	8	5	5	3	7
O00560;B4DHN5;E9PBU7;G5EA09	O00560;B4DHN5;E9PBU7;G5EA09	7;5;5;5	7;5;5;5	7;5;5;5	Syntenin-1	SDCBP	;;;	4	7	7	7	4	4	5	4	2	4	2	3	0	4	4	6	5	5	6	5	5	7	7	7	7	3	5	7	4	7	6	6	4	6	5	4	5	5	6	3	5	5
O00567;H0Y653;H0YDU4;Q5JXT2	O00567	13;6;6;5	13;6;6;5	13;6;6;5	Nucleolar protein 56	NOP56		4	13	13	13	7	6	6	8	5	3	2	5	8	5	8	5	9	4	5	9	7	7	6	6	6	3	4	4	8	8	7	7	6	8	9	3	8	6	5	7	5	5
Q5VZ73;O00585	Q5VZ73;O00585	3;3	3;3	3;3	C-C motif chemokine 21	CCL21	;	2	3	3	3	0	0	1	0	1	0	0	0	0	0	0	0	0	0	0	0	0	0	0	0	0	0	1	0	0	1	0	0	3	0	0	0	0	0	0	1	0	0
O00592	O00592	4	4	4	Podocalyxin	PODXL		1	4	4	4	3	1	1	0	1	2	0	0	2	3	1	2	0	0	3	1	1	4	4	0	2	1	1	2	0	4	3	2	0	1	3	0	4	1	3	0	0	0
O00629;H7C4F6	O00629	8;3	5;3	5;3	Importin subunit alpha-3	KPNA4		2	8	5	5	6	6	5	7	2	6	3	2	3	6	7	6	7	5	6	7	5	7	8	7	7	7	5	6	7	7	7	7	6	6	7	4	7	7	6	7	5	8
O00743	O00743	8	8	8	Serine/threonine-protein phosphatase 6 catalytic subunit;Serine/threonine-protein phosphatase 6 catalytic subunit, N-terminally processed	PPP6C		1	8	8	8	6	4	4	5	2	2	3	2	1	4	5	5	3	1	1	4	4	2	4	6	6	3	2	3	2	4	3	4	4	5	4	2	3	2	4	4	2	4
O00754;M0QZ24;M0R174;M0QZG6	O00754	11;4;2;1	11;4;2;1	10;4;2;0	Lysosomal alpha-mannosidase;Lysosomal alpha-mannosidase A peptide;Lysosomal alpha-mannosidase B peptide;Lysosomal alpha-mannosidase C peptide;Lysosomal alpha-mannosidase D peptide;Lysosomal alpha-mannosidase E peptide	MAN2B1		4	11	11	10	4	6	3	6	0	5	1	0	0	5	5	5	8	4	5	4	6	7	8	7	3	7	2	4	8	7	4	5	6	6	7	4	3	8	5	2	1	8
O00757	O00757	3	2	2	Fructose-1,6-bisphosphatase isozyme 2	FBP2		1	3	2	2	2	2	1	2	1	1	2	1	3	3	3	2	2	2	2	2	2	2	2	3	1	2	2	2	2	2	2	3	2	2	2	2	2	1	2	1	1	0
O00764;F2Z2Y4;A8MV33	O00764;F2Z2Y4	18;16;1	18;16;1	17;16;0	Pyridoxal kinase	PDXK	;	3	18	18	17	12	11	10	12	7	11	11	6	5	11	11	10	8	10	8	13	12	11	13	12	10	10	8	10	10	9	11	12	9	12	13	6	13	12	10	8	9	11
O14498;H0YN67;H0YL90	O14498;H0YN67;H0YL90	7;4;4	7;4;4	7;4;4	Immunoglobulin superfamily containing leucine-rich repeat protein	ISLR	;;	3	7	7	7	6	6	4	5	0	6	6	2	1	7	7	7	7	5	7	7	7	7	6	7	5	3	5	7	6	6	6	7	6	6	7	6	7	7	4	5	6	7
O14561;H3BNK3;I3L505	O14561;H3BNK3	4;3;1	4;3;1	4;3;1	Acyl carrier protein, mitochondrial;Acyl carrier protein	NDUFAB1	;	3	4	4	4	2	2	2	2	1	2	1	2	3	3	1	3	3	1	1	1	2	2	1	1	2	1	2	1	2	1	1	1	1	1	1	2	1	1	2	2	1	1
X6RAC9;P47813;O14602;A6NJH9	X6RAC9;P47813;O14602;A6NJH9	2;2;2;1	2;2;2;1	2;2;2;1	Eukaryotic translation initiation factor 1A, X-chromosomal;Eukaryotic translation initiation factor 1A, Y-chromosomal	EIF1AX;EIF1AY	;;;	4	2	2	2	0	0	1	1	0	0	1	0	1	0	0	0	0	0	0	0	1	1	0	1	0	1	0	0	1	0	2	0	1	1	1	0	1	1	1	1	0	0
O14617	O14617	5	5	5	AP-3 complex subunit delta-1	AP3D1		1	5	5	5	2	2	1	1	0	1	2	0	1	2	1	0	0	1	2	2	3	0	2	2	0	3	1	1	4	3	3	1	3	2	1	0	2	2	2	0	0	1
O14732;K7EL65;K7ELF8;Q6PIP6	O14732;K7EL65;K7ELF8	4;2;2;1	4;2;2;1	4;2;2;1	Inositol monophosphatase 2	IMPA2	;;	4	4	4	4	2	0	1	0	3	0	1	4	4	1	0	0	0	0	0	0	0	1	1	1	0	2	0	0	0	1	1	0	0	0	0	0	0	1	0	2	0	0
O14737;K7EQA1;Q3HM38;X6R2P6;K7ESJ4	O14737;K7EQA1	6;4;2;2;2	6;4;2;2;2	6;4;2;2;2	Programmed cell death protein 5	PDCD5	;	5	6	6	6	4	4	3	4	3	4	4	3	4	5	3	5	3	2	4	5	3	6	5	4	4	4	3	4	4	4	5	3	3	3	4	4	2	4	4	3	3	2
O14744;H0YJX6;G3V5L5;G3V580;G3V2X6;H0YJ77;G3V2L6;C9JSX3;G3V5T6;H0YJD3	O14744;H0YJX6;G3V5L5;G3V580	8;5;4;4;3;2;2;2;1;1	8;5;4;4;3;2;2;2;1;1	8;5;4;4;3;2;2;2;1;1	Protein arginine N-methyltransferase 5;Protein arginine N-methyltransferase 5, N-terminally processed	PRMT5	;;;	10	8	8	8	5	2	3	2	0	2	1	1	2	0	1	3	0	2	3	5	3	3	6	7	3	4	1	4	7	2	7	2	4	7	7	2	6	4	4	2	2	5
O14745;J3QRP6;J3QRA3	O14745	13;6;2	13;6;2	13;6;2	Na(+)/H(+) exchange regulatory cofactor NHE-RF1	SLC9A3R1		3	13	13	13	12	4	11	8	6	3	9	6	8	4	9	11	7	2	5	8	10	11	10	7	9	8	2	10	11	8	12	8	7	12	12	7	5	11	9	8	4	10
O14773;E7EV34	O14773	9;1	9;1	9;1	Tripeptidyl-peptidase 1	TPP1		2	9	9	9	7	7	5	6	1	6	6	1	2	6	7	8	6	6	4	7	7	8	8	8	4	7	6	7	7	6	7	7	7	7	8	5	5	8	7	5	5	6
O14776;G3V220;Q5VWI1	O14776;G3V220	5;4;1	5;4;1	5;4;1	Transcription elongation regulator 1	TCERG1	;	3	5	5	5	2	2	0	2	1	2	1	2	2	2	1	4	2	1	1	1	2	1	2	4	1	2	0	1	1	0	4	0	1	2	1	0	1	2	1	1	0	2
O14791	O14791	4	4	4	Apolipoprotein L1	APOL1		1	4	4	4	1	1	0	2	1	1	2	2	3	1	1	3	3	3	3	1	2	0	2	0	2	1	0	0	1	1	2	0	4	0	2	1	0	0	0	1	2	0
O14818;H0Y586;Q8TAA3;A0A087WYS6;F5GY34	O14818	13;6;5;3;2	13;6;5;3;2	13;6;5;3;2	Proteasome subunit alpha type-7	PSMA7		5	13	13	13	9	10	11	7	5	8	9	3	7	11	11	10	8	10	8	10	11	10	11	9	9	8	7	9	11	8	10	9	7	9	10	9	9	8	10	4	7	9
O14841	O14841	8	8	8	5-oxoprolinase	OPLAH		1	8	8	8	4	0	3	2	1	3	0	0	1	1	2	2	3	0	0	6	1	1	4	5	1	0	0	1	1	1	1	4	1	1	2	0	6	0	0	0	0	0
O14879	O14879	17	17	17	Interferon-induced protein with tetratricopeptide repeats 3	IFIT3		1	17	17	17	2	6	3	14	1	1	0	2	1	2	6	4	3	1	0	1	13	6	10	4	8	1	2	0	6	6	17	9	1	12	7	3	0	4	5	9	2	1
Q5VV87;Q5VV89;O14880	Q5VV87;Q5VV89;O14880	1;1;1	1;1;1	1;1;1	Microsomal glutathione S-transferase 3	MGST3	;;	3	1	1	1	1	0	0	0	0	0	0	0	0	1	1	1	0	1	1	0	1	1	1	1	0	0	1	0	1	1	1	1	1	1	1	1	1	1	0	0	1	0
O14907;A0A087X282	O14907;A0A087X282	4;2	4;2	4;2	Tax1-binding protein 3	TAX1BP3	;	2	4	4	4	3	4	3	2	2	2	3	2	3	2	1	3	3	3	4	3	4	3	2	4	3	3	2	2	2	1	2	3	1	3	3	3	1	2	1	2	2	3
O14933;E9PQT7	O14933	3;1	3;1	3;1	Ubiquitin/ISG15-conjugating enzyme E2 L6	UBE2L6		2	3	3	3	2	2	2	2	1	1	0	0	0	2	2	1	1	1	1	2	1	2	2	2	2	2	1	1	3	1	3	2	2	3	2	2	2	1	2	0	1	2
O14936;Q5JS74;Q5JS72;Q5JS79	O14936;Q5JS74	5;4;2;1	5;4;2;1	5;4;2;1	Peripheral plasma membrane protein CASK	CASK	;	4	5	5	5	3	3	0	2	0	0	2	2	2	2	2	4	3	1	4	3	3	3	4	4	0	3	1	4	3	3	3	3	2	4	2	3	3	2	2	2	1	4
O14957	O14957	1	1	1	Cytochrome b-c1 complex subunit 10	UQCR11		1	1	1	1	0	0	0	0	0	0	0	0	1	0	0	0	0	0	0	1	0	0	1	0	0	1	0	0	1	1	1	1	0	1	0	0	0	0	0	0	0	0
O14964;I3L1P5;I3L2H4;I3L165;I3L1E3	O14964;I3L1P5	8;4;2;2;1	8;4;2;2;1	8;4;2;2;1	Hepatocyte growth factor-regulated tyrosine kinase substrate	HGS	;	5	8	8	8	4	6	4	7	1	4	4	2	1	6	4	6	4	4	3	4	4	5	6	4	4	4	0	8	3	1	6	3	2	4	3	2	4	4	2	4	4	4
O14974;F8VZN8;H0YHI8;H0YIS4;H0YHL8;H0YIS3;F8VW28;A0A0U1RQZ1;H0YIM2;H0YIL7	O14974;F8VZN8	19;13;7;5;4;4;3;3;3;1	19;13;7;5;4;4;3;3;3;1	19;13;7;5;4;4;3;3;3;1	Protein phosphatase 1 regulatory subunit 12A	PPP1R12A	;	10	19	19	19	13	14	9	13	7	9	9	7	6	14	9	12	9	13	10	10	7	11	9	12	12	10	7	11	12	16	11	10	11	10	9	8	14	12	7	14	11	13
O14980;C9JKM9;C9IZS4;C9JQ02;C9JV99;C9J673;C9JF49;C9IYM2;H7BZC5;F8WF71	O14980	12;3;2;2;2;2;1;1;1;1	12;3;2;2;2;2;1;1;1;1	12;3;2;2;2;2;1;1;1;1	Exportin-1	XPO1		10	12	12	12	5	6	6	7	1	4	4	3	4	5	5	7	5	7	5	7	8	7	7	10	6	5	5	8	7	4	8	6	9	9	6	4	11	6	6	3	5	10
O15031;E2PU09;A6QRH1;A0A087WU36;H0YAM9;A6QRG9;F5H3A2;B4DHQ7;O60486	O15031	11;4;3;3;1;1;1;1;1	11;4;3;3;1;1;1;1;1	10;4;3;2;0;1;0;0;0	Plexin-B2	PLXNB2		9	11	11	10	6	3	0	3	2	0	2	2	1	4	3	4	5	5	5	8	7	4	5	7	6	1	2	4	7	1	8	8	3	6	7	4	4	3	4	5	4	4
O15067;J3KT98;H0YGH1	O15067	4;1;1	4;1;1	4;1;1	Phosphoribosylformylglycinamidine synthase	PFAS		3	4	4	4	2	1	1	1	1	2	1	1	1	0	2	2	2	1	1	3	2	2	3	3	2	1	1	0	3	1	2	2	1	1	2	0	2	2	1	1	1	2
O15116;E5RJ47;E5RH18	O15116;E5RJ47;E5RH18	2;1;1	2;1;1	2;1;1	U6 snRNA-associated Sm-like protein LSm1	LSM1	;;	3	2	2	2	1	2	1	2	1	2	0	0	1	1	2	2	2	1	0	2	1	1	1	1	1	0	0	1	1	1	1	1	1	1	2	0	2	1	1	1	1	2
O15117;D6RER7;D6RFJ5;D6RC38;D6RAE8	O15117;D6RER7;D6RFJ5	4;2;2;1;1	4;2;2;1;1	4;2;2;1;1	FYN-binding protein	FYB	;;	5	4	4	4	3	1	0	0	1	0	0	2	0	0	0	0	1	0	0	0	1	1	1	0	0	0	0	1	4	2	4	1	4	1	2	0	1	1	0	1	1	0
O15118;K7EQ23	O15118	3;1	3;1	3;1	Niemann-Pick C1 protein	NPC1		2	3	3	3	1	0	0	0	0	0	0	0	0	1	2	0	1	0	1	1	0	1	2	2	0	1	0	0	0	0	2	1	0	0	0	1	1	0	2	0	0	1
O15143;C9J4Z7;F8VXW2;C9JEY1;C9JQM8;C9JFG9;C9J6C8;C9JBJ7;C9K057;C9JTT6;C9JM51;F8WEB3	O15143	20;9;9;9;9;9;9;7;7;6;1;1	3;1;1;1;1;1;1;1;1;1;1;1	3;1;1;1;1;1;1;1;1;1;1;1	Actin-related protein 2/3 complex subunit 1B	ARPC1B		12	20	3	3	16	16	14	18	14	15	15	9	14	18	17	18	13	15	13	14	15	15	14	15	14	14	14	13	17	16	14	17	15	15	16	13	12	14	15	15	13	12
O15144;C9JTV5;G5E9J0;H7C3F9;G5E9S7	O15144	26;6;6;6;2	26;6;6;6;2	26;6;6;6;2	Actin-related protein 2/3 complex subunit 2	ARPC2		5	26	26	26	19	20	18	20	7	17	11	9	12	17	19	17	16	13	15	18	18	19	21	18	15	17	12	17	21	19	22	21	18	20	22	16	20	16	17	17	15	18
O15145;C9JZD1;F8VR50	O15145	14;5;3	14;5;3	14;5;3	Actin-related protein 2/3 complex subunit 3	ARPC3		3	14	14	14	13	11	12	13	2	10	8	2	6	14	12	14	11	10	10	9	9	11	12	10	10	9	8	9	11	11	10	11	10	10	10	9	10	10	10	7	9	10
O15173;U3KQM0	O15173	5;1	5;1	4;0	Membrane-associated progesterone receptor component 2	PGRMC2		2	5	5	4	3	1	3	2	1	2	2	1	3	3	3	2	2	2	2	3	3	3	1	1	3	1	2	3	2	3	2	0	2	1	1	2	3	2	3	0	3	1
O15195;D6R9H2;C9JUR8;E9PFV5	O15195;D6R9H2	7;4;1;1	7;4;1;1	7;4;1;1	Villin-like protein	VILL	;	4	7	7	7	3	0	0	4	0	2	3	0	1	4	4	4	3	2	2	4	1	4	2	6	1	1	0	4	1	1	3	4	1	1	3	2	4	2	2	1	1	1
O15212;A2AB88	O15212;A2AB88	5;3	5;3	5;3	Prefoldin subunit 6	PFDN6	;	2	5	5	5	2	2	4	2	1	3	2	1	2	4	2	3	2	3	4	4	3	3	4	4	4	3	4	4	2	3	3	3	2	3	3	3	4	3	4	3	2	4
Q5TBH6;Q5TBH8;O15228	Q5TBH6;Q5TBH8;O15228	1;1;1	1;1;1	1;1;1	Dihydroxyacetone phosphate acyltransferase	GNPAT	;;	3	1	1	1	0	0	0	0	0	0	0	0	0	0	0	0	0	0	0	1	0	0	0	1	0	0	0	0	0	0	0	0	0	0	0	0	0	0	0	0	0	0
O15230	O15230	25	25	24	Laminin subunit alpha-5	LAMA5		1	25	25	24	10	10	4	1	8	4	15	7	8	14	12	15	4	6	3	5	16	12	14	7	8	17	5	1	5	14	3	5	12	5	16	10	2	10	10	13	1	2
O15231;H0Y704;H7BZT5;H7C1R1	O15231;H0Y704;H7BZT5	7;6;4;2	7;6;4;2	7;6;4;2	Zinc finger protein 185	ZNF185	;;	4	7	7	7	0	0	3	2	0	1	1	1	1	3	3	3	2	0	2	4	3	4	5	3	6	0	0	1	1	5	6	4	0	4	5	0	4	2	5	3	0	1
O15240;Q05BJ3	O15240;Q05BJ3	10;8	10;8	10;8	Neurosecretory protein VGF;Neuroendocrine regulatory peptide-1;Neuroendocrine regulatory peptide-2;Antimicrobial peptide VGF[554-577]	VGF	;	2	10	10	10	5	2	6	2	0	1	5	2	0	1	1	1	0	1	5	2	1	0	2	2	2	9	2	1	0	4	1	3	0	1	5	6	0	4	3	2	0	1
O15247;A6PVS0	O15247	12;5	11;4	11;4	Chloride intracellular channel protein 2	CLIC2		2	12	11	11	10	6	2	2	1	1	4	2	0	4	8	10	9	9	10	6	9	10	10	7	7	6	7	7	10	6	7	9	9	7	8	9	3	5	9	4	10	3
Q5T8U5;O15260;B7Z1G8	Q5T8U5;O15260;B7Z1G8	2;2;1	2;2;1	2;2;1	Surfeit locus protein 4	SURF4	;;	3	2	2	2	1	2	2	1	1	0	1	0	0	2	1	2	1	2	1	2	1	2	2	1	1	0	0	2	2	1	1	1	2	1	1	1	1	2	1	0	0	1
O15264	O15264	3	3	3	Mitogen-activated protein kinase 13	MAPK13		1	3	3	3	0	1	0	0	1	0	0	0	0	0	1	1	0	0	1	0	0	0	0	1	0	1	0	1	2	1	2	1	0	1	0	0	1	1	0	1	0	0
O15305;H3BV55;H3BRM0;H3BPH4;H3BR08;H3BM92;H3BV34;H3BT06;H3BNY9	O15305;H3BV55;H3BRM0	9;8;7;3;2;2;2;2;2	9;8;7;3;2;2;2;2;2	9;8;7;3;2;2;2;2;2	Phosphomannomutase 2;Phosphomannomutase	PMM2	;;	9	9	9	9	2	6	3	2	4	6	4	4	8	5	5	5	7	5	3	6	7	5	8	7	3	8	3	5	8	8	7	7	6	7	7	5	6	8	3	6	2	7
O15327;D6RJC3;E7EQN9;E9PHC0;E9PCZ3;E9PG59;D6RE59	O15327;D6RJC3;E7EQN9;E9PHC0;E9PCZ3;E9PG59	13;12;12;11;9;8;1	13;12;12;11;9;8;1	13;12;12;11;9;8;1	Type II inositol 3,4-bisphosphate 4-phosphatase	INPP4B	;;;;;	7	13	13	13	5	2	3	4	0	1	1	0	0	1	2	6	2	1	1	6	3	7	3	10	5	1	0	6	2	3	5	7	0	8	3	0	13	6	5	3	0	1
O15355	O15355	5	5	5	Protein phosphatase 1G	PPM1G		1	5	5	5	3	2	2	2	2	4	1	2	1	2	2	3	3	2	1	3	3	4	4	4	3	3	2	3	4	2	4	4	3	4	4	1	3	2	2	1	2	1
O15371;B0QYA5;B0QYA4;B0QYA6;B0QYA8	O15371;B0QYA5	15;8;5;4;3	15;8;5;4;3	15;8;5;4;3	Eukaryotic translation initiation factor 3 subunit D	EIF3D	;	5	15	15	15	9	7	9	8	4	5	3	4	4	7	8	9	8	5	7	8	7	7	9	8	8	5	8	6	9	5	11	10	8	10	7	7	9	8	6	4	5	6
O15400	O15400	5	5	5	Syntaxin-7	STX7		1	5	5	5	3	1	3	2	1	2	2	0	2	5	0	4	1	1	2	5	1	4	3	4	2	3	3	2	3	3	3	2	1	3	1	4	4	3	4	4	4	3
O15455	O15455	1	1	1	Toll-like receptor 3	TLR3		1	1	1	1	0	0	0	0	0	0	0	0	0	0	0	0	1	0	0	0	1	0	0	1	0	0	0	0	0	0	0	0	0	0	0	0	0	1	0	0	0	0
O15460;E7ENX0;E7EPI9;C9JX45;A8MXE0;E7ERI1;C9JCP0;C9JN43;C9JIG4	O15460	17;5;5;4;4;4;3;2;2	17;5;5;4;4;4;3;2;2	17;5;5;4;4;4;3;2;2	Prolyl 4-hydroxylase subunit alpha-2	P4HA2		9	17	17	17	6	13	6	9	3	6	1	1	4	9	1	9	3	11	10	10	12	10	10	4	7	2	0	14	11	7	15	10	7	3	11	5	13	10	7	5	7	8
O15498;H7C3K7	O15498	4;1	4;1	4;1	Synaptobrevin homolog YKT6	YKT6		2	4	4	4	1	0	0	1	0	1	0	0	1	3	1	1	1	2	1	3	3	2	3	3	0	2	1	1	2	3	2	3	2	3	2	2	3	2	2	2	2	2
O15511;B1ALC0	O15511;B1ALC0	5;4	5;4	5;4	Actin-related protein 2/3 complex subunit 5	ARPC5	;	2	5	5	5	5	4	5	4	2	5	3	1	3	4	5	4	3	3	3	3	3	3	3	3	3	2	3	3	3	3	3	3	3	3	3	3	3	3	3	2	3	3
O15523;C9J081	O15523	20;3	2;1	2;1	ATP-dependent RNA helicase DDX3Y	DDX3Y		2	20	2	2	9	14	10	11	4	12	3	5	6	15	10	15	13	10	13	14	10	13	15	15	11	12	7	13	17	13	16	18	14	14	14	9	12	13	10	11	11	16
O43143;A0A140T947;F5H658;O60231;Q14562	O43143	21;1;1;1;1	21;1;1;1;1	21;1;1;1;1	Pre-mRNA-splicing factor ATP-dependent RNA helicase DHX15	DHX15		5	21	21	21	15	11	10	17	6	10	11	5	10	11	16	16	12	10	8	10	15	13	15	13	11	10	6	9	11	8	16	10	14	13	15	8	12	13	12	10	5	8
O43172	O43172	6	6	6	U4/U6 small nuclear ribonucleoprotein Prp4	PRPF4		1	6	6	6	3	2	3	5	0	4	2	0	1	2	2	3	5	3	1	3	4	3	2	3	4	1	1	1	2	2	4	4	2	3	2	1	5	1	2	2	0	2
O43175;Q5SZU1	O43175;Q5SZU1	25;21	25;21	25;21	D-3-phosphoglycerate dehydrogenase	PHGDH	;	2	25	25	25	18	4	13	5	14	15	16	7	19	17	6	7	11	11	1	12	19	8	10	6	6	14	6	3	12	13	22	8	10	14	14	13	20	11	7	11	3	3
O43181;H0Y9M8	O43181;H0Y9M8	2;1	2;1	2;1	NADH dehydrogenase [ubiquinone] iron-sulfur protein 4, mitochondrial	NDUFS4	;	2	2	2	2	0	0	0	0	0	0	1	1	1	0	0	1	0	1	1	1	1	1	2	2	1	2	1	1	1	1	2	1	1	1	0	1	1	1	1	1	1	1
O43237;J3KRI4;B4E2E0;J3KRZ2;H3BUM4;J3KSD2	O43237	14;6;5;4;3;1	14;6;5;4;3;1	13;6;4;4;3;1	Cytoplasmic dynein 1 light intermediate chain 2	DYNC1LI2		6	14	14	13	9	7	8	9	4	9	5	5	7	10	6	11	11	9	8	8	6	9	5	8	8	8	6	10	6	8	7	8	5	8	9	7	8	7	8	5	7	6
O43242;H0YGV8	O43242	18;2	18;2	18;2	26S proteasome non-ATPase regulatory subunit 3	PSMD3		2	18	18	18	11	10	9	8	5	7	7	5	7	10	8	10	8	8	9	11	11	12	13	11	6	8	6	9	12	9	16	12	12	10	12	7	14	11	10	8	8	10
O43252	O43252	10	10	10	Bifunctional 3-phosphoadenosine 5-phosphosulfate synthase 1;Sulfate adenylyltransferase;Adenylyl-sulfate kinase	PAPSS1		1	10	10	10	6	6	5	4	0	3	0	0	0	2	2	5	4	5	3	6	6	7	7	9	5	5	1	6	5	2	7	4	4	5	6	2	4	5	3	1	4	7
O43264;F5H3C1	O43264;F5H3C1	2;1	2;1	2;1	Centromere/kinetochore protein zw10 homolog	ZW10	;	2	2	2	2	1	2	1	0	0	1	0	0	1	0	1	1	1	1	1	1	1	1	1	0	1	0	0	0	1	0	1	0	2	0	0	1	0	1	1	1	0	1
O43294;H3BSN4;H3BQC4;I3L209;H3BS04;H3BN49	O43294	21;5;5;2;2;2	21;5;5;2;2;2	21;5;5;2;2;2	Transforming growth factor beta-1-induced transcript 1 protein	TGFB1I1		6	21	21	21	15	15	11	16	5	16	9	6	6	12	14	14	16	12	18	19	15	14	14	18	15	5	13	18	17	14	12	18	14	18	17	13	15	16	16	9	13	18
O43390;B4DT28	O43390;B4DT28	25;17	18;13	18;13	Heterogeneous nuclear ribonucleoprotein R	HNRNPR	;	2	25	18	18	22	21	21	23	14	20	21	14	14	19	19	23	21	21	20	25	24	23	22	21	21	22	21	23	22	20	20	23	23	21	20	23	22	19	21	19	22	21
O43396;K7ER96;K7EML9;K7EPB7;K7EME7;K7EKG2	O43396;K7ER96	13;12;6;2;2;1	13;12;6;2;2;1	13;12;6;2;2;1	Thioredoxin-like protein 1	TXNL1	;	6	13	13	13	10	10	8	8	7	9	8	7	8	11	9	8	9	8	9	9	8	8	9	7	9	8	5	7	7	8	6	8	8	7	8	9	6	7	9	8	8	7
O43414;F6QUN3;H0Y4B0;F6UGJ8	O43414;F6QUN3;H0Y4B0;F6UGJ8	2;1;1;1	2;1;1;1	2;1;1;1	ERI1 exoribonuclease 3	ERI3	;;;	4	2	2	2	1	0	0	1	0	1	0	0	0	0	1	1	1	1	0	0	1	2	0	2	1	1	0	0	1	0	2	1	1	2	2	0	1	2	1	0	1	1
O43464	O43464	4	4	1	Serine protease HTRA2, mitochondrial	HTRA2		1	4	4	1	2	0	2	2	0	1	0	0	0	0	0	0	0	0	0	0	0	0	1	2	3	0	1	0	1	0	2	1	1	2	1	1	2	2	1	0	2	1
O43490	O43490	5	5	5	Prominin-1	PROM1		1	5	5	5	1	0	1	2	0	0	0	0	0	1	0	4	4	0	0	2	4	1	0	2	0	0	0	1	0	2	4	4	0	4	1	0	0	1	0	1	0	2
O43491;Q6ZSX4;Q6R5J7;E9PMV8;E9PPC9;E9PN54	O43491	38;12;12;7;6;6	38;12;12;7;6;6	0;0;0;0;0;0	Band 4.1-like protein 2	EPB41L2		6	38	38	0	25	22	15	12	7	18	19	13	10	19	15	25	25	24	26	22	22	21	20	21	22	21	25	19	29	21	16	18	22	25	27	25	21	21	24	12	27	21
O43504;R4GMU8;E9PLX3;A0A0C4DGV4	O43504;R4GMU8;E9PLX3;A0A0C4DGV4	4;2;2;2	4;2;2;2	4;2;2;2	Ragulator complex protein LAMTOR5	LAMTOR5	;;;	4	4	4	4	2	1	1	2	1	2	1	0	1	2	1	2	1	2	2	2	2	2	3	4	1	2	0	3	2	1	4	3	4	3	4	1	4	3	3	0	4	4
O43570;B3KUB4	O43570;B3KUB4	4;2	4;2	4;2	Carbonic anhydrase 12	CA12	;	2	4	4	4	0	1	1	0	0	1	0	0	0	0	0	1	0	0	0	0	0	1	0	1	0	0	0	0	0	0	0	0	1	0	0	0	0	0	1	0	0	0
O43598;H0Y8X4	O43598;H0Y8X4	7;6	7;6	7;6	2-deoxynucleoside 5-phosphate N-hydrolase 1	DNPH1	;	2	7	7	7	4	0	4	3	1	2	3	1	3	5	6	3	5	2	2	3	3	3	4	4	2	2	2	2	4	6	4	6	5	2	6	2	5	3	1	4	2	2
O43615;M0QXU7;M0R301;M0R124;M0QXM9	O43615;M0QXU7	6;4;2;2;1	6;4;2;2;1	6;4;2;2;1	Mitochondrial import inner membrane translocase subunit TIM44	TIMM44	;	5	6	6	6	3	2	2	2	1	0	2	1	1	2	2	2	2	1	0	4	3	3	5	6	2	3	0	3	3	1	5	5	1	4	5	3	3	4	4	2	3	4
O43653	O43653	3	3	3	Prostate stem cell antigen	PSCA		1	3	3	3	0	0	0	1	0	0	0	0	0	1	0	1	3	0	2	1	3	0	0	0	0	3	0	1	0	3	0	3	0	1	0	1	3	0	1	1	0	0
O43665	O43665	4	4	4	Regulator of G-protein signaling 10	RGS10		1	4	4	4	2	2	1	2	0	2	0	0	0	2	2	1	1	1	1	2	2	2	3	0	2	1	2	0	3	2	2	0	2	1	1	2	2	2	3	2	2	1
O43678	O43678	3	3	3	NADH dehydrogenase [ubiquinone] 1 alpha subcomplex subunit 2	NDUFA2		1	3	3	3	3	3	3	3	0	3	0	0	0	2	3	3	3	2	3	3	3	3	3	3	2	1	2	3	3	1	3	2	2	2	3	3	3	3	3	0	2	3
O43692	O43692	7	7	6	Peptidase inhibitor 15	PI15		1	7	7	6	0	1	1	0	0	0	0	0	0	0	0	0	1	7	0	0	0	1	3	2	6	0	0	1	0	2	0	0	0	0	7	0	0	3	0	2	1	0
O43704;D6RD70;D6RIA8	O43704	11;5;3	11;5;3	11;5;3	Sulfotransferase family cytosolic 1B member 1	SULT1B1		3	11	11	11	1	0	1	4	0	0	1	0	0	8	7	10	5	0	1	4	0	6	1	7	1	0	1	8	0	1	0	0	1	0	0	0	4	6	2	3	0	1
O43707;F5GXS2;H7C144;K7EJH8;K7EP19	O43707;F5GXS2	78;39;27;16;6	78;39;27;16;6	51;31;23;11;2	Alpha-actinin-4	ACTN4	;	5	78	78	51	66	62	65	66	39	64	61	39	49	70	60	68	66	57	64	63	66	66	63	66	66	59	63	64	66	64	65	67	60	67	64	61	66	68	60	62	62	62
O43741	O43741	1	1	1	5-AMP-activated protein kinase subunit beta-2	PRKAB2		1	1	1	1	0	0	0	0	0	0	0	0	0	0	0	0	0	0	0	0	0	0	0	0	0	0	0	0	0	0	0	0	0	0	0	0	0	0	0	0	1	1
O43747;B3KNW1;H3BNN2;H3BR36;H3BUN9;H3BNR4	O43747	5;2;1;1;1;1	5;2;1;1;1;1	5;2;1;1;1;1	AP-1 complex subunit gamma-1	AP1G1		6	5	5	5	2	1	2	2	0	1	1	0	2	3	1	4	2	2	2	5	5	5	5	5	4	3	0	3	5	3	5	4	4	4	5	4	4	5	3	2	2	2
O43765;K7EMD6;K7ERW5	O43765;K7EMD6	8;4;1	8;4;1	8;4;1	Small glutamine-rich tetratricopeptide repeat-containing protein alpha	SGTA	;	3	8	8	8	6	6	3	6	3	6	4	2	4	4	4	4	4	3	4	3	4	3	5	2	4	4	3	4	6	2	6	5	3	3	5	2	2	5	6	3	4	4
O43776;K7EMQ6;K7EJ19;K7EIU7;K7EPK2;K7EQ35	O43776	11;2;2;2;2;2	11;2;2;2;2;2	11;2;2;2;2;2	Asparagine--tRNA ligase, cytoplasmic	NARS		6	11	11	11	6	7	5	6	4	6	7	4	6	7	7	6	4	6	5	6	5	7	8	6	7	6	6	4	6	5	5	7	6	6	7	7	8	8	4	5	2	7
O43809;H3BND3;H3BV41	O43809	7;2;1	7;2;1	7;2;1	Cleavage and polyadenylation specificity factor subunit 5	NUDT21		3	7	7	7	5	6	5	6	5	3	4	4	4	6	5	6	4	4	3	5	6	6	6	4	6	3	4	5	6	4	7	5	4	4	5	4	5	5	4	5	2	4
O43815	O43815	5	5	5	Striatin	STRN		1	5	5	5	3	2	3	3	0	2	1	0	1	1	3	3	2	3	2	3	3	4	2	3	4	1	2	4	2	2	3	2	4	3	2	3	2	3	3	1	3	1
O43852;H0Y875	O43852	29;12	29;12	29;12	Calumenin	CALU		2	29	29	29	13	18	10	16	7	12	12	6	13	21	13	22	17	16	20	18	20	19	24	19	17	16	16	18	19	22	20	22	18	18	20	18	20	23	18	19	17	21
O43865	O43865	11	11	5	Putative adenosylhomocysteinase 2	AHCYL1		1	11	11	5	6	4	4	4	6	3	6	6	5	8	5	5	3	6	3	8	6	6	8	9	7	8	5	5	5	5	4	4	3	4	6	7	4	8	6	7	5	4
O43866	O43866	16	16	16	CD5 antigen-like	CD5L		1	16	16	16	7	7	0	0	1	1	5	0	2	2	3	6	15	14	11	5	8	5	3	4	7	2	7	9	5	4	0	0	13	10	9	10	5	7	7	4	5	10
O43920	O43920	6	6	6	NADH dehydrogenase [ubiquinone] iron-sulfur protein 5	NDUFS5		1	6	6	6	4	4	3	3	3	4	3	3	2	3	4	3	2	4	3	4	3	5	2	2	2	5	1	4	4	2	5	2	4	2	3	4	4	2	3	0	2	3
O60216	O60216	1	1	1	Double-strand-break repair protein rad21 homolog	RAD21		1	1	1	1	1	0	1	1	0	0	0	0	0	1	1	1	1	0	0	1	1	1	0	1	0	0	0	0	0	1	0	1	0	1	1	0	1	1	1	0	0	0
O60218	O60218	15	15	10	Aldo-keto reductase family 1 member B10	AKR1B10		1	15	15	10	9	0	4	14	0	1	8	6	0	13	12	13	14	0	0	15	13	14	8	12	10	2	11	15	0	8	3	6	0	2	4	2	13	10	13	4	0	0
O60220	O60220	3	3	3	Mitochondrial import inner membrane translocase subunit Tim8 A	TIMM8A		1	3	3	3	3	3	3	2	2	3	2	2	3	3	3	2	2	1	1	2	2	2	2	2	3	3	2	1	3	2	3	3	1	2	3	2	3	3	3	1	1	1
O60234;M0R0C1;M0QYJ8;M0QYG8;M0R1D2;M0QXC2;M0QX47;M0QXZ6;M0R2P2	O60234;M0R0C1;M0QYJ8;M0QYG8;M0R1D2	7;6;6;4;4;3;2;1;1	6;5;5;3;3;3;2;1;1	6;5;5;3;3;3;2;1;1	Glia maturation factor gamma	GMFG	;;;;	9	7	6	6	6	6	6	6	3	4	6	2	3	4	6	5	6	4	4	6	5	5	6	5	5	3	5	3	6	6	6	5	5	5	4	5	2	4	6	3	5	4
O60256;E7EPA1;I3L331;I3L164;C9JDH0;I3L4G9;E7EW35;C9JDU5;C9JJS3;C9K0K7;I3L0S1	O60256;E7EPA1	5;4;2;2;2;2;2;2;2;2;2	5;4;2;2;2;2;2;2;2;2;2	4;3;2;2;2;1;2;2;2;2;1	Phosphoribosyl pyrophosphate synthase-associated protein 2	PRPSAP2	;	11	5	5	4	3	3	1	0	2	1	0	2	2	1	1	0	3	1	3	2	1	2	1	3	3	2	1	1	5	2	2	2	2	2	2	2	2	2	1	1	3	3
O60264;A0A0A0MRP6;B7ZLQ5;P28370	O60264	5;1;1;1	5;1;1;1	5;1;1;1	SWI/SNF-related matrix-associated actin-dependent regulator of chromatin subfamily A member 5	SMARCA5		4	5	5	5	2	1	1	3	0	1	0	0	0	1	0	2	2	1	1	2	4	2	3	3	2	3	2	2	3	2	5	4	3	2	3	3	5	3	3	2	1	3
O60488;H0Y9A0	O60488	6;2	6;2	5;2	Long-chain-fatty-acid--CoA ligase 4	ACSL4		2	6	6	5	5	4	5	4	2	1	3	1	2	5	3	5	4	2	1	6	4	4	3	5	2	4	0	5	4	5	6	6	4	2	3	2	2	5	3	4	0	4
O60493	O60493	10	9	9	Sorting nexin-3	SNX3		1	10	9	9	7	9	7	8	4	10	8	4	4	8	7	10	10	8	9	10	10	10	9	8	8	8	7	7	10	6	9	9	8	9	9	8	9	8	9	7	9	10
O60502;H7C3X0	O60502	3;1	3;1	3;1	Protein O-GlcNAcase	MGEA5		2	3	3	3	2	0	0	2	1	0	0	0	1	1	1	2	1	1	0	1	1	2	2	1	0	1	0	1	1	1	3	0	0	0	0	0	1	1	0	2	0	1
O60504;E5RJP2;H0YB51;E5RIA0;H0YAZ3;E7EQH0;H0YAU6	O60504;E5RJP2;H0YB51	12;6;6;5;3;2;1	12;6;6;5;3;2;1	12;6;6;5;3;2;1	Vinexin	SORBS3	;;	7	12	12	12	6	2	3	6	2	6	4	2	1	6	6	6	9	6	11	6	4	8	6	9	7	4	4	5	9	7	4	6	3	8	9	7	6	6	8	7	8	7
O60506;F6UXX1	O60506;F6UXX1	30;15	30;15	6;6	Heterogeneous nuclear ribonucleoprotein Q	SYNCRIP	;	2	30	30	6	22	23	19	19	13	21	18	13	21	22	19	23	21	19	19	25	22	24	24	19	20	26	20	22	21	23	23	24	22	20	21	23	23	23	25	18	23	18
O60547	O60547	12	12	12	GDP-mannose 4,6 dehydratase	GMDS		1	12	12	12	10	4	8	6	5	6	9	4	6	10	9	10	10	4	5	9	7	9	7	11	7	8	6	9	6	6	8	11	7	7	9	9	10	9	7	6	6	9
O60565;Q9H772	O60565	4;1	4;1	4;1	Gremlin-1	GREM1		2	4	4	4	0	1	1	1	0	3	0	0	0	0	0	0	0	2	2	2	0	1	2	0	0	0	0	1	1	1	0	1	2	1	1	0	1	0	1	2	1	2
O60568;H7C2V1;H7C2S8;C9JU11;H7C0B8;H7C2A8	O60568	18;7;6;3;2;1	18;7;6;3;2;1	18;7;6;3;2;1	Procollagen-lysine,2-oxoglutarate 5-dioxygenase 3	PLOD3		6	18	18	18	11	11	7	11	2	7	4	2	4	8	10	13	6	5	6	9	12	11	15	11	7	3	3	8	10	4	14	7	4	11	8	1	12	7	5	2	5	10
O60664;K7ERZ3;K7EL96;K7ER39	O60664;K7ERZ3	25;17;9;7	25;17;9;7	25;17;9;7	Perilipin-3	PLIN3	;	4	25	25	25	18	17	15	18	5	20	12	6	7	16	19	20	19	19	20	17	15	17	18	17	17	12	16	19	19	16	20	21	17	19	18	16	15	17	16	11	19	19
O60684;Q5TFJ7;O15131;S4R3E5	O60684;Q5TFJ7	6;3;2;1	6;3;2;1	3;1;0;1	Importin subunit alpha-7	KPNA6	;	4	6	6	3	4	2	6	5	0	2	3	0	0	2	1	2	1	1	1	3	3	0	3	3	3	1	1	2	2	2	6	2	3	1	5	2	3	0	1	1	2	2
O60687;A0A1W2PNZ6;A0A1W2PRB1;A0A1W2PR88	O60687	6;2;1;1	6;2;1;1	6;2;1;1	Sushi repeat-containing protein SRPX2	SRPX2		4	6	6	6	3	5	1	5	0	5	0	0	1	4	2	6	4	1	6	0	3	3	2	1	2	0	0	2	2	3	1	4	5	6	0	2	1	4	1	3	0	3
O60701;E7ER83;E7ETF4;E7EV97;E7ER95;D6RHF4;E9PBD2	O60701	37;8;8;8;6;3;3	37;8;8;8;6;3;3	37;8;8;8;6;3;3	UDP-glucose 6-dehydrogenase	UGDH		7	37	37	37	32	26	21	28	15	23	19	12	17	26	24	22	27	23	19	26	25	26	24	26	21	26	20	25	27	19	26	23	20	21	23	16	24	23	20	20	24	25
O60704;B1AHJ7;B1AHJ6;B1AHJ5	O60704	3;1;1;1	3;1;1;1	3;1;1;1	Protein-tyrosine sulfotransferase 2	TPST2		4	3	3	3	0	0	0	1	3	0	0	1	2	1	0	0	0	0	0	0	0	0	0	0	0	1	0	0	0	1	0	0	0	1	0	1	0	0	0	2	0	0
O60749;D6RC15	O60749	20;5	20;5	18;5	Sorting nexin-2	SNX2		2	20	20	18	13	12	7	14	7	13	11	6	5	13	9	12	10	12	11	12	12	12	12	13	10	12	11	11	15	12	13	12	12	11	11	15	10	11	12	8	12	12
O60763	O60763	24	24	24	General vesicular transport factor p115	USO1		1	24	24	24	11	13	11	12	14	10	9	9	15	13	11	14	10	12	9	16	17	15	13	16	10	13	11	15	16	14	15	14	11	14	14	9	9	16	11	9	10	15
O60784;B0QY01;Q6UW50;H7BYN7;V9GYF4;B0QY02;F8WAW7;F8WE29;F8WBB0;V9GZ68;F8WB30	O60784	11;5;4;3;3;3;2;2;2;2;1	11;5;4;3;3;3;2;2;2;2;1	11;5;4;3;3;3;2;2;2;2;1	Target of Myb protein 1	TOM1		11	11	11	11	8	8	7	9	2	8	3	2	4	9	7	9	7	8	8	9	9	8	10	6	7	6	6	9	7	8	9	9	7	7	9	8	9	8	6	5	7	8
U3KQK0;Q99879;Q99877;Q93079;Q5QNW6;P62807;P58876;P57053;O60814;Q99880;Q96A08	U3KQK0;Q99879;Q99877;Q93079;Q5QNW6;P62807;P58876;P57053;O60814;Q99880;Q96A08	9;9;9;9;9;9;9;9;9;8;5	9;9;9;9;9;9;9;9;9;8;5	2;2;2;2;2;2;2;2;2;2;0	Histone H2B;Histone H2B type 1-M;Histone H2B type 1-N;Histone H2B type 1-H;Histone H2B type 2-F;Histone H2B type 1-C/E/F/G/I;Histone H2B type 1-D;Histone H2B type F-S;Histone H2B type 1-K;Histone H2B type 1-L;Histone H2B type 1-A	HIST1H2BN;HIST1H2BM;HIST1H2BH;HIST2H2BF;HIST1H2BC;HIST1H2BD;H2BFS;HIST1H2BK;HIST1H2BL;HIST1H2BA	;;;;;;;;;;	11	9	9	2	6	6	4	4	4	6	5	3	7	4	5	7	5	5	6	4	6	5	6	4	5	4	4	3	5	4	3	6	5	5	4	5	7	4	4	4	4	4
O60826	O60826	8	8	8	Coiled-coil domain-containing protein 22	CCDC22		1	8	8	8	3	2	2	3	1	2	2	2	2	3	4	6	5	5	3	6	4	5	6	5	5	1	3	4	2	2	5	5	2	7	4	2	5	3	6	1	5	2
O60828;H7C053;C9JQA1	O60828;H7C053;C9JQA1	2;1;1	2;1;1	2;1;1	Polyglutamine-binding protein 1	PQBP1	;;	3	2	2	2	2	2	2	2	0	1	0	0	0	1	2	2	2	1	2	1	2	2	1	2	2	0	1	2	2	0	2	2	1	2	2	1	2	2	2	0	1	1
O60832;C9IYT0;H7C0M1;H7BZF2;H7C2Q9;H7C2Q2	O60832;C9IYT0;H7C0M1	10;7;6;3;3;2	10;7;6;3;3;2	10;7;6;3;3;2	H/ACA ribonucleoprotein complex subunit 4	DKC1	;;	6	10	10	10	3	3	5	3	3	2	3	2	6	5	4	7	1	1	1	7	8	6	7	8	6	5	0	7	6	4	6	5	6	5	4	4	6	6	4	6	2	4
O60869	O60869	3	3	3	Endothelial differentiation-related factor 1	EDF1		1	3	3	3	3	3	3	3	2	3	2	1	2	3	2	2	2	2	3	2	3	3	2	1	3	1	3	3	3	2	2	2	2	2	2	2	3	1	2	1	1	1
O60884;A0A087WT48;I3L320	O60884	7;2;1	7;2;1	7;2;1	DnaJ homolog subfamily A member 2	DNAJA2		3	7	7	7	6	3	4	4	1	3	2	1	2	6	4	5	2	2	2	6	5	5	6	5	2	4	3	3	5	4	7	5	5	6	5	4	7	5	4	5	4	5
O60888;C9IZG4;C9IZQ5	O60888;C9IZG4;C9IZQ5	4;3;2	4;3;2	4;3;2	Protein CutA	CUTA	;;	3	4	4	4	4	4	4	4	1	4	3	1	1	4	4	4	4	3	4	3	4	3	3	3	4	2	3	4	4	1	3	4	3	3	4	4	3	3	3	2	3	3
O60925;E5RGS4;D6RGG5	O60925;E5RGS4	6;5;2	6;5;2	6;5;2	Prefoldin subunit 1	PFDN1	;	3	6	6	6	5	5	5	5	3	4	4	3	2	4	2	4	5	3	3	5	5	5	5	4	5	2	5	5	4	4	6	5	4	5	3	2	5	4	5	4	5	5
O75083;D6RD66	O75083	40;18	40;18	40;18	WD repeat-containing protein 1	WDR1		2	40	40	40	33	29	33	35	17	32	26	14	22	35	33	30	30	27	30	29	33	31	30	29	29	24	31	28	36	28	29	33	27	30	33	26	31	27	29	30	29	32
O75116;E9PF63;Q14DU5;D6REE7	O75116;E9PF63;Q14DU5	5;4;3;2	4;4;3;1	4;4;3;1	Rho-associated protein kinase 2	ROCK2	;;	4	5	4	4	2	3	2	3	0	2	1	0	1	1	2	1	2	2	4	3	4	3	2	5	2	0	3	3	2	2	4	4	2	5	3	1	3	1	3	1	4	3
O75131;A0A087WYQ3;E5RHZ0;H0YB26;A0A087WXR6;A0A087WUS8;E5RFT7;Q96FN4;Q8IYJ1;Q96A23;O95741;Q9HCH3;Q9UBL6	O75131;A0A087WYQ3	14;10;6;6;5;4;2;1;1;1;1;1;1	14;10;6;6;5;4;2;1;1;1;1;1;1	13;10;6;6;5;4;2;0;0;0;0;0;0	Copine-3	CPNE3	;	13	14	14	13	7	7	8	9	3	6	7	4	5	8	5	8	5	7	6	8	9	9	10	11	7	6	5	5	8	6	10	8	8	7	9	7	8	8	6	6	8	8
O75146	O75146	2	2	2	Huntingtin-interacting protein 1-related protein	HIP1R		1	2	2	2	0	0	1	0	1	1	1	1	1	1	0	0	0	0	0	0	0	1	0	0	0	1	0	1	0	2	0	0	0	0	1	0	1	1	0	1	0	0
O75165	O75165	3	3	3	DnaJ homolog subfamily C member 13	DNAJC13		1	3	3	3	1	1	2	2	1	1	1	1	0	1	2	2	1	1	1	2	3	3	2	2	1	1	1	1	1	1	3	1	1	1	1	1	1	1	1	1	1	3
O75223;B8ZZK2;M0QZK8;H7BZK5;A0A0B4J1Y4	O75223;B8ZZK2;M0QZK8	12;9;7;5;3	12;9;7;5;3	12;9;7;5;3	Gamma-glutamylcyclotransferase	GGCT	;;	5	12	12	12	6	5	8	7	2	5	5	5	5	8	6	9	6	4	4	9	9	7	9	8	5	7	4	8	8	6	10	6	5	8	8	8	9	7	7	6	6	7
O75306	O75306	4	4	4	NADH dehydrogenase [ubiquinone] iron-sulfur protein 2, mitochondrial	NDUFS2		1	4	4	4	2	2	2	1	0	0	2	0	0	2	2	3	2	2	2	2	2	1	2	2	1	2	1	2	2	1	3	1	3	3	1	0	2	2	2	0	1	2
O75323;H7C333;C9K068;C9J7B1;F8WBI5	O75323;H7C333;C9K068	10;6;5;4;1	10;6;5;4;1	10;6;5;4;1	Protein NipSnap homolog 2	GBAS	;;	5	10	10	10	6	4	5	4	3	1	3	3	3	6	6	6	5	4	2	6	4	6	8	7	6	6	1	4	5	6	6	7	5	7	7	3	7	6	4	1	3	4
O75339	O75339	7	7	7	Cartilage intermediate layer protein 1;Cartilage intermediate layer protein 1 C1;Cartilage intermediate layer protein 1 C2	CILP		1	7	7	7	0	5	4	0	1	6	0	0	1	4	0	3	1	1	2	3	1	2	4	0	2	0	1	4	3	1	4	4	4	1	1	0	5	0	0	2	2	5
O75340;A0A024QZ42;E7EPW6;H0Y9X3;A0A087WZ38;Q86W51;D6RA21	O75340;A0A024QZ42	11;6;4;3;3;2;1	11;6;4;3;3;2;1	11;6;4;3;3;2;1	Programmed cell death protein 6	PDCD6	;	7	11	11	11	6	5	8	4	2	5	5	2	5	5	6	7	6	7	7	6	6	7	9	10	8	6	6	6	8	6	8	7	7	6	7	6	7	5	7	4	6	6
O75348;F2Z307;O95670	O75348	6;2;2	6;2;2	6;2;2	V-type proton ATPase subunit G 1	ATP6V1G1		3	6	6	6	4	3	4	5	2	3	3	2	1	2	3	4	3	4	4	3	3	3	4	3	2	3	1	4	5	1	3	3	4	4	4	2	2	4	5	2	3	2
O75351;K7EL71;K7EKZ3;Q6PIW4	O75351	10;1;1;1	10;1;1;1	7;1;1;0	Vacuolar protein sorting-associated protein 4B	VPS4B		4	10	10	7	8	6	5	6	2	6	1	2	2	5	8	9	6	5	5	5	7	8	5	5	3	4	4	9	8	6	8	7	7	8	5	5	7	5	3	1	5	5
O75363;G3XAF7;H0Y542;H7C1E7	O75363;G3XAF7;H0Y542	5;4;3;2	5;4;3;2	5;4;3;2	Breast carcinoma-amplified sequence 1	BCAS1	;;	4	5	5	5	0	0	0	2	0	0	1	0	0	1	1	3	1	0	1	4	0	2	0	4	0	0	1	4	1	0	0	1	0	0	2	0	3	1	2	0	0	1
O75367;B4DJC3;D6RCF2	O75367;B4DJC3	15;11;3	15;11;3	13;10;1	Core histone macro-H2A.1;Histone H2A	H2AFY	;	3	15	15	13	7	7	7	7	3	7	8	3	7	9	7	10	7	9	7	10	12	11	13	11	12	11	9	10	11	9	13	8	11	8	10	8	9	8	11	9	7	11
O75368	O75368	10	10	10	SH3 domain-binding glutamic acid-rich-like protein	SH3BGRL		1	10	10	10	8	8	7	7	5	7	6	4	5	7	7	7	8	7	7	7	8	8	8	6	8	7	7	8	8	7	6	6	7	6	7	8	7	6	7	7	7	7
O75369;E7EN95;A0A0A0MT44;H7C5L4;A0A0C4DGA1	O75369;E7EN95	177;162;7;6;3	167;162;7;6;3	163;159;7;6;3	Filamin-B	FLNB	;	5	177	167	163	102	101	108	117	36	102	90	44	79	132	118	124	108	116	134	131	111	128	130	137	126	101	117	146	117	134	150	141	84	104	127	112	162	126	144	109	121	122
O75380;D6RBT3	O75380;D6RBT3	3;2	3;2	3;2	NADH dehydrogenase [ubiquinone] iron-sulfur protein 6, mitochondrial	NDUFS6	;	2	3	3	3	3	2	2	2	1	2	1	1	1	2	2	3	1	3	3	2	1	3	1	2	3	0	3	3	2	1	2	3	3	2	3	3	1	2	3	0	3	2
O75391	O75391	1	1	1	Sperm-associated antigen 7	SPAG7		1	1	1	1	0	0	0	1	0	1	0	0	0	0	1	0	0	1	0	0	0	0	0	1	0	0	0	1	0	0	0	0	0	0	0	0	1	0	0	0	0	0
O75396;A0A087X1A9	O75396	9;2	9;2	9;2	Vesicle-trafficking protein SEC22b	SEC22B		2	9	9	9	5	5	4	5	2	4	4	1	3	7	4	5	5	4	4	7	5	6	6	6	5	6	7	5	4	5	6	4	8	4	5	3	6	4	3	2	3	3
O75436;S4R3Q6;S4R2Y3	O75436;S4R3Q6	8;6;1	8;6;1	7;5;1	Vacuolar protein sorting-associated protein 26A	VPS26A	;	3	8	8	7	5	4	4	5	2	2	2	1	2	3	4	5	2	4	4	5	6	6	7	6	4	5	3	6	6	3	7	5	4	6	4	3	6	6	6	1	4	4
O75438	O75438	2	2	2	NADH dehydrogenase [ubiquinone] 1 beta subcomplex subunit 1	NDUFB1		1	2	2	2	1	1	1	1	0	0	0	0	1	2	2	1	1	0	0	0	0	1	0	1	1	0	1	1	2	0	2	1	0	0	1	0	0	1	2	1	0	0
O75439;G3V0E4;F8WAZ6	O75439;G3V0E4	6;5;2	6;5;2	6;5;2	Mitochondrial-processing peptidase subunit beta	PMPCB	;	3	6	6	6	3	2	3	2	3	5	3	1	2	4	5	4	3	2	3	5	5	5	4	5	5	5	3	4	4	4	4	3	4	3	4	3	6	5	5	5	1	4
O75475	O75475	4	4	4	PC4 and SFRS1-interacting protein	PSIP1		1	4	4	4	1	1	1	1	0	1	2	1	0	1	0	2	1	1	1	2	1	2	4	4	1	3	1	1	3	4	4	2	3	4	4	3	2	2	3	4	2	3
O75477;B0QZ43	O75477;B0QZ43	6;5	4;3	4;3	Erlin-1	ERLIN1	;	2	6	4	4	1	1	2	2	2	1	1	3	1	2	2	2	4	3	2	3	3	3	4	4	3	2	2	3	2	2	5	2	4	1	3	2	3	3	2	2	3	3
O75489;E9PS48;E9PKL8;G3V194	O75489	7;2;1;1	7;2;1;1	7;2;1;1	NADH dehydrogenase [ubiquinone] iron-sulfur protein 3, mitochondrial	NDUFS3		4	7	7	7	6	5	3	6	2	2	5	2	4	5	6	4	4	2	5	4	4	5	6	6	4	5	4	6	6	5	6	4	6	5	4	5	4	5	4	5	4	4
Q5JRI1;O75494;Q6IQ42;R4GMP8;Q8WXF0	Q5JRI1;O75494	5;5;2;1;1	5;5;2;1;1	5;5;2;1;1	Serine/arginine-rich splicing factor 10	SRSF10	;	5	5	5	5	3	3	2	3	1	2	1	1	2	0	3	3	3	3	1	3	2	2	2	3	1	1	2	2	4	0	2	2	3	2	2	3	3	1	2	2	2	3
O75506	O75506	5	5	5	Heat shock factor-binding protein 1	HSBP1		1	5	5	5	2	3	2	2	2	2	1	2	1	3	1	2	2	2	4	4	3	3	4	4	3	1	1	3	3	5	3	3	1	4	2	2	3	4	3	1	1	4
O75531	O75531	9	9	9	Barrier-to-autointegration factor;Barrier-to-autointegration factor, N-terminally processed	BANF1		1	9	9	9	8	8	8	8	5	8	8	5	7	8	8	8	8	8	8	7	8	7	8	8	7	8	9	8	8	6	6	7	6	8	7	8	7	8	7	5	7	7
O75533;H7C341	O75533	20;4	20;4	20;4	Splicing factor 3B subunit 1	SF3B1		2	20	20	20	6	4	5	5	5	4	3	4	5	5	4	10	7	2	3	9	12	9	10	14	5	10	4	9	10	8	15	10	12	9	15	9	15	9	6	11	3	14
O75534;E9PLT0;E9PKN4;E9PLD4;E9PNG3	O75534;E9PLT0	3;2;1;1;1	3;2;1;1;1	3;2;1;1;1	Cold shock domain-containing protein E1	CSDE1	;	5	3	3	3	0	2	2	2	2	0	1	1	1	0	0	1	1	1	1	1	1	1	1	1	1	2	0	1	1	1	1	1	1	1	1	1	1	2	1	2	0	2
O75556	O75556	4	4	4	Mammaglobin-B	SCGB2A1		1	4	4	4	0	0	0	3	0	0	0	0	0	0	0	0	0	0	0	0	0	0	0	0	0	0	0	0	0	0	0	0	0	1	0	0	0	0	0	0	0	0
O75563;C9JQ17	O75563	3;1	3;1	3;1	Src kinase-associated phosphoprotein 2	SKAP2		2	3	3	3	2	1	0	2	1	0	0	0	0	0	1	1	1	0	0	2	2	0	3	1	0	1	0	0	2	1	2	0	1	2	1	0	0	1	3	0	0	1
O75569;G5E9Q4;F8WEG8;C9JMM3	O75569	11;5;4;4	11;5;4;4	11;5;4;4	Interferon-inducible double-stranded RNA-dependent protein kinase activator A	PRKRA		4	11	11	11	8	6	6	8	2	4	4	1	2	6	6	7	5	4	5	5	7	7	5	6	6	6	3	4	8	6	5	5	4	7	9	5	7	4	5	4	3	6
O75594	O75594	4	4	4	Peptidoglycan recognition protein 1	PGLYRP1		1	4	4	4	0	3	4	4	0	0	0	0	0	0	0	0	0	1	0	4	3	1	4	3	0	0	0	0	3	0	1	0	0	0	1	0	0	0	2	0	1	3
O75607	O75607	2	2	2	Nucleoplasmin-3	NPM3		1	2	2	2	0	1	1	0	0	0	0	0	0	0	0	0	0	0	0	0	0	0	0	0	0	0	1	0	0	0	0	0	1	0	0	0	0	0	0	0	1	0
O75608;A0A087X1K9;E5RGR0;B4DP64;E5RJ48	O75608;A0A087X1K9;E5RGR0;B4DP64	9;7;7;5;2	9;7;7;5;2	9;7;7;5;2	Acyl-protein thioesterase 1	LYPLA1	;;;	5	9	9	9	8	6	6	7	4	4	5	3	5	8	8	9	9	5	5	9	9	8	9	9	7	8	2	7	7	7	9	8	8	7	8	3	9	6	5	5	4	7
O75629	O75629	2	2	2	Protein CREG1	CREG1		1	2	2	2	2	2	0	2	0	2	2	0	0	1	2	2	2	2	1	2	2	2	2	2	1	1	0	1	2	0	2	2	2	2	2	2	2	2	2	1	2	2
O75635	O75635	1	1	1	Serpin B7	SERPINB7		1	1	1	1	1	1	1	1	0	1	0	0	0	1	1	1	1	1	0	1	0	1	1	1	1	0	0	1	0	0	1	1	1	1	1	0	0	1	1	0	1	1
O75643;B4E0P5	O75643	25;4	25;4	25;4	U5 small nuclear ribonucleoprotein 200 kDa helicase	SNRNP200		2	25	25	25	10	6	9	8	2	4	4	3	4	5	10	13	8	5	6	16	16	19	18	18	13	6	4	14	15	8	23	15	16	19	17	5	16	14	10	4	5	12
O75663	O75663	7	7	7	TIP41-like protein	TIPRL		1	7	7	7	4	4	3	4	1	5	3	2	2	3	4	4	5	4	3	5	5	7	5	7	3	4	0	6	5	3	5	4	3	4	5	2	6	5	5	2	3	3
O75718;C9JP16	O75718;C9JP16	6;5	6;5	5;5	Cartilage-associated protein	CRTAP	;	2	6	6	5	2	6	2	4	0	3	0	1	0	2	0	6	3	5	5	4	5	6	5	5	5	0	2	4	5	2	5	2	4	5	4	2	6	5	2	0	5	4
O75746	O75746	5	3	3	Calcium-binding mitochondrial carrier protein Aralar1	SLC25A12		1	5	3	3	3	1	0	1	0	2	0	0	0	2	0	1	4	1	1	1	2	3	3	3	4	4	0	2	0	3	3	2	3	5	2	1	2	3	1	2	1	1
O75781	O75781	3	3	3	Paralemmin-1	PALM		1	3	3	3	0	1	0	0	0	0	0	0	0	0	0	1	1	1	1	1	0	1	0	0	0	1	1	1	1	0	0	0	0	1	1	0	2	0	1	1	1	0
O75821;K7EL20;K7ER90;K7ENA8;K7EL60;K7ENH0;K7EP16	O75821;K7EL20;K7ER90;K7ENA8	10;8;7;7;3;2;2	10;8;7;7;3;2;2	10;8;7;7;3;2;2	Eukaryotic translation initiation factor 3 subunit G	EIF3G	;;;	7	10	10	10	5	5	3	4	3	5	4	2	5	4	5	5	3	3	6	4	3	4	6	6	5	5	4	5	6	5	5	3	3	7	6	5	4	5	5	5	2	2
O75822;H0YGJ7;H0YLP3	O75822	5;2;1	5;2;1	5;2;1	Eukaryotic translation initiation factor 3 subunit J	EIF3J		3	5	5	5	4	3	3	2	2	3	3	2	5	4	3	4	2	4	3	5	3	4	3	3	5	4	3	5	4	5	4	3	4	5	4	3	4	4	4	5	4	3
O75828	O75828	9	7	7	Carbonyl reductase [NADPH] 3	CBR3		1	9	7	7	8	5	3	6	3	3	4	3	2	6	6	8	6	3	9	8	9	9	6	8	9	5	8	6	6	4	6	7	5	7	6	7	5	6	7	5	6	7
O75874;C9J4N6;C9JJE5;C9JLU6	O75874	24;9;4;4	23;8;4;4	23;8;4;4	Isocitrate dehydrogenase [NADP] cytoplasmic	IDH1		4	24	23	23	21	18	20	21	8	20	18	7	10	20	20	21	20	18	17	19	21	20	16	19	20	18	18	20	18	18	20	20	19	18	18	17	19	19	18	13	15	18
O75884	O75884	4	4	4	Putative hydrolase RBBP9	RBBP9		1	4	4	4	3	1	0	0	0	1	0	0	0	0	0	3	3	4	2	1	2	2	2	1	3	1	2	2	1	1	2	2	3	1	2	4	2	2	4	1	3	2
O75886	O75886	6	6	5	Signal transducing adapter molecule 2	STAM2		1	6	6	5	2	3	1	2	0	1	0	1	2	3	2	4	1	2	2	2	2	4	3	5	3	2	1	3	3	1	4	3	0	3	2	3	3	1	3	2	2	3
O75891;C9IZ36;C9JYZ6;C9JY00;D6RFJ7;F2Z324;F8WC34	O75891	23;6;5;4;2;1;1	21;5;5;4;2;1;1	21;5;5;4;2;1;1	Cytosolic 10-formyltetrahydrofolate dehydrogenase	ALDH1L1		7	23	21	21	3	3	2	3	5	3	4	5	7	3	2	3	2	3	4	4	2	4	3	3	3	5	3	3	3	4	2	3	4	7	4	5	22	7	4	3	5	3
O75915;F8WF90;C9JQU6;F8WF33	O75915	6;2;2;2	6;2;2;2	6;2;2;2	PRA1 family protein 3	ARL6IP5		4	6	6	6	3	2	0	3	2	1	2	2	3	3	2	4	2	1	1	4	5	4	4	4	2	3	1	4	5	4	4	4	3	1	3	1	5	4	1	1	2	1
O75934	O75934	3	3	3	Pre-mRNA-splicing factor SPF27	BCAS2		1	3	3	3	1	2	2	1	0	0	2	0	2	1	2	0	1	0	0	1	2	1	1	1	1	1	0	2	0	1	1	3	1	2	1	0	1	2	1	2	2	1
O75935;X6RCK5;X6RLR1;X6RA56;A0A0A0MRV8	O75935;X6RCK5;X6RLR1;X6RA56;A0A0A0MRV8	7;6;6;5;5	7;6;6;5;5	7;6;6;5;5	Dynactin subunit 3	DCTN3	;;;;	5	7	7	7	3	4	2	4	3	1	5	4	2	4	4	7	3	4	2	5	4	4	3	4	3	6	1	5	7	6	7	5	3	5	6	4	4	4	1	4	4	5
O75937;S4R3J5	O75937	7;2	7;2	7;2	DnaJ homolog subfamily C member 8	DNAJC8		2	7	7	7	4	3	4	4	5	3	5	5	3	4	6	5	5	5	4	5	6	4	5	5	5	4	3	4	5	3	5	3	5	5	5	3	5	3	4	5	3	4
O75947;F5H608	O75947	12;4	12;4	12;4	ATP synthase subunit d, mitochondrial	ATP5H		2	12	12	12	7	8	7	7	2	7	5	2	6	8	8	7	7	6	7	7	8	7	9	9	9	9	8	9	9	7	7	10	9	10	6	10	9	11	9	6	8	6
O76003	O76003	9	9	9	Glutaredoxin-3	GLRX3		1	9	9	9	4	4	2	4	0	3	1	0	1	1	1	6	3	1	5	5	6	5	7	5	3	2	1	3	5	4	7	7	4	5	3	3	4	4	5	2	2	5
O76031	O76031	3	3	3	ATP-dependent Clp protease ATP-binding subunit clpX-like, mitochondrial	CLPX		1	3	3	3	1	1	1	1	3	0	2	1	3	2	2	2	1	0	1	0	1	2	2	1	0	1	0	1	1	2	2	0	0	1	1	0	0	1	0	2	0	1
O76038	O76038	18	18	18	Secretagogin	SCGN		1	18	18	18	4	0	3	0	3	2	12	4	2	5	0	4	1	0	3	2	3	3	4	5	7	16	9	7	1	8	1	2	0	1	11	12	2	7	6	3	1	0
O76054;B3KRD8;H7C417;C9JZI9;Q9UDX4;F8WEE7;C9JTM4;B5MC44	O76054;B3KRD8;H7C417	6;5;3;2;2;1;1;1	6;5;3;2;2;1;1;1	6;5;3;2;2;1;1;1	SEC14-like protein 2	SEC14L2	;;	8	6	6	6	2	2	2	2	1	0	0	1	0	0	3	2	2	0	1	2	1	3	4	3	0	0	0	1	1	0	6	4	0	4	2	0	2	2	3	0	0	1
O76070;F8W754;G4Y816;Q16143	O76070	11;3;1;1	11;3;1;1	11;3;1;1	Gamma-synuclein	SNCG		4	11	11	11	0	1	0	0	0	7	0	0	2	0	0	0	0	0	0	0	11	0	1	0	7	1	0	3	1	0	9	4	1	5	3	0	1	1	1	5	1	0
O76071	O76071	2	2	2	Probable cytosolic iron-sulfur protein assembly protein CIAO1	CIAO1		1	2	2	2	1	0	1	0	0	0	0	0	0	1	1	1	0	0	1	0	2	1	2	1	0	0	0	0	1	0	1	1	0	0	0	0	1	1	0	0	0	0
O76076	O76076	2	2	2	WNT1-inducible-signaling pathway protein 2	WISP2		1	2	2	2	0	0	0	0	0	1	0	1	0	0	0	0	1	1	0	0	0	0	0	0	0	0	1	1	0	0	0	0	0	0	2	0	0	0	0	0	0	1
O76094;R4GNC1;D6RDY6	O76094	19;9;8	19;9;8	18;8;8	Signal recognition particle subunit SRP72	SRP72		3	19	19	18	8	9	7	8	5	5	4	5	9	7	6	7	4	5	5	9	7	9	8	8	5	9	5	7	12	9	13	9	9	8	8	7	11	8	6	7	4	5
O94760;B4DYP1	O94760;B4DYP1	21;17	21;17	20;16	N(G),N(G)-dimethylarginine dimethylaminohydrolase 1	DDAH1	;	2	21	21	20	16	9	9	11	9	5	12	9	11	15	16	13	15	12	11	14	13	14	12	17	14	14	16	15	8	12	7	12	1	15	16	14	15	14	13	11	11	2
O94769	O94769	4	4	4	Extracellular matrix protein 2	ECM2		1	4	4	4	2	3	0	3	0	2	0	0	0	3	0	3	0	1	4	0	0	0	1	1	1	0	0	3	0	1	0	3	4	4	0	0	1	2	0	4	3	4
O94776	O94776	5	5	4	Metastasis-associated protein MTA2	MTA2		1	5	5	4	2	3	4	2	1	2	1	0	1	2	2	3	3	0	2	2	4	2	3	3	1	2	1	3	3	0	5	2	3	3	5	2	3	2	4	1	1	3
O94819	O94819	2	2	2	Kelch repeat and BTB domain-containing protein 11	KBTBD11		1	2	2	2	2	0	0	0	0	0	0	0	0	0	1	2	1	0	2	2	1	1	1	1	1	0	1	0	0	1	0	2	0	1	2	1	0	2	1	0	0	0
O94826	O94826	14	14	14	Mitochondrial import receptor subunit TOM70	TOMM70A		1	14	14	14	8	3	10	6	5	8	7	5	7	9	10	10	9	6	7	12	9	10	10	9	10	12	8	12	7	5	11	12	6	7	10	5	11	11	12	9	6	9
O94832;J3QRN6;K7EIG7;J3KRL0;J3QRR2;F8WEW9	O94832;J3QRN6;K7EIG7	34;32;30;16;1;1	34;32;30;16;1;1	33;31;29;15;1;0	Unconventional myosin-Id	MYO1D	;;	6	34	34	33	22	17	12	11	4	11	14	5	7	13	17	22	16	12	20	20	12	17	16	32	18	15	15	17	21	16	15	18	16	21	19	12	16	17	15	15	20	20
O94855;E9PDM8;E9PC44	O94855;E9PDM8	20;12;7	20;12;7	18;12;7	Protein transport protein Sec24D	SEC24D	;	3	20	20	18	11	15	7	6	8	11	9	3	8	13	10	15	7	10	8	10	10	12	10	11	11	13	7	11	12	13	9	9	9	12	12	9	10	12	8	8	9	12
O94874	O94874	16	16	16	E3 UFM1-protein ligase 1	UFL1		1	16	16	16	9	5	3	4	4	3	7	4	10	9	6	11	6	3	4	8	10	6	10	8	5	8	3	6	11	10	10	10	7	9	9	7	7	10	6	7	5	5
O94875;H7BXR3;H7BZK1;H7C1R7;H7BZX1;C9J3W4;C9JL62;C9IZ89	O94875;H7BXR3;H7BZK1	14;11;7;6;4;1;1;1	13;11;7;6;4;1;1;1	13;11;7;6;4;1;1;1	Sorbin and SH3 domain-containing protein 2	SORBS2	;;	8	14	13	13	12	5	0	6	3	3	9	3	6	9	3	10	10	7	11	6	6	5	9	9	8	9	8	5	6	12	2	6	9	13	10	11	5	9	7	4	3	2
O94903;E5RFX7;E5RG77;H0YBG2;E5RFZ4	O94903;E5RFX7;E5RG77	10;5;5;3;2	10;5;5;3;2	10;5;5;3;2	Proline synthase co-transcribed bacterial homolog protein	PROSC	;;	5	10	10	10	5	3	5	5	7	3	6	6	7	4	4	5	3	4	3	7	3	5	6	6	6	7	4	4	5	5	4	5	5	5	7	6	3	5	8	5	5	6
O94906	O94906	2	2	2	Pre-mRNA-processing factor 6	PRPF6		1	2	2	2	1	0	1	1	1	0	1	2	2	0	0	0	0	0	0	1	1	0	2	1	0	2	0	0	0	1	2	0	0	0	1	0	1	0	0	1	0	2
O94919	O94919	5	5	5	Endonuclease domain-containing 1 protein	ENDOD1		1	5	5	5	2	1	0	1	2	0	0	0	1	2	0	1	0	0	2	3	4	2	4	4	1	1	2	1	0	2	4	3	0	3	1	0	3	5	0	1	1	3
O94925;H7BZD1;C9JIJ6;B7Z509;H7C201	O94925	15;4;3;2;2	15;4;3;2;2	13;4;1;1;1	Glutaminase kidney isoform, mitochondrial	GLS		5	15	15	13	8	4	2	1	3	3	6	3	6	6	4	9	4	4	8	9	5	8	12	9	5	8	5	9	10	10	12	7	6	12	11	4	8	10	6	5	4	10
O94973;A0A0G2JS82;A0A0G2JQM1;E9PR62;E9PNC4;A0A0G2JRS3;A0A0G2JRF9;A0A0G2JQA4	O94973;A0A0G2JS82;A0A0G2JQM1	23;22;14;4;3;3;3;3	15;15;7;2;2;2;2;2	15;15;7;2;2;2;2;2	AP-2 complex subunit alpha-2	AP2A2	;;	8	23	15	15	14	13	13	14	3	9	10	3	6	12	11	15	14	14	13	16	11	16	17	17	17	10	11	16	17	12	20	15	17	14	16	12	17	16	15	10	9	18
O94992	O94992	2	2	2	Protein HEXIM1	HEXIM1		1	2	2	2	0	1	1	1	1	1	0	0	0	0	0	0	0	0	0	0	0	0	1	1	1	0	0	0	0	2	2	0	0	1	0	1	0	0	1	0	0	0
O95050;F8WBC2;H3BSR8	O95050;F8WBC2	6;3;2	6;3;2	6;3;2	Indolethylamine N-methyltransferase	INMT;INMT-FAM188B	;	3	6	6	6	3	1	0	1	0	0	5	0	0	0	4	0	0	0	0	0	3	0	0	0	0	1	0	0	0	0	0	0	4	0	1	0	0	0	1	4	5	0
O95154	O95154	10	9	6	Aflatoxin B1 aldehyde reductase member 3	AKR7A3		1	10	9	6	4	1	2	7	3	1	6	2	5	6	9	8	7	1	5	8	2	7	6	9	4	3	5	9	2	6	1	5	1	4	8	8	5	7	8	4	1	6
O95168;F2Z3P9;C9JXQ9	O95168;F2Z3P9;C9JXQ9	4;3;3	4;3;3	4;3;3	NADH dehydrogenase [ubiquinone] 1 beta subcomplex subunit 4	NDUFB4	;;	3	4	4	4	2	2	2	2	1	2	1	0	1	1	2	3	1	1	3	3	3	2	2	2	1	0	1	3	2	1	3	1	3	2	1	2	2	1	1	1	2	2
O95171	O95171	3	3	3	Sciellin	SCEL		1	3	3	3	0	0	1	2	0	0	0	0	1	0	0	0	0	0	1	0	0	1	2	0	3	0	0	1	0	3	1	3	0	3	0	0	1	0	1	0	0	0
O95182;M0R0N0	O95182	3;1	3;1	3;1	NADH dehydrogenase [ubiquinone] 1 alpha subcomplex subunit 7	NDUFA7		2	3	3	3	2	2	2	2	2	2	1	2	2	1	2	3	2	2	2	2	3	3	2	2	1	2	3	3	2	1	2	1	2	2	1	2	2	1	2	1	2	0
O95202	O95202	5	5	5	LETM1 and EF-hand domain-containing protein 1, mitochondrial	LETM1		1	5	5	5	4	1	3	3	0	1	4	1	3	2	4	3	3	0	0	3	4	2	4	5	4	2	1	3	1	2	4	2	0	3	2	0	3	1	2	4	0	1
O95218	O95218	3	3	3	Zinc finger Ran-binding domain-containing protein 2	ZRANB2		1	3	3	3	1	2	1	2	1	0	0	1	1	0	1	1	2	0	1	1	2	1	1	2	1	2	1	2	1	0	1	1	2	1	1	1	1	1	1	1	0	0
O95219;F8W9T3	O95219;F8W9T3	5;4	5;4	5;4	Sorting nexin-4	SNX4	;	2	5	5	5	3	2	2	4	2	1	2	1	2	3	2	4	4	1	2	3	3	2	2	3	3	3	1	3	2	3	3	3	2	3	2	2	3	3	1	3	2	4
O95274	O95274	2	2	2	Ly6/PLAUR domain-containing protein 3	LYPD3		1	2	2	2	0	0	0	0	0	0	0	0	0	0	0	1	0	0	0	0	0	0	0	0	0	0	0	0	0	1	2	0	0	0	0	0	0	0	0	0	0	0
O95292;E5RK64	O95292;E5RK64	7;4	6;3	6;3	Vesicle-associated membrane protein-associated protein B/C	VAPB	;	2	7	6	6	2	3	2	2	0	1	1	1	3	2	3	4	1	2	1	5	4	3	1	5	1	4	2	3	3	4	4	2	2	4	3	3	4	5	2	4	2	5
O95302;C9J4P8;Q75LS8	O95302	11;2;2	11;2;2	11;2;2	Peptidyl-prolyl cis-trans isomerase FKBP9	FKBP9		3	11	11	11	4	9	8	9	3	8	3	1	0	4	5	7	5	7	7	6	5	7	7	7	6	4	5	6	8	5	7	4	6	8	6	5	6	7	4	5	7	8
O95336;M0R261;M0R0U3;M0R1L2	O95336;M0R261;M0R0U3	18;14;9;8	18;14;9;8	18;14;9;8	6-phosphogluconolactonase	PGLS	;;	4	18	18	18	17	15	14	17	8	15	13	8	10	15	15	18	18	15	14	16	17	18	14	15	14	15	14	18	16	14	17	17	12	16	15	15	14	14	13	10	14	15
O95340	O95340	14	14	14	Bifunctional 3-phosphoadenosine 5-phosphosulfate synthase 2;Sulfate adenylyltransferase;Adenylyl-sulfate kinase	PAPSS2		1	14	14	14	9	8	4	8	4	5	8	3	3	8	3	8	7	7	7	9	7	10	8	10	5	6	3	7	8	6	9	8	5	7	9	5	7	8	5	6	4	6
O95352;C9JE55;C9J415;C9JFF4;C9JGL2;F8WDY9;C9JNU2;C9JKA3;H7C2R3;H7BZ92;H7C2J8	O95352;C9JE55;C9J415;C9JFF4	3;2;2;2;1;1;1;1;1;1;1	3;2;2;2;1;1;1;1;1;1;1	3;2;2;2;1;1;1;1;1;1;1	Ubiquitin-like modifier-activating enzyme ATG7	ATG7	;;;	11	3	3	3	2	2	0	0	0	1	0	0	0	1	2	2	1	1	2	2	2	2	2	3	1	0	0	2	2	0	2	2	2	1	1	1	2	1	1	0	1	2
Q5QPQ0;O95372;Q5QPQ1;Q5QPN9;Q5QPQ3;Q5QPQ2	Q5QPQ0;O95372;Q5QPQ1	5;5;3;2;2;2	5;5;3;2;2;2	5;5;3;2;2;2	Acyl-protein thioesterase 2	LYPLA2	;;	6	5	5	5	3	2	2	3	1	2	3	3	2	3	3	3	3	1	3	3	2	4	5	2	1	3	0	3	3	3	5	3	3	4	3	2	3	2	1	3	2	3
O95373;E9PLJ0;E9PLB2	O95373	7;1;1	7;1;1	7;1;1	Importin-7	IPO7		3	7	7	7	0	0	1	2	1	1	0	1	1	2	1	3	2	1	2	3	2	3	4	5	2	1	2	3	4	4	5	2	1	1	5	1	5	2	2	1	1	4
O95394;J3KN95;A0A087WT27;H0Y8I3;D6RCQ8;D6RIS6;D6RCD1;D6RF77;H0Y987;D6RC77	O95394;J3KN95;A0A087WT27	11;9;8;3;3;3;2;2;2;1	11;9;8;3;3;3;2;2;2;1	11;9;8;3;3;3;2;2;2;1	Phosphoacetylglucosamine mutase	PGM3	;;	10	11	11	11	5	8	7	5	2	5	4	2	5	7	3	7	6	6	6	6	7	7	10	6	5	6	3	6	8	8	7	7	8	6	7	5	7	5	3	4	6	9
O95425;A0A0J9YWY6	O95425	17;7	17;7	17;7	Supervillin	SVIL		2	17	17	17	6	2	6	5	1	4	3	2	1	6	6	9	7	7	7	8	4	5	8	7	6	5	5	10	5	9	9	1	2	9	8	4	5	6	9	4	6	7
O95466;A0A0A0MR62;K7EK60;K7EJE6	O95466	5;2;2;1	5;2;2;1	5;2;2;1	Formin-like protein 1	FMNL1		4	5	5	5	0	2	3	3	1	1	1	0	1	1	1	3	1	1	2	3	3	1	5	2	0	0	0	1	3	1	4	0	4	1	3	0	0	1	1	2	1	3
O95470;H0Y3V8;H7BXL7	O95470;H0Y3V8;H7BXL7	6;3;3	6;3;3	6;3;3	Sphingosine-1-phosphate lyase 1	SGPL1	;;	3	6	6	6	1	1	3	2	0	0	0	0	0	1	0	0	0	0	0	2	3	1	4	6	1	0	0	1	2	3	6	1	2	2	3	1	4	3	1	2	0	3
R4GMU1;O95479	R4GMU1;O95479	17;17	17;17	17;17	GDH/6PGL endoplasmic bifunctional protein;Glucose 1-dehydrogenase;6-phosphogluconolactonase	H6PD	;	2	17	17	17	7	10	6	8	1	9	2	1	2	5	9	11	10	13	10	13	14	13	14	16	8	5	8	11	11	5	14	10	4	13	9	4	10	11	9	4	12	13
O95486	O95486	4	4	4	Protein transport protein Sec24A	SEC24A		1	4	4	4	2	2	1	1	1	2	1	1	2	2	1	2	1	1	1	1	2	2	3	2	1	1	0	1	4	2	3	3	4	2	2	1	2	2	1	2	2	1
O95487	O95487	3	3	3	Protein transport protein Sec24B	SEC24B		1	3	3	3	1	1	1	1	0	1	2	0	0	2	2	2	0	1	1	3	3	3	3	3	2	0	1	2	2	2	3	3	2	0	2	2	2	3	1	1	2	3
O95497;Q9NY84	O95497	5;1	5;1	5;1	Pantetheinase	VNN1		2	5	5	5	0	1	1	0	0	0	0	0	0	0	0	0	0	1	4	0	1	5	0	0	0	0	0	0	0	0	0	0	0	0	0	0	0	1	0	0	0	0
O95571;M0QXB5;M0QY80;M0QX80	O95571;M0QXB5	13;12;3;1	13;12;3;1	13;12;3;1	Persulfide dioxygenase ETHE1, mitochondrial	ETHE1	;	4	13	13	13	9	6	7	10	2	5	4	3	4	8	12	10	11	6	7	12	12	10	12	11	12	4	4	11	8	6	12	10	8	9	5	7	11	6	12	3	5	8
O95573;F5GWH2	O95573	4;1	3;1	3;1	Long-chain-fatty-acid--CoA ligase 3	ACSL3		2	4	3	3	1	1	2	2	0	1	0	0	1	2	2	1	1	0	0	3	2	0	2	3	0	1	1	2	1	1	4	1	0	1	1	0	1	1	0	2	0	1
O95633	O95633	1	1	1	Follistatin-related protein 3	FSTL3		1	1	1	1	0	0	0	0	0	0	0	0	0	0	0	1	0	0	1	1	0	1	0	1	0	0	0	0	0	1	0	0	0	1	1	0	1	1	1	1	1	0
O95671	O95671	4	4	4	N-acetylserotonin O-methyltransferase-like protein	ASMTL		1	4	4	4	2	1	1	1	0	0	1	1	1	0	1	3	2	2	0	1	1	1	2	3	1	0	2	2	3	1	2	1	2	1	2	1	3	1	1	2	1	2
O95716	O95716	3	3	3	Ras-related protein Rab-3D	RAB3D		1	3	3	3	1	0	1	0	3	0	1	1	3	0	0	1	0	0	0	1	2	1	0	2	0	2	2	0	0	0	2	0	0	0	0	0	0	0	1	2	0	0
O95747;C9JIG9	O95747;C9JIG9	6;4	6;4	6;4	Serine/threonine-protein kinase OSR1	OXSR1	;	2	6	6	6	1	1	2	3	0	0	0	0	0	1	1	3	1	0	1	3	2	2	3	4	2	1	1	2	3	3	6	1	2	2	5	1	2	4	2	2	1	4
O95749;C9J6G3;C9J7M1	O95749;C9J6G3;C9J7M1	4;3;3	4;3;3	4;3;3	Geranylgeranyl pyrophosphate synthase	GGPS1	;;	3	4	4	4	2	0	2	2	1	1	1	1	1	2	2	3	1	1	2	1	0	2	2	2	1	2	1	2	2	2	3	2	1	3	2	1	1	1	2	2	1	0
O95758;X6R242	O95758	10;3	7;2	7;2	Polypyrimidine tract-binding protein 3	PTBP3		2	10	7	7	5	7	8	6	2	4	3	2	3	6	6	6	5	4	4	5	6	6	7	7	4	6	4	5	5	3	6	3	4	5	3	3	5	3	6	5	3	4
O95782;M0R2D9;A0A0G2JS17;A0A0G2JQT9;H0YDE9;H0YEG0	O95782	25;1;1;1;1;1	25;1;1;1;1;1	17;0;0;0;0;0	AP-2 complex subunit alpha-1	AP2A1		6	25	25	17	13	13	14	14	3	10	11	6	9	13	11	17	15	15	14	15	16	17	19	18	16	13	13	17	16	11	19	13	18	16	19	15	20	18	17	14	11	19
O95786;A2A376	O95786;A2A376	8;7	8;7	8;7	Probable ATP-dependent RNA helicase DDX58	DDX58	;	2	8	8	8	1	0	1	1	1	0	0	1	2	0	0	1	0	0	0	0	4	2	2	2	3	1	0	0	0	0	7	0	3	4	1	0	0	1	1	5	0	3
O95810	O95810	4	4	4	Serum deprivation-response protein	SDPR		1	4	4	4	4	2	0	0	3	3	3	2	3	3	4	3	3	2	3	3	2	3	4	4	3	3	3	2	3	4	1	3	3	4	4	3	3	3	4	4	4	0
O95816	O95816	6	6	6	BAG family molecular chaperone regulator 2	BAG2		1	6	6	6	2	3	2	2	2	4	1	1	1	3	0	3	5	4	4	3	0	3	3	2	3	3	1	1	4	2	4	2	4	1	3	3	2	3	4	3	4	4
O95817;C9JFK9	O95817	9;3	9;3	9;3	BAG family molecular chaperone regulator 3	BAG3		2	9	9	9	5	4	5	4	1	3	2	1	1	3	4	5	5	2	4	3	4	6	6	6	4	4	5	5	3	3	8	5	3	7	3	4	7	7	2	3	4	6
O95831;E9PMA0	O95831	22;8	22;8	22;8	Apoptosis-inducing factor 1, mitochondrial	AIFM1		2	22	22	22	9	8	7	6	9	6	8	7	12	11	10	9	14	12	7	15	17	16	16	15	13	15	5	12	17	16	16	12	13	14	13	15	10	13	13	12	13	9
O95833	O95833	8	8	8	Chloride intracellular channel protein 3	CLIC3		1	8	8	8	0	1	1	6	0	0	1	0	0	2	6	2	0	0	1	3	2	4	2	6	3	0	2	4	0	1	7	2	1	2	3	1	6	3	3	3	1	1
O95834;K7EIK7;A0A0C4DGQ7;C9JRL6;K7EKU5;K7ERY9;K7EKG3;K7EIM1;K7EQR0;K7EII6;K7ERR2;K7ELI8;G3V500;G3V3N9;K7ELB2;K7ERR9;Q05BV3	O95834;K7EIK7;A0A0C4DGQ7;C9JRL6	18;16;12;12;6;5;5;4;4;4;3;3;2;2;1;1;1	18;16;12;12;6;5;5;4;4;4;3;3;2;2;1;1;1	16;14;10;10;4;3;5;2;2;4;1;3;0;0;1;1;0	Echinoderm microtubule-associated protein-like 2	EML2	;;;	17	18	18	16	10	7	9	10	4	7	5	5	4	8	11	12	10	5	5	10	12	9	12	13	12	10	6	11	11	11	13	12	6	15	13	11	17	10	11	6	4	8
O95861;A6NF51;F8W1J0;F8VVW8;F8VZG4;F8VRY7	O95861;A6NF51	13;10;6;5;5;2	13;10;6;5;5;2	13;10;6;5;5;2	3(2),5-bisphosphate nucleotidase 1	BPNT1	;	6	13	13	13	9	6	6	7	6	3	8	3	5	7	11	10	7	4	7	8	11	11	9	11	8	9	6	10	7	6	8	9	5	12	10	4	4	9	8	7	5	8
O95865;A0A140T971;Q5SSV3;H0Y7N1	O95865;A0A140T971;Q5SSV3;H0Y7N1	11;7;7;6	10;6;6;5	4;0;0;0	N(G),N(G)-dimethylarginine dimethylaminohydrolase 2	DDAH2	;;;	4	11	10	4	10	9	10	6	4	8	5	5	6	8	10	10	10	10	9	9	6	9	7	9	9	5	8	9	8	7	5	7	10	10	9	9	10	10	8	6	10	8
O95881	O95881	4	4	4	Thioredoxin domain-containing protein 12	TXNDC12		1	4	4	4	2	3	4	3	2	2	3	2	3	3	2	4	2	4	2	3	4	4	4	3	2	2	2	4	2	4	3	3	3	4	3	4	4	4	4	4	3	3
O95967;E9PRU1;H0YET5;H0YEU0;E9PRQ8;E9PKA3;E9PI47;H0YCR9	O95967;E9PRU1	15;14;7;4;4;4;3;2	15;14;7;4;4;4;3;2	15;14;7;4;4;4;3;2	EGF-containing fibulin-like extracellular matrix protein 2	EFEMP2	;	8	15	15	15	10	12	9	7	2	11	10	3	1	11	11	13	11	9	13	11	12	11	10	10	12	8	11	11	13	10	6	12	9	13	12	11	12	12	10	8	12	10
O95994;B5MC07;C9J3E2;H7C3Z9	O95994;B5MC07;C9J3E2	14;11;10;6	14;11;10;6	13;10;10;5	Anterior gradient protein 2 homolog	AGR2	;;	4	14	14	13	14	2	12	13	7	10	11	7	7	14	14	12	14	3	8	10	10	12	9	11	11	7	12	12	9	10	8	13	2	8	12	9	11	10	11	12	5	9
O96000;H3BPJ9;H3BV16	O96000;H3BPJ9;H3BV16	5;4;3	5;4;3	5;4;3	NADH dehydrogenase [ubiquinone] 1 beta subcomplex subunit 10	NDUFB10	;;	3	5	5	5	4	3	5	3	1	4	2	1	3	3	5	3	3	4	3	5	3	3	2	3	3	1	2	2	4	2	2	3	2	2	4	3	3	2	2	2	1	2
O96019;H7C5S0;O94805	O96019	8;3;1	8;3;1	8;3;1	Actin-like protein 6A	ACTL6A		3	8	8	8	7	6	6	7	3	6	3	2	4	5	5	7	6	6	5	6	7	8	8	7	8	6	4	5	8	5	8	8	3	5	6	4	6	5	6	3	3	5
P00167;J3KNC7	P00167	5;1	5;1	5;1	Cytochrome b5	CYB5A		2	5	5	5	2	2	2	2	3	2	3	2	3	3	2	2	2	3	2	2	2	1	1	1	1	4	2	1	2	3	2	2	1	1	2	2	2	2	2	2	2	2
P00325;V9HW50;D6RHZ6;H0Y9N0;D6RIB1;D6R9K8;A0A0D9SFB5;P08319	P00325;V9HW50;D6RHZ6	26;24;21;1;1;1;1;1	26;24;21;1;1;1;1;1	10;8;5;1;1;1;1;1	Alcohol dehydrogenase 1B	ADH1B;HEL-S-117	;;	8	26	26	10	22	15	17	9	20	16	24	17	20	21	21	20	20	21	17	17	16	19	13	19	20	22	20	15	17	20	4	13	18	20	21	22	16	19	14	19	19	2
P00326;A0A087WU81;A0A087WUC4	P00326;A0A087WU81	22;11;9	10;5;4	5;3;3	Alcohol dehydrogenase 1C	ADH1C	;	3	22	10	5	17	3	6	3	13	7	21	14	12	14	15	15	17	15	10	11	7	17	10	16	14	18	12	13	9	16	1	9	10	14	18	15	13	16	13	11	16	1
P00338;F5GXY2;F5GYU2;F5GXH2;F5H5J4;F5H6W8;F5H8H6;F5GXC7;F5GWW2;F5GXU1;A0A087WUM2;Q6ZMR3	P00338	37;17;16;15;11;11;5;5;5;4;4;4	37;17;16;15;11;11;5;5;5;4;4;4	27;9;8;7;4;4;0;0;0;0;2;2	L-lactate dehydrogenase A chain	LDHA		12	37	37	27	30	28	29	30	21	28	27	22	31	30	29	29	28	26	28	26	27	26	25	28	31	28	26	28	28	28	31	32	24	24	28	29	28	28	29	30	26	27
P00352;Q5SYQ7;Q5SYQ9;Q5SYQ8	P00352	41;16;16;16	41;16;16;16	37;14;14;14	Retinal dehydrogenase 1	ALDH1A1		4	41	41	37	33	24	27	26	30	28	36	29	34	37	34	39	36	33	30	33	32	33	33	35	31	35	33	34	31	33	24	32	25	33	34	34	28	33	29	25	30	28
P00367	P00367	37	37	15	Glutamate dehydrogenase 1, mitochondrial	GLUD1		1	37	37	15	31	26	29	29	17	23	23	19	26	25	30	29	29	23	26	25	27	25	28	26	28	28	22	23	27	29	28	32	20	24	27	26	27	24	23	24	20	27
P00387;B1AHF3	P00387;B1AHF3	12;8	12;8	12;8	NADH-cytochrome b5 reductase 3;NADH-cytochrome b5 reductase 3 membrane-bound form;NADH-cytochrome b5 reductase 3 soluble form	CYB5R3	;	2	12	12	12	10	10	7	10	4	9	8	4	6	9	10	11	9	10	12	11	12	12	11	10	11	11	11	12	12	8	11	12	11	12	12	9	12	11	10	6	11	11
P00390;E5RI06;H0YC68	P00390	19;4;2	19;4;2	19;4;2	Glutathione reductase, mitochondrial	GSR		3	19	19	19	16	12	10	12	8	12	12	9	10	15	12	15	12	15	11	15	14	16	18	18	16	15	13	15	17	17	18	16	13	11	15	15	15	17	16	13	14	14
P00403	P00403	6	6	6	Cytochrome c oxidase subunit 2	MT-CO2		1	6	6	6	5	4	1	2	1	4	5	2	4	6	5	6	5	3	4	5	5	6	5	5	4	6	4	4	5	6	6	6	6	6	6	6	6	5	4	5	5	2
P00441;H7BYH4	P00441;H7BYH4	16;13	16;13	16;13	Superoxide dismutase [Cu-Zn]	SOD1	;	2	16	16	16	9	8	9	9	7	8	9	6	8	10	12	8	11	9	10	12	9	11	8	10	11	10	13	10	9	10	9	11	9	10	11	10	10	8	12	8	11	8
P00450;CON__ENSEMBL:ENSBTAP00000031900	P00450	62;9	62;9	3;2	Ceruloplasmin	CP		2	62	62	3	47	47	34	39	14	48	43	28	18	42	43	43	50	46	48	49	51	44	43	41	36	42	36	42	43	45	38	50	44	43	47	42	53	43	38	30	46	40
P00480	P00480	6	6	6	Ornithine carbamoyltransferase, mitochondrial	OTC		1	6	6	6	2	0	2	1	1	0	3	2	1	0	5	0	0	0	0	1	1	0	1	1	0	3	0	1	1	0	1	0	0	0	0	1	0	1	0	0	0	1
P00488;Q9NQP5;A6PVK5;H0Y796;H0Y4W5	P00488	42;11;10;6;1	42;11;10;6;1	42;11;10;6;1	Coagulation factor XIII A chain	F13A1		5	42	42	42	22	23	9	9	9	22	19	8	10	28	24	28	23	26	24	30	19	27	28	30	25	23	21	33	29	29	26	29	31	29	21	20	24	35	19	29	29	23
P00491;G3V5M2;G3V2H3;G3V393	P00491;G3V5M2	20;11;8;3	20;11;8;3	20;11;8;3	Purine nucleoside phosphorylase	PNP	;	4	20	20	20	13	8	11	15	7	7	6	5	8	12	12	9	9	10	8	11	11	13	17	12	10	12	7	11	13	12	17	13	11	10	14	9	14	12	15	11	9	14
P00492	P00492	10	10	10	Hypoxanthine-guanine phosphoribosyltransferase	HPRT1		1	10	10	10	6	6	7	8	6	6	5	4	6	7	5	5	6	4	7	6	8	7	9	7	4	7	4	6	7	5	8	5	7	5	7	6	6	6	6	6	4	8
P00505	P00505	23	23	23	Aspartate aminotransferase, mitochondrial	GOT2		1	23	23	23	19	15	15	16	7	15	12	9	11	16	18	17	17	11	14	18	20	19	19	16	19	14	12	19	15	16	17	17	13	16	16	15	15	17	18	11	9	15
P00558;P07205	P00558	48;6	48;6	48;6	Phosphoglycerate kinase 1	PGK1		2	48	48	48	42	34	40	39	30	36	37	29	30	39	42	37	37	30	33	34	33	34	33	31	35	32	36	36	34	36	34	37	31	30	36	31	36	32	35	31	32	33
Q5T9B7;P00568;H0Y4J6;H0YID2;Q9Y6K8	Q5T9B7;P00568;H0Y4J6	14;14;9;5;1	14;14;9;5;1	14;14;9;5;1	Adenylate kinase isoenzyme 1	AK1	;;	5	14	14	14	13	13	13	11	6	13	12	7	7	12	13	14	14	10	11	12	10	10	12	12	10	10	12	12	12	11	10	10	9	11	13	12	10	12	11	11	11	12
P00734;E9PIT3;CON__P00735;C9JV37	P00734;E9PIT3	28;26;9;7	28;26;9;7	28;26;9;7	Prothrombin;Activation peptide fragment 1;Activation peptide fragment 2;Thrombin light chain;Thrombin heavy chain	F2	;	4	28	28	28	18	18	14	14	6	20	11	10	8	17	15	19	19	22	22	21	21	19	16	15	17	16	17	19	19	19	12	20	21	22	24	19	22	21	11	10	22	19
P00738;J3QR68;H0Y300;A0A0C4DGL8;J3QLC9;A0A087WU08;H3BS21;J3KTC3;J3KRH2;J3KSV1;J3QQI8;H3BMJ7	P00738;J3QR68;H0Y300;A0A0C4DGL8;J3QLC9;A0A087WU08	32;30;30;29;26;21;15;8;7;2;2;2	32;30;30;29;26;21;15;8;7;2;2;2	16;14;14;13;16;13;10;0;3;2;2;2	Haptoglobin;Haptoglobin alpha chain;Haptoglobin beta chain	HP	;;;;;	12	32	32	16	26	29	28	28	22	28	25	28	25	28	28	30	30	30	29	28	27	24	24	22	29	29	22	24	12	28	26	23	31	27	27	27	23	25	25	28	29	25
P00739;A0A0A0MRD9	P00739;A0A0A0MRD9	20;12	4;4	4;4	Haptoglobin-related protein	HPR	;	2	20	4	4	16	16	15	16	11	18	15	18	17	18	16	19	17	19	20	17	16	12	11	10	14	20	12	13	7	17	13	13	19	15	15	19	9	13	15	14	19	16
P00740	P00740	6	6	6	Coagulation factor IX;Coagulation factor IXa light chain;Coagulation factor IXa heavy chain	F9		1	6	6	6	2	1	0	0	0	1	1	0	2	4	1	5	4	2	4	4	5	4	2	2	3	5	1	3	3	4	2	2	4	6	5	4	1	6	3	2	3	3
P00747;Q5TEH5;A6PVI2;CON__P06868;Q02325	P00747	39;5;5;4;2	39;5;5;4;2	39;5;5;4;2	Plasminogen;Plasmin heavy chain A;Activation peptide;Angiostatin;Plasmin heavy chain A, short form;Plasmin light chain B	PLG		5	39	39	39	28	31	23	20	11	28	24	16	15	33	29	36	33	31	30	29	33	27	29	25	23	28	21	28	28	26	18	23	33	34	30	27	25	26	23	18	28	29
P00748	P00748	9	9	9	Coagulation factor XII;Coagulation factor XIIa heavy chain;Beta-factor XIIa part 1;Coagulation factor XIIa light chain	F12		1	9	9	9	5	5	1	3	2	5	1	2	1	2	4	6	5	7	6	4	0	4	2	2	3	2	3	4	3	3	2	4	6	5	6	3	4	5	2	2	6	4
P00750;B4DNJ1;B4DN26;E7ESF4;E5RHG4;E5RGA1;H0YBH9	P00750;B4DNJ1;B4DN26;E7ESF4	8;7;7;7;3;3;1	8;7;7;7;3;3;1	8;7;7;7;3;3;1	Tissue-type plasminogen activator;Tissue-type plasminogen activator chain A;Tissue-type plasminogen activator chain B	PLAT	;;;	7	8	8	8	0	0	1	0	0	0	0	0	0	0	0	0	1	3	3	0	1	7	3	2	0	0	0	5	0	1	2	6	0	7	0	1	1	1	0	0	0	5
P00915;E5RHP7;E5RH81;E5RIF9;E5RFL2;E5RFE7;E5RGU8;E5RII2;H0YBE2;E5RG81;E5RJI8;E5RJF6;E5RHS7	P00915;E5RHP7;E5RH81;E5RIF9;E5RFL2;E5RFE7;E5RGU8	17;16;15;12;10;10;9;7;7;5;5;4;3	17;16;15;12;10;10;9;7;7;5;5;4;3	5;4;3;0;0;5;0;0;3;4;4;3;0	Carbonic anhydrase 1	CA1	;;;;;;	13	17	17	5	8	10	15	9	7	10	14	10	8	10	11	4	8	16	7	15	12	15	10	5	17	16	16	17	10	12	9	11	11	11	16	17	16	10	9	12	15	17
P00918;E5RID5;E5RK37	P00918	17;7;7	17;7;7	17;7;7	Carbonic anhydrase 2	CA2		3	17	17	17	9	3	6	13	9	2	12	7	7	10	9	10	14	8	3	11	8	10	9	9	8	10	10	12	7	10	9	8	7	10	12	10	11	10	12	7	8	10
P00966;Q5T6L6;Q5T6L5	P00966	19;8;6	19;8;6	19;8;6	Argininosuccinate synthase	ASS1		3	19	19	19	6	9	8	7	1	8	5	4	3	10	14	11	11	9	12	8	11	12	8	13	10	9	13	14	8	14	13	9	8	13	14	8	8	10	16	10	5	11
P00995;D6RIU5	P00995	6;2	6;2	6;2	Pancreatic secretory trypsin inhibitor	SPINK1		2	6	6	6	5	0	3	5	6	3	6	5	6	5	2	5	5	4	0	4	2	0	4	2	0	5	5	4	0	5	0	4	0	0	3	4	3	4	3	4	0	3
P01008;Q8TCE1	P01008;Q8TCE1	27;16	27;16	24;14	Antithrombin-III	SERPINC1	;	2	27	27	24	20	19	14	14	10	19	15	10	11	22	20	21	24	23	21	22	23	23	20	20	21	20	18	22	23	22	16	18	22	22	22	19	21	20	22	14	23	18
P01009	P01009	40	40	2	Alpha-1-antitrypsin;Short peptide from AAT	SERPINA1		1	40	40	2	33	33	27	33	22	33	28	24	22	30	34	34	35	31	31	26	28	31	26	27	30	28	26	29	26	27	22	29	29	27	31	29	27	29	29	26	28	26
P01011;G3V3A0;G3V595;A0A087WY93	P01011;G3V3A0;G3V595	25;14;14;2	25;14;14;2	25;14;14;2	Alpha-1-antichymotrypsin;Alpha-1-antichymotrypsin His-Pro-less	SERPINA3	;;	4	25	25	25	20	20	15	17	10	20	24	17	13	20	18	25	24	19	20	20	24	19	18	17	18	20	16	17	18	22	17	17	18	15	16	16	18	20	13	19	17	17
P01019	P01019	13	13	13	Angiotensinogen;Angiotensin-1;Angiotensin-2;Angiotensin-3;Angiotensin-4;Angiotensin 1-9;Angiotensin 1-7;Angiotensin 1-5;Angiotensin 1-4	AGT		1	13	13	13	9	9	5	7	4	9	7	7	6	9	9	11	11	13	9	8	8	9	7	9	9	11	9	7	6	11	7	8	10	10	12	8	9	10	9	7	11	6
P01023;H0YFH1;F8W7L3	P01023	80;6;4	80;6;4	70;6;3	Alpha-2-macroglobulin	A2M		3	80	80	70	57	62	41	44	31	60	59	41	37	53	58	72	74	73	71	57	64	60	53	61	49	54	56	61	55	57	45	59	73	67	68	60	67	59	48	40	69	62
P01024;M0QYC8;M0QXZ3;M0R0Q9;M0R1Q1	P01024	148;16;10;5;3	148;16;10;5;3	136;15;8;5;3	Complement C3;Complement C3 beta chain;C3-beta-c;Complement C3 alpha chain;C3a anaphylatoxin;Acylation stimulating protein;Complement C3b alpha chain;Complement C3c alpha chain fragment 1;Complement C3dg fragment;Complement C3g fragment;Complement C3d fragment;Complement C3f fragment;Complement C3c alpha chain fragment 2	C3		5	148	148	136	108	124	93	105	42	116	113	71	60	113	113	125	120	132	126	118	123	121	123	107	111	120	98	118	115	120	101	114	128	126	127	117	127	111	92	82	130	114
P01031;CON__Q1A7A4	P01031	33;2	33;2	33;2	Complement C5;Complement C5 beta chain;Complement C5 alpha chain;C5a anaphylatoxin;Complement C5 alpha chain	C5		2	33	33	33	6	15	3	4	3	18	8	8	3	9	6	21	14	30	26	18	17	15	16	16	11	17	5	16	12	17	12	9	24	18	18	18	17	8	11	8	22	21
Q5H9A7;P01033;H0Y789;Q5H9B5;Q5H9B4	Q5H9A7;P01033;H0Y789	9;9;6;3;1	9;9;6;3;1	9;9;6;3;1	Metalloproteinase inhibitor 1	TIMP1	;;	5	9	9	9	9	8	9	8	3	7	3	1	3	9	8	9	9	8	9	9	9	9	7	7	7	6	8	8	6	3	7	8	6	7	6	8	8	8	7	2	5	5
P01034	P01034	5	5	5	Cystatin-C	CST3		1	5	5	5	4	1	4	3	1	3	5	2	4	4	4	3	3	1	3	3	3	3	3	3	2	5	2	2	2	4	2	2	0	1	2	4	1	4	4	2	1	2
P01037;P01036;P09228	P01037;P01036	3;2;1	3;2;1	3;2;1	Cystatin-SN;Cystatin-S	CST1;CST4	;	3	3	3	3	3	1	1	2	0	0	0	0	0	0	0	3	2	0	3	0	2	1	2	1	2	0	0	2	0	1	1	2	0	2	0	3	0	0	2	0	0	1
P01040;C9J0E4	P01040;C9J0E4	7;4	7;4	7;4	Cystatin-A;Cystatin-A, N-terminally processed	CSTA	;	2	7	7	7	2	5	3	5	1	2	2	2	1	6	4	6	4	4	3	5	5	5	6	5	2	5	3	5	5	5	5	3	3	4	3	5	4	5	4	3	3	3
P01042	P01042	29	29	29	Kininogen-1;Kininogen-1 heavy chain;T-kinin;Bradykinin;Lysyl-bradykinin;Kininogen-1 light chain;Low molecular weight growth-promoting factor	KNG1		1	29	29	29	22	24	19	21	11	25	19	14	14	21	23	23	23	21	22	20	17	19	16	15	20	19	17	20	16	16	13	20	20	22	22	19	21	20	16	13	18	19
P01116;P01112;P01111;G3V4K2;G3V5T7	P01116;P01112;P01111	3;2;2;1;1	3;2;2;1;1	3;2;2;1;1	GTPase KRas;GTPase KRas, N-terminally processed;GTPase HRas;GTPase HRas, N-terminally processed;GTPase NRas	KRAS;HRAS;NRAS	;;	5	3	3	3	1	1	2	1	1	1	1	1	2	1	1	1	1	1	1	2	2	2	2	2	2	1	1	1	2	1	3	2	1	2	2	1	1	1	1	1	2	2
P01275	P01275	16	16	16	Glucagon;Glicentin;Glicentin-related polypeptide;Oxyntomodulin;Glucagon;Glucagon-like peptide 1;Glucagon-like peptide 1(7-37);Glucagon-like peptide 1(7-36);Glucagon-like peptide 2	GCG		1	16	16	16	10	9	11	9	5	4	14	7	8	13	5	10	10	5	14	11	8	11	13	13	9	10	13	11	8	13	3	11	1	4	15	14	11	14	13	3	8	8
P01308;A6XGL2;C9JNR5;F8WCM5	P01308	5;2;1;1	5;2;1;1	5;2;1;1	Insulin;Insulin B chain;Insulin A chain	INS		4	5	5	5	3	1	3	1	3	0	4	3	1	3	0	2	2	0	3	3	0	3	3	3	3	3	4	3	1	2	0	1	0	0	3	5	2	5	3	2	2	0
P01591;D6RD17;D6RHJ6;C9JA05	P01591;D6RD17;D6RHJ6;C9JA05	8;7;6;4	8;7;6;4	8;7;6;4	Immunoglobulin J chain	IGJ;JCHAIN	;;;	4	8	8	8	5	5	3	4	4	3	4	3	4	5	7	6	7	8	7	5	8	8	4	5	7	3	6	6	7	6	3	7	8	7	4	7	7	6	5	5	7	5
P01594;P01593	P01594;P01593	1;1	1;1	1;1	Ig kappa chain V-I region AU;Ig kappa chain V-I region AG		;	2	1	1	1	1	1	1	1	0	1	0	0	0	1	1	1	1	1	1	1	1	1	1	1	1	0	0	1	1	0	1	1	1	1	1	1	1	1	1	0	1	1
P04432;P01597	P04432;P01597	4;4	4;4	3;3	Ig kappa chain V-I region Daudi;Ig kappa chain V-I region DEE		;	2	4	4	3	1	2	1	1	1	1	1	1	0	1	1	1	2	1	2	2	4	3	1	1	1	1	1	2	2	1	1	2	2	1	1	1	1	1	2	1	3	1
P01599	P01599	2	2	1	Ig kappa chain V-I region Gal			1	2	2	1	0	0	0	0	0	0	0	0	0	0	0	0	0	2	1	1	2	2	0	0	1	0	0	0	1	1	1	2	0	1	0	1	2	0	0	0	1	1
P01601	P01601	1	1	1	Ig kappa chain V-I region HK101			1	1	1	1	1	1	0	0	0	1	0	0	0	0	0	0	1	1	0	0	0	0	0	0	0	0	0	0	1	0	0	1	1	0	0	0	0	0	0	0	1	0
P01602	P01602	4	4	4	Ig kappa chain V-I region HK102	IGKV1-5		1	4	4	4	0	4	1	0	0	1	1	1	0	2	1	2	4	4	4	3	4	3	2	2	2	2	1	2	3	2	0	2	3	3	2	3	3	3	2	0	2	3
P01619	P01619	5	5	3	Ig kappa chain V-III region B6			1	5	5	3	2	3	3	2	1	2	2	1	0	2	2	2	4	5	5	3	5	4	3	1	2	2	3	2	5	2	1	3	5	4	5	3	4	3	2	1	5	2
P01624;A0A0C4DH90;A0A075B6H7;A0A0C4DH55	P01624	3;1;1;1	1;1;1;1	1;1;1;1	Ig kappa chain V-III region POM			4	3	1	1	2	2	2	2	1	2	2	2	1	3	2	3	2	3	3	2	3	3	3	2	2	2	2	2	2	3	3	3	3	2	2	2	2	3	2	2	3	3
P01699	P01699	3	1	1	Ig lambda chain V-I region VOR			1	3	1	1	3	2	1	0	0	1	1	2	1	3	1	2	2	2	2	3	3	3	1	1	3	2	1	1	2	1	2	2	3	3	3	2	1	3	2	2	1	2
P01700	P01700	3	3	1	Ig lambda chain V-I region HA			1	3	3	1	3	2	1	1	0	2	1	2	1	3	2	2	2	2	2	2	3	3	1	1	2	2	1	1	2	1	2	2	3	2	2	2	1	2	2	2	2	1
P01701	P01701	4	4	4	Ig lambda chain V-I region NEW			1	4	4	4	0	1	1	0	0	1	0	2	1	2	1	2	2	4	3	0	2	0	0	0	0	2	1	1	2	1	0	1	3	2	2	2	3	0	0	0	2	3
P01703	P01703	3	3	3	Ig lambda chain V-I region NEWM			1	3	3	3	2	2	0	1	0	1	2	2	0	2	2	2	3	2	2	2	3	3	1	1	0	0	0	0	2	1	0	2	1	2	1	1	1	3	3	2	3	3
P01704	P01704	1	1	1	Ig lambda chain V-II region TOG			1	1	1	1	1	1	1	0	0	0	0	0	0	0	0	0	1	1	0	1	1	1	0	0	0	0	0	0	1	0	0	1	1	0	0	1	1	1	0	0	1	0
P01709;P01706	P01709;P01706	2;1	2;1	2;1	Ig lambda chain V-II region MGC;Ig lambda chain V-II region BOH		;	2	2	2	2	0	1	0	0	0	1	1	1	1	1	0	1	0	2	1	1	2	1	1	1	0	1	0	1	2	1	1	1	2	1	1	0	1	0	0	0	1	0
P01714	P01714	4	4	4	Ig lambda chain V-III region SH			1	4	4	4	1	1	0	1	0	2	1	0	0	1	1	1	2	4	4	3	3	3	4	0	1	1	0	2	1	1	1	0	4	2	2	1	1	1	0	0	2	0
P01715	P01715	3	3	3	Ig lambda chain V-IV region Bau			1	3	3	3	0	0	0	0	0	0	0	0	0	0	0	0	0	2	0	0	1	3	0	0	0	0	0	0	0	0	0	0	0	1	0	0	0	1	0	0	2	0
P01717	P01717	3	3	1	Ig lambda chain V-IV region Hil			1	3	3	1	2	3	1	2	0	2	2	2	0	2	2	3	3	3	3	2	3	3	1	2	3	3	1	3	3	2	0	3	3	2	3	3	2	2	1	1	3	3
P01742;A0A0B4J2H0	P01742;A0A0B4J2H0	4;3	3;2	3;2	Ig heavy chain V-I region EU	IGHV1-69-2	;	2	4	3	3	1	4	0	0	0	0	0	0	0	1	1	1	2	2	2	1	4	3	2	1	1	0	1	2	1	0	1	1	4	1	1	1	2	2	1	0	3	1
P01743	P01743	4	4	3	Ig heavy chain V-I region HG3			1	4	4	3	1	1	0	0	0	0	0	0	0	1	1	1	1	2	3	1	4	2	1	1	1	0	2	2	2	0	1	1	2	2	2	1	1	1	2	0	2	1
P01764	P01764	6	1	1	Ig heavy chain V-III region 23	IGHV3-23		1	6	1	1	2	4	2	3	0	3	4	1	1	4	3	4	5	5	4	4	5	4	3	4	4	3	3	4	4	4	2	5	6	4	4	4	5	5	5	4	4	4
P01766	P01766	3	1	1	Ig heavy chain V-III region BRO			1	3	1	1	1	2	0	0	0	1	1	0	0	2	2	1	2	2	1	2	2	2	1	2	2	1	1	2	2	2	1	2	3	2	2	1	1	2	1	2	1	3
P01780;P01763;P01762	P01780;P01763;P01762	10;6;6	10;6;6	4;0;0	Ig heavy chain V-III region JON;Ig heavy chain V-III region WEA;Ig heavy chain V-III region TRO		;;	3	10	10	4	4	7	1	1	1	6	3	2	2	4	5	5	6	6	6	4	6	6	4	6	4	3	5	5	6	5	6	5	9	5	6	6	5	6	6	5	5	8
P01782	P01782	7	3	0	Ig heavy chain V-III region DOB			1	7	3	0	3	4	1	0	0	4	2	1	0	2	4	3	4	4	3	4	5	3	2	4	4	3	4	2	4	4	4	2	6	3	3	4	4	5	3	4	3	6
P01817	P01817	2	2	2	Ig heavy chain V-II region MCE			1	2	2	2	0	1	0	1	0	0	0	0	0	1	1	1	0	1	2	1	1	1	0	1	1	1	0	1	1	0	1	2	0	0	0	1	0	1	1	0	1	0
P01833	P01833	35	35	35	Polymeric immunoglobulin receptor;Secretory component	PIGR		1	35	35	35	21	6	15	18	6	7	13	3	10	25	25	23	30	5	24	18	33	28	17	16	13	11	22	29	10	6	12	29	2	7	14	25	9	25	15	6	14	19
P01834	P01834	15	15	15	Ig kappa chain C region	IGKC		1	15	15	15	15	12	14	14	11	14	13	12	11	13	15	14	13	11	13	10	13	10	10	10	11	9	12	9	14	11	10	12	12	10	10	14	12	10	10	10	12	10
P01859	P01859	19	12	10	Ig gamma-2 chain C region	IGHG2		1	19	12	10	16	14	14	15	10	17	14	11	13	16	18	14	16	16	16	16	16	15	14	14	14	13	13	16	17	14	15	16	16	15	14	15	17	15	16	14	16	15
P01860	P01860	23	17	14	Ig gamma-3 chain C region	IGHG3		1	23	17	14	17	18	18	16	12	18	15	14	13	18	18	17	16	19	15	16	17	18	16	15	16	14	14	15	16	16	16	16	19	17	14	17	17	16	15	12	16	18
P01861	P01861	18	10	10	Ig gamma-4 chain C region	IGHG4		1	18	10	10	14	15	11	14	8	15	9	8	10	15	14	15	16	17	16	17	16	15	15	15	11	12	12	17	13	10	13	15	17	11	14	17	17	8	16	8	17	11
P01871;A0A1B0GUU9	P01871;A0A1B0GUU9	32;31	32;31	32;31	Ig mu chain C region	IGHM	;	2	32	32	32	23	25	16	18	12	17	20	17	16	23	23	26	27	22	23	22	26	24	20	17	22	14	22	20	22	20	18	24	27	20	19	24	20	23	22	17	24	24
P01876	P01876	22	22	8	Ig alpha-1 chain C region	IGHA1		1	22	22	8	19	19	17	19	9	18	19	13	17	18	19	20	20	20	19	19	21	20	17	17	18	17	19	17	21	17	16	20	19	16	13	20	19	18	19	17	21	19
P01891	P01891	17	3	2	HLA class I histocompatibility antigen, A-68 alpha chain	HLA-A		1	17	3	2	6	4	12	6	2	6	1	1	4	9	4	11	7	4	6	5	8	9	13	6	7	5	12	5	11	5	5	9	12	6	8	3	3	4	7	6	6	6
Q5Y7D2;P01909	Q5Y7D2;P01909	3;3	2;2	2;2	HLA class II histocompatibility antigen, DQ alpha 1 chain	HLA-DQA1	;	2	3	2	2	1	0	0	1	0	0	0	0	0	0	0	1	0	0	0	1	1	0	0	0	0	1	1	0	1	1	3	0	0	0	0	0	0	0	3	0	1	1
P01911	P01911	7	2	1	HLA class II histocompatibility antigen, DRB1-15 beta chain	HLA-DRB1		1	7	2	1	4	4	3	3	2	3	2	1	1	4	5	4	5	3	2	5	4	6	5	5	2	2	4	4	4	1	5	4	6	5	6	5	2	4	4	2	5	4
P01912	P01912	6	1	1	HLA class II histocompatibility antigen, DRB1-3 chain	HLA-DRB1		1	6	1	1	3	3	2	2	1	3	2	1	0	3	3	3	4	3	1	6	5	5	4	4	2	2	3	5	3	1	6	4	5	4	5	5	2	4	5	2	6	3
P02008	P02008	4	3	3	Hemoglobin subunit zeta	HBZ		1	4	3	3	0	1	2	1	1	0	1	1	1	0	1	0	0	0	0	2	1	1	2	1	1	1	1	0	2	1	0	1	1	1	2	1	1	2	2	1	1	2
P02042;E9PFT6;C9JRG0;A8MUF7	P02042;E9PFT6	17;13;3;1	9;7;1;0	4;2;0;0	Hemoglobin subunit delta	HBD	;	4	17	9	4	13	13	16	15	9	14	14	10	12	13	16	13	14	14	11	15	12	14	12	12	15	12	14	14	13	13	12	13	12	13	14	14	13	12	11	12	12	14
P02452;CON__Q862S4;I3L3H7;P02458	P02452	26;3;3;1	26;3;3;1	26;3;3;1	Collagen alpha-1(I) chain	COL1A1		4	26	26	26	16	18	11	12	8	14	10	12	8	18	12	14	14	22	20	15	11	21	17	13	11	12	16	16	14	19	15	13	19	15	16	13	24	16	16	13	21	18
P02461;CON__P04258	P02461	19;7	19;7	19;7	Collagen alpha-1(III) chain	COL3A1		2	19	19	19	9	15	9	11	3	12	5	8	5	13	4	15	10	14	13	13	13	12	15	13	12	12	11	12	12	12	12	12	13	13	14	12	17	13	11	15	14	14
P02462;P29400	P02462	7;1	7;1	7;1	Collagen alpha-1(IV) chain;Arresten	COL4A1		2	7	7	7	5	6	4	4	1	5	4	1	2	5	5	6	5	5	5	5	6	6	5	6	5	5	5	3	5	4	3	4	4	5	5	5	4	4	6	3	3	4
P02545;H0YAB0;A0A0C4DGC5	P02545	92;31;22	92;31;22	6;0;5	Prelamin-A/C;Lamin-A/C	LMNA		3	92	92	6	79	77	69	71	46	77	73	47	50	76	81	75	79	65	70	72	65	65	66	68	75	63	70	67	62	70	64	68	56	70	71	72	71	63	67	63	70	65
P02549;V9GY79	P02549	23;1	23;1	23;1	Spectrin alpha chain, erythrocytic 1	SPTA1		2	23	23	23	0	1	0	0	1	0	4	2	0	1	0	0	0	4	0	7	1	0	0	0	2	5	7	9	0	0	1	0	1	3	5	7	2	0	0	0	4	12
P02647;F8W696;CON__P15497	P02647;F8W696	36;31;1	36;31;1	36;31;1	Apolipoprotein A-I;Proapolipoprotein A-I;Truncated apolipoprotein A-I	APOA1	;	3	36	36	36	29	32	30	28	20	32	31	22	24	31	32	29	31	28	25	25	25	24	21	26	27	26	25	25	28	28	22	28	27	26	28	26	26	24	24	26	28	27
P02649;H0Y7L5;E9PEV4;E7ERP7;CON__Q03247	P02649;H0Y7L5;E9PEV4;E7ERP7	16;10;9;9;4	16;10;9;9;4	16;10;9;9;4	Apolipoprotein E	APOE	;;;	5	16	16	16	12	12	10	10	2	10	10	3	7	9	11	14	12	12	13	10	13	9	11	9	8	10	10	8	10	10	8	14	14	10	11	9	12	14	5	6	9	9
V9GYM3;P02652;V9GYE3;V9GYG9;V9GYC1;V9GYS1	V9GYM3;P02652;V9GYE3;V9GYG9	10;10;8;8;4;4	10;10;8;8;4;4	10;10;8;8;4;4	Apolipoprotein A-II;Proapolipoprotein A-II;Truncated apolipoprotein A-II	APOA2	;;;	6	10	10	10	8	10	8	9	8	10	10	10	6	10	8	10	10	8	8	8	8	9	6	7	6	9	8	8	8	8	7	10	8	8	8	6	6	4	6	7	8	8
P02671;A0A087WUA0;CON__P02672	P02671	41;18;1	41;18;1	41;18;1	Fibrinogen alpha chain;Fibrinopeptide A;Fibrinogen alpha chain	FGA		3	41	41	41	38	38	32	30	19	37	35	21	20	36	34	35	40	30	34	33	28	25	26	24	27	32	26	32	28	30	24	30	29	29	30	30	30	27	30	27	32	27
P02675;D6REL8;CON__P02676	P02675;D6REL8	47;33;7	47;33;7	47;33;7	Fibrinogen beta chain;Fibrinopeptide B;Fibrinogen beta chain	FGB	;	3	47	47	47	36	40	36	34	21	39	33	25	18	36	34	38	40	33	38	35	34	26	30	27	31	32	26	32	28	33	24	28	37	29	31	33	31	29	30	28	35	33
P02679;C9JEU5;C9JC84;C9JPQ9;C9JU00	P02679;C9JEU5;C9JC84	39;36;36;14;14	39;36;36;14;14	39;36;36;14;14	Fibrinogen gamma chain	FGG	;;	5	39	39	39	27	33	25	25	13	28	30	24	13	28	25	32	31	31	36	32	33	26	33	28	27	33	26	31	28	34	28	26	37	29	32	31	31	30	27	27	30	31
P02730;A0A0A0MS98	P02730;A0A0A0MS98	12;7	12;7	12;7	Band 3 anion transport protein	SLC4A1	;	2	12	12	12	0	1	2	0	1	1	4	0	1	1	3	0	0	6	0	8	2	5	1	0	4	2	8	10	0	1	0	3	2	4	7	8	4	1	1	1	4	7
P02743	P02743	12	12	12	Serum amyloid P-component;Serum amyloid P-component(1-203)	APCS		1	12	12	12	11	11	9	6	5	11	10	7	3	9	12	11	11	11	11	11	10	11	8	10	10	10	11	11	11	9	6	8	9	11	11	10	8	10	11	8	10	10
P02745;X6RLJ0	P02745;X6RLJ0	5;4	5;4	5;4	Complement C1q subcomponent subunit A	C1QA	;	2	5	5	5	2	3	3	3	2	4	2	3	3	4	2	3	3	5	4	3	4	2	4	3	3	3	1	2	3	4	4	2	3	3	3	3	3	2	1	3	3	3
P02747	P02747	5	5	5	Complement C1q subcomponent subunit C	C1QC		1	5	5	5	3	4	2	4	0	4	3	0	1	5	4	4	4	5	5	5	5	4	5	4	5	5	4	5	5	5	5	5	5	4	3	4	5	3	5	2	3	4
P02748;CON__Q3MHN2	P02748	23;3	23;3	23;3	Complement component C9;Complement component C9a;Complement component C9b	C9		2	23	23	23	14	19	9	12	4	17	13	13	6	14	13	15	16	19	20	18	17	18	13	14	13	16	10	16	17	18	10	15	18	20	16	13	12	16	12	13	15	18
P02749;J3QRN2;J3QLI0;J3KS17;CON__P17690	P02749	22;9;9;6;3	22;9;9;6;3	22;9;9;6;3	Beta-2-glycoprotein 1	APOH		5	22	22	22	19	19	18	17	10	21	18	13	10	19	17	17	19	19	19	19	18	18	13	16	17	18	15	17	18	17	15	17	18	16	19	19	16	15	15	9	20	16
P02750	P02750	10	10	10	Leucine-rich alpha-2-glycoprotein	LRG1		1	10	10	10	9	9	7	6	1	8	7	2	1	8	9	9	9	8	7	8	7	8	6	6	9	5	6	8	6	6	7	8	9	8	7	8	8	8	6	6	9	8
P02751;H0Y7Z1;H0Y4K8	P02751	115;46;7	115;46;7	115;46;7	Fibronectin;Anastellin;Ugl-Y1;Ugl-Y2;Ugl-Y3	FN1		3	115	115	115	53	97	79	75	16	93	38	15	44	79	51	82	61	67	86	81	79	73	79	66	79	46	70	87	88	81	81	92	92	58	82	72	86	82	63	70	71	96
Q5VY30;P02753	Q5VY30;P02753	8;8	8;8	8;8	Retinol-binding protein 4;Plasma retinol-binding protein(1-182);Plasma retinol-binding protein(1-181);Plasma retinol-binding protein(1-179);Plasma retinol-binding protein(1-176)	RBP4	;	2	8	8	8	7	7	7	6	1	7	4	2	2	5	7	7	7	7	7	6	5	7	5	5	5	4	6	4	5	4	4	5	6	5	6	6	6	5	5	2	7	4
P02760;S4R3Y4;S4R471;CON__P00978	P02760	19;9;6;1	19;9;6;1	19;9;6;1	Protein AMBP;Alpha-1-microglobulin;Inter-alpha-trypsin inhibitor light chain;Trypstatin	AMBP		4	19	19	19	12	14	11	9	3	13	12	6	2	13	13	14	12	14	13	13	14	12	11	10	11	10	13	12	12	10	10	13	13	14	13	14	13	13	10	5	14	13
P02763	P02763	14	14	9	Alpha-1-acid glycoprotein 1	ORM1		1	14	14	9	12	13	11	12	8	12	10	11	10	12	11	13	13	13	13	14	14	12	11	10	10	10	12	12	12	10	12	11	12	12	11	11	11	12	11	8	11	11
P02765;C9JV77;CON__P12763	P02765;C9JV77	14;13;2	14;13;2	14;13;2	Alpha-2-HS-glycoprotein;Alpha-2-HS-glycoprotein chain A;Alpha-2-HS-glycoprotein chain B	AHSG	;	3	14	14	14	11	12	9	10	6	12	12	7	7	11	13	11	11	11	11	10	11	10	9	8	9	10	10	10	11	9	8	10	7	8	11	8	10	8	7	10	10	8
P02766;A0A087WT59;A0A087WV45	P02766;A0A087WT59;A0A087WV45	14;12;10	14;12;10	14;12;10	Transthyretin	TTR	;;	3	14	14	14	11	11	10	9	7	12	10	7	8	9	10	12	12	14	13	13	10	9	10	9	12	10	13	12	10	13	8	12	9	11	14	13	10	12	12	8	14	11
P02774	P02774	44	44	2	Vitamin D-binding protein	GC		1	44	44	2	36	34	28	29	13	34	31	20	20	32	31	37	38	39	39	30	31	32	28	28	27	31	23	32	29	28	21	26	31	32	36	32	31	32	27	20	35	28
P02776;P10720	P02776;P10720	2;1	2;1	2;1	Platelet factor 4;Platelet factor 4, short form;Platelet factor 4 variant;Platelet factor 4 variant(4-74);Platelet factor 4 variant(5-74);Platelet factor 4 variant(6-74)	PF4;PF4V1	;	2	2	2	2	0	0	0	0	0	0	1	0	1	0	1	0	0	1	0	2	0	1	0	0	0	0	0	0	1	0	0	0	1	0	1	2	2	1	1	1	0	1
P02786;G3V0E5;F8WBE5;H7C3V5	P02786;G3V0E5	10;9;1;1	10;9;1;1	10;9;1;1	Transferrin receptor protein 1;Transferrin receptor protein 1, serum form	TFRC	;	4	10	10	10	1	0	8	4	0	2	0	0	0	4	4	4	0	0	0	5	3	5	4	8	0	3	0	4	5	3	9	7	4	4	2	0	7	3	7	4	0	2
P02787;H7C5E8;F8WCI6;C9JVG0;F8WEK9;C9JB55;F8WC57;CON__Q2HJF0	P02787	78;13;9;8;7;6;3;1	78;13;9;8;7;6;3;1	77;12;9;8;7;6;3;0	Serotransferrin	TF		8	78	78	77	65	63	63	64	39	65	58	40	41	65	64	69	67	63	61	54	55	57	53	48	60	52	58	54	54	54	51	59	58	53	59	58	57	54	53	47	62	56
P02790;Q9BS19	P02790;Q9BS19	32;19	32;19	32;19	Hemopexin	HPX	;	2	32	32	32	27	26	24	24	15	29	25	24	20	26	28	28	27	28	27	26	28	28	20	22	26	23	23	24	26	26	23	28	28	24	23	25	23	25	21	20	29	25
P02792	P02792	9	9	9	Ferritin light chain	FTL		1	9	9	9	5	6	6	8	2	8	5	3	2	6	5	6	5	7	5	6	5	6	5	6	4	5	7	7	7	6	6	8	7	5	7	6	6	6	4	6	6	4
P02794;G3V192;G3V1D1;E9PRK8;E9PKY7;E9PPQ4;E9PQR3;E9PKM5;E9PK45	P02794;G3V192;G3V1D1	9;7;6;4;4;3;2;2;2	9;7;6;4;4;3;2;2;2	9;7;6;4;4;3;2;2;2	Ferritin heavy chain;Ferritin heavy chain, N-terminally processed;Ferritin	FTH1	;;	9	9	9	9	4	3	4	5	2	5	5	3	3	4	4	3	3	7	4	5	5	5	5	3	4	3	5	4	5	6	3	6	4	2	6	4	3	7	5	5	5	6
P02795;P13640;CON__P67983;Q8N339;P04732;H3BSF1;H3BSP9;P04731	P02795;P13640;CON__P67983;Q8N339;P04732	4;3;2;2;2;1;1;1	4;3;2;2;2;1;1;1	1;0;0;0;0;0;1;0	Metallothionein-2;Metallothionein-1G;Metallothionein-1M;Metallothionein-1E	MT2A;MT1G;MT1M;MT1E	;;;;	8	4	4	1	4	3	1	3	3	2	3	3	3	3	3	2	2	3	3	3	3	3	3	3	4	3	3	3	3	4	3	3	3	2	2	4	2	3	2	2	3	2
P03950	P03950	7	7	7	Angiogenin	ANG		1	7	7	7	4	4	1	2	1	2	2	1	1	5	4	5	3	4	5	4	4	4	4	5	4	3	4	4	4	3	3	3	3	5	5	4	4	5	4	4	4	3
P03956	P03956	5	5	5	Interstitial collagenase;22 kDa interstitial collagenase;27 kDa interstitial collagenase	MMP1		1	5	5	5	0	2	5	0	0	0	0	0	0	0	0	1	0	0	0	0	0	3	3	2	0	0	0	0	0	0	3	0	0	0	3	1	0	2	0	0	0	1
P03973	P03973	4	4	4	Antileukoproteinase	SLPI		1	4	4	4	0	0	0	2	0	1	0	0	0	0	0	2	1	0	2	1	4	1	0	0	0	0	0	2	0	0	1	2	0	4	2	2	1	0	0	0	0	0
P04003;A6PVY5;F2Z2V7	P04003	23;3;1	23;3;1	23;3;1	C4b-binding protein alpha chain	C4BPA		3	23	23	23	9	14	7	11	4	14	12	10	5	13	9	13	11	18	20	12	13	6	9	6	9	9	11	10	12	12	11	7	18	13	11	13	13	11	11	9	16	19
P04004;H0YJW9;F5GX75;CON__Q3ZBS7	P04004	13;3;2;2	13;3;2;2	13;3;2;2	Vitronectin;Vitronectin V65 subunit;Vitronectin V10 subunit;Somatomedin-B	VTN		4	13	13	13	10	8	8	6	4	9	7	6	6	7	7	10	9	12	13	9	11	10	8	8	8	9	10	8	7	8	8	8	13	9	10	8	10	8	8	7	12	8
P04040	P04040	25	25	25	Catalase	CAT		1	25	25	25	18	19	24	21	13	17	18	14	18	20	22	21	18	18	13	18	19	16	19	18	14	17	19	17	20	16	19	19	17	17	18	19	16	17	18	14	18	16
P04062;A0A0G2JNZ5;A0A0G2JLB3;A0A0G2JNZ0	P04062;A0A0G2JNZ5;A0A0G2JLB3	5;4;4;2	5;4;4;2	5;4;4;2	Glucosylceramidase	GBA	;;	4	5	5	5	5	3	4	4	0	3	0	0	1	2	4	4	4	2	3	4	5	5	3	4	3	3	1	3	3	3	3	3	3	4	3	2	4	3	3	2	0	2
P04066	P04066	12	12	12	Tissue alpha-L-fucosidase	FUCA1		1	12	12	12	4	1	1	5	0	3	3	2	0	8	6	11	8	2	7	8	7	9	6	11	7	6	2	7	6	7	5	7	3	7	5	3	5	6	3	3	2	4
P04075;J3KPS3;H3BQN4;H3BPS8;H3BUH7;H3BR04;H3BMQ8;H3BU78;H3BR68	P04075;J3KPS3;H3BQN4;H3BPS8;H3BUH7	40;38;36;23;20;17;16;13;12	40;38;36;23;20;17;16;13;12	34;34;30;18;20;17;16;13;11	Fructose-bisphosphate aldolase A;Fructose-bisphosphate aldolase	ALDOA	;;;;	9	40	40	34	35	29	35	34	20	35	33	18	23	34	33	29	29	27	26	28	28	29	30	27	29	29	29	30	30	32	29	32	28	30	30	30	30	30	30	28	26	29
P04080;A0A1W2PQG6;A0A1W2PS52	P04080;A0A1W2PQG6	7;4;2	7;4;2	7;4;2	Cystatin-B	CSTB	;	3	7	7	7	5	6	6	6	3	4	5	3	3	6	6	6	5	6	6	6	6	6	7	7	6	4	5	7	6	5	6	5	6	6	6	5	6	6	5	4	4	6
P04083;Q5T3N1;Q5T3N0	P04083	37;17;10	37;17;10	37;17;10	Annexin A1	ANXA1		3	37	37	37	30	32	29	32	21	32	27	19	24	31	33	29	29	30	29	33	30	29	31	29	31	25	33	31	31	26	33	32	27	30	31	29	30	27	31	29	29	28
P04114;A8MUN2;CON__ENSEMBL:ENSBTAP00000032840	P04114	98;26;1	98;26;1	98;26;1	Apolipoprotein B-100;Apolipoprotein B-48	APOB		3	98	98	98	31	42	27	34	14	51	50	32	27	31	21	45	63	85	77	62	29	12	50	35	39	47	31	44	33	41	20	19	59	55	41	70	57	56	42	23	47	66
P04118;A0A087WZW1;A0A087X0Q7	P04118;A0A087WZW1	6;5;2	6;5;2	6;5;2	Colipase	CLPS	;	3	6	6	6	0	1	0	0	3	0	6	3	4	2	1	0	0	1	0	0	0	0	1	0	0	4	1	0	0	3	0	0	0	0	0	5	0	4	2	2	1	0
P04181	P04181	16	16	16	Ornithine aminotransferase, mitochondrial;Ornithine aminotransferase, hepatic form;Ornithine aminotransferase, renal form	OAT		1	16	16	16	10	7	7	7	2	4	4	3	7	10	6	10	7	8	9	10	13	9	8	14	9	11	7	13	10	11	15	11	8	8	11	8	10	13	7	6	10	8
P04196	P04196	19	19	19	Histidine-rich glycoprotein	HRG		1	19	19	19	10	14	6	5	3	14	7	5	4	12	7	16	15	16	15	13	17	15	14	15	13	10	10	15	14	14	7	14	16	14	14	14	17	8	11	7	15	17
P04217;M0R009;CON__Q2KJF1	P04217;M0R009	26;14;1	26;14;1	26;14;1	Alpha-1B-glycoprotein	A1BG	;	3	26	26	26	20	23	15	18	7	22	17	8	4	16	21	20	23	23	23	21	19	20	20	20	16	14	17	21	18	15	14	20	23	22	21	22	22	20	15	10	20	18
P04264;CON__P04264	P04264;CON__P04264	8;7	4;3	3;2	Keratin, type II cytoskeletal 1	KRT1	;	2	8	4	3	3	2	2	5	1	3	3	3	0	5	1	1	3	1	6	5	6	4	4	3	8	4	3	5	2	4	4	4	2	4	5	6	7	2	5	4	4	6
P04271;A8MRB1	P04271	3;1	3;1	3;1	Protein S100-B	S100B		2	3	3	3	2	2	1	0	0	0	2	1	0	3	2	2	2	3	3	3	2	3	3	2	3	3	2	3	3	3	2	3	3	3	3	3	1	2	3	1	1	2
P04275	P04275	23	23	23	von Willebrand factor;von Willebrand antigen 2	VWF		1	23	23	23	6	6	6	3	2	13	4	1	0	2	10	4	10	19	5	5	10	2	7	6	3	6	2	6	3	4	11	9	15	6	9	4	10	5	8	5	16	3
P04350;M0R2D3;M0QYM7;M0R278;M0QY85;M0R042;M0R0X0;M0QY37;M0QX14;M0QZL7;M0R1I1;M0R2T4;A0A075B724	P04350	30;11;6;6;5;5;4;4;4;4;3;2;1	2;0;1;0;0;1;0;0;0;0;0;0;0	1;0;1;0;0;1;0;0;0;0;0;0;0	Tubulin beta-4A chain	TUBB4A		13	30	2	1	27	24	24	27	16	25	22	16	22	25	26	24	25	23	23	23	25	25	22	24	26	23	23	25	25	24	26	27	24	23	25	25	23	24	22	22	24	24
P04406;E7EUT5	P04406;E7EUT5	35;28	35;28	35;28	Glyceraldehyde-3-phosphate dehydrogenase	GAPDH	;	2	35	35	35	31	30	30	30	27	31	30	27	26	32	34	32	31	23	25	28	30	27	27	28	28	29	25	27	28	27	31	29	28	27	28	27	24	25	26	26	24	26
P04424;F8W943	P04424	8;3	8;3	8;3	Argininosuccinate lyase	ASL		2	8	8	8	2	0	4	3	2	1	3	1	3	7	4	5	3	3	2	4	2	5	6	6	5	2	3	5	6	5	3	4	2	5	3	2	6	6	6	5	2	1
P04430	P04430	3	3	3	Ig kappa chain V-I region BAN			1	3	3	3	1	1	0	0	0	1	0	0	0	0	1	1	1	2	1	0	2	1	2	0	0	0	1	1	1	1	0	3	3	1	1	1	1	1	1	1	2	1
P04433;A0A0A0MRZ8	P04433;A0A0A0MRZ8	5;4	5;4	5;4	Ig kappa chain V-III region VG	IGKV3D-11	;	2	5	5	5	2	3	1	2	0	2	0	1	0	2	3	3	4	4	4	3	5	5	1	1	1	1	2	2	4	1	1	2	3	2	3	3	4	2	0	1	2	2
P04746;H7BZQ8	P04746	38;12	38;12	5;1	Pancreatic alpha-amylase	AMY2A		2	38	38	5	2	5	2	2	29	9	22	28	27	27	6	0	2	17	1	17	9	0	15	2	3	31	2	0	0	21	1	1	0	0	1	33	2	16	12	16	2	2
P04792;F8WE04;C9J3N8	P04792	18;8;3	18;8;3	18;8;3	Heat shock protein beta-1	HSPB1		3	18	18	18	16	12	12	15	6	14	13	8	12	15	15	15	15	15	15	17	17	18	14	15	15	13	13	17	15	16	14	14	15	16	15	14	14	17	15	13	15	15
P04839	P04839	3	3	3	Cytochrome b-245 heavy chain	CYBB		1	3	3	3	1	1	2	1	0	1	0	0	1	1	1	1	1	1	1	1	2	1	1	2	1	1	1	1	1	1	1	1	1	1	1	1	0	1	1	1	1	2
P04843;B7Z4L4;F8WF32	P04843;B7Z4L4	37;29;4	37;29;4	37;29;4	Dolichyl-diphosphooligosaccharide--protein glycosyltransferase subunit 1	RPN1	;	3	37	37	37	18	23	19	18	18	21	18	11	33	29	20	22	19	23	18	24	27	23	26	25	24	25	21	28	22	21	26	22	21	22	20	28	22	20	24	19	19	17
P04844;Q5JYR7;Q5JYR4;F2Z3K5;Q5JYR3;H0Y5M1	P04844;Q5JYR7	16;9;7;4;1;1	16;9;7;4;1;1	16;9;7;4;1;1	Dolichyl-diphosphooligosaccharide--protein glycosyltransferase subunit 2	RPN2	;	6	16	16	16	7	10	9	9	6	7	6	7	11	12	8	8	8	9	9	13	12	13	10	12	9	12	11	12	11	10	12	13	11	13	12	11	13	13	12	6	12	12
P04899;P63096;P11488;P19087;A8MTJ3;C9JPP4;H3BTM2;A0A1W2PP38	P04899	21;6;2;2;2;1;1;1	21;6;2;2;2;1;1;1	16;1;0;0;0;0;0;0	Guanine nucleotide-binding protein G(i) subunit alpha-2	GNAI2		8	21	21	16	12	13	13	14	3	9	9	3	4	14	12	10	12	13	11	13	13	13	13	15	15	10	13	14	16	13	16	11	16	13	12	13	15	12	15	7	12	15
Q93077;Q7L7L0;P04908	Q93077;Q7L7L0;P04908	7;7;7	1;1;1	1;1;1	Histone H2A type 1-C;Histone H2A type 3;Histone H2A type 1-B/E	HIST1H2AC;HIST3H2A;HIST1H2AB	;;	3	7	1	1	6	5	5	5	4	5	5	4	5	4	5	4	5	4	4	4	4	5	4	4	5	4	5	4	4	5	4	4	4	4	4	4	4	4	4	4	4	4
P05023;M0R116;A0A0A0MT26;P13637;B1AKY9;P50993;H0Y7C1;Q13733;M0QXF2;P20648;P54707;Q5TC01;E9PRA5	P05023	27;10;10;10;8;8;6;4;2;2;2;1;1	27;10;10;10;8;8;6;4;2;2;2;1;1	27;10;10;10;8;8;6;4;2;2;2;1;1	Sodium/potassium-transporting ATPase subunit alpha-1	ATP1A1		13	27	27	27	19	10	17	12	7	14	18	12	16	18	18	19	20	12	8	19	21	18	20	20	18	21	17	22	15	18	21	19	15	18	20	20	21	17	15	17	11	15
P05026;V9GYR2	P05026	8;3	8;3	8;3	Sodium/potassium-transporting ATPase subunit beta-1	ATP1B1		2	8	8	8	5	0	2	3	3	3	6	4	2	5	6	5	5	5	3	6	6	6	6	7	6	6	3	4	4	5	6	6	2	6	5	5	5	4	6	4	2	5
P05060	P05060	26	26	16	Secretogranin-1;PE-11;GAWK peptide;CCB peptide	CHGB		1	26	26	16	3	1	4	2	2	1	8	6	1	5	0	6	2	8	9	8	2	6	7	4	11	25	10	6	0	8	1	5	1	1	10	20	5	7	11	5	1	0
P05062;A0A087WXX2	P05062;A0A087WXX2	12;10	11;9	11;9	Fructose-bisphosphate aldolase B;Fructose-bisphosphate aldolase	ALDOB	;	2	12	11	11	7	2	3	3	1	2	2	1	7	3	3	2	1	1	1	3	5	5	4	7	2	3	1	6	2	4	2	3	1	2	2	1	2	7	5	5	1	2
P05089	P05089	1	1	1	Arginase-1	ARG1		1	1	1	1	0	0	0	1	0	0	0	0	0	0	0	0	0	0	0	0	0	0	0	0	0	0	0	0	0	0	0	0	0	0	0	0	0	0	0	0	0	0
P05090;C9JF17;C9JX71;F8WBT9	P05090;C9JF17	11;9;4;1	11;9;4;1	11;9;4;1	Apolipoprotein D	APOD	;	4	11	11	11	8	9	8	6	2	10	7	6	4	9	8	11	9	7	8	8	9	8	5	8	8	6	7	8	3	8	3	10	7	8	8	6	9	5	7	8	9	7
P05091;S4R3S4	P05091	38;12	34;12	22;12	Aldehyde dehydrogenase, mitochondrial	ALDH2		2	38	34	22	32	25	21	30	17	22	27	17	21	36	32	31	31	23	25	29	29	31	33	34	28	29	28	32	33	32	27	31	22	30	30	22	28	32	28	26	23	24
P05107;J3KNI6;E7EVZ9	P05107;J3KNI6	14;8;3	14;8;3	1;1;1	Integrin beta-2;Integrin beta	ITGB2	;	3	14	14	1	5	7	12	9	6	1	4	5	5	9	9	7	8	6	3	13	11	7	11	9	7	2	8	8	11	6	12	8	8	7	8	7	1	4	10	6	6	9
P05109	P05109	12	12	12	Protein S100-A8;Protein S100-A8, N-terminally processed	S100A8		1	12	12	12	4	8	12	12	5	7	5	5	10	7	8	7	6	6	7	11	10	8	9	8	6	5	7	6	8	5	8	8	7	5	6	6	6	4	8	7	4	8
P05114;F2Z2W6;F2Z2Y5;H7BXJ5;A6NL93;A6NEL0	P05114;F2Z2W6;F2Z2Y5;H7BXJ5;A6NL93;A6NEL0	2;1;1;1;1;1	2;1;1;1;1;1	2;1;1;1;1;1	Non-histone chromosomal protein HMG-14	HMGN1	;;;;;	6	2	2	2	1	1	1	1	2	1	1	1	2	1	1	1	1	1	1	1	2	2	2	1	1	2	1	1	2	2	2	1	1	2	2	1	2	1	1	2	2	2
P05141;Q9H0C2	P05141	16;4	16;4	7;0	ADP/ATP translocase 2;ADP/ATP translocase 2, N-terminally processed	SLC25A5		2	16	16	7	15	11	12	14	13	10	12	6	13	13	15	13	10	9	8	13	12	13	11	12	12	10	10	13	8	10	12	11	10	9	11	10	11	10	11	12	8	8
P05154;G3V5Q9;G3V482;G3V265;G3V264;G3V2M1;G3V5I3;G3V4B4;G3V3F5	P05154;G3V5Q9;G3V482;G3V265;G3V264;G3V2M1	5;4;3;3;3;3;1;1;1	5;4;3;3;3;3;1;1;1	5;4;3;3;3;3;1;1;1	Plasma serine protease inhibitor	SERPINA5	;;;;;	9	5	5	5	2	1	0	0	0	3	0	2	1	4	1	4	3	3	5	1	1	4	2	2	1	1	1	0	4	5	0	0	1	3	3	2	0	4	0	1	1	1
P05155;H9KV48;E9PGN7;H0YCA1	P05155;H9KV48;E9PGN7	13;12;11;1	13;12;11;1	12;11;10;1	Plasma protease C1 inhibitor	SERPING1	;;	4	13	13	12	11	12	10	9	3	10	11	8	5	8	10	13	11	10	11	12	11	5	12	11	9	11	9	11	11	12	10	11	11	11	13	10	11	10	8	10	11	12
P05160	P05160	2	2	2	Coagulation factor XIII B chain	F13B		1	2	2	2	1	1	0	0	0	2	1	0	0	1	0	1	2	2	2	1	1	0	0	0	0	1	1	0	0	1	1	0	1	1	2	0	1	1	0	0	2	0
P05161;A0A096LNZ9;A0A096LPJ4	P05161;A0A096LNZ9;A0A096LPJ4	3;2;2	3;2;2	3;2;2	Ubiquitin-like protein ISG15	ISG15	;;	3	3	3	3	0	1	0	3	1	0	0	0	1	2	1	0	1	0	1	0	3	3	3	1	3	0	0	0	2	1	3	3	1	3	2	1	0	1	0	3	1	2
P05162	P05162	5	5	5	Galectin-2	LGALS2		1	5	5	5	3	0	0	0	3	0	2	0	3	1	0	0	0	0	0	0	0	0	0	0	0	0	0	0	0	1	0	0	0	0	0	0	0	0	0	1	0	0
P05164;J3QSF7	P05164	28;5	28;5	26;5	Myeloperoxidase;Myeloperoxidase;89 kDa myeloperoxidase;84 kDa myeloperoxidase;Myeloperoxidase light chain;Myeloperoxidase heavy chain	MPO		2	28	28	26	1	11	23	20	5	4	1	1	7	5	10	1	3	9	0	24	27	11	17	21	13	0	10	14	22	0	18	5	3	1	8	0	1	5	8	4	1	19
P05165;A0A1B0GU58;A0A1B0GUX9;A0A1B0GWI4;A0A1B0GWA1;A0A1B0GTR1;Q5JVH2;Q5JTW6	P05165;A0A1B0GU58;A0A1B0GUX9;A0A1B0GWI4;A0A1B0GWA1	11;9;8;8;7;4;1;1	11;9;8;8;7;4;1;1	11;9;8;8;7;4;1;1	Propionyl-CoA carboxylase alpha chain, mitochondrial	PCCA	;;;;	8	11	11	11	6	2	3	1	5	4	9	5	6	9	7	7	6	2	1	5	5	6	8	7	8	8	4	5	7	5	4	5	5	5	7	4	5	7	6	2	2	1
P05198;G3V4T5;H0YJS4	P05198;G3V4T5;H0YJS4	20;17;16	20;17;16	20;17;16	Eukaryotic translation initiation factor 2 subunit 1	EIF2S1	;;	3	20	20	20	10	9	12	8	7	9	6	4	8	8	9	8	9	9	6	11	8	9	10	8	8	7	8	11	9	10	13	10	10	11	11	8	9	11	9	12	7	13
P05362;K7EKL8;E7ESS4	P05362	7;3;3	7;3;3	7;3;3	Intercellular adhesion molecule 1	ICAM1		3	7	7	7	5	5	4	5	2	3	3	0	1	2	5	4	3	3	3	4	4	4	6	3	3	3	2	4	6	3	6	5	7	5	7	3	2	6	3	3	2	4
P05386	P05386	5	5	5	60S acidic ribosomal protein P1	RPLP1		1	5	5	5	4	3	3	3	4	3	4	3	5	4	5	4	4	3	3	3	4	4	4	3	3	4	3	2	4	4	4	4	3	3	4	3	3	3	3	4	2	3
P05387;H0YDD8	P05387	12;4	12;4	12;4	60S acidic ribosomal protein P2	RPLP2		2	12	12	12	10	7	9	10	11	10	9	11	12	9	11	10	8	8	7	8	8	9	7	7	10	8	7	7	8	9	9	8	8	7	8	9	6	7	7	8	8	6
P05388;F8VWS0;F8VW21;F8VU65;F8VPE8;G3V210;F8VZS0;F8VQY6;F8VRK7;Q8NHW5;F8VWV4;F8VS58;F8W1K8	P05388;F8VWS0;F8VW21;F8VU65;F8VPE8;G3V210;F8VZS0;F8VQY6;F8VRK7;Q8NHW5	18;16;14;14;12;11;11;10;10;10;8;8;5	18;16;14;14;12;11;11;10;10;10;8;8;5	18;16;14;14;12;11;11;10;10;10;8;8;5	60S acidic ribosomal protein P0;60S acidic ribosomal protein P0-like	RPLP0;RPLP0P6	;;;;;;;;;	13	18	18	18	13	15	10	10	14	11	11	13	14	14	13	15	15	16	17	14	15	15	16	13	15	16	13	16	18	17	15	15	17	16	15	17	17	16	15	14	16	14
P05408;C9JNY7;H7C4X7;C9J650	P05408;C9JNY7;H7C4X7;C9J650	7;6;6;5	7;6;6;5	7;6;6;5	Neuroendocrine protein 7B2;N-terminal peptide;C-terminal peptide	SCG5	;;;	4	7	7	7	2	1	2	2	1	1	6	2	3	2	0	3	1	1	4	2	1	2	2	2	2	7	2	3	2	5	0	1	1	2	5	7	2	5	2	2	1	0
S4R371;P05413;S4R3A2	S4R371;P05413;S4R3A2	7;7;5	7;7;5	7;7;5	Fatty acid-binding protein, heart	FABP3	;;	3	7	7	7	5	5	4	6	1	4	3	2	2	5	7	5	4	6	5	5	4	6	6	5	5	4	7	6	4	6	5	5	6	6	4	6	7	5	5	4	3	3
P05451	P05451	14	14	11	Lithostathine-1-alpha	REG1A		1	14	14	11	11	9	9	4	11	6	14	11	11	10	8	5	7	6	3	10	5	7	7	5	4	10	9	9	3	8	4	7	2	3	3	9	7	8	7	9	4	3
P05455;E7ERC4;E9PGX9;E9PFL9	P05455;E7ERC4	25;16;11;9	25;16;11;9	25;16;11;9	Lupus La protein	SSB	;	4	25	25	25	17	15	14	18	12	15	14	12	17	16	13	19	18	18	19	19	17	20	22	19	18	19	16	20	22	21	22	22	19	22	22	20	23	19	17	17	17	20
P05534;P30447	P05534;P30447	17;15	7;5	4;3	HLA class I histocompatibility antigen, A-24 alpha chain;HLA class I histocompatibility antigen, A-23 alpha chain	HLA-A	;	2	17	7	4	5	8	10	9	3	4	3	1	2	6	4	6	5	7	5	6	12	6	6	6	4	5	6	4	8	5	7	8	12	3	6	3	4	7	5	10	4	6
P05543;CON__Q9TT36	P05543	9;2	9;2	9;2	Thyroxine-binding globulin	SERPINA7		2	9	9	9	5	5	3	3	5	3	5	5	2	5	5	7	7	9	8	5	6	6	6	5	3	3	4	4	6	7	3	6	6	8	8	6	5	5	4	2	8	6
P05546;CON__ENSEMBL:ENSBTAP00000018574	P05546	12;1	12;1	12;1	Heparin cofactor 2	SERPIND1		2	12	12	12	7	8	5	7	2	7	6	4	2	9	7	10	9	10	10	9	8	10	5	6	3	6	5	7	9	6	4	8	12	10	10	9	7	5	7	3	9	9
P05556;E7EQW5;C9JPK5;Q5T3E6;E9PLR6;E7EUI6;E7ERX5;C9JJP8;Q5T3E5;E9PQJ2;H7C4N8;C9JNE0	P05556	24;6;5;5;5;5;3;2;2;2;2;1	24;6;5;5;5;5;3;2;2;2;2;1	24;6;5;5;5;5;3;2;2;2;2;1	Integrin beta-1	ITGB1		12	24	24	24	14	10	15	14	5	11	10	5	11	15	9	15	13	11	18	13	16	17	17	16	12	11	12	13	12	19	20	17	12	16	10	11	17	19	18	16	11	15
P05771;I3L1Z0;J3KN97	P05771	3;1;1	3;1;1	1;1;0	Protein kinase C beta type	PRKCB		3	3	3	1	1	1	1	1	1	0	1	1	1	1	1	1	2	1	0	0	1	1	1	2	0	1	0	1	1	2	1	1	3	1	2	1	2	1	0	1	1	2
P05783;F8VZY9;CON__H-INV:HIT000015463	P05783;F8VZY9	60;56;4	58;54;4	43;39;3	Keratin, type I cytoskeletal 18	KRT18	;	3	60	58	43	48	18	51	49	32	47	48	34	40	54	51	47	52	37	39	51	46	44	46	45	47	42	37	46	41	48	46	47	3	45	48	46	47	49	47	40	26	45
P05937;E5RG14;E5RIZ8	P05937	9;2;2	8;2;2	8;2;2	Calbindin	CALB1		3	9	8	8	1	0	0	1	1	0	0	0	0	1	0	0	0	0	0	0	0	0	2	0	3	9	0	1	1	1	2	1	1	3	2	1	2	2	1	1	1	3
P05976;P08590	P05976;P08590	2;2	2;2	2;2	Myosin light chain 1/3, skeletal muscle isoform;Myosin light chain 3	MYL1;MYL3	;	2	2	2	2	2	2	2	2	0	2	2	0	2	2	2	2	2	1	1	1	2	1	1	1	1	1	1	1	1	1	1	2	1	1	1	1	1	1	1	2	1	1
P05997;A0A087WYX9	P05997;A0A087WYX9	8;6	8;6	8;6	Collagen alpha-2(V) chain	COL5A2	;	2	8	8	8	1	4	3	5	0	3	0	1	0	1	0	2	2	1	5	3	2	3	2	1	1	1	0	2	1	0	1	2	3	3	4	0	3	2	2	2	3	3
P06132;A0A1B0GVZ4;H0Y5R6;A0A1B0GVN9;Q5T446	P06132;A0A1B0GVZ4;H0Y5R6;A0A1B0GVN9	4;3;2;2;1	4;3;2;2;1	4;3;2;2;1	Uroporphyrinogen decarboxylase	UROD	;;;	5	4	4	4	3	2	1	0	0	1	1	0	0	2	2	4	2	1	2	3	2	3	3	3	2	1	2	3	1	2	3	3	2	2	3	2	3	1	2	1	2	1
P06280;V9GYN5	P06280;V9GYN5	4;2	4;2	4;2	Alpha-galactosidase A	GLA	;	2	4	4	4	2	2	2	2	0	2	1	1	0	2	1	1	0	0	0	1	1	1	3	1	1	2	0	2	1	3	2	3	1	2	2	1	1	2	3	2	0	2
P06310	P06310	3	2	2	Ig kappa chain V-II region RPMI 6410			1	3	2	2	3	3	2	3	1	3	3	3	2	3	3	3	3	3	3	3	3	3	3	1	3	3	3	3	3	3	3	3	3	2	2	3	3	3	3	3	3	2
P06312	P06312	4	4	4	Ig kappa chain V-IV region	IGKV4-1		1	4	4	4	2	3	2	2	1	4	2	2	1	2	2	3	3	4	4	3	3	4	3	3	3	2	4	2	3	4	3	3	4	4	3	4	4	4	2	1	4	3
P06396;A0A0A0MS51;A0A0A0MT01;CON__Q3SX14;Q5T0H8	P06396;A0A0A0MS51;A0A0A0MT01;CON__Q3SX14	52;50;50;28;1	52;50;50;28;1	37;35;35;20;1	Gelsolin	GSN	;;;	5	52	52	37	36	41	36	35	17	37	32	19	22	36	37	41	41	45	43	40	45	43	39	40	45	38	39	44	41	46	42	38	39	38	43	39	42	37	37	34	41	42
P06576;H0YH81;F8W079;F8W0P7;H0YI37	P06576;H0YH81;F8W079	35;26;19;10;7	35;26;19;10;7	35;26;19;10;7	ATP synthase subunit beta, mitochondrial;ATP synthase subunit beta	ATP5B	;;	5	35	35	35	31	26	25	27	19	25	27	18	24	30	29	31	29	25	25	26	31	27	29	29	31	26	24	29	31	24	26	29	28	27	29	26	29	27	26	25	27	27
P06681;A0A0G2JL69;B4DQI1;A0A0G2JIE7;H0Y3H6;E9PDZ0;A0A0G2JK28;H0Y868	P06681;A0A0G2JL69;B4DQI1;A0A0G2JIE7;H0Y3H6;E9PDZ0	19;18;17;17;17;14;8;4	4;4;4;3;3;1;1;1	4;4;4;3;3;1;1;1	Complement C2;Complement C2b fragment;Complement C2a fragment	C2	;;;;;	8	19	4	4	13	14	6	9	2	12	6	3	3	16	11	15	11	11	16	11	11	1	11	9	8	8	5	10	11	12	7	4	16	15	9	13	15	9	6	9	16	12
P06702	P06702	11	11	11	Protein S100-A9	S100A9		1	11	11	11	5	9	11	11	7	7	7	7	10	8	8	7	7	6	5	7	8	6	7	7	7	5	5	6	8	6	8	6	7	6	7	6	6	7	7	7	5	8
P06703;R4GN98	P06703;R4GN98	9;7	9;7	9;7	Protein S100-A6;Protein S100	S100A6	;	2	9	9	9	5	4	4	4	3	5	4	4	4	4	5	5	4	6	5	5	5	6	6	5	6	6	6	4	5	6	7	7	3	3	4	6	6	5	5	5	5	5
P06727;CON__Q32PJ2	P06727	46;2	46;2	46;2	Apolipoprotein A-IV	APOA4		2	46	46	46	25	30	25	29	13	35	25	16	22	37	33	40	36	40	36	28	36	37	22	32	31	31	28	26	27	31	12	29	37	31	33	30	24	31	28	18	37	31
P06730;D6RBW1;H0Y8J7;D6RFJ3;D6RHE2;H0Y8X3;A6NMX2	P06730;D6RBW1;H0Y8J7	9;8;5;2;1;1;1	9;8;5;2;1;1;1	9;8;5;2;1;1;1	Eukaryotic translation initiation factor 4E	EIF4E	;;	7	9	9	9	5	5	5	5	4	4	2	2	2	6	5	5	4	5	5	8	4	6	8	5	4	6	5	7	6	5	7	6	5	3	4	7	6	7	3	2	4	5
P06731;A0A024R0K5;A0A087WYX0;M0QX98;M0QXV9;T2HUW8;M0QXR5;M0R3J1;P40198;P31997	P06731;A0A024R0K5;A0A087WYX0;M0QX98;M0QXV9;T2HUW8	10;8;6;5;5;5;2;2;2;1	10;8;6;5;5;5;2;2;2;1	9;7;5;5;5;5;2;2;2;0	Carcinoembryonic antigen-related cell adhesion molecule 5	CEACAM5	;;;;;	10	10	10	9	1	0	1	6	1	0	3	1	0	2	4	7	1	0	3	8	3	7	5	4	0	1	0	5	1	9	2	8	0	7	2	0	6	0	6	5	2	7
P06733;K7EM90	P06733	44;20	44;20	40;17	Alpha-enolase	ENO1		2	44	44	40	42	39	44	40	29	42	39	21	32	43	43	39	37	31	29	34	35	34	31	32	34	34	37	33	33	32	31	38	29	30	33	33	33	28	35	33	32	33
P06737;E9PK47	P06737;E9PK47	36;34	31;29	30;28	Glycogen phosphorylase, liver form;Alpha-1,4 glucan phosphorylase	PYGL	;	2	36	31	30	18	24	26	25	3	13	10	8	10	24	14	21	18	23	14	26	27	21	32	29	23	13	15	27	24	23	31	31	20	24	23	15	20	27	17	21	19	26
P06744;A0A0A0MTS2;K7EQ48;A0A0J9YXP8;A0A0J9YYH3;A0A0J9YX90;K7EPY4;K7EP41;K7ENA0;K7ERC6;K7ELR7;K7ERK8;K7EIL4;K7ESF4;Q8N196	P06744;A0A0A0MTS2;K7EQ48;A0A0J9YXP8;A0A0J9YYH3;A0A0J9YX90	32;31;28;19;18;16;12;11;8;7;6;4;3;3;1	32;31;28;19;18;16;12;11;8;7;6;4;3;3;1	24;23;22;17;16;14;11;10;8;7;5;4;3;3;1	Glucose-6-phosphate isomerase	GPI	;;;;;	15	32	32	24	25	26	22	21	16	21	19	19	20	24	22	23	21	22	22	23	25	25	25	26	26	24	25	22	23	25	25	23	25	22	26	25	25	20	24	22	23	25
P06748;E5RGW4	P06748	18;2	18;2	16;2	Nucleophosmin	NPM1		2	18	18	16	12	9	12	13	3	11	13	5	9	11	13	13	13	11	12	12	11	11	11	12	11	11	13	11	11	9	13	13	9	12	11	12	11	10	12	10	9	11
P06756	P06756	19	19	19	Integrin alpha-V;Integrin alpha-V heavy chain;Integrin alpha-V light chain	ITGAV		1	19	19	19	6	6	8	6	2	8	3	1	2	5	4	9	7	10	10	13	11	11	12	10	10	3	7	13	10	8	14	9	9	15	10	7	14	13	6	5	8	10
P06870	P06870	3	3	3	Kallikrein-1	KLK1		1	3	3	3	0	0	0	0	2	0	1	2	3	1	0	0	0	0	0	0	0	0	0	0	0	3	0	0	0	2	0	0	0	0	0	3	0	0	0	0	0	0
Q16778;P33778;P23527;P06899;Q8N257;Q6DRA6;Q6DN03	Q16778;P33778;P23527;P06899;Q8N257	8;8;8;8;5;1;1	1;1;1;1;1;1;1	1;1;1;1;1;1;1	Histone H2B type 2-E;Histone H2B type 1-B;Histone H2B type 1-O;Histone H2B type 1-J;Histone H2B type 3-B	HIST2H2BE;HIST1H2BB;HIST1H2BO;HIST1H2BJ;HIST3H2BB	;;;;	7	8	1	1	5	4	5	5	4	6	5	3	6	4	5	6	5	4	5	4	5	5	4	4	5	4	4	4	5	4	3	4	5	5	4	4	6	4	4	4	4	4
P07093;C9JN98;C9K031	P07093;C9JN98	5;3;1	5;3;1	5;3;1	Glia-derived nexin	SERPINE2	;	3	5	5	5	2	4	0	0	0	0	0	0	0	1	0	2	1	0	2	0	0	0	1	0	0	2	0	0	4	1	1	0	5	1	1	2	4	2	2	0	4	0
P07099;B1AQP9;B1AQP8	P07099	14;3;2	14;3;2	14;3;2	Epoxide hydrolase 1	EPHX1		3	14	14	14	5	4	6	3	9	7	6	9	10	8	2	6	8	8	4	7	12	6	6	9	5	9	8	6	2	10	8	9	7	5	8	12	11	10	7	5	6	10
P07108;B8ZWD1;A0A0A0MTI5	P07108;B8ZWD1;A0A0A0MTI5	9;7;7	9;7;7	9;7;7	Acyl-CoA-binding protein	DBI	;;	3	9	9	9	8	8	8	8	8	8	7	7	7	8	8	7	8	7	7	7	7	7	7	6	6	7	7	7	7	7	6	7	7	6	6	6	7	7	6	6	7	7
P07148;A8MW49	P07148;A8MW49	4;3	4;3	4;3	Fatty acid-binding protein, liver	FABP1	;	2	4	4	4	0	0	0	0	0	0	3	0	1	1	0	2	1	0	0	3	0	0	0	0	1	2	0	2	0	1	1	0	0	0	1	0	4	1	1	0	1	0
P07195;A8MW50;C9J7H8;F5H793;F5H5G7;F5H155;G3XAP5;F5H245;P07864	P07195;A8MW50	26;15;12;10;2;2;2;2;2	23;12;11;10;0;0;0;0;0	23;12;11;10;0;0;0;0;0	L-lactate dehydrogenase B chain;L-lactate dehydrogenase	LDHB	;	9	26	23	23	18	18	16	20	20	21	20	18	22	19	19	20	20	18	18	19	18	18	17	18	17	19	16	18	20	21	22	20	18	18	19	22	18	17	19	21	20	18
P07225;G5E9F8;H7BXT0	P07225;G5E9F8	8;7;1	8;7;1	8;7;1	Vitamin K-dependent protein S	PROS1	;	3	8	8	8	1	5	1	1	1	3	2	2	2	4	1	5	5	6	7	3	4	1	1	2	1	1	4	3	1	3	0	0	4	3	5	2	3	3	1	2	6	1
P07237;H7BZ94;I3L398;I3L312;H0Y3Z3;I3L4M2;I3NI03;I3L3U6;I3L0S0;I3L3P5;I3L514;I3L1Y5	P07237;H7BZ94	59;50;28;27;26;14;12;12;10;10;4;2	59;50;28;27;26;14;12;12;10;10;4;2	59;50;28;27;26;14;12;12;10;10;4;2	Protein disulfide-isomerase	P4HB	;	12	59	59	59	43	44	42	44	46	45	40	37	55	48	44	39	34	34	33	32	43	39	38	32	35	39	29	40	39	38	36	43	31	33	38	37	37	35	39	35	31	35
P07305	P07305	8	8	8	Histone H1.0;Histone H1.0, N-terminally processed	H1F0		1	8	8	8	5	4	4	6	5	5	4	4	5	6	5	6	6	4	6	7	7	5	6	6	6	5	7	5	5	6	5	6	6	5	6	5	6	6	6	6	4	6
P07355;H0YN42;H0YM50;H0YMD0;H0YMU9;A6NMY6;H0YNP5;H0YKS4;H0YN28;H0YL33;H0YMM1;H0YKZ7;H0YLV6;H0YMT9;H0YMW4;H0YNA0;H0YKL9;H0YKV8;H0YN52;H0YMD9;H0YLE2;H0YKN4;H0YNB8	P07355;H0YN42;H0YM50;H0YMD0;H0YMU9;A6NMY6;H0YNP5;H0YKS4	51;40;39;37;37;32;26;26;24;24;19;16;16;16;14;13;13;11;10;7;5;5;4	51;40;39;37;37;32;26;26;24;24;19;16;16;16;14;13;13;11;10;7;5;5;4	35;24;30;21;21;22;21;10;24;24;3;0;0;0;0;13;0;0;10;0;5;0;0	Annexin A2;Annexin;Putative annexin A2-like protein	ANXA2;ANXA2P2	;;;;;;;	23	51	51	35	44	43	42	45	34	47	44	34	38	45	45	43	41	36	40	39	39	39	38	36	39	34	37	41	40	40	39	42	33	37	40	42	40	38	41	39	39	37
P07357	P07357	14	14	14	Complement component C8 alpha chain	C8A		1	14	14	14	10	12	8	9	2	11	8	4	1	10	7	14	13	11	13	9	10	8	9	10	8	8	7	8	8	9	7	7	11	9	11	10	11	8	7	3	11	7
P07358;F5GY80;F5H7G1	P07358;F5GY80;F5H7G1	17;16;16	17;16;16	17;16;16	Complement component C8 beta chain	C8B	;;	3	17	17	17	9	10	4	9	1	13	8	3	1	10	10	14	12	14	15	11	12	14	13	9	7	9	3	9	10	9	8	7	15	14	12	12	11	9	9	2	12	9
P07360;Q5SQ08	P07360;Q5SQ08	10;6	10;6	10;6	Complement component C8 gamma chain	C8G	;	2	10	10	10	7	10	5	5	1	8	6	4	2	8	7	8	8	9	9	8	8	9	6	4	7	5	6	6	7	5	4	4	9	10	10	7	7	9	6	2	9	6
P07384;E9PRM1;E9PLX0;E9PJJ3;E9PLC9;E9PMC6;E9PJA6;E9PSA6;E9PQB3;E9PIA9;E9PL37	P07384	29;8;7;7;7;7;7;7;7;4;4	29;8;7;7;7;7;7;7;7;4;4	29;8;7;7;7;7;7;7;7;4;4	Calpain-1 catalytic subunit	CAPN1		11	29	29	29	18	11	16	16	3	13	13	3	5	17	16	19	15	18	19	19	19	21	20	22	18	13	20	22	18	17	22	22	22	19	23	20	24	21	18	11	21	18
Q5JP53;P07437;Q5ST81;A6NNZ2;Q9H4B7	Q5JP53;P07437;Q5ST81	35;35;30;9;5	8;8;3;0;0	7;7;3;0;0	Tubulin beta chain	TUBB	;;	5	35	8	7	34	32	31	34	24	34	30	22	27	32	34	32	31	29	28	29	31	30	29	29	32	30	30	31	30	29	32	33	27	28	33	31	28	29	28	29	29	29
P07476	P07476	4	4	4	Involucrin	IVL		1	4	4	4	0	0	0	0	0	0	0	0	0	0	0	0	0	0	0	0	4	0	0	0	0	0	0	0	0	0	2	0	0	0	0	0	0	0	0	0	0	0
P07585;F8VXZ8;F8VX58;F8VNV6;H0YIH3;H0YI87;F8VNW0;F8VU58;F8VSI3	P07585;F8VXZ8	26;13;10;8;6;2;1;1;1	25;13;10;7;5;2;1;1;1	12;0;0;6;5;2;0;0;0	Decorin	DCN	;	9	26	25	12	26	22	20	24	17	25	23	19	16	24	24	22	25	22	21	22	22	22	20	21	22	21	23	22	22	21	17	22	21	20	21	22	20	19	21	17	22	19
P07602;C9JIZ6;Q5BJH1;A0A0J9YXB8	P07602;C9JIZ6;Q5BJH1	18;17;10;5	18;17;10;5	18;17;10;5	Prosaposin;Saposin-A;Saposin-B-Val;Saposin-B;Saposin-C;Saposin-D	PSAP	;;	4	18	18	18	9	11	5	12	10	4	14	10	13	14	9	15	10	12	12	16	16	16	18	17	15	17	14	13	15	14	16	15	16	15	15	14	15	16	14	14	8	12
P07686;Q5URX0;H0YA83;H0Y9B6;H0Y9M3;D6REQ8	P07686;Q5URX0;H0YA83;H0Y9B6	25;21;13;13;3;1	25;21;13;13;3;1	25;21;13;13;3;1	Beta-hexosaminidase subunit beta;Beta-hexosaminidase subunit beta chain B;Beta-hexosaminidase subunit beta chain A	HEXB	;;;	6	25	25	25	18	16	14	19	8	17	12	7	7	17	19	16	22	14	19	17	17	17	20	22	13	16	12	18	17	19	18	18	19	17	18	13	15	20	17	10	15	17
P07711;Q5T8F0	P07711	4;1	4;1	4;1	Cathepsin L1;Cathepsin L1 heavy chain;Cathepsin L1 light chain	CTSL		2	4	4	4	3	3	3	3	1	2	2	1	2	2	3	4	3	4	3	3	2	3	4	4	3	3	2	2	2	2	4	3	4	3	3	3	3	3	3	2	2	3
P07737;K7EJ44;CON__P02584;I3L3D5	P07737;K7EJ44	21;16;7;5	21;16;7;5	21;16;7;5	Profilin-1	PFN1	;	4	21	21	21	20	16	19	21	13	18	17	12	16	18	20	17	16	14	16	16	17	16	16	16	15	13	14	16	17	13	15	16	15	13	17	16	15	13	15	14	15	14
P07738;C9JH23	P07738	8;2	8;2	8;2	Bisphosphoglycerate mutase	BPGM		2	8	8	8	1	0	1	1	1	2	1	1	0	1	1	1	1	3	2	4	5	1	3	2	1	0	1	3	4	1	2	0	1	1	5	2	1	2	2	2	2	5
P07741;H3BQB1;H3BQF1;H3BQZ9;H3BSW3	P07741;H3BQB1;H3BQF1;H3BQZ9	15;11;10;10;5	15;11;10;10;5	15;11;10;10;5	Adenine phosphoribosyltransferase	APRT	;;;	5	15	15	15	13	11	8	12	5	13	11	4	8	10	12	12	11	12	14	12	15	13	13	13	12	13	13	11	13	9	13	13	13	14	10	14	14	10	12	4	11	9
P07814;V9GYZ6;V9GZ76	P07814;V9GYZ6	50;31;2	50;31;2	50;31;2	Bifunctional glutamate/proline--tRNA ligase;Glutamate--tRNA ligase;Proline--tRNA ligase	EPRS	;	3	50	50	50	36	25	35	29	19	24	22	17	28	31	26	34	31	27	27	33	34	33	35	35	29	29	28	32	31	26	36	38	29	31	28	26	29	28	31	25	18	28
P07858;E9PKQ7;E9PNL5;E9PHZ5;E9PLY3;E9PSG5;E9PQM1;R4GMQ5;E9PR54;E9PJ67;E9PCB3;E9PS78	P07858	15;5;5;5;5;5;5;4;4;4;4;2	15;5;5;5;5;5;5;4;4;4;4;2	15;5;5;5;5;5;5;4;4;4;4;2	Cathepsin B;Cathepsin B light chain;Cathepsin B heavy chain	CTSB		12	15	15	15	12	12	13	13	9	12	10	9	10	13	14	13	12	8	9	12	11	11	12	11	11	10	10	12	11	9	13	11	11	11	11	11	10	11	13	10	10	10
P07900;G3V2J8;Q14568;Q58FG0	P07900	57;14;8;6	39;7;3;4	39;7;3;4	Heat shock protein HSP 90-alpha	HSP90AA1		4	57	39	39	46	43	46	47	29	45	42	29	40	44	43	47	48	40	43	45	47	48	45	44	49	45	44	45	48	43	50	51	43	46	47	45	48	43	44	42	43	43
P07919	P07919	4	4	4	Cytochrome b-c1 complex subunit 6, mitochondrial	UQCRH		1	4	4	4	4	4	4	4	1	3	1	1	1	4	4	3	4	3	1	4	4	3	3	2	2	1	4	4	3	1	4	3	3	4	1	3	4	3	4	0	1	1
P07954	P07954	16	16	16	Fumarate hydratase, mitochondrial	FH		1	16	16	16	11	13	12	10	9	11	10	8	9	11	14	14	15	10	12	12	15	13	13	14	13	13	11	14	14	11	12	14	12	12	13	11	14	10	10	12	9	11
P07996;CON__Q28194	P07996;CON__Q28194	58;40	58;40	49;36	Thrombospondin-1	THBS1	;	2	58	58	49	36	38	40	38	4	39	7	3	25	39	15	37	14	30	43	37	19	23	36	33	41	7	11	44	36	39	37	49	32	34	20	22	31	38	23	43	35	47
P07998;G3V357	P07998;G3V357	3;2	3;2	3;2	Ribonuclease pancreatic	RNASE1	;	2	3	3	3	2	1	1	1	1	1	0	1	1	0	0	2	2	0	2	1	1	2	1	1	1	1	1	1	0	0	1	1	1	1	1	1	1	1	0	0	2	1
P08133;E5RK69;E7EMC6;E5RFF0;E5RJF5;E5RK63;E5RI05;E5RJR0;E5RIU8;H0YC77	P08133;E5RK69	54;33;26;15;14;14;13;10;9;5	54;33;26;15;14;14;13;10;9;5	54;33;26;15;14;14;13;10;9;5	Annexin A6;Annexin	ANXA6	;	10	54	54	54	47	48	41	48	24	48	43	23	34	46	47	48	47	42	43	42	43	41	39	41	43	38	43	40	45	36	37	45	44	38	38	39	37	39	40	34	43	40
Q5JR08;P08134;E9PQH6;Q5JR07;Q5JR05;E9PLA2;Q5JR06;E9PN11;U3KQA9;U3KQV3;P62745	Q5JR08;P08134;E9PQH6;Q5JR07;Q5JR05;E9PLA2;Q5JR06;E9PN11;U3KQA9;U3KQV3	9;9;8;7;7;5;5;5;5;5;1	3;3;2;1;1;1;1;1;1;1;0	3;3;2;1;1;1;1;1;1;1;0	Rho-related GTP-binding protein RhoC	RHOC	;;;;;;;;;	11	9	3	3	5	6	6	6	3	7	4	5	4	6	6	4	4	4	5	6	8	5	6	5	5	4	7	4	6	5	7	5	5	6	5	3	7	7	4	6	4	6
P08185;G3V4V7;G3V350	P08185	7;3;3	7;3;3	7;3;3	Corticosteroid-binding globulin	SERPINA6		3	7	7	7	3	4	2	2	2	2	1	2	1	4	5	4	3	6	6	6	4	5	5	7	1	2	1	6	3	4	2	5	5	4	4	4	6	5	1	2	3	3
P08217	P08217	14	14	10	Chymotrypsin-like elastase family member 2A	CELA2A		1	14	14	10	0	1	1	2	8	3	6	6	12	8	1	2	0	3	0	3	1	0	6	0	1	7	1	0	0	6	2	0	1	1	1	10	0	7	7	4	1	0
P08218	P08218	7	3	3	Chymotrypsin-like elastase family member 2B	CELA2B		1	7	3	3	0	0	0	0	5	2	4	4	4	5	0	0	0	1	0	1	0	0	4	0	1	4	0	0	0	5	0	0	0	0	0	7	0	4	4	4	0	0
P08237;F8W1J8;F8VSF7;F8VW30;F8VSL1;F8VUB8;F8VYK8;F8VTQ3;F8VZI0;F8VX13;F8VNX2;F8VZQ1;F8VP00;F8VVE3	P08237	9;2;2;2;2;2;2;2;2;2;2;2;2;1	7;2;2;2;2;2;2;2;2;2;2;2;2;1	7;2;2;2;2;2;2;2;2;2;2;2;2;1	ATP-dependent 6-phosphofructokinase, muscle type	PFKM		14	9	7	7	5	5	4	4	1	6	4	1	2	6	5	5	6	6	4	7	6	7	4	5	4	6	5	5	5	5	6	7	5	8	7	5	7	6	3	3	4	5
P08238;Q58FF7	P08238	59;21	56;21	36;10	Heat shock protein HSP 90-beta	HSP90AB1		2	59	56	36	48	51	47	50	29	49	42	30	38	44	46	47	46	42	43	44	49	47	50	44	49	46	46	50	48	43	46	52	43	45	47	42	47	42	45	42	39	44
P08240	P08240	7	7	7	Signal recognition particle receptor subunit alpha	SRPR		1	7	7	7	1	1	1	1	5	1	0	2	6	0	1	1	1	2	0	3	4	1	3	3	0	0	1	0	0	2	3	0	2	1	2	2	0	2	2	3	1	4
P08243;F8WEJ5	P08243	3;1	3;1	3;1	Asparagine synthetase [glutamine-hydrolyzing]	ASNS		2	3	3	3	1	0	2	1	3	0	1	2	3	0	0	0	1	0	0	0	0	1	0	1	0	3	0	0	1	1	0	1	0	0	0	0	1	0	0	1	0	0
P08246	P08246	10	10	10	Neutrophil elastase	ELANE		1	10	10	10	0	3	9	8	0	0	0	0	0	0	1	0	1	1	0	8	6	4	6	7	3	0	3	6	7	0	6	0	1	0	6	2	1	2	7	0	0	8
P08253;H3BR66;H3BV48;H3BS34	P08253	24;10;7;6	24;10;7;6	23;10;7;5	72 kDa type IV collagenase;PEX	MMP2		4	24	24	23	9	21	4	9	0	10	6	3	1	7	6	13	14	14	17	14	15	15	12	8	14	9	11	15	19	11	12	14	18	15	13	14	11	14	4	7	11	15
P08294;M0R1V4	P08294	12;2	12;2	12;2	Extracellular superoxide dismutase [Cu-Zn]	SOD3		2	12	12	12	9	7	1	6	4	10	10	2	2	11	9	11	12	9	12	9	5	10	4	11	9	9	9	6	12	6	3	8	9	10	11	12	4	7	10	2	12	6
P08311	P08311	10	10	10	Cathepsin G	CTSG		1	10	10	10	1	8	8	9	2	4	2	2	2	4	6	1	6	7	2	7	7	6	5	6	4	2	6	6	4	2	5	2	7	2	2	4	2	3	4	3	5	4
P08493	P08493	2	2	2	Matrix Gla protein	MGP		1	2	2	2	2	1	1	1	0	0	1	0	0	1	2	2	1	2	2	2	2	2	0	0	2	0	2	1	2	0	2	0	2	1	2	0	1	0	2	1	2	0
P08559;Q5JPU3;Q5JPU0;Q5JPT9;Q5JPU1;P29803	P08559	12;3;3;3;3;2	12;3;3;3;3;2	12;3;3;3;3;2	Pyruvate dehydrogenase E1 component subunit alpha, somatic form, mitochondrial	PDHA1		6	12	12	12	8	8	6	8	3	4	3	3	6	6	8	6	6	5	7	6	8	7	9	6	10	9	8	6	9	7	8	9	6	7	9	4	6	9	7	4	5	8
P08567	P08567	6	6	6	Pleckstrin	PLEK		1	6	6	6	2	3	2	3	1	1	1	0	0	3	3	5	1	4	3	3	5	4	5	2	2	2	3	2	6	2	5	4	4	5	2	1	2	4	3	1	4	1
P08571;D6RFL4	P08571;D6RFL4	9;6	9;6	9;6	Monocyte differentiation antigen CD14;Monocyte differentiation antigen CD14, urinary form;Monocyte differentiation antigen CD14, membrane-bound form	CD14	;	2	9	9	9	8	7	4	6	3	6	5	1	3	7	7	8	8	7	6	6	8	8	8	8	6	4	4	6	8	6	6	8	7	7	6	4	7	6	6	3	8	5
P08572	P08572	7	7	7	Collagen alpha-2(IV) chain;Canstatin	COL4A2		1	7	7	7	6	5	4	3	1	6	3	1	2	4	5	4	4	4	6	3	5	5	5	5	4	3	2	2	5	5	4	5	5	6	5	4	3	4	5	3	3	6
P08574	P08574	7	7	7	Cytochrome c1, heme protein, mitochondrial	CYC1		1	7	7	7	3	2	4	2	1	2	5	2	2	5	5	3	4	3	2	4	4	3	3	5	3	4	3	2	2	4	5	4	3	3	4	3	6	4	4	3	2	2
P08579	P08579	8	8	6	U2 small nuclear ribonucleoprotein B	SNRPB2		1	8	8	6	4	3	2	3	1	2	1	1	2	4	4	6	5	2	1	2	6	4	6	6	3	4	2	5	6	4	7	6	6	6	7	3	6	4	5	4	4	2
P08582;C9JVN1	P08582	5;1	5;1	5;1	Melanotransferrin	MFI2		2	5	5	5	1	0	1	1	1	0	1	0	1	0	1	1	0	0	2	0	1	4	2	0	1	1	0	1	1	0	5	0	0	3	1	0	0	4	0	0	0	0
P08603;A0A087WYK9;Q6NSD3;Q02985	P08603	70;2;2;2	70;2;2;2	34;1;1;1	Complement factor H	CFH		4	70	70	34	52	60	41	45	19	54	41	30	20	51	49	60	60	59	61	50	55	51	44	42	46	40	48	50	46	45	42	53	55	57	51	49	58	46	50	31	57	43
P08648	P08648	2	2	2	Integrin alpha-5;Integrin alpha-5 heavy chain;Integrin alpha-5 light chain	ITGA5		1	2	2	2	0	1	1	1	0	0	0	0	0	0	0	0	0	0	0	1	1	1	0	1	1	0	0	1	0	0	1	0	0	0	2	0	1	0	0	0	0	0
P08651	P08651	1	1	1	Nuclear factor 1 C-type	NFIC		1	1	1	1	1	0	1	1	0	0	0	0	0	0	0	0	1	1	1	1	0	1	0	0	0	0	0	1	0	0	1	1	0	1	1	0	1	1	0	0	1	0
P08670;B0YJC4;B0YJC5;A0A1B0GTT5;A0A1B0GVG8;P07196	P08670;B0YJC4;B0YJC5	83;76;42;18;9;1	83;76;42;18;9;1	70;63;33;14;9;0	Vimentin	VIM	;;	6	83	83	70	77	77	76	75	48	78	70	42	51	75	77	75	76	75	73	71	72	74	70	69	70	68	71	71	73	63	67	72	66	66	73	69	71	68	66	65	74	71
P08697;A0A0G2JPA8;C9JMH6;A0A0J9YY65;C9JPV4;A0A0J9YWQ3;CON__P28800	P08697;A0A0G2JPA8;C9JMH6;A0A0J9YY65;C9JPV4;A0A0J9YWQ3	10;8;6;6;6;6;1	10;8;6;6;6;6;1	10;8;6;6;6;6;1	Alpha-2-antiplasmin	SERPINF2	;;;;;	7	10	10	10	7	8	4	8	2	7	5	2	2	8	7	8	6	8	7	8	7	6	6	7	4	6	3	7	7	6	4	8	9	6	7	6	7	7	3	3	9	6
P08708;H0YN88;A0A075B716;H0YN73;H3BNC9	P08708;H0YN88;A0A075B716	9;7;7;4;1	9;7;7;4;1	9;7;7;4;1	40S ribosomal protein S17	RPS17	;;	5	9	9	9	5	5	6	5	6	5	5	4	8	6	6	4	4	2	3	3	5	4	3	3	4	5	3	5	3	4	3	4	4	3	3	3	4	3	3	4	3	2
P08727;C9JM50	P08727	61;29	1;1	1;1	Keratin, type I cytoskeletal 19	KRT19		2	61	1	1	51	37	50	56	28	48	42	29	36	47	50	52	45	33	44	49	53	49	52	50	55	40	33	49	40	51	53	51	4	52	49	47	52	50	52	48	25	48
P08758;D6RBL5;E9PHT9;D6RBE9;D6RCN3	P08758;D6RBL5;E9PHT9;D6RBE9	39;26;23;20;4	39;26;23;20;4	39;26;23;20;4	Annexin A5;Annexin	ANXA5	;;;	5	39	39	39	33	32	30	31	23	30	28	26	23	35	32	33	32	27	28	27	29	31	28	28	32	30	30	27	28	30	28	33	23	28	27	26	32	26	27	28	26	26
P08861;A0A0A0MRS2	P08861	11;3	8;2	2;2	Chymotrypsin-like elastase family member 3B	CELA3B		2	11	8	2	2	1	0	0	7	5	8	7	9	8	2	0	2	6	0	5	1	0	8	2	0	9	3	0	0	8	1	0	1	0	0	8	4	9	6	7	0	0
P09093;B1AQ52;B1AQ55	P09093	14;3;1	14;3;1	11;3;1	Chymotrypsin-like elastase family member 3A	CELA3A		3	14	14	11	0	2	4	1	10	6	12	10	13	12	6	1	3	10	1	6	4	2	12	2	0	13	5	0	0	11	1	0	0	0	2	13	6	11	11	9	0	0
P09104;F5H0C8;F5H1C3;E5RI09;E5RG95;K7EPM1;K7EKN2;E5RGZ4;U3KQP4;U3KQQ1	P09104;F5H0C8	23;17;8;4;4;4;4;4;2;1	19;15;7;1;1;1;1;1;2;1	17;13;6;0;0;0;0;0;2;0	Gamma-enolase;Enolase	ENO2	;	10	23	19	17	13	9	11	12	3	12	11	5	7	17	13	14	14	11	14	15	14	18	13	13	13	19	11	13	13	16	20	18	13	13	18	15	17	14	14	13	11	12
P09110;C9JDE9;H7C131;H0Y4D4;B4DVF4;F2Z2Q6;F2Z3P7	P09110;C9JDE9;H7C131	16;15;12;7;4;2;2	16;15;12;7;4;2;2	16;15;12;7;4;2;2	3-ketoacyl-CoA thiolase, peroxisomal	ACAA1	;;	7	16	16	16	9	9	6	11	3	10	4	2	4	10	9	8	8	9	8	11	13	12	9	14	10	6	6	13	11	9	9	11	9	7	11	10	13	7	8	5	5	6
P09210;P08263;Q16772;Q5JW85;Q7RTV2;Q5JW84	P09210;P08263;Q16772	11;10;6;5;4;1	11;10;6;5;4;1	11;10;6;5;4;1	Glutathione S-transferase A2;Glutathione S-transferase A1;Glutathione S-transferase A1, N-terminally processed;Glutathione S-transferase A3	GSTA2;GSTA1;GSTA3	;;	6	11	11	11	7	0	2	0	11	3	9	11	9	9	4	9	4	4	5	6	6	8	9	3	2	9	3	8	1	9	3	6	0	5	4	7	1	7	5	9	0	1
P09211;A8MX94;A0A087X2E9;A0A087X243	P09211;A8MX94	18;14;5;2	18;14;5;2	18;14;5;2	Glutathione S-transferase P	GSTP1	;	4	18	18	18	16	12	12	13	9	14	13	7	13	16	14	17	17	16	14	16	16	17	15	16	16	13	16	16	13	14	15	17	15	15	16	15	16	14	16	16	16	16
P09237	P09237	5	4	4	Matrilysin	MMP7		1	5	4	4	4	1	3	3	0	1	2	0	0	1	1	1	2	0	2	4	4	1	2	0	2	0	1	1	0	1	2	3	0	3	0	2	0	2	0	1	0	2
P09327;B4DV78;H7C0B6;C9J2B5	P09327;B4DV78	27;17;7;3	27;17;7;3	27;17;7;3	Villin-1	VIL1	;	4	27	27	27	27	1	5	12	7	0	9	7	7	16	20	20	11	0	0	23	4	16	11	8	1	9	13	19	1	10	0	0	0	7	2	6	7	19	9	12	0	15
P09382;F8WEI7	P09382	17;3	17;3	17;3	Galectin-1	LGALS1		2	17	17	17	14	15	12	15	12	15	16	12	11	14	16	13	15	10	13	13	12	13	13	13	14	11	12	14	14	12	13	13	12	13	14	13	12	13	13	13	13	13
P09417;B7Z415;D6RGG7;H0Y8F7;D6RHJ7	P09417;B7Z415;D6RGG7	11;7;7;5;2	11;7;7;5;2	11;7;7;5;2	Dihydropteridine reductase	QDPR	;;	5	11	11	11	8	5	6	6	2	4	5	3	5	4	7	7	6	6	6	7	9	5	5	7	7	10	6	5	5	8	5	4	6	7	8	7	7	8	5	6	6	4
Q5T7C4;P09429;B2RPK0	Q5T7C4;P09429;B2RPK0	19;19;10	19;19;10	14;14;5	High mobility group protein B1;Putative high mobility group protein B1-like 1	HMGB1;HMGB1P1	;;	3	19	19	14	11	12	10	10	9	12	9	10	9	9	7	9	10	14	14	13	14	14	10	14	15	12	14	10	12	10	12	10	14	14	13	11	15	11	12	10	9	10
P09455;A0A0A0MTB9;H0YAK8	P09455;A0A0A0MTB9;H0YAK8	16;12;12	16;12;12	1;1;1	Retinol-binding protein 1	RBP1	;;	3	16	16	1	11	6	10	5	5	4	12	6	10	9	6	9	7	7	6	9	5	8	11	8	9	13	9	9	5	13	9	7	4	9	10	13	8	9	6	10	3	3
P09467;Q5VZC3	P09467	23;6	23;6	22;6	Fructose-1,6-bisphosphatase 1	FBP1		2	23	23	22	13	11	11	17	8	5	14	9	13	20	21	17	15	9	14	15	15	14	20	18	13	14	16	15	15	17	18	16	12	12	15	16	14	13	18	14	9	10
P09471;A0A1W2PRJ7;A0A1W2PS82;A0A1W2PP87	P09471;A0A1W2PRJ7;A0A1W2PS82	4;3;3;1	2;2;2;1	2;2;2;1	Guanine nucleotide-binding protein G(o) subunit alpha	GNAO1	;;	4	4	2	2	2	1	1	1	2	1	2	2	1	1	2	1	1	2	2	2	1	1	2	3	1	3	2	1	2	3	1	1	1	1	2	3	1	2	1	2	1	1
P09486;F5GY03;E5RK62;F5H4E2	P09486;F5GY03	10;6;4;1	10;6;4;1	10;6;4;1	SPARC	SPARC	;	4	10	10	10	6	9	6	6	1	4	3	1	1	5	4	8	4	9	9	7	7	10	8	8	8	3	7	7	8	8	8	4	8	9	9	8	9	10	9	6	8	8
P09488;E7EWW9;B9ZVX7;H3BRM6;H3BQT3	P09488;E7EWW9;B9ZVX7;H3BRM6	12;10;8;6;3	9;7;6;6;1	2;2;1;0;1	Glutathione S-transferase Mu 1	GSTM1	;;;	5	12	9	2	3	2	4	1	1	1	8	5	1	2	2	6	8	9	11	9	2	10	2	9	8	3	2	2	3	2	6	2	1	7	3	3	9	2	1	1	1	9
P09493;H0YL52;H0YKP3;A0A087WTJ7;H0YKZ6;H0YLS7	P09493;H0YL52;H0YKP3	39;36;24;12;9;3	4;4;4;4;4;0	4;4;4;4;4;0	Tropomyosin alpha-1 chain	TPM1	;;	6	39	4	4	32	32	32	32	21	33	29	21	24	35	28	30	32	22	28	27	26	24	23	22	32	21	26	29	33	26	18	32	27	27	27	26	23	28	29	32	29	30
P09496;F8WF69;C9J8P9	P09496;F8WF69;C9J8P9	6;5;4	6;5;4	6;5;4	Clathrin light chain A	CLTA	;;	3	6	6	6	3	4	4	3	2	4	3	0	3	5	5	5	3	3	3	4	3	4	2	3	2	5	4	2	3	4	5	4	4	3	3	4	4	3	1	3	3	4
P09497;D6RJD1;H0Y9Q6	P09497	12;3;1	12;3;1	12;3;1	Clathrin light chain B	CLTB		3	12	12	12	8	6	5	8	6	4	9	6	5	6	8	6	10	5	8	6	7	9	7	8	8	7	7	7	8	6	6	6	5	7	8	6	7	7	6	7	5	6
P09525;Q6P452;B4E1S2	P09525;Q6P452	40;34;9	40;34;9	40;34;9	Annexin A4;Annexin	ANXA4	;	3	40	40	40	36	24	32	30	26	23	34	24	25	33	35	28	31	22	28	30	28	30	29	28	30	30	30	30	26	29	28	28	22	27	31	31	29	30	29	25	23	23
P09543;K7ERC4;C9K0L8;K7ERZ0;K7EN66	P09543;K7ERC4	10;6;4;4;3	10;6;4;4;3	10;6;4;4;3	2,3-cyclic-nucleotide 3-phosphodiesterase	CNP	;	5	10	10	10	7	6	5	6	0	4	4	1	4	7	4	7	6	6	4	5	10	6	8	5	4	6	2	5	5	9	8	6	4	5	8	4	6	5	3	6	5	5
P09601;B1AHA8	P09601;B1AHA8	2;1	2;1	2;1	Heme oxygenase 1	HMOX1	;	2	2	2	2	1	1	1	0	0	0	0	0	0	1	1	1	1	1	0	1	1	1	2	1	2	0	1	2	1	0	2	1	1	1	1	0	1	1	1	0	1	1
P09619	P09619	2	2	2	Platelet-derived growth factor receptor beta	PDGFRB		1	2	2	2	1	1	1	1	0	0	0	0	0	0	0	1	1	2	2	1	1	2	0	1	1	0	1	1	1	0	1	1	2	1	1	0	2	1	1	0	2	1
P09622;E9PEX6;F8WDM5;A0A1W2PR83;F2Z2E3	P09622;E9PEX6	14;12;3;3;3	14;12;3;3;3	14;12;3;3;3	Dihydrolipoyl dehydrogenase, mitochondrial;Dihydrolipoyl dehydrogenase	DLD	;	5	14	14	14	7	8	8	8	9	7	9	6	9	9	12	9	8	6	9	9	10	9	8	9	8	9	6	9	9	7	10	8	7	8	9	7	7	10	8	8	4	7
P09661;H0YMA0;H0YLR3;H0YKK0	P09661;H0YMA0;H0YLR3;H0YKK0	6;4;3;3	6;4;3;3	6;4;3;3	U2 small nuclear ribonucleoprotein A	SNRPA1	;;;	4	6	6	6	4	2	4	3	2	1	1	2	3	4	4	3	0	2	1	2	3	3	3	3	3	3	1	2	3	3	4	3	4	4	3	0	4	3	5	3	2	2
P09669	P09669	4	4	4	Cytochrome c oxidase subunit 6C	COX6C		1	4	4	4	4	2	4	4	2	2	3	1	3	4	3	3	2	2	2	2	2	2	2	2	3	2	2	2	2	2	2	3	2	2	2	3	2	2	2	2	2	1
P09758	P09758	5	5	5	Tumor-associated calcium signal transducer 2	TACSTD2		1	5	5	5	2	0	1	3	3	2	1	1	1	0	2	2	2	0	0	2	3	3	1	4	3	0	0	1	0	1	4	3	0	2	2	0	4	0	1	1	0	1
P09874;Q5VX84;Q5VX85	P09874	29;2;2	29;2;2	29;2;2	Poly [ADP-ribose] polymerase 1	PARP1		3	29	29	29	20	14	15	15	15	16	14	13	21	20	18	20	15	12	9	19	21	16	17	22	15	17	13	18	20	20	23	14	20	20	18	17	16	18	18	16	13	13
P09914	P09914	13	13	12	Interferon-induced protein with tetratricopeptide repeats 1	IFIT1		1	13	13	12	2	6	1	9	1	0	1	2	2	2	3	5	2	3	1	2	10	8	7	3	5	1	1	1	3	2	11	6	0	7	5	2	0	3	3	5	2	3
P09917;A0A087X109	P09917	12;2	12;2	12;2	Arachidonate 5-lipoxygenase	ALOX5		2	12	12	12	3	3	7	5	2	1	0	1	1	7	6	5	2	0	3	9	8	9	12	7	7	1	1	4	7	8	9	6	6	8	3	7	2	7	4	3	2	5
P09936;D6RE83;D6R956;D6R974;D6RF53	P09936;D6RE83;D6R956;D6R974	13;11;10;8;2	13;11;10;8;2	13;11;10;8;2	Ubiquitin carboxyl-terminal hydrolase isozyme L1;Ubiquitin carboxyl-terminal hydrolase	UCHL1	;;;	5	13	13	13	8	10	10	9	2	10	10	5	3	10	6	9	9	5	10	8	7	9	8	9	7	11	10	8	10	9	3	7	6	8	8	11	7	9	8	6	10	9
P09960;B4DEH5	P09960	35;4	35;4	35;4	Leukotriene A-4 hydrolase	LTA4H		2	35	35	35	24	23	27	28	14	24	21	17	16	29	30	27	25	21	21	24	24	23	30	22	25	25	24	21	22	27	29	20	26	20	22	24	20	20	21	14	15	17
P09972;A8MVZ9;J3KSV6;J3QKP5;C9J8F3;K7EKH5;J3QKK1	P09972;A8MVZ9;J3KSV6;J3QKP5	20;15;10;10;8;7;5	14;14;10;10;8;7;5	14;14;10;10;8;7;5	Fructose-bisphosphate aldolase C;Fructose-bisphosphate aldolase	ALDOC	;;;	7	20	14	14	12	10	14	14	6	10	8	5	8	9	12	10	10	10	13	14	13	12	12	13	13	7	12	14	12	9	13	16	13	12	15	13	12	14	11	8	11	13
P0C0L5;F5GXS0;A0A0G2JL54	P0C0L5;F5GXS0;A0A0G2JL54	85;81;81	85;81;81	0;0;0	Complement C4-B;Complement C4 beta chain;Complement C4-B alpha chain;C4a anaphylatoxin;C4b-B;C4d-B;Complement C4 gamma chain	C4B	;;	3	85	85	0	56	67	50	62	21	69	46	31	20	67	65	67	60	65	65	54	54	35	61	60	51	47	44	54	61	58	45	53	61	65	68	53	64	47	36	31	67	59
Q71UI9;P0C0S5;C9J0D1;C9J386	Q71UI9;P0C0S5;C9J0D1;C9J386	4;4;3;2	2;2;1;1	2;2;1;1	Histone H2A.V;Histone H2A.Z;Histone H2A	H2AFV;H2AFZ	;;;	4	4	2	2	4	4	4	4	4	4	4	4	4	4	4	4	4	4	4	4	4	4	4	4	4	4	4	4	4	4	4	4	4	4	4	4	4	4	4	4	4	4
Q6ICJ4;P0CG30;A0A087WY67;P0CG29	Q6ICJ4;P0CG30;A0A087WY67;P0CG29	5;5;4;4	4;4;3;3	4;4;3;3	Glutathione S-transferase theta-2B;Glutathione S-transferase theta-2	Em:AP000351.3;GSTT2B;GSTT2	;;;	4	5	4	4	1	0	1	0	1	1	1	1	1	0	0	1	1	2	2	1	1	1	1	2	2	1	1	2	0	1	0	1	0	1	4	3	1	1	0	0	1	4
P0DJI8;E9PQD6	P0DJI8	3;1	3;1	3;1	Serum amyloid A-1 protein;Amyloid protein A;Serum amyloid protein A(2-104);Serum amyloid protein A(3-104);Serum amyloid protein A(2-103);Serum amyloid protein A(2-102);Serum amyloid protein A(4-101)	SAA1		2	3	3	3	0	1	0	2	0	2	0	0	0	0	1	0	2	1	1	0	2	0	0	1	2	2	0	0	0	0	1	0	1	0	0	0	0	3	0	0	1	1
P0DN76;Q01081;Q8WU68;A0A1B0GW87;M0QYK5;M0R2N4;K7EJH3;K7EJM7	P0DN76;Q01081;Q8WU68;A0A1B0GW87;M0QYK5;M0R2N4	5;5;4;3;3;3;1;1	5;5;4;3;3;3;1;1	5;5;4;3;3;3;1;1	Splicing factor U2AF 35 kDa subunit;Splicing factor U2AF 26 kDa subunit	U2AF1;U2AF1L4	;;;;;	8	5	5	5	3	3	2	3	1	3	2	2	2	3	3	4	4	3	4	4	4	4	4	4	4	3	4	3	5	1	4	5	4	4	5	4	5	2	3	1	4	3
P0DOY2;P0DOY3;P0CF74;A0M8Q6	P0DOY2;P0DOY3	14;13;5;3	14;13;5;3	8;8;1;1			;	4	14	14	8	13	9	8	8	8	10	10	9	11	10	13	8	9	8	7	7	9	7	7	7	6	7	7	7	8	8	6	7	8	7	7	7	8	8	6	8	8	7
P0DP01	P0DP01	2	1	1				1	2	1	1	1	2	0	0	0	0	0	0	0	1	1	1	1	2	1	1	2	1	1	1	1	0	1	1	1	0	1	1	1	1	1	1	1	1	1	0	1	1
P0DP08;P0DP06;A0A0C4DH41;P01825;P06331;P01824;A0A0J9YWU9;A0A087WW49;P0DP07;A0A087WSY4	P0DP08;P0DP06;A0A0C4DH41;P01825;P06331;P01824;A0A0J9YWU9	4;3;3;3;3;3;2;1;1;1	4;3;3;3;3;3;2;1;1;1	3;2;2;2;2;2;2;0;0;0	Ig heavy chain V-II region NEWM;Ig heavy chain V-II region ARH-77;Ig heavy chain V-II region WAH	IGHV4-61	;;;;;;	10	4	4	3	3	3	1	1	1	3	2	3	1	1	2	2	3	3	2	3	4	3	2	2	2	2	2	3	3	1	1	3	3	2	3	3	3	4	2	0	2	2
P10109	P10109	2	2	2	Adrenodoxin, mitochondrial	FDX1		1	2	2	2	1	1	0	1	0	1	0	1	2	2	1	2	2	1	1	1	1	1	0	1	1	1	2	2	1	2	1	1	1	2	0	1	1	1	2	0	0	0
P10153	P10153	5	5	5	Non-secretory ribonuclease	RNASE2		1	5	5	5	1	5	2	3	1	1	2	0	1	0	2	0	2	2	1	3	3	0	2	1	0	0	0	2	5	1	4	3	0	2	0	0	0	0	2	2	0	1
P10155;H0Y9N5;G5E9R9;D6RDN1;D6RE09	P10155	10;3;2;1;1	10;3;2;1;1	10;3;2;1;1	60 kDa SS-A/Ro ribonucleoprotein	TROVE2		5	10	10	10	5	5	3	4	0	4	2	1	3	4	4	6	5	4	4	6	7	7	7	7	8	5	2	5	7	6	7	5	7	7	9	3	6	4	4	5	6	7
P10253;I3L3L3;I3L0S5	P10253	20;3;2	20;3;2	20;3;2	Lysosomal alpha-glucosidase;76 kDa lysosomal alpha-glucosidase;70 kDa lysosomal alpha-glucosidase	GAA		3	20	20	20	13	13	6	14	6	10	10	5	7	14	14	12	15	11	13	9	14	13	16	12	11	15	10	14	14	15	14	14	9	13	14	12	13	14	12	8	9	11
P10301;E9PQK5;E9PQC5;P62070	P10301	4;1;1;1	4;1;1;1	4;1;1;1	Ras-related protein R-Ras	RRAS		4	4	4	4	2	4	3	3	2	2	2	3	2	2	2	2	2	3	2	3	3	1	3	2	3	1	3	4	3	2	2	2	2	2	2	1	4	1	4	2	2	3
P10316	P10316	19	4	0	HLA class I histocompatibility antigen, A-69 alpha chain	HLA-A		1	19	4	0	9	5	11	8	3	6	3	1	4	11	4	10	7	5	9	4	9	9	11	6	8	6	12	5	13	8	6	12	13	5	11	3	4	5	8	7	9	9
P10412;P22492;Q02539	P10412	13;3;3	13;3;3	3;0;0	Histone H1.4	HIST1H1E		3	13	13	3	9	11	12	11	11	11	11	11	11	10	12	9	12	8	8	7	8	8	7	7	8	9	7	8	8	9	8	8	9	7	10	8	8	6	9	9	8	7
P10451;D6R9C5	P10451;D6R9C5	2;1	2;1	2;1	Osteopontin	SPP1	;	2	2	2	2	0	0	0	0	0	0	0	0	0	1	0	0	0	0	0	0	0	0	0	0	0	0	0	0	0	1	0	1	0	0	0	0	0	0	0	0	0	0
P10515;E9PEJ4;H0YDD4	P10515;E9PEJ4;H0YDD4	16;15;14	16;15;14	16;15;14	Dihydrolipoyllysine-residue acetyltransferase component of pyruvate dehydrogenase complex, mitochondrial;Acetyltransferase component of pyruvate dehydrogenase complex	DLAT	;;	3	16	16	16	15	9	6	7	5	8	8	7	8	10	8	12	10	7	10	9	11	10	11	11	13	12	9	11	9	7	12	13	9	12	9	11	7	10	9	9	9	5
P10599	P10599	10	10	10	Thioredoxin	TXN		1	10	10	10	7	8	9	9	5	8	8	7	8	7	8	9	9	8	8	10	9	9	9	10	8	8	8	8	7	8	10	9	7	7	9	7	7	9	7	7	8	8
P10606	P10606	5	5	5	Cytochrome c oxidase subunit 5B, mitochondrial	COX5B		1	5	5	5	5	4	5	4	3	5	3	3	4	5	4	5	5	3	5	5	5	5	5	5	4	5	5	5	5	4	5	5	3	4	5	5	4	5	4	5	4	4
X6R5C5;X6R8A1;P10619;Q5JZH0	X6R5C5;X6R8A1;P10619	8;8;8;2	8;8;8;2	8;8;8;2	Carboxypeptidase;Lysosomal protective protein;Lysosomal protective protein 32 kDa chain;Lysosomal protective protein 20 kDa chain	CTSA	;;	4	8	8	8	3	4	3	7	3	2	3	2	3	3	4	4	5	4	4	6	6	5	6	6	4	3	4	5	6	5	7	5	5	6	7	4	5	6	4	3	4	6
P10643;CON__Q29RQ1	P10643	41;4	41;4	40;4	Complement component C7	C7		2	41	41	40	25	17	14	12	9	23	25	11	4	27	24	32	33	35	36	31	18	31	16	27	24	25	24	26	23	30	6	21	30	31	33	25	29	25	14	10	34	19
P10644;K7EPB2;K7EM13;K7EMU2;K7EMZ6;K7EIE5;K7EID3;K7EJ40;K7EK41;K7EQK3;X6RAV4;K7EPR5;H7BYW5;C9JSK5;P31321;K7EKR1	P10644;K7EPB2;K7EM13	16;10;8;5;5;5;5;5;5;4;4;3;2;2;2;1	16;10;8;5;5;5;5;5;5;4;4;3;2;2;2;1	16;10;8;5;5;5;5;5;5;4;4;3;2;2;2;1	cAMP-dependent protein kinase type I-alpha regulatory subunit;cAMP-dependent protein kinase type I-alpha regulatory subunit, N-terminally processed	PRKAR1A	;;	16	16	16	16	9	8	7	7	7	10	8	6	6	6	10	10	8	11	8	9	10	9	12	13	6	9	6	7	10	9	11	12	12	9	11	9	7	8	8	8	11	9
P10645;G5E968	P10645;G5E968	16;13	16;13	16;13	Chromogranin-A;Vasostatin-1;Vasostatin-2;EA-92;ES-43;Pancreastatin;SS-18;WA-8;WE-14;LF-19;Catestatin;AL-11;GV-19;GR-44;ER-37;GE-25;Serpinin-RRG;Serpinin;p-Glu serpinin precursor	CHGA	;	2	16	16	16	4	1	4	0	4	0	15	8	3	5	0	3	1	1	7	15	1	7	5	15	7	12	10	6	3	6	0	5	0	0	10	12	5	9	7	2	1	0
P10768;X6RA14;H7BZT7;U3KQT1	P10768;X6RA14;H7BZT7	18;17;12;8	18;17;12;8	18;17;12;8	S-formylglutathione hydrolase	ESD	;;	4	18	18	18	14	14	13	11	10	13	13	11	12	15	13	15	14	12	16	15	14	14	12	14	12	16	14	13	14	12	15	12	14	13	15	12	13	13	15	12	13	13
P10809;E7ESH4;E7EXB4;C9JL25;C9JL19;C9JCQ4;C9J0S9	P10809	56;18;16;4;3;3;1	56;18;16;4;3;3;1	56;18;16;4;3;3;1	60 kDa heat shock protein, mitochondrial	HSPD1		7	56	56	56	46	33	44	40	35	42	37	33	43	39	46	42	47	35	31	39	42	40	38	37	44	37	40	38	39	35	43	43	36	37	37	37	41	37	37	39	35	31
P10909;H0YC35;H0YLK8;H0YAS8;E7ERK6;E5RG36;E5RGB0;E5RH61;E5RJZ5;E7ETB4	P10909;H0YC35;H0YLK8	17;10;9;6;6;4;4;4;4;4	17;10;9;6;6;4;4;4;4;4	17;10;9;6;6;4;4;4;4;4	Clusterin;Clusterin beta chain;Clusterin alpha chain;Clusterin	CLU	;;	10	17	17	17	15	15	13	13	7	15	13	8	9	16	13	13	15	15	15	11	12	15	12	12	13	13	14	15	12	12	11	12	13	14	14	15	12	13	13	11	14	14
P11021	P11021	60	60	59	78 kDa glucose-regulated protein	HSPA5		1	60	60	59	45	47	45	45	42	42	46	34	50	51	46	43	44	43	43	43	48	45	41	41	46	45	44	42	49	40	44	44	43	42	47	48	47	42	46	38	43	42
P11047;R4GNC7;Q9Y6N6	P11047	49;3;2	49;3;2	49;3;2	Laminin subunit gamma-1	LAMC1		3	49	49	49	38	35	27	27	19	35	27	17	22	37	34	40	32	29	36	26	43	38	32	29	30	36	22	18	33	37	27	35	39	32	34	36	34	34	37	28	26	26
P11142;E9PKE3;E9PNE6;E9PN89;A8K7Q2;E9PLF4;E9PQQ4;E9PQK7;E9PPY6;E9PI65;E9PN25;E9PS65;E9PM13	P11142;E9PKE3;E9PNE6;E9PN89;A8K7Q2	47;45;34;26;26;18;17;17;14;13;12;12;8	46;44;34;25;26;17;17;17;14;12;12;12;8	22;22;19;9;21;0;0;0;0;0;0;11;7	Heat shock cognate 71 kDa protein	HSPA8	;;;;	13	47	46	22	38	38	34	36	34	38	36	27	36	35	40	38	39	34	35	34	34	33	35	35	38	32	37	33	34	35	35	37	37	33	34	36	32	35	34	33	33	35
P11166	P11166	4	4	4	Solute carrier family 2, facilitated glucose transporter member 1	SLC2A1		1	4	4	4	0	0	1	1	1	2	1	0	1	2	3	3	1	1	0	2	1	3	2	1	3	1	1	2	0	2	3	3	0	1	3	2	3	1	1	1	0	0
P11172;E9PFD2;F2Z3P2;F2Z303;F8WDG4	P11172;E9PFD2;F2Z3P2;F2Z303;F8WDG4	6;4;3;3;3	6;4;3;3;3	6;4;3;3;3	Uridine 5-monophosphate synthase;Orotate phosphoribosyltransferase;Orotidine 5-phosphate decarboxylase	UMPS	;;;;	5	6	6	6	4	4	5	5	0	5	4	0	4	3	4	4	4	2	3	4	5	5	5	5	4	3	2	4	3	4	6	4	3	4	3	3	6	3	5	5	3	5
P11177;F8WF02	P11177	12;5	12;5	5;0	Pyruvate dehydrogenase E1 component subunit beta, mitochondrial	PDHB		2	12	12	5	12	9	9	10	5	9	6	4	8	10	9	10	10	7	8	9	10	9	10	10	10	5	9	10	10	7	8	9	10	9	10	10	9	10	10	6	8	8
P11182;Q5VVL7	P11182;Q5VVL7	9;7	9;7	9;7	Lipoamide acyltransferase component of branched-chain alpha-keto acid dehydrogenase complex, mitochondrial	DBT	;	2	9	9	9	6	4	2	6	3	3	6	4	5	5	5	4	5	3	3	7	8	5	8	7	5	6	2	5	5	7	8	6	3	5	6	6	6	7	4	6	4	5
P11215	P11215	13	13	13	Integrin alpha-M	ITGAM		1	13	13	13	3	7	9	8	2	0	0	1	1	5	4	4	1	1	2	10	11	3	10	7	0	0	2	3	10	3	10	4	4	1	5	1	0	1	7	2	1	6
P11216;H0Y4Z6	P11216	59;12	59;12	50;9	Glycogen phosphorylase, brain form	PYGB		2	59	59	50	44	24	38	34	20	28	39	22	20	45	41	46	41	26	36	48	42	43	54	44	34	20	32	44	37	48	50	53	31	37	38	25	44	46	43	28	31	39
P11217	P11217	12	2	2	Glycogen phosphorylase, muscle form	PYGM		1	12	2	2	8	4	4	5	1	4	8	3	2	10	7	8	6	5	5	6	6	6	9	8	8	2	6	8	5	8	9	10	3	8	7	3	6	9	7	6	4	7
P11234;C9J6B1;C9JQB3	P11234;C9J6B1;C9JQB3	4;3;2	4;3;2	2;2;1	Ras-related protein Ral-B	RALB	;;	3	4	4	2	2	2	1	2	1	1	1	1	0	1	1	2	1	3	3	2	3	3	3	4	3	2	1	2	2	2	4	3	2	3	3	2	4	3	2	2	3	2
P11277;H0YJE6	P11277	17;6	12;6	12;6	Spectrin beta chain, erythrocytic	SPTB		2	17	12	12	4	2	4	4	4	3	7	4	4	5	2	4	6	5	4	6	3	4	5	4	5	6	6	5	4	4	3	3	2	4	6	6	5	5	3	4	4	5
P11279	P11279	7	7	7	Lysosome-associated membrane glycoprotein 1	LAMP1		1	7	7	7	2	3	4	3	2	2	2	2	2	2	4	3	5	5	5	4	5	5	5	5	4	4	2	4	4	4	4	4	3	4	5	3	6	4	3	4	6	4
P11387;E5RIC7;Q969P6	P11387	8;1;1	8;1;1	8;1;1	DNA topoisomerase 1	TOP1		3	8	8	8	0	3	4	4	0	1	2	1	4	4	2	1	1	2	2	5	4	3	3	3	2	0	0	3	4	1	7	3	4	2	1	1	5	2	5	2	0	4
P11413;E7EUI8;E9PD92;E7EM57	P11413	21;10;9;9	21;10;9;9	21;10;9;9	Glucose-6-phosphate 1-dehydrogenase	G6PD		4	21	21	21	16	14	13	18	1	17	10	3	7	14	12	17	16	16	12	16	18	16	16	17	15	9	11	13	16	12	14	13	14	13	15	8	13	13	11	8	12	12
P11498;E9PRE7;E9PS68	P11498;E9PRE7	12;7;3	12;7;3	12;7;3	Pyruvate carboxylase, mitochondrial	PC	;	3	12	12	12	9	2	2	6	1	4	4	1	1	8	7	9	3	2	6	6	6	7	7	7	6	4	1	7	7	5	9	8	2	6	5	4	4	6	6	1	2	3
P11678	P11678	24	22	22	Eosinophil peroxidase;Eosinophil peroxidase light chain;Eosinophil peroxidase heavy chain	EPX		1	24	22	22	0	23	3	5	1	2	1	0	2	2	5	1	1	3	0	10	5	3	6	1	2	1	2	4	18	1	22	8	1	2	2	0	1	0	1	0	0	3
P11717	P11717	4	4	4	Cation-independent mannose-6-phosphate receptor	IGF2R		1	4	4	4	0	3	0	0	0	0	0	0	0	0	0	0	0	1	0	2	1	2	3	0	1	1	1	1	2	1	3	2	3	0	3	0	2	2	1	0	0	3
P11766;H0YAG8;D6RFE4;D6R9G2;D6RAY0	P11766;H0YAG8	20;10;6;4;3	20;10;6;4;3	20;10;6;4;3	Alcohol dehydrogenase class-3	ADH5	;	5	20	20	20	14	14	11	15	12	15	15	13	11	15	15	16	12	15	14	14	13	13	12	15	12	13	15	13	13	14	13	12	11	14	13	14	12	13	13	14	14	10
P11908;B7ZB02;H7C540;A6NMS2;D3YTJ7	P11908;B7ZB02;H7C540	5;3;3;2;2	1;0;0;1;1	1;0;0;1;1	Ribose-phosphate pyrophosphokinase 2	PRPS2;PRPS1	;;	5	5	1	1	5	4	5	5	0	3	3	0	1	4	5	5	4	3	4	4	5	3	3	4	3	3	1	4	4	3	4	3	4	4	4	2	4	3	1	1	3	4
P11940;A0A087WTT1;E7ERJ7;E7EQV3;H0YAR2;Q9H361;H0YBN4;E5RJB9;H0YAP2;E5RGH3;E5RH24;H0YB86;E5RHG7;H0YEQ8;Q4VXU2;H0YAS6;H0YB75;E5RGC4;E5RFD8;H0YAS7;Q5JQF8;E5RJM8;H0YC10;H0YER0	P11940;A0A087WTT1;E7ERJ7;E7EQV3;H0YAR2;Q9H361	29;28;28;27;15;15;13;8;8;7;7;5;4;4;4;3;3;2;2;2;2;1;1;1	29;28;28;27;15;15;13;8;8;7;7;5;4;4;4;3;3;2;2;2;2;1;1;1	18;17;18;16;11;12;7;2;8;1;2;3;2;0;2;2;2;2;2;1;1;1;1;0	Polyadenylate-binding protein 1;Polyadenylate-binding protein;Polyadenylate-binding protein 3	PABPC1;PABPC3	;;;;;	24	29	29	18	21	20	21	21	14	20	18	14	20	18	22	20	20	18	17	22	20	21	21	21	19	21	16	18	24	19	23	19	22	24	19	19	21	23	21	19	18	19
P12004	P12004	9	9	9	Proliferating cell nuclear antigen	PCNA		1	9	9	9	6	6	5	6	5	7	5	5	4	8	6	6	4	5	6	6	8	7	7	7	6	6	6	7	7	6	8	8	7	6	7	6	7	5	7	5	6	6
P12074	P12074	1	1	1	Cytochrome c oxidase subunit 6A1, mitochondrial	COX6A1		1	1	1	1	1	1	1	1	1	1	1	1	1	1	1	1	1	1	1	1	1	1	1	1	1	1	1	1	1	1	1	1	1	1	1	1	1	1	1	1	1	1
P12081;B3KWE1;B4DDD8;B4E1C5;E7ETE2;D6RF05	P12081;B3KWE1;B4DDD8;B4E1C5;E7ETE2	18;17;16;13;10;1	18;17;16;13;10;1	13;12;13;10;7;1	Histidine--tRNA ligase, cytoplasmic	HARS	;;;;	6	18	18	13	12	9	11	10	6	8	7	5	10	7	9	10	8	5	10	9	11	9	11	10	10	10	4	10	10	12	13	11	10	9	9	9	7	9	10	10	7	9
P12107;C9JMN2;A0A0U1RRA7	P12107;C9JMN2	3;2;1	3;2;1	3;2;1	Collagen alpha-1(XI) chain	COL11A1	;	3	3	3	3	0	1	1	1	0	1	0	0	0	1	0	0	0	1	1	1	0	0	1	0	1	0	0	0	0	1	1	1	0	1	1	0	2	2	0	1	0	1
P12110;C9JH44;H7C0M5	P12110	24;3;2	24;3;2	24;3;2	Collagen alpha-2(VI) chain	COL6A2		3	24	24	24	21	18	13	12	5	20	10	6	7	21	16	16	16	16	19	12	10	14	9	12	10	14	13	13	14	12	11	13	17	12	15	9	13	13	17	9	19	13
P12111;I3L392	P12111	154;6	154;6	9;0	Collagen alpha-3(VI) chain	COL6A3		2	154	154	9	107	124	99	101	39	122	78	47	63	112	108	116	101	121	119	122	110	119	114	108	89	87	95	103	118	98	109	102	117	91	118	87	124	105	103	88	120	119
P12235;V9GYG0	P12235;V9GYG0	13;11	4;4	4;4	ADP/ATP translocase 1	SLC25A4	;	2	13	4	4	11	7	10	8	8	4	7	5	8	9	9	7	7	6	5	7	7	8	7	10	8	8	6	7	8	6	8	8	8	6	9	6	8	9	8	6	3	8
P12236	P12236	14	5	2	ADP/ATP translocase 3;ADP/ATP translocase 3, N-terminally processed	SLC25A6		1	14	5	2	13	10	12	10	12	7	11	7	12	12	12	11	9	9	8	11	11	12	10	11	11	10	8	10	9	9	10	10	9	8	12	9	11	10	11	10	7	9
P12268;H0Y4R1;E7ETK5	P12268;H0Y4R1	18;17;5	18;17;5	18;17;5	Inosine-5-monophosphate dehydrogenase 2	IMPDH2	;	3	18	18	18	13	13	12	10	8	14	6	5	12	13	13	11	11	10	12	13	11	13	11	13	13	11	10	10	13	11	12	12	12	11	10	10	12	9	11	6	11	9
P12270;Q5SWX9	P12270	22;1	22;1	22;1	Nucleoprotein TPR	TPR		2	22	22	22	9	9	10	11	6	7	7	6	8	10	8	10	8	7	6	10	10	10	11	11	9	14	6	8	8	13	15	8	9	8	15	10	10	11	12	15	11	12
P12273	P12273	2	2	2	Prolactin-inducible protein	PIP		1	2	2	2	0	0	0	2	0	1	0	0	0	0	0	0	0	0	0	0	1	0	0	0	0	0	0	0	0	0	0	0	0	0	0	0	0	0	0	0	0	0
P12277;H0YJG0;G3V4N7;G3V461;H0YJK0;G3V2I1	P12277;H0YJG0	18;9;8;3;2;1	18;9;8;3;2;1	18;9;8;3;2;1	Creatine kinase B-type	CKB	;	6	18	18	18	12	1	0	7	2	5	17	3	5	9	9	13	16	8	11	6	3	9	5	10	11	15	14	13	7	12	1	4	11	10	15	12	8	12	6	10	12	7
P12429;D6RA82;D6RFG5;D6RCA8;D6RAZ8;D6RFJ9	P12429;D6RA82	31;27;14;10;9;5	31;27;14;10;9;5	31;27;14;10;9;5	Annexin A3;Annexin	ANXA3	;	6	31	31	31	19	12	24	23	12	20	18	9	14	23	18	24	19	11	18	24	24	21	26	24	23	18	19	19	19	23	24	24	0	19	23	18	23	24	21	19	6	18
P12532;F8WCN3;C9JSQ1;C9J995;C9J8F6;C9J6W7;C9JT96;C9JJX8;P17540	P12532;F8WCN3;C9JSQ1	16;11;9;5;5;5;5;4;2	16;11;9;5;5;5;5;4;2	16;11;9;5;5;5;5;4;2	Creatine kinase U-type, mitochondrial	CKMT1A;CKMT1B	;;	9	16	16	16	9	0	10	8	1	2	7	1	5	13	16	11	8	0	6	12	12	12	7	10	11	7	7	13	1	3	7	9	0	9	9	3	12	4	8	3	0	5
P12724	P12724	6	6	6	Eosinophil cationic protein	RNASE3		1	6	6	6	1	6	1	3	1	1	1	0	3	0	2	1	2	2	2	5	3	1	2	2	1	0	3	1	5	2	5	3	2	2	2	1	1	2	3	1	2	1
P12814;G3V2N5;P35609;Q08043;A0A087WSZ2;G3V5M4;G3V380	P12814	74;23;17;14;10;7;2	48;12;2;1;1;3;2	5;2;0;0;0;2;2	Alpha-actinin-1	ACTN1		7	74	48	5	61	57	63	64	31	58	51	26	36	64	57	65	61	51	60	60	58	59	61	62	60	45	60	56	60	58	58	62	55	57	59	57	60	60	57	52	59	58
P12931	P12931	6	6	5	Proto-oncogene tyrosine-protein kinase Src	SRC		1	6	6	5	3	1	1	2	0	1	2	1	2	3	3	5	3	2	2	4	4	4	5	3	2	3	2	4	3	4	4	2	3	3	2	0	5	2	3	3	1	3
P12955;V9GYE4;K7ES25;V9GYL0;V9GY89	P12955	17;2;2;1;1	17;2;2;1;1	17;2;2;1;1	Xaa-Pro dipeptidase	PEPD		5	17	17	17	6	11	5	11	3	8	5	4	4	10	9	12	9	9	13	10	12	12	10	11	7	8	9	8	11	7	10	9	8	7	10	7	9	10	8	7	7	12
P12956;B1AHC9	P12956;B1AHC9	40;37	40;37	40;37	X-ray repair cross-complementing protein 6	XRCC6	;	2	40	40	40	28	22	20	22	18	24	26	17	21	27	24	25	28	23	23	23	26	25	24	24	25	26	19	21	24	23	26	27	27	25	28	21	25	25	23	21	21	22
P13010;C9JZ81;H7C0H9	P13010	43;6;1	43;6;1	43;6;1	X-ray repair cross-complementing protein 5	XRCC5		3	43	43	43	29	23	22	25	14	21	24	16	20	23	23	30	28	29	25	29	32	28	32	30	24	30	23	29	32	25	34	31	30	29	35	24	30	29	25	24	24	30
P13073;Q86WV2;H3BN72;H3BNV9;H3BNI5;H3BPG0	P13073;Q86WV2;H3BN72;H3BNV9	8;5;5;5;3;3	8;5;5;5;3;3	8;5;5;5;3;3	Cytochrome c oxidase subunit 4 isoform 1, mitochondrial	COX4I1	;;;	6	8	8	8	5	1	2	3	3	3	5	4	4	6	7	5	5	3	3	6	7	5	6	6	6	7	6	4	5	5	5	5	6	4	5	4	4	6	5	6	4	5
P13284	P13284	5	5	5	Gamma-interferon-inducible lysosomal thiol reductase	IFI30		1	5	5	5	4	4	3	4	1	2	4	1	2	4	4	4	4	3	3	4	4	4	5	5	3	3	2	3	5	4	5	4	5	5	4	2	3	5	3	3	2	4
P13473;H0YCG2	P13473;H0YCG2	4;2	4;2	4;2	Lysosome-associated membrane glycoprotein 2	LAMP2	;	2	4	4	4	1	1	1	1	0	1	1	0	1	2	1	1	2	1	3	2	1	2	2	2	2	1	2	1	1	2	2	1	2	2	2	1	3	3	1	0	2	2
P13489;H0YCR7;E9PIM9;E9PMJ3;E9PLZ3;E9PIK5;E9PMN0;E9PMA9;E9PR82;E9PMI1	P13489	32;15;13;11;11;9;6;5;2;2	32;15;13;11;11;9;6;5;2;2	32;15;13;11;11;9;6;5;2;2	Ribonuclease inhibitor	RNH1		10	32	32	32	26	24	25	25	6	23	22	4	10	24	28	26	25	24	24	28	25	27	24	25	22	19	21	25	25	25	26	25	25	24	25	21	21	25	23	11	25	23
P13521;C9JQI2;C9JDT0	P13521	22;6;4	22;6;4	22;6;4	Secretogranin-2;Secretoneurin;Manserin	SCG2		3	22	22	22	4	0	3	3	2	0	13	6	0	3	0	5	1	2	5	5	1	2	3	4	15	22	6	2	1	9	0	3	2	1	10	13	1	10	6	2	0	0
P13611;E9PF17	P13611;E9PF17	41;34	41;34	17;15	Versican core protein	VCAN	;	2	41	41	17	30	31	25	26	11	29	23	11	16	34	28	37	30	22	32	29	34	35	29	32	29	23	27	26	30	32	24	32	27	33	33	30	31	33	28	23	29	33
P13639;M0R0I6	P13639	66;1	66;1	65;1	Elongation factor 2	EEF2		2	66	66	65	51	49	44	51	37	50	41	27	53	48	48	51	48	49	51	48	52	51	52	53	49	48	46	53	49	50	54	51	51	47	51	48	51	46	49	45	46	50
P13667;C9JMN9	P13667	53;2	52;2	52;2	Protein disulfide-isomerase A4	PDIA4		2	53	52	52	35	36	35	35	37	29	34	34	44	43	32	34	32	33	28	37	39	36	39	36	34	38	28	32	42	39	41	34	32	33	33	33	34	38	37	36	30	32
P13671;C9JC72	P13671	18;2	18;2	18;2	Complement component C6	C6		2	18	18	18	8	9	6	5	4	11	5	7	1	8	6	11	12	9	11	9	7	13	10	7	8	7	5	9	6	6	7	8	12	9	8	7	8	8	6	2	9	9
P13674	P13674	22	22	22	Prolyl 4-hydroxylase subunit alpha-1	P4HA1		1	22	22	22	10	19	12	16	2	11	4	3	5	13	8	16	9	11	14	15	16	13	13	10	10	4	6	15	11	12	18	15	12	11	17	6	19	14	9	10	12	15
P13686;K7EIP0;K7ESF2;K7EJD9	P13686	3;1;1;1	3;1;1;1	3;1;1;1	Tartrate-resistant acid phosphatase type 5	ACP5		4	3	3	3	0	0	0	2	0	0	0	0	0	0	2	1	1	1	0	1	2	0	2	2	1	0	1	0	1	0	1	2	2	0	1	0	0	2	1	0	0	0
P13688;M0R2K4;M0R109	P13688	4;1;1	3;1;1	3;1;1	Carcinoembryonic antigen-related cell adhesion molecule 1	CEACAM1		3	4	3	3	1	0	2	1	0	0	1	0	0	2	2	2	1	0	1	4	3	3	2	2	0	0	0	2	1	3	2	3	0	4	2	0	4	0	2	2	1	2
P13716;B7ZBK6	P13716;B7ZBK6	14;7	14;7	14;7	Delta-aminolevulinic acid dehydratase	ALAD	;	2	14	14	14	6	9	7	7	2	6	5	1	3	6	8	9	10	10	9	8	5	8	8	7	6	8	5	9	8	6	5	6	7	7	10	6	9	9	6	5	8	7
P13726	P13726	2	2	2	Tissue factor	F3		1	2	2	2	0	0	0	0	0	0	0	0	0	0	0	0	0	0	0	1	0	0	1	1	0	0	0	0	0	0	1	2	0	0	1	1	0	0	1	0	0	0
P13727	P13727	7	7	7	Bone marrow proteoglycan;Eosinophil granule major basic protein	PRG2		1	7	7	7	0	5	0	2	0	1	0	0	0	0	1	1	0	0	0	2	2	0	2	1	0	0	0	2	7	0	6	2	1	0	0	0	0	0	3	0	0	3
P13760;Q30167	P13760;Q30167	9;5	9;5	3;0	HLA class II histocompatibility antigen, DRB1-4 beta chain;HLA class II histocompatibility antigen, DRB1-10 beta chain	HLA-DRB1	;	2	9	9	3	7	8	3	3	1	2	1	0	2	8	4	4	8	3	3	3	4	3	4	4	6	4	3	2	9	7	3	2	3	3	3	2	1	8	3	2	3	5
P13761;A0A140T958	P13761;A0A140T958	9;8	6;5	1;1	HLA class II histocompatibility antigen, DRB1-7 beta chain	HLA-DRB1	;	2	9	6	1	5	4	7	3	0	2	1	1	0	4	3	4	4	4	1	4	7	2	6	3	3	3	7	3	8	3	4	2	2	2	3	3	2	5	5	1	4	2
P13796;Q5TBN3;Q5TBN5	P13796	52;16;4	52;16;4	45;13;4	Plastin-2	LCP1		3	52	52	45	41	41	37	42	26	33	35	25	23	37	37	42	44	37	32	45	45	38	45	43	34	35	36	37	48	38	46	42	42	40	42	37	41	39	40	35	35	38
P13797;U3KQI3;F2Z2Z9	P13797	39;13;3	33;10;3	5;4;3	Plastin-3	PLS3		3	39	33	5	29	28	20	25	12	26	23	15	20	26	19	32	28	27	29	32	30	30	30	30	30	25	26	32	28	30	29	30	26	29	32	27	29	31	26	26	29	31
P13804;H0YLU7;H0YK49;H0YNX6;H0YL12;H0YL83;H0YM12	P13804;H0YLU7;H0YK49;H0YNX6;H0YL12	22;20;16;16;14;5;2	22;20;16;16;14;5;2	7;5;7;6;2;5;2	Electron transfer flavoprotein subunit alpha, mitochondrial	ETFA	;;;;	7	22	22	7	19	15	17	19	11	16	15	10	15	17	20	16	18	11	12	14	13	13	17	14	15	15	13	15	15	12	15	16	13	13	15	12	16	17	13	13	10	13
P13807;M0QYU1	P13807	3;1	3;1	3;1	Glycogen [starch] synthase, muscle	GYS1		2	3	3	3	2	2	3	2	0	2	1	0	1	2	0	1	0	2	1	2	3	2	3	3	2	0	0	2	2	2	3	2	1	1	3	2	3	1	3	1	1	1
P13861;H7C330;H7C1L0;H7C4A9;C9J830	P13861	21;9;8;3;3	21;9;8;3;3	19;8;7;3;3	cAMP-dependent protein kinase type II-alpha regulatory subunit	PRKAR2A		5	21	21	19	14	13	13	15	8	11	12	10	12	14	14	15	15	11	14	13	15	11	13	13	13	11	10	10	14	14	15	14	10	13	14	13	13	13	14	10	12	11
P13928;A0A087WTN9	P13928;A0A087WTN9	13;11	1;1	1;1	Annexin A8;Annexin	ANXA8	;	2	13	1	1	1	6	2	9	3	2	1	1	7	4	8	2	0	0	2	2	11	2	9	1	3	0	0	5	0	6	12	7	0	6	7	1	5	7	0	2	0	6
P13984	P13984	3	3	3	General transcription factor IIF subunit 2	GTF2F2		1	3	3	3	2	2	0	1	1	2	0	0	1	2	1	1	1	0	0	1	2	1	2	1	1	1	0	1	1	1	3	2	2	1	1	0	1	2	3	1	0	2
P14091	P14091	6	6	6	Cathepsin E;Cathepsin E form I;Cathepsin E form II	CTSE		1	6	6	6	4	2	4	4	1	1	3	0	0	5	4	3	3	0	2	3	2	4	4	5	1	0	3	4	2	5	2	5	0	4	4	2	4	6	4	5	1	3
P14174	P14174	4	4	4	Macrophage migration inhibitory factor	MIF		1	4	4	4	4	4	4	4	4	4	4	4	3	4	4	3	4	4	4	4	4	4	3	4	4	4	4	4	4	3	4	3	4	3	4	4	4	4	3	3	4	3
P14209;A0A096LP69	P14209;A0A096LP69	2;1	2;1	2;1	CD99 antigen	CD99	;	2	2	2	2	2	1	0	1	0	2	1	0	0	2	1	2	0	2	1	2	0	2	2	2	1	2	1	2	2	2	1	0	2	2	2	2	1	1	0	1	2	2
P14317;E7EVW7	P14317;E7EVW7	17;16	17;16	17;16	Hematopoietic lineage cell-specific protein	HCLS1	;	2	17	17	17	9	12	8	11	3	8	5	4	5	8	10	8	9	10	13	10	12	12	14	10	13	8	11	8	14	10	9	10	14	10	8	11	3	11	11	7	11	11
P14324;A0A087X1D8;A0A087X090;A0A087WVN4;A0A087WTP2	P14324;A0A087X1D8;A0A087X090;A0A087WVN4	6;3;3;3;2	6;3;3;3;2	6;3;3;3;2	Farnesyl pyrophosphate synthase	FDPS	;;;	5	6	6	6	3	3	4	3	1	3	2	2	1	3	4	3	4	3	3	4	4	4	6	4	3	3	3	4	5	4	4	3	4	4	4	4	5	4	3	2	4	4
P14543	P14543	31	31	31	Nidogen-1	NID1		1	31	31	31	24	19	14	9	11	17	16	11	12	22	20	23	19	19	21	15	28	25	18	15	22	20	16	15	13	23	15	20	16	19	20	23	12	23	24	19	10	10
P14550;Q5T621;V9GYG2;V9GYP9	P14550	23;11;8;8	23;11;8;8	23;11;8;8	Alcohol dehydrogenase [NADP(+)]	AKR1A1		4	23	23	23	19	17	19	21	13	17	15	12	16	19	20	18	18	17	18	19	19	16	19	20	18	17	17	16	17	15	18	18	17	16	16	17	18	17	20	16	17	17
P14555	P14555	3	3	3	Phospholipase A2, membrane associated	PLA2G2A		1	3	3	3	0	0	0	0	0	0	0	0	0	1	0	0	0	2	0	0	1	1	0	1	0	0	2	0	0	0	0	0	2	0	3	0	0	1	1	0	0	0
P14598;A8MVU1;A6NI72;C9J155;H7C1S1	P14598;A8MVU1;A6NI72	6;5;5;2;1	6;5;5;2;1	6;5;5;2;1	Neutrophil cytosol factor 1;Putative neutrophil cytosol factor 1C;Putative neutrophil cytosol factor 1B	NCF1;NCF1C;NCF1B	;;	5	6	6	6	0	2	4	5	0	0	0	0	0	2	3	4	0	0	1	4	6	1	6	5	0	2	1	0	6	2	4	4	3	2	1	0	0	1	0	2	0	3
P14618;B4DNK4	P14618;B4DNK4	55;49	55;49	5;5	Pyruvate kinase PKM;Pyruvate kinase	PKM	;	2	55	55	5	43	42	39	41	20	42	39	25	33	45	45	44	41	36	37	42	43	41	43	43	45	39	40	42	42	43	46	48	42	44	44	41	45	43	43	36	40	42
P14625;Q96GW1;A0A1W2PRR1;H0YIV0;Q58FF3;F8W026	P14625	70;20;20;10;8;5	70;20;20;10;8;5	67;17;17;10;8;2	Endoplasmin	HSP90B1		6	70	70	67	53	49	50	51	46	53	51	47	59	55	50	52	52	51	47	45	57	51	52	45	51	51	49	52	56	52	51	55	48	47	46	53	49	49	46	50	52	43
P14735	P14735	3	3	3	Insulin-degrading enzyme	IDE		1	3	3	3	2	0	1	2	1	0	1	0	2	2	2	2	2	0	0	0	2	1	1	1	1	0	0	0	1	0	0	2	0	1	0	0	0	1	0	1	0	0
P14780	P14780	19	19	19	Matrix metalloproteinase-9;67 kDa matrix metalloproteinase-9;82 kDa matrix metalloproteinase-9	MMP9		1	19	19	19	2	5	16	18	5	3	1	2	7	1	2	0	0	4	0	13	12	1	13	13	4	1	6	7	12	0	11	3	1	1	8	2	0	1	9	4	0	12
P14854;K7EQD3	P14854	6;1	6;1	6;1	Cytochrome c oxidase subunit 6B1	COX6B1		2	6	6	6	6	5	6	6	3	4	6	3	4	6	6	5	4	4	4	6	5	5	6	5	6	6	5	4	5	6	5	6	4	6	6	6	4	5	5	4	4	5
P14866;M0QXS5;B4DVF8;M0R1W6;M0QYL7	P14866;M0QXS5	24;22;2;2;1	24;22;2;2;1	11;9;2;2;1	Heterogeneous nuclear ribonucleoprotein L	HNRNPL	;	5	24	24	11	17	17	13	15	12	15	17	16	14	16	16	17	17	14	11	12	16	14	17	16	13	15	12	13	15	19	17	14	16	16	14	12	15	14	12	18	14	12
P14868;C9J7S3;C9JLC1;H7BZ35;H7C278;C9JQM9	P14868	27;9;9;9;7;5	27;9;9;9;7;5	27;9;9;9;7;5	Aspartate--tRNA ligase, cytoplasmic	DARS		6	27	27	27	15	16	18	14	9	13	11	7	9	15	17	19	9	13	16	17	19	20	23	19	18	10	15	16	18	17	21	20	16	21	20	16	17	18	16	13	13	15
P14923;C9JTX4;C9J826;C9JK18;C9JKY1;C9JPI2;K7ERP3	P14923	30;10;10;10;10;2;2	30;10;10;10;10;2;2	26;9;9;9;9;2;2	Junction plakoglobin	JUP		7	30	30	26	22	4	24	18	6	15	16	3	16	19	23	24	15	1	10	20	14	20	22	25	24	14	10	20	6	20	23	23	2	17	21	13	20	21	14	18	2	20
P14927;B7Z2R2;E5RHG9	P14927;B7Z2R2	7;5;2	7;5;2	7;5;2	Cytochrome b-c1 complex subunit 7	UQCRB	;	3	7	7	7	5	4	5	4	3	4	4	2	4	5	4	5	4	3	4	6	7	5	5	5	6	6	4	5	6	6	6	6	6	5	4	6	6	5	6	3	3	6
P15085;C9JUF9;C9JUZ4;S4R433	P15085;C9JUF9;C9JUZ4	31;22;17;10	30;21;17;10	27;18;14;10	Carboxypeptidase A1	CPA1	;;	4	31	30	27	24	3	1	0	23	7	15	20	27	21	0	1	1	14	1	12	1	1	21	0	1	24	1	0	0	22	0	0	2	2	3	27	5	20	18	22	0	0
P15086;C9JUX7;C9J5C4;C9JXS3	P15086	37;15;10;2	37;15;10;2	36;15;10;2	Carboxypeptidase B	CPB1		4	37	37	36	2	4	3	0	33	14	22	28	36	30	3	1	3	18	3	13	3	0	28	1	6	31	7	1	1	31	1	0	2	2	0	33	5	25	22	25	2	0
P15088	P15088	7	7	7	Mast cell carboxypeptidase A	CPA3		1	7	7	7	5	3	3	2	1	0	5	2	3	4	4	4	5	2	2	6	0	6	5	3	4	2	4	4	0	5	4	6	4	5	6	4	0	5	2	4	3	6
P15090;E5RIR0;E5RH45;P02689	P15090	5;2;1;1	5;2;1;1	5;2;1;1	Fatty acid-binding protein, adipocyte	FABP4		4	5	5	5	2	2	3	2	1	2	2	0	1	2	1	2	2	2	1	2	1	2	3	1	1	4	0	1	1	2	0	0	5	1	3	2	4	2	2	2	5	0
P15104	P15104	6	6	6	Glutamine synthetase	GLUL		1	6	6	6	2	4	2	3	1	1	0	1	1	2	3	3	3	1	2	4	6	2	4	3	6	3	2	3	3	1	5	5	3	2	5	4	2	2	4	2	3	1
P15121;E9PCX2;E9PEF9	P15121;E9PCX2	17;11;4	17;11;4	16;11;4	Aldose reductase	AKR1B1	;	3	17	17	16	15	11	13	14	9	12	14	13	12	13	16	14	15	13	11	13	15	15	14	13	13	14	13	11	14	13	11	13	12	12	15	12	12	13	14	10	13	13
P15144;H0YMC1;H0YLZ8;H0YKT6	P15144	33;2;1;1	33;2;1;1	33;2;1;1	Aminopeptidase N	ANPEP		4	33	33	33	18	6	3	4	2	10	3	3	5	0	11	8	6	3	3	7	6	15	22	6	5	3	0	11	6	1	33	5	6	10	6	5	3	7	1	0	5	0
P15153;B1AH77;B1AH80;B1AH78;J3KSC4;J3QLK0	P15153;B1AH77;B1AH80;B1AH78	8;7;7;6;2;2	4;4;4;3;0;0	4;4;4;3;0;0	Ras-related C3 botulinum toxin substrate 2	RAC2	;;;	6	8	4	4	5	5	5	5	2	6	5	2	5	6	6	4	6	4	4	6	6	6	5	6	7	5	5	7	6	5	5	5	7	5	5	5	7	5	5	4	5	5
P15169	P15169	1	1	1	Carboxypeptidase N catalytic chain	CPN1		1	1	1	1	1	1	0	0	0	1	0	0	0	0	0	1	1	1	1	0	0	1	0	0	0	0	0	1	1	0	0	0	1	1	0	0	1	0	0	0	1	0
P15170;H3BR35;H3BSV8	P15170;H3BR35	17;16;3	17;16;3	10;9;2	Eukaryotic peptide chain release factor GTP-binding subunit ERF3A	GSPT1	;	3	17	17	10	9	8	12	9	8	10	6	3	11	10	11	11	9	11	13	11	11	12	12	8	10	10	7	11	9	12	12	12	9	9	11	8	11	12	9	10	11	11
P15291;Q86XA6	P15291	4;1	4;1	4;1	Beta-1,4-galactosyltransferase 1;Lactose synthase A protein;N-acetyllactosamine synthase;Beta-N-acetylglucosaminylglycopeptide beta-1,4-galactosyltransferase;Beta-N-acetylglucosaminyl-glycolipid beta-1,4-galactosyltransferase;Processed beta-1,4-galactosyltransferase 1	B4GALT1		2	4	4	4	1	3	0	1	0	1	0	0	0	0	0	4	3	0	1	1	4	3	3	4	0	0	1	1	0	2	4	4	2	3	3	0	4	2	1	0	0	3
P15374;A0A087WTB8;Q5TBK7	P15374;A0A087WTB8;Q5TBK7	6;5;4	6;5;4	6;5;4	Ubiquitin carboxyl-terminal hydrolase isozyme L3;Ubiquitin carboxyl-terminal hydrolase	UCHL3	;;	3	6	6	6	4	4	3	3	0	3	0	1	1	4	3	4	4	1	3	5	5	4	5	3	2	3	2	5	5	2	3	4	2	3	2	4	3	4	3	1	1	4
P15428;E9PBZ2;E9PD69;D6RHF8	P15428;E9PBZ2;E9PD69	4;3;2;1	4;3;2;1	4;3;2;1	15-hydroxyprostaglandin dehydrogenase [NAD(+)]	HPGD	;;	4	4	4	4	3	0	0	2	0	0	2	0	0	3	0	3	2	0	1	3	0	0	0	2	0	0	2	2	0	4	0	1	0	0	0	0	0	1	4	0	0	0
P15531	P15531	11	2	2	Nucleoside diphosphate kinase A	NME1		1	11	2	2	10	9	8	10	6	8	9	6	8	10	10	11	11	6	7	8	9	9	9	8	8	9	8	8	10	9	10	10	9	9	9	8	8	10	8	9	7	10
P15559;B4DLR8;H3BNV2;H3BRK3	P15559;B4DLR8;H3BNV2;H3BRK3	16;14;13;11	16;14;13;11	16;14;13;11	NAD(P)H dehydrogenase [quinone] 1	NQO1	;;;	4	16	16	16	11	2	8	11	1	4	3	1	2	7	8	8	10	1	8	8	8	11	9	12	6	3	8	0	4	6	7	7	2	8	4	1	2	6	5	5	2	6
P15814	P15814	1	1	1	Immunoglobulin lambda-like polypeptide 1	IGLL1		1	1	1	1	0	0	0	0	1	0	0	0	0	0	0	0	0	0	0	0	0	0	0	0	0	0	0	0	0	0	0	0	0	0	0	0	0	0	0	0	0	0
P15848	P15848	3	3	3	Arylsulfatase B	ARSB		1	3	3	3	1	1	0	1	0	0	0	0	0	1	2	1	2	0	1	1	2	0	2	1	1	1	0	2	2	1	1	1	2	1	1	0	1	3	2	2	2	2
P15880;E9PQD7;H0YEN5;I3L404;E9PMM9;E9PPT0;E9PM36;H3BNG3;H0YE27	P15880;E9PQD7;H0YEN5;I3L404	12;11;10;6;5;4;4;2;1	12;11;10;6;5;4;4;2;1	12;11;10;6;5;4;4;2;1	40S ribosomal protein S2	RPS2	;;;	9	12	12	12	6	7	9	8	6	6	4	7	11	5	7	6	6	8	7	10	11	11	10	10	8	8	9	8	9	8	11	8	10	7	9	8	10	10	8	5	4	9
P15924	P15924	80	80	80	Desmoplakin	DSP		1	80	80	80	49	7	35	27	21	10	33	18	28	39	37	57	28	2	10	56	42	33	59	61	58	37	21	46	6	49	63	49	2	35	56	33	67	58	28	40	1	34
P15927;Q5TEJ7;Q5TEJ0	P15927;Q5TEJ7	4;3;1	4;3;1	4;3;1	Replication protein A 32 kDa subunit	RPA2	;	3	4	4	4	3	2	2	3	1	2	3	1	1	3	3	4	1	2	2	3	3	3	4	3	2	3	0	2	3	3	3	3	4	3	3	2	1	4	2	2	3	3
P15954;D6R9Z7	P15954;D6R9Z7	3;2	3;2	3;2	Cytochrome c oxidase subunit 7C, mitochondrial	COX7C	;	2	3	3	3	2	1	1	1	1	1	2	1	2	0	2	1	1	0	1	1	2	2	1	2	1	1	1	0	2	1	2	1	0	1	1	1	1	0	0	0	1	0
P16035;B4DFW2;K7EIX4;K7EL90	P16035;B4DFW2	5;4;2;1	5;4;2;1	5;4;2;1	Metalloproteinase inhibitor 2	TIMP2	;	4	5	5	5	4	3	1	2	2	4	2	3	1	2	3	4	4	3	5	2	4	3	4	2	1	4	1	5	4	4	5	5	5	5	5	3	3	5	2	3	3	5
P16083;Q5TD07;Q5TD05;A2A2U4	P16083;Q5TD07	8;7;3;1	8;7;3;1	8;7;3;1	Ribosyldihydronicotinamide dehydrogenase [quinone]	NQO2	;	4	8	8	8	5	2	0	4	4	1	5	3	4	3	0	6	5	4	6	3	1	7	7	3	4	4	6	5	7	3	1	2	3	5	7	2	4	2	4	4	4	5
P16104;Q96QV6	P16104;Q96QV6	5;4	1;1	0;0	Histone H2AX;Histone H2A type 1-A	H2AFX;HIST1H2AA	;	2	5	1	0	3	3	3	3	3	3	3	3	3	3	3	3	3	3	3	3	3	3	3	4	4	3	3	3	3	3	3	3	3	3	3	3	3	3	3	3	4	3
P16144;J3QRK0;J3QQL2	P16144	24;2;1	24;2;1	24;2;1	Integrin beta-4	ITGB4		3	24	24	24	6	1	8	7	1	1	1	1	1	3	3	5	3	0	1	4	4	4	15	13	2	0	0	5	1	1	23	10	0	8	11	0	15	4	8	3	0	1
P16152;E9PQ63;A8MTM1	P16152;E9PQ63;A8MTM1	20;10;10	20;10;10	18;8;8	Carbonyl reductase [NADPH] 1	CBR1	;;	3	20	20	18	17	17	16	15	9	15	17	11	10	17	16	16	15	13	15	15	15	15	15	15	18	13	15	13	16	13	16	16	15	15	13	12	14	14	17	13	15	14
P16157;H0YBS0;A0A087X0B4	P16157;H0YBS0	10;6;1	10;6;1	9;6;0	Ankyrin-1	ANK1	;	3	10	10	9	2	0	1	0	0	0	2	0	0	0	0	1	0	0	0	4	0	1	1	1	1	2	1	3	0	0	0	0	0	0	2	3	2	1	0	1	0	3
P16219;E9PE82	P16219;E9PE82	11;9	11;9	11;9	Short-chain specific acyl-CoA dehydrogenase, mitochondrial	ACADS	;	2	11	11	11	7	0	2	6	5	2	7	5	4	10	7	5	5	4	4	1	4	5	5	5	6	9	4	4	2	5	6	6	3	2	5	3	4	7	6	5	1	2
P16220;E9PAR2;G5E998;P18846;C9J4L5;C9JBT4;H7C3I0;E7EWP8;C9J896	P16220;E9PAR2;G5E998;P18846	3;2;2;2;1;1;1;1;1	3;2;2;2;1;1;1;1;1	3;2;2;2;1;1;1;1;1	Cyclic AMP-responsive element-binding protein 1;Cyclic AMP-dependent transcription factor ATF-1	CREB1;CREM;ATF1	;;;	9	3	3	3	2	0	0	1	1	1	1	1	2	1	2	1	0	2	0	1	0	1	2	2	1	1	0	1	2	2	3	2	2	3	1	1	2	2	1	3	2	2
P16233	P16233	34	34	34	Pancreatic triacylglycerol lipase	PNLIP		1	34	34	34	0	6	7	2	29	15	22	26	32	25	9	2	4	13	2	14	10	1	22	1	4	28	8	0	0	24	1	0	0	1	1	26	1	21	15	16	3	1
P16278;E7EQ29;C9J539;C9J4G9;C9JF15	P16278;E7EQ29	10;6;3;2;1	10;6;3;2;1	10;6;3;2;1	Beta-galactosidase	GLB1	;	5	10	10	10	4	5	4	6	6	4	6	4	5	7	5	7	6	6	7	7	7	8	8	8	5	7	3	7	6	6	9	8	8	6	5	7	6	7	5	5	4	4
P16333;H7C5C7;C9JAB9;C9JVV5;C9J869;C9J0K5;E7ERP6;E9PEE2;C9K098;E7EPF5;O43639	P16333;H7C5C7;C9JAB9;C9JVV5;C9J869	4;3;3;2;2;1;1;1;1;1;1	4;3;3;2;2;1;1;1;1;1;1	4;3;3;2;2;1;1;1;1;1;1	Cytoplasmic protein NCK1	NCK1	;;;;	11	4	4	4	3	2	3	1	1	1	1	2	1	3	1	4	2	2	2	3	4	1	3	2	4	2	2	2	3	1	3	4	3	2	3	1	1	4	3	2	2	3
P16401	P16401	8	8	8	Histone H1.5	HIST1H1B		1	8	8	8	3	5	6	6	6	5	6	6	6	5	6	5	5	5	3	5	7	5	5	6	6	5	6	6	5	4	5	4	6	3	4	5	5	3	6	6	5	4
P16402	P16402	12	2	1	Histone H1.3	HIST1H1D		1	12	2	1	8	9	10	10	9	9	9	9	9	9	10	8	10	8	8	7	8	8	7	7	8	9	7	8	8	9	8	8	9	7	10	8	8	6	9	9	8	7
P16403	P16403	11	2	2	Histone H1.2	HIST1H1C		1	11	2	2	9	9	9	10	9	8	9	9	9	9	10	7	10	7	8	7	7	8	7	7	7	8	7	7	7	8	7	7	9	7	9	7	8	6	8	9	7	7
P16435;E7EMD0;H0Y4R2	P16435;E7EMD0;H0Y4R2	7;5;5	7;5;5	7;5;5	NADPH--cytochrome P450 reductase	POR	;;	3	7	7	7	0	0	0	3	0	0	0	2	0	1	1	2	1	1	1	3	4	3	7	6	1	2	1	2	0	3	6	2	1	2	3	1	4	1	2	1	0	1
P16444;H3BQS5;H3BP43	P16444	8;2;2	8;2;2	8;2;2	Dipeptidase 1	DPEP1		3	8	8	8	6	0	0	0	0	0	4	0	3	5	0	6	5	0	4	7	2	3	0	5	2	1	4	5	4	1	0	2	1	8	0	4	0	3	2	0	4	0
P16452;H3BTE6;F5H563	P16452;H3BTE6	3;2;1	3;2;1	3;2;1	Erythrocyte membrane protein band 4.2	EPB42	;	3	3	3	3	0	0	0	0	0	0	0	0	0	0	0	0	0	0	0	2	0	0	1	1	0	0	0	0	0	1	1	0	0	0	0	1	0	0	1	1	0	1
P16455	P16455	3	3	3	Methylated-DNA--protein-cysteine methyltransferase	MGMT		1	3	3	3	3	1	1	1	0	3	0	0	0	1	3	2	3	2	2	2	0	2	2	3	3	1	2	2	1	2	2	2	1	2	2	2	2	2	3	1	1	1
P16519	P16519	9	9	9	Neuroendocrine convertase 2	PCSK2		1	9	9	9	1	0	2	0	1	0	3	1	0	0	0	0	0	0	0	0	0	1	0	0	2	9	3	0	0	0	0	0	0	0	3	4	0	2	1	0	0	0
P16615;H7C5W9;H3BTW4;O14983	P16615;H7C5W9	13;12;1;1	13;12;1;1	10;9;0;0	Sarcoplasmic/endoplasmic reticulum calcium ATPase 2	ATP2A2	;	4	13	13	10	4	4	7	5	4	5	4	4	6	9	4	6	3	2	2	7	6	6	7	8	5	8	5	6	5	7	8	8	6	5	10	6	9	10	5	5	3	9
P16870;D6R930;D6RF88;C9JE88	P16870	26;10;9;9	26;10;9;9	26;10;9;9	Carboxypeptidase E	CPE		4	26	26	26	7	0	5	5	3	0	13	6	1	3	3	8	2	7	10	11	2	7	8	9	16	25	11	9	6	10	3	5	1	10	17	15	6	16	12	9	3	1
P16930;H0YLC7;H3BNP8	P16930	11;5;1	11;5;1	11;5;1	Fumarylacetoacetase	FAH		3	11	11	11	8	6	5	8	4	7	7	3	3	5	7	6	6	6	6	8	7	7	10	6	6	6	5	8	7	7	9	7	5	8	10	6	7	9	4	5	5	10
P16949;A2A2D0	P16949;A2A2D0	6;5	6;5	5;4	Stathmin	STMN1	;	2	6	6	5	6	6	3	5	5	5	6	5	4	5	4	5	4	2	3	4	4	1	3	4	6	4	4	4	4	3	3	5	2	2	6	4	2	3	4	5	2	2
P16989;A0A0D9SEI8	P16989;A0A0D9SEI8	3;2	2;1	2;1	Y-box-binding protein 3	YBX3	;	2	3	2	2	0	1	1	0	3	0	0	0	3	0	0	0	0	0	0	1	0	1	1	1	1	0	1	1	0	1	2	1	1	2	0	2	2	1	1	1	0	0
P17050	P17050	11	11	11	Alpha-N-acetylgalactosaminidase	NAGA		1	11	11	11	5	2	3	4	1	3	1	2	2	4	3	5	5	3	6	4	5	6	9	8	3	8	1	8	5	8	5	5	5	8	6	4	3	8	7	4	3	9
P17066;P48741	P17066;P48741	13;7	2;2	2;2	Heat shock 70 kDa protein 6;Putative heat shock 70 kDa protein 7	HSPA6;HSPA7	;	2	13	2	2	12	9	7	9	8	9	9	9	9	11	10	10	12	10	9	11	10	10	10	11	10	9	11	10	9	10	10	11	9	11	11	10	10	9	11	8	11	9
P17096	P17096	1	1	1	High mobility group protein HMG-I/HMG-Y	HMGA1		1	1	1	1	1	1	0	0	1	1	0	0	0	0	0	1	0	0	1	0	1	0	1	1	1	0	1	1	1	1	1	1	1	1	1	0	1	1	0	1	0	0
P17174	P17174	21	21	21	Aspartate aminotransferase, cytoplasmic	GOT1		1	21	21	21	12	10	13	10	10	11	15	8	12	14	13	13	11	8	8	15	14	13	13	14	10	13	10	11	11	7	15	12	9	10	13	9	15	14	12	13	8	10
P17213;H0Y738	P17213	8;2	8;2	8;2	Bactericidal permeability-increasing protein	BPI		2	8	8	8	0	0	7	5	0	0	0	0	1	0	0	0	0	0	0	3	6	1	1	7	0	0	0	1	5	0	2	0	0	0	2	1	0	1	2	1	0	6
P17301	P17301	16	16	2	Integrin alpha-2	ITGA2		1	16	16	2	2	0	11	9	0	5	2	1	3	6	5	5	4	0	4	8	11	4	12	10	6	1	3	8	4	7	13	12	0	13	6	1	14	7	9	7	2	9
P17612;Q15136;K7ERP6	P17612;Q15136	3;2;1	3;2;1	2;2;1	cAMP-dependent protein kinase catalytic subunit alpha	PRKACA;KIN27	;	3	3	3	2	2	1	1	1	1	1	2	1	1	2	1	2	3	3	2	3	3	3	3	3	2	3	2	3	2	2	3	2	3	2	3	3	2	2	3	1	3	3
P17655;C9JWY7	P17655	36;1	36;1	36;1	Calpain-2 catalytic subunit	CAPN2		2	36	36	36	18	15	16	19	5	15	14	2	5	24	22	23	19	25	27	28	24	22	26	29	25	12	18	26	19	18	26	22	21	26	27	21	29	22	18	16	24	28
P17661	P17661	36	30	30	Desmin	DES		1	36	30	30	7	14	7	6	10	17	16	6	6	8	12	7	12	18	7	9	6	7	8	6	6	7	7	10	6	8	6	10	36	9	14	7	12	13	13	11	13	12
P17813;F5GX88	P17813;F5GX88	4;3	4;3	4;3	Endoglin	ENG	;	2	4	4	4	4	2	1	1	0	0	2	0	0	2	2	3	2	4	3	1	3	3	2	4	1	2	2	3	3	1	2	3	1	4	2	0	3	2	1	1	1	0
P17858;F8WEU2	P17858	23;1	19;1	19;1	ATP-dependent 6-phosphofructokinase, liver type	PFKL		2	23	19	19	16	13	10	14	5	8	9	5	6	15	12	16	12	9	15	15	14	15	15	17	10	12	16	14	16	14	17	15	16	11	15	13	18	15	13	7	10	12
P17900;H0YBY3;E5RJD0	P17900	3;1;1	3;1;1	3;1;1	Ganglioside GM2 activator;Ganglioside GM2 activator isoform short	GM2A		3	3	3	3	1	1	0	2	1	0	0	2	1	2	2	2	1	2	2	2	1	1	3	2	0	1	2	2	3	2	2	3	3	2	3	0	2	2	2	1	2	3
P17931;G3V3R6	P17931;G3V3R6	12;9	12;9	12;9	Galectin-3;Galectin	LGALS3	;	2	12	12	12	10	9	9	10	10	9	10	8	8	10	9	9	9	8	7	8	7	7	8	8	7	7	9	8	8	9	9	10	8	7	8	8	7	9	7	10	9	8
P17987;E7EQR6;E7ERF2;F5H282;F5GZ03;F5H136;F5H676;F5H726;F5GZI8;F5GYL4;F5H7Y1	P17987;E7EQR6;E7ERF2;F5H282	34;24;23;22;12;8;7;6;6;3;1	34;24;23;22;12;8;7;6;6;3;1	34;24;23;22;12;8;7;6;6;3;1	T-complex protein 1 subunit alpha	TCP1	;;;	11	34	34	34	21	19	24	21	14	20	24	11	23	23	21	24	21	18	20	24	25	21	25	25	21	26	21	25	24	24	28	27	25	21	26	20	26	24	19	25	21	23
P18031;B4DSN5	P18031;B4DSN5	3;2	3;2	3;2	Tyrosine-protein phosphatase non-receptor type 1;Tyrosine-protein phosphatase non-receptor type	PTPN1	;	2	3	3	3	0	0	1	1	0	1	0	0	1	2	1	1	1	0	1	1	1	2	3	2	1	2	0	2	3	2	2	2	2	2	1	0	1	2	2	2	0	2
P18065;C9JMY1;C9JW52	P18065;C9JMY1	5;3;1	5;3;1	5;3;1	Insulin-like growth factor-binding protein 2	IGFBP2	;	3	5	5	5	4	0	0	0	3	0	0	2	1	3	0	5	2	1	2	2	2	4	1	2	0	2	3	1	0	3	0	4	0	3	2	4	4	4	1	1	0	1
P18084;V9GZ57;V9GYZ1;H7C4W1;H7C5U2;H7C580	P18084;V9GZ57;V9GYZ1	10;7;6;3;3;1	10;7;6;3;3;1	10;7;6;3;3;1	Integrin beta-5;Integrin beta	ITGB5	;;	6	10	10	10	2	3	1	2	0	3	1	0	1	1	1	2	3	1	4	6	3	3	6	5	2	3	2	6	5	3	6	1	1	5	4	5	6	6	3	3	9	7
P18085;C9JPM4;C9JAK5;U3KQF2	P18085;C9JPM4;C9JAK5	10;7;7;4	6;3;6;4	6;3;6;4	ADP-ribosylation factor 4	ARF4	;;	4	10	6	6	5	5	6	6	5	5	4	6	5	7	5	6	5	7	7	8	7	7	10	10	6	6	5	6	10	6	9	7	6	9	8	6	7	6	6	7	5	8
P18124;A8MUD9;C9JZ88;C9JIJ5	P18124;A8MUD9	14;12;2;2	14;12;2;2	14;12;2;2	60S ribosomal protein L7	RPL7	;	4	14	14	14	11	11	11	10	5	9	9	4	11	11	10	7	8	11	6	13	13	11	10	11	10	5	9	12	12	8	13	10	11	10	12	8	10	10	10	6	8	12
P18206;A0A096LPE1	P18206	89;2	89;2	89;2	Vinculin	VCL		2	89	89	89	70	70	64	70	36	69	52	39	50	73	64	71	75	63	72	69	67	68	67	68	72	64	69	72	70	71	66	73	65	69	77	68	73	68	70	67	67	72
P18428	P18428	5	5	5	Lipopolysaccharide-binding protein	LBP		1	5	5	5	2	4	3	2	1	2	3	1	0	4	2	5	2	5	5	4	5	4	4	4	3	4	2	4	4	3	3	3	4	4	4	3	4	5	4	2	4	3
P18463;A0A140T9S9	P18463;A0A140T9S9	16;9	2;0	0;0	HLA class I histocompatibility antigen, B-37 alpha chain	HLA-B	;	2	16	2	0	8	5	8	8	6	6	5	4	6	7	8	11	7	6	8	8	11	11	9	8	7	7	9	8	13	4	10	9	11	5	6	4	3	3	8	3	5	5
P18510	P18510	2	2	2	Interleukin-1 receptor antagonist protein	IL1RN		1	2	2	2	0	0	0	1	0	0	0	0	0	1	0	1	0	0	0	0	1	1	0	0	0	0	0	0	0	2	1	1	0	1	0	0	1	0	2	1	0	0
P18583;J3QSZ5;H7C1M2	P18583	3;1;1	3;1;1	3;1;1	Protein SON	SON		3	3	3	3	2	2	1	1	0	1	1	1	0	1	2	2	2	1	1	2	2	2	2	1	3	2	1	2	1	1	2	2	1	2	2	1	1	0	2	2	0	1
P18669;P15259;Q8N0Y7	P18669	25;9;8	25;9;8	25;9;8	Phosphoglycerate mutase 1	PGAM1		3	25	25	25	19	15	16	17	12	17	16	12	12	19	19	17	18	16	15	16	18	16	16	15	16	12	16	16	17	16	17	19	16	15	18	17	17	17	12	13	15	16
P18827	P18827	1	1	1	Syndecan-1	SDC1		1	1	1	1	0	0	0	1	0	1	1	0	0	0	1	1	1	0	0	1	1	0	1	1	1	0	0	1	1	1	1	0	1	1	1	1	1	1	0	1	0	1
P18859;A8MUH2	P18859;A8MUH2	6;4	6;4	6;4	ATP synthase-coupling factor 6, mitochondrial	ATP5J	;	2	6	6	6	5	4	3	3	3	4	4	2	5	4	4	3	3	3	3	4	4	4	4	4	4	5	3	4	4	5	3	3	3	2	4	4	4	5	4	3	4	3
P19021;H7BYD9	P19021;H7BYD9	9;6	9;6	9;6	Peptidyl-glycine alpha-amidating monooxygenase;Peptidylglycine alpha-hydroxylating monooxygenase;Peptidyl-alpha-hydroxyglycine alpha-amidating lyase	PAM	;	2	9	9	9	1	0	1	0	0	1	2	2	1	1	1	2	1	0	1	1	1	1	1	0	4	9	1	0	0	2	3	2	0	0	3	2	2	3	0	0	0	0
P19075	P19075	2	2	2	Tetraspanin-8	TSPAN8		1	2	2	2	1	0	1	1	1	0	1	1	0	2	1	2	1	0	1	1	0	2	0	2	0	1	2	2	0	0	0	1	0	0	0	0	2	0	0	0	0	1
P19338;H7BY16	P19338;H7BY16	34;18	34;18	34;18	Nucleolin	NCL	;	2	34	34	34	26	25	25	24	21	27	25	23	24	19	22	24	28	19	23	23	24	19	21	22	26	21	25	20	24	23	20	25	21	18	22	23	24	18	21	26	20	17
P19367;B1AR63;B1AR62;B1AR61	P19367	30;9;4;4	30;9;4;4	27;9;4;4	Hexokinase-1	HK1		4	30	30	27	16	17	16	21	9	6	12	7	12	18	15	17	14	8	14	18	22	19	23	24	17	10	13	20	16	16	23	21	15	19	15	10	21	20	13	11	8	16
P19474;H0YDP8	P19474	6;1	6;1	6;1	E3 ubiquitin-protein ligase TRIM21	TRIM21		2	6	6	6	2	2	3	3	0	0	0	0	1	1	1	2	1	2	1	2	1	2	2	2	3	0	2	1	4	3	5	2	3	2	3	1	1	2	1	0	1	3
P19525;C9JZT2;F8WBH4	P19525	13;2;1	13;2;1	13;2;1	Interferon-induced, double-stranded RNA-activated protein kinase	EIF2AK2		3	13	13	13	4	7	5	10	6	5	3	1	7	8	5	7	7	6	6	8	10	11	9	9	8	6	5	4	8	8	10	9	5	7	7	5	7	6	3	9	5	7
P19623;K7EKM4;K7ESL0;K7EQ47;K7EL89	P19623	12;3;3;3;1	12;3;3;3;1	12;3;3;3;1	Spermidine synthase	SRM		5	12	12	12	6	7	9	5	2	5	2	0	4	4	5	5	5	8	6	9	7	8	6	6	6	4	6	8	10	4	6	6	7	9	7	6	8	7	6	1	10	8
P19652	P19652	14	9	9	Alpha-1-acid glycoprotein 2	ORM2		1	14	9	9	9	10	7	9	7	12	8	9	7	9	9	10	10	11	11	11	11	11	9	8	7	9	8	11	9	10	10	11	10	12	10	8	9	12	10	8	11	10
Q5T985;P19823;Q5T987;CON__Q9TRI1	Q5T985;P19823	29;29;11;8	29;29;11;8	29;29;11;8	Inter-alpha-trypsin inhibitor heavy chain H2	ITIH2	;	4	29	29	29	22	27	22	20	9	24	22	14	14	22	23	24	21	24	25	21	23	21	21	18	21	21	20	24	20	20	18	22	22	20	24	23	21	20	20	15	25	17
P19827;F8WAS2;H7C0N0;CON__Q0VCM5;H7C5I0	P19827	36;15;9;6;2	36;15;9;6;2	36;15;9;6;2	Inter-alpha-trypsin inhibitor heavy chain H1	ITIH1		5	36	36	36	21	27	21	18	8	33	13	9	6	28	20	28	29	23	29	28	25	25	15	19	21	17	11	24	26	21	16	15	25	24	25	22	13	24	23	9	25	21
X6R868;P19835	X6R868;P19835	32;32	32;32	32;32	Carboxylic ester hydrolase;Bile salt-activated lipase	CEL	;	2	32	32	32	28	2	1	0	25	13	25	20	30	25	4	0	2	17	0	7	1	0	19	1	0	24	5	0	1	25	1	1	1	1	1	25	2	24	19	24	2	1
P19838;D6RH30;D6RF93;D6RC45	P19838	11;5;4;3	11;5;4;3	11;5;4;3	Nuclear factor NF-kappa-B p105 subunit;Nuclear factor NF-kappa-B p50 subunit	NFKB1		4	11	11	11	7	6	5	7	3	4	2	3	1	4	5	5	4	3	3	6	7	5	6	7	7	3	4	4	7	3	4	5	7	7	7	3	5	3	7	3	6	6
P19878;B1ALB7	P19878	12;2	12;2	12;2	Neutrophil cytosol factor 2	NCF2		2	12	12	12	1	6	7	7	1	2	1	1	1	6	6	8	3	3	6	8	9	4	12	11	3	3	5	5	11	6	12	7	9	2	8	7	1	6	7	5	3	6
P19957	P19957	3	3	3	Elafin	PI3		1	3	3	3	0	0	0	0	0	0	0	0	0	0	0	0	1	0	0	0	3	0	0	2	0	0	0	1	0	0	1	0	0	0	0	0	0	0	0	0	0	0
P19961	P19961	37	5	3	Alpha-amylase 2B	AMY2B		1	37	5	3	1	4	2	2	28	7	21	26	27	26	4	0	2	15	0	15	7	0	13	1	2	30	2	0	0	21	1	0	0	0	0	33	2	15	10	17	2	2
P19971;C9JGI3;A0A1W2PP80;A0A1W2PQK0	P19971;C9JGI3	31;28;5;1	31;28;5;1	31;28;5;1	Thymidine phosphorylase	TYMP	;	4	31	31	31	25	26	24	28	7	25	14	6	12	24	28	25	22	18	21	23	29	25	28	24	21	18	20	19	25	19	30	31	27	25	26	14	19	26	21	14	15	26
P20039;B4DJG1;A0A140T9T0;A0A140T8Z1;Q5Y7D3;A0A140T9S8	P20039	8;1;1;1;1;1	4;1;1;1;1;1	0;0;0;0;0;0	HLA class II histocompatibility antigen, DRB1-11 beta chain	HLA-DRB1		6	8	4	0	5	5	5	5	1	3	1	0	1	5	5	6	6	4	3	5	5	5	5	8	4	2	7	3	6	3	4	6	5	4	6	5	4	5	5	0	5	4
P20042	P20042	12	12	12	Eukaryotic translation initiation factor 2 subunit 2	EIF2S2		1	12	12	12	2	0	2	2	3	2	1	3	6	4	2	7	3	3	4	4	7	5	6	7	3	5	5	4	6	5	6	4	3	5	5	5	5	6	6	5	3	5
P20073	P20073	17	17	17	Annexin A7	ANXA7		1	17	17	17	12	9	12	10	6	11	10	4	6	13	12	10	11	13	11	10	11	10	14	13	9	12	11	9	12	13	14	14	12	12	14	13	12	13	12	8	12	13
P20142;A2A3L9;Q4VXA6	P20142;A2A3L9;Q4VXA6	2;1;1	2;1;1	2;1;1	Gastricsin	PGC	;;	3	2	2	2	0	0	0	0	0	0	0	0	0	0	1	0	1	0	0	0	0	1	0	1	0	0	2	1	1	0	0	0	0	1	1	0	0	0	0	0	0	0
P20160;A0A087WXP0	P20160	5;1	5;1	5;1	Azurocidin	AZU1		2	5	5	5	0	4	5	5	2	1	0	0	3	1	2	1	1	2	0	4	5	3	5	4	3	0	3	1	5	0	4	1	1	0	4	1	1	3	4	1	1	5
P20290;H0Y9Y1;D6RDG3	P20290;H0Y9Y1;D6RDG3	4;3;3	4;3;3	4;3;3	Transcription factor BTF3	BTF3	;;	3	4	4	4	3	3	3	4	0	4	2	0	2	3	4	3	3	4	2	3	3	3	3	2	2	1	2	3	4	3	4	4	4	4	3	3	4	3	1	1	2	2
S4R3Q3;P20336	S4R3Q3;P20336	2;2	2;2	2;2	Ras-related protein Rab-3A	RAB3A	;	2	2	2	2	0	0	0	0	0	0	0	0	0	0	0	0	0	0	0	0	0	0	0	0	0	2	0	0	0	0	0	0	0	0	0	0	0	0	0	0	0	0
P20337	P20337	3	3	3	Ras-related protein Rab-3B	RAB3B		1	3	3	3	0	0	0	0	0	0	0	0	0	1	0	0	0	0	0	0	0	0	0	0	0	3	0	0	0	1	0	0	0	0	0	1	0	0	0	1	0	0
P20339	P20339	5	2	2	Ras-related protein Rab-5A	RAB5A		1	5	2	2	3	3	2	3	1	2	1	1	1	3	2	3	3	2	4	4	3	5	2	4	3	2	2	4	4	2	3	3	4	4	4	3	5	2	3	1	3	3
P20340;Q9NRW1;C9JU14;J3KR73;C9JB90;F5H3K7;F5GX61;C9J0I2;Q53S08	P20340;Q9NRW1	9;5;4;4;3;3;2;1;1	9;5;4;4;3;3;2;1;1	7;3;2;2;1;3;2;1;1	Ras-related protein Rab-6A;Ras-related protein Rab-6B	RAB6A;RAB6B	;	9	9	9	7	4	4	3	4	5	3	3	3	5	5	4	5	6	3	3	4	5	4	4	4	4	5	3	5	6	4	4	4	4	4	4	4	5	4	6	4	5	4
P20591;F8W8T1;H9KVC7;H9KVC9;H9KVD0;H9KVC4;H9KVC3;H9KVD3	P20591;F8W8T1	31;29;8;8;3;3;1;1	31;29;8;8;3;3;1;1	28;28;5;5;2;2;1;1	Interferon-induced GTP-binding protein Mx1;Interferon-induced GTP-binding protein Mx1, N-terminally processed	MX1	;	8	31	31	28	6	14	16	27	13	3	7	3	6	11	21	16	12	4	5	11	27	19	21	18	20	6	8	8	16	7	26	19	3	19	18	12	1	8	8	17	4	7
P20592;C9JEL4;C9JS04;C9JZQ9	P20592	12;3;2;2	9;1;1;1	9;1;1;1	Interferon-induced GTP-binding protein Mx2	MX2		4	12	9	9	5	8	4	10	3	3	4	1	2	5	6	7	8	5	4	5	9	8	6	11	6	2	3	5	5	3	11	7	5	5	4	4	1	3	4	7	5	5
P20618	P20618	10	10	10	Proteasome subunit beta type-1	PSMB1		1	10	10	10	9	8	6	9	3	8	4	3	3	8	7	6	7	7	6	9	8	8	8	9	6	5	6	7	7	6	9	10	8	8	6	7	9	9	7	4	6	8
P20645;F5GX30;F5GXE0;H0YGE9;F5GXU0;H0YGT2;F5H883;H0YF90	P20645;F5GX30	6;5;2;2;2;2;2;2	6;5;2;2;2;2;2;2	6;5;2;2;2;2;2;2	Cation-dependent mannose-6-phosphate receptor	M6PR	;	8	6	6	6	5	3	3	3	2	3	3	2	2	4	4	3	5	0	2	3	4	3	6	3	4	5	3	2	4	4	6	5	6	5	6	3	4	5	4	6	1	2
P20674;H3BNX8;H3BRM5;H3BV69;H3BRI0	P20674;H3BNX8;H3BRM5;H3BV69	7;5;4;4;2	7;5;4;4;2	7;5;4;4;2	Cytochrome c oxidase subunit 5A, mitochondrial	COX5A	;;;	5	7	7	7	7	6	6	7	3	5	6	3	5	6	6	5	5	3	4	4	5	6	5	5	4	5	3	6	6	6	6	6	4	3	3	4	5	4	2	4	5	4
P20700;E9PBF6;A0A0D9SFE5;A0A0D9SFY5	P20700;E9PBF6;A0A0D9SFE5	42;35;30;10	38;33;29;9	38;33;29;9	Lamin-B1	LMNB1	;;	4	42	38	38	26	24	27	27	20	21	25	18	25	30	26	31	26	25	19	28	29	26	35	35	28	29	23	24	33	29	34	30	31	26	33	25	28	22	25	30	28	28
P20701	P20701	3	3	3	Integrin alpha-L	ITGAL		1	3	3	3	0	0	0	0	0	0	0	1	1	0	0	0	0	0	0	0	2	1	3	0	1	1	0	0	3	0	3	0	3	0	0	0	0	2	2	0	0	0
P20742	P20742	7	1	0	Pregnancy zone protein	PZP		1	7	1	0	5	6	5	5	3	6	6	4	5	6	6	6	6	6	6	5	6	6	5	6	4	4	4	6	5	6	4	5	6	5	5	5	6	6	4	5	6	6
P20774;Q5TBF5	P20774;Q5TBF5	20;10	20;10	20;10	Mimecan	OGN	;	2	20	20	20	19	18	13	14	9	17	17	7	9	17	20	17	20	18	18	16	15	18	11	17	17	17	18	16	18	16	11	18	17	17	17	18	16	14	18	14	18	14
P20908	P20908	16	16	3	Collagen alpha-1(V) chain	COL5A1		1	16	16	3	10	10	9	11	0	10	2	1	1	8	3	13	10	9	12	11	12	12	11	8	8	3	6	12	14	9	10	9	13	10	11	10	13	13	9	7	11	16
P20962;F5H7R9;F5GXR3	P20962	5;1;1	5;1;1	5;1;1	Parathymosin	PTMS		3	5	5	5	5	5	3	5	4	5	5	5	3	5	5	5	5	5	4	5	5	4	4	3	5	4	5	4	3	3	3	4	4	4	5	4	4	3	4	4	4	3
P21266;A0A0A0MTN3	P21266;A0A0A0MTN3	15;13	15;13	14;12	Glutathione S-transferase Mu 3	GSTM3	;	2	15	15	14	10	7	8	9	9	4	12	8	10	9	10	9	10	11	11	9	10	10	9	15	7	8	5	11	12	10	5	11	6	12	11	9	12	7	8	9	4	11
P21281;H0YC04;C9JL73;P15313;E5RGH6;H0YC45;H0YAT8;C9J5E3;C9JNS9	P21281;H0YC04	23;13;5;5;2;1;1;1;1	23;13;5;5;2;1;1;1;1	23;13;5;5;2;1;1;1;1	V-type proton ATPase subunit B, brain isoform	ATP6V1B2	;	9	23	23	23	19	19	17	19	8	14	14	9	13	16	18	19	14	15	17	19	21	19	21	18	15	16	13	20	20	15	20	20	17	19	15	15	13	18	16	12	15	15
P21283;E7EV59	P21283	5;2	5;2	5;2	V-type proton ATPase subunit C 1	ATP6V1C1		2	5	5	5	0	3	2	2	2	2	1	1	3	2	2	4	3	3	3	3	4	3	4	3	4	3	2	4	4	4	3	4	4	2	2	3	2	2	4	2	2	2
P21291;E9PS42;E9PND2;E9PP21	P21291;E9PS42;E9PND2;E9PP21	13;10;9;8	13;10;9;8	13;10;9;8	Cysteine and glycine-rich protein 1	CSRP1	;;;	4	13	13	13	11	12	10	10	7	12	10	8	10	13	10	12	10	12	12	13	12	12	13	12	12	11	11	12	12	13	11	13	13	13	13	13	13	13	13	13	13	13
P21333;Q5HY54;Q60FE5;A0A087WWY3;F8WE98;H0Y5C6;H0Y5F3;H7C2E7	P21333;Q5HY54;Q60FE5;A0A087WWY3	196;195;193;161;42;23;9;4	196;195;193;161;42;23;9;4	184;183;181;150;32;22;9;4	Filamin-A	FLNA	;;;	8	196	196	184	140	145	130	144	64	148	113	72	106	153	130	152	150	156	172	160	153	163	162	155	166	129	153	169	164	162	159	166	167	157	161	149	164	157	159	146	167	167
P21397	P21397	10	8	8	Amine oxidase [flavin-containing] A	MAOA		1	10	8	8	7	2	3	5	6	2	3	7	9	10	5	9	5	4	1	9	9	8	6	9	7	9	5	10	3	7	8	4	2	4	8	6	5	5	5	7	1	4
P21399;F5H2R8;F5H143;F5H3Z7;E9PEF1;O00408	P21399	38;1;1;1;1;1	38;1;1;1;1;1	38;1;1;1;1;1	Cytoplasmic aconitate hydratase	ACO1		6	38	38	38	25	27	20	19	21	21	23	15	25	31	23	29	25	30	24	30	21	30	29	30	24	30	20	25	29	29	25	27	25	25	28	27	26	31	27	22	26	29
P21589;Q96B60;H0Y7R7;H0Y3X5	P21589;Q96B60	9;5;4;2	9;5;4;2	9;5;4;2	5-nucleotidase	NT5E	;	4	9	9	9	0	0	0	0	0	4	0	1	0	4	0	3	1	6	4	4	0	5	9	2	5	1	1	5	0	2	8	6	1	6	5	1	6	3	2	4	4	6
P21695	P21695	3	3	3	Glycerol-3-phosphate dehydrogenase [NAD(+)], cytoplasmic	GPD1		1	3	3	3	0	0	1	0	0	0	3	1	0	1	2	2	1	0	0	0	1	2	2	0	0	2	0	2	0	0	0	0	2	0	0	2	0	2	1	0	0	0
P21796;C9JI87	P21796;C9JI87	24;16	24;16	24;16	Voltage-dependent anion-selective channel protein 1	VDAC1	;	2	24	24	24	19	13	17	18	13	11	13	12	17	16	19	19	18	13	14	17	19	17	16	18	14	12	15	17	12	15	18	18	11	13	14	11	15	14	16	15	7	10
P21810	P21810	28	28	18	Biglycan	BGN		1	28	28	18	24	21	17	21	12	22	19	11	13	21	27	23	24	21	22	20	22	22	20	20	21	17	21	20	20	17	18	20	22	22	20	20	19	17	19	15	21	19
P21912;A0A087WWT1;A0A087WXX8	P21912;A0A087WWT1;A0A087WXX8	9;6;5	9;6;5	9;6;5	Succinate dehydrogenase [ubiquinone] iron-sulfur subunit, mitochondrial	SDHB	;;	3	9	9	9	6	5	5	7	2	6	5	2	4	6	7	7	6	7	7	7	8	7	8	8	8	5	6	7	7	4	8	8	7	8	7	6	7	7	7	4	7	8
P21953	P21953	4	4	4	2-oxoisovalerate dehydrogenase subunit beta, mitochondrial	BCKDHB		1	4	4	4	2	2	0	1	2	1	1	2	2	1	2	2	2	2	2	0	2	2	3	1	3	2	4	3	2	2	2	4	0	4	4	3	2	2	3	2	1	1
P21964;E7EMS6;E7EUU8;H7BZ45;F8WBW9	P21964;E7EMS6	14;10;6;3;3	14;10;6;3;3	14;10;6;3;3	Catechol O-methyltransferase	COMT	;	5	14	14	14	8	6	6	9	3	8	5	2	3	7	5	8	8	8	10	9	13	10	10	11	12	8	9	10	7	10	13	10	8	12	8	9	14	11	10	5	7	10
P21980;A2A299;A2A2A0;A0A087WZC4;A0A087WVW4;A0A087WVS3;P49221;O43548	P21980	49;12;5;1;1;1;1;1	49;12;5;1;1;1;1;1	49;12;5;1;1;1;1;1	Protein-glutamine gamma-glutamyltransferase 2	TGM2		8	49	49	49	39	39	32	31	19	39	30	19	24	37	39	39	39	36	32	34	41	40	42	39	42	35	33	33	39	35	38	39	35	35	36	36	38	31	34	24	31	34
P22033	P22033	5	5	5	Methylmalonyl-CoA mutase, mitochondrial	MUT		1	5	5	5	2	1	1	1	3	1	2	2	3	1	2	1	3	1	1	1	1	3	3	2	4	5	2	3	2	1	2	2	2	2	3	3	3	3	2	4	2	0
P22059;H0YCV6;A0A0A0MSB4;Q6ZN50;Q969R2;H7C1R2;H7C368;H7C428	P22059	11;3;2;2;2;1;1;1	11;3;2;2;2;1;1;1	11;3;2;2;2;1;1;1	Oxysterol-binding protein 1	OSBP		8	11	11	11	4	3	3	3	4	3	2	3	4	3	3	6	4	3	5	5	6	5	8	9	4	7	1	6	6	6	5	3	5	6	7	5	6	6	3	5	3	6
P22102;F8WD69;C9JBJ1;C9JTV6;C9JZG2;C9JKQ7;H7C366;A0A140TA71	P22102	23;11;8;8;6;6;2;1	23;11;8;8;6;6;2;1	23;11;8;8;6;6;2;1	Trifunctional purine biosynthetic protein adenosine-3;Phosphoribosylamine--glycine ligase;Phosphoribosylformylglycinamidine cyclo-ligase;Phosphoribosylglycinamide formyltransferase	GART		8	23	23	23	14	15	16	14	5	14	7	3	10	12	13	11	13	8	10	15	15	14	15	16	15	12	11	12	13	12	17	15	15	15	14	10	16	13	13	9	6	13
P22234;D6RF62	P22234;D6RF62	19;13	19;13	2;2	Multifunctional protein ADE2;Phosphoribosylaminoimidazole-succinocarboxamide synthase;Phosphoribosylaminoimidazole carboxylase	PAICS	;	2	19	19	2	12	8	12	12	7	9	10	6	10	12	10	10	10	7	6	15	12	10	14	13	11	13	7	10	11	11	17	13	11	12	16	9	14	12	9	12	4	12
P22307;H0YF61;E9PLD1;H0YCB0;H0YD06	P22307	16;7;5;3;1	16;7;5;3;1	16;7;5;3;1	Non-specific lipid-transfer protein	SCP2		5	16	16	16	9	9	12	10	9	11	13	11	7	13	11	11	12	10	10	11	12	11	12	14	12	11	8	15	8	13	11	13	7	10	13	12	12	11	13	9	9	10
P22314;Q5JRR6;Q5JRR9;Q5JRS0;Q5JRS1;Q5JRS2	P22314	49;21;7;7;6;6	49;21;7;7;6;6	43;21;1;1;0;0	Ubiquitin-like modifier-activating enzyme 1	UBA1		6	49	49	43	40	38	35	37	23	32	38	20	30	39	36	41	37	28	31	42	43	40	44	44	37	42	33	40	44	38	44	42	35	39	43	37	38	38	36	38	33	41
P22413;E9PE72	P22413;E9PE72	4;2	4;2	4;2	Ectonucleotide pyrophosphatase/phosphodiesterase family member 1;Alkaline phosphodiesterase I;Nucleotide pyrophosphatase	ENPP1	;	2	4	4	4	0	0	1	0	2	0	0	2	1	3	0	0	0	0	1	1	0	0	0	0	0	1	0	4	0	0	0	0	0	0	1	1	1	0	0	1	0	0
P22528;P35321	P22528;P35321	6;3	6;3	6;3	Cornifin-B;Cornifin-A	SPRR1B;SPRR1A	;	2	6	6	6	0	0	0	0	0	0	0	0	0	0	2	0	0	2	0	0	4	0	4	1	0	0	0	0	0	2	4	0	0	0	3	2	1	0	6	0	0	1
P22626;A0A087WUI2	P22626;A0A087WUI2	36;25	36;25	36;25	Heterogeneous nuclear ribonucleoproteins A2/B1	HNRNPA2B1	;	2	36	36	36	28	25	26	25	19	28	25	17	27	24	22	28	30	28	28	30	33	26	29	32	29	29	28	28	30	25	31	35	29	30	30	31	29	29	31	29	28	29
P22676;H3BN14;A6NER6;H3BMN5	P22676;H3BN14;A6NER6	10;8;5;4	10;8;5;4	9;7;5;4	Calretinin	CALB2	;;	4	10	10	9	4	0	0	3	1	1	0	0	2	4	0	0	2	0	0	1	1	3	9	2	7	1	0	8	0	4	8	1	0	3	4	1	6	5	5	6	0	10
P22680	P22680	2	2	2	Cholesterol 7-alpha-monooxygenase	CYP7A1		1	2	2	2	2	1	1	2	0	1	0	1	0	1	1	2	1	0	0	2	1	2	1	1	1	0	0	2	1	0	2	2	1	2	2	1	2	2	1	1	0	2
P22695;H3BRG4;H3BSJ9;H3BP04;H3BUE4;H3BUI9;A0A087WVZ4	P22695;H3BRG4;H3BSJ9;H3BP04	16;15;14;8;4;4;2	16;15;14;8;4;4;2	16;15;14;8;4;4;2	Cytochrome b-c1 complex subunit 2, mitochondrial	UQCRC2	;;;	7	16	16	16	13	11	13	13	7	13	8	3	6	10	14	11	13	10	10	10	12	10	12	11	11	9	11	10	13	9	11	14	11	9	13	11	13	11	11	5	8	9
P22894;H7C1M3	P22894	6;2	6;2	6;2	Neutrophil collagenase	MMP8		2	6	6	6	0	1	6	5	0	0	0	0	1	0	0	1	0	1	0	5	4	1	1	5	1	0	0	2	5	0	2	0	1	0	2	0	1	2	3	0	0	5
P22897	P22897	20	20	20	Macrophage mannose receptor 1	MRC1		1	20	20	20	5	8	1	6	3	8	3	0	3	11	12	14	4	11	8	10	8	5	17	14	5	2	8	10	3	8	17	10	9	6	5	5	2	5	7	4	7	9
P23083	P23083	6	6	5	Ig heavy chain V-I region V35			1	6	6	5	2	5	1	1	0	2	0	0	0	2	2	1	3	5	4	5	5	5	1	1	3	0	1	4	4	0	2	4	4	4	3	2	1	2	2	0	5	2
P23141;H3BQV8;A0A140TA63;H3BSU0;Q9UKY3;H3BQR4	P23141	32;11;11;6;3;1	32;11;11;6;3;1	32;11;11;6;3;1	Liver carboxylesterase 1	CES1		6	32	32	32	22	6	5	22	9	11	22	11	8	22	17	14	10	13	13	22	19	22	29	13	16	14	16	16	12	17	14	14	15	20	28	17	14	24	21	12	12	23
P23142;CON__ENSEMBL:ENSBTAP00000016046;B1AHM7;B1AHM9;B1AHN3;B1AHM8;B1AHM6;A0A0U1RRA4	P23142	38;15;10;10;5;5;3;1	38;15;10;10;5;5;3;1	13;6;1;1;1;1;1;1	Fibulin-1	FBLN1		8	38	38	13	30	35	27	27	7	35	27	14	16	30	30	35	35	34	36	36	32	35	32	31	36	26	31	35	36	28	27	34	33	35	37	35	34	34	35	22	35	35
P23229;H7BZ97;C9JXX7	P23229	14;2;1	14;2;1	14;2;1	Integrin alpha-6;Integrin alpha-6 heavy chain;Integrin alpha-6 light chain;Processed integrin alpha-6	ITGA6		3	14	14	14	6	1	4	4	0	1	1	0	1	3	2	2	4	1	4	3	5	4	10	6	2	2	3	8	1	6	12	8	0	6	5	1	10	2	2	4	0	2
P23246;H0Y9K7;H0Y9U2	P23246	24;9;1	23;9;1	23;9;1	Splicing factor, proline- and glutamine-rich	SFPQ		3	24	23	23	17	17	19	18	11	16	16	11	11	18	17	17	15	17	16	19	15	17	18	20	18	17	15	17	17	17	18	12	19	18	13	19	18	15	17	16	14	17
Q9NRH3;P23258;K7EKE5;K7EIS0	Q9NRH3;P23258;K7EKE5;K7EIS0	5;5;4;4	5;5;4;4	5;5;4;4	Tubulin gamma-2 chain;Tubulin gamma-1 chain;Tubulin gamma chain	TUBG2;TUBG1	;;;	4	5	5	5	1	2	1	1	1	2	1	1	1	2	1	2	1	4	3	2	1	3	3	4	3	2	2	2	4	4	5	4	3	5	3	3	3	5	4	3	4	3
P23284	P23284	19	19	19	Peptidyl-prolyl cis-trans isomerase B	PPIB		1	19	19	19	13	13	11	14	14	15	14	13	19	14	13	11	11	11	12	12	13	12	11	11	12	12	11	13	15	14	14	14	12	11	14	14	12	13	13	14	13	12
Q5T7Y5;Q5T7Y4;P23297	Q5T7Y5;Q5T7Y4;P23297	1;1;1	1;1;1	1;1;1	Protein S100-A1	S100A1	;;	3	1	1	1	0	0	0	0	0	0	0	1	0	1	0	1	0	0	0	0	0	0	1	0	0	1	0	0	0	0	1	0	0	0	0	0	0	0	0	0	0	0
[truncated: 1,857 more rows]
[truncated: 320 more columns]

## Sheet: proteinGroups_all_#2265
		Tumor IDs	PC-32	PC-38	PC-44	PC-46	PC-42	PC-43	PC-48	PC-52	PC-47	PC-49	PC-50	PC-51	PC-54	PC-55	PC-59	PC-60	PC-53	PC-56	PC-57	PC-58	PC-61	PC-62	PC-64	PC-65	PC-24	PC-63	PC-71	PC-72	PC-66	PC-67	PC-68	PC-69	PC-76	PC-73	PC-78	PC-79	PC-70	PC-74	PC-75	PC-77	PC-80	PC-81
[truncated: 2,269 more rows]
[truncated: 12 more columns]

[truncated: 2 more sheets: Func_Enrich_BiologicalProcess, Func_Enrich_MolecularFunction]
