# Supplementary material for: Neoadjuvant chemotherapy is associated with an altered metabolic profile and increased cancer stemness in patients with pancreatic ductal adenocarcinoma
Source: Mol Oncol. 2022 Dec 5;17(1):59–81. doi: 10.1002/1878-0261.13344 (PMC9812839; doi:10.1002/1878-0261.13344)
Supplement: Supplementary file 2 — Table S1. Clinicopathological information on the study series. Table S2. MS data and enrichment analysis of total proteome. Table S3. MS data and pathway analysis of DEPs between TN and NAT group. Table S4. MS data for phospho‐proteome. Table S5. MS data on differentially expressed phosphoproteins in TN versus NAT group. [file MOL2-17-59-s002.zip › Table S3.xlsx]

## Sheet: proteinGroups_diff_reg_#227
		Tumor IDs	PC-32	PC-38	PC-44	PC-46	PC-42	PC-43	PC-48	PC-52	PC-47	PC-49	PC-50	PC-51	PC-54	PC-55	PC-59	PC-60	PC-53	PC-56	PC-57	PC-58	PC-61	PC-62	PC-64	PC-65	PC-24	PC-63	PC-71	PC-72	PC-66	PC-67	PC-68	PC-69	PC-76	PC-73	PC-78	PC-79	PC-70	PC-74	PC-75	PC-77	PC-80	PC-81
		LC-MS Sample IDs	P12726	P12727	P12728	P12729	P12731	P12732	P12733	P12734	P12736	P12737	P12738	P12739	P12741	P12742	P12743	P12744	P12746	P12747	P12748	P12749	P12751	P12752	P12753	P12754	P12759	P12760	P12761	P12762	P12764	P12765	P12766	P12767	P12770	P12771	P12772	P12773	P12775	P12776	P12777	P12778	P12781	P12783
		Treatment group	TN	TN	TN	TN	NAT	NAT	NAT	NAT	TN	TN	TN	TN	NAT	NAT	NAT	NAT	TN	TN	TN	TN	NAT	NAT	NAT	NAT	NAT	TN	TN	TN	NAT	NAT	NAT	NAT	TN	TN	TN	TN	NAT	NAT	NAT	NAT	TN	NAT
Gene names	Protein IDs	Protein names	LFQ intensity P12726	LFQ intensity P12727	LFQ intensity P12728	LFQ intensity P12729	LFQ intensity p12731	LFQ intensity P12732	LFQ intensity P12733	LFQ intensity P12734	LFQ intensity P12736	LFQ intensity P12737	LFQ intensity P12738	LFQ intensity P12739	LFQ intensity P12741	LFQ intensity P12742	LFQ intensity P12743	LFQ intensity P12744	LFQ intensity P12746	LFQ intensity P12747	LFQ intensity P12748	LFQ intensity P12749	LFQ intensity P12751	LFQ intensity P12752	LFQ intensity P12753	LFQ intensity P12754	LFQ intensity P12759	LFQ intensity P12760	LFQ intensity P12761	LFQ intensity P12762	LFQ intensity P12764	LFQ intensity P12765	LFQ intensity P12766	LFQ intensity P12767	LFQ intensity P12770	LFQ intensity P12771	LFQ intensity P12772	LFQ intensity P12773	LFQ intensity P12775	LFQ intensity P12776	LFQ intensity P12777	LFQ intensity P12778	LFQ intensity P12781	LFQ intensity P12783	Student's T-test Significant NEO_CTRL	Student's T-test significant	Peptides	Razor + unique peptides	Unique peptides
T	T	T	E	E	E	E	E	E	E	E	E	E	E	E	E	E	E	E	E	E	E	E	E	E	E	E	E	E	E	E	E	E	E	E	E	E	E	E	E	E	E	E	E	E	C	C	N	N	N
APOC2	A0A024R0T9;K7ER74;P02655;Q6P163;V9GYJ8	Apolipoprotein C-II;Proapolipoprotein C-II	6.61364	6.66121625900269	5.93687677383423	6.22133588790894	6.86964797973633	5.8554368019104	7.22474002838135	6.51413583755493	6.99129247665405	5.85198211669922	6.26932621002197	5.93945932388306	5.84704303741455	7.25568246841431	6.70256853103638	6.59858274459839	6.29329633712769	6.00857353210449	5.82635307312012	5.75093793869019	6.53175973892212	6.72255182266235	6.63659811019897	5.98187398910522	6.61184024810791	6.20830392837524	6.50116872787476	6.18188285827637	6.69889163970947	6.79219532012939	6.68211793899536	6.41025400161743	6.68379402160645	6.08798122406006	6.32217931747437	6.53357076644897	6.07962656021118	6.71580266952515	7.0602822303772	6.33355617523193	5.96024036407471	7.57478332519531	+	NEO_CTRL	5	5	5
CPB2	A0A087WSY5;Q96IY4	Carboxypeptidase B2	6.45960378646851	6.51041078567505	5.9526047706604	6.14909601211548	6.56769132614136	6.6620020866394	6.37311458587646	6.31847286224365	6.21329498291016	6.08769989013672	5.77611970901489	6.52287435531616	6.55136442184448	6.63702917098999	6.71398591995239	6.04639577865601	6.04631853103638	6.3695125579834	6.2581582069397	6.15155267715454	6.33541345596313	6.2033543586731	5.99556112289429	6.41846704483032	5.95126628875732	6.28661346435547	6.07217454910278	5.8290753364563	6.48397207260132	6.40908718109131	6.44782447814941	6.40452575683594	5.96384716033936	6.35668516159058	6.29514503479004	6.04532146453857	6.45023393630981	5.9742579460144	6.59518766403198	6.45175552368164	6.06156206130981	6.25140476226807	+	NEO_CTRL	3	3	2
PYCR2	A0A087WTV6;Q96C36;A0A087WZR9;J3KR12	Pyrroline-5-carboxylate reductase 2;Pyrroline-5-carboxylate reductase	6.46065711975098	6.60805511474609	5.94449234008789	6.50505495071411	6.01252174377441	6.51235103607178	6.30481815338135	6.47429466247559	6.91536808013916	6.3384165763855	6.12146139144897	6.39833927154541	6.46970415115356	6.38628482818604	5.98443365097046	6.34246206283569	6.64316654205322	6.42240905761719	6.19209671020508	6.65034627914429	6.19917917251587	6.0702018737793	5.98011302947998	6.57140588760376	6.44332551956177	6.37959575653076	6.07522392272949	6.77752113342285	5.99365425109863	5.78041696548462	6.07746696472168	6.17229557037354	6.52050971984863	6.59736585617065	6.29733896255493	6.39640855789185	6.19529056549072	5.98360061645508	6.40057229995728	6.2774715423584	6.68489027023315	6.31504678726196	+	NEO_CTRL	7	7	6
STAU1	A0A087X1A5;Q5JW30;O95793	Double-stranded RNA-binding protein Staufen homolog 1	6.33029222488403	6.23208093643188	6.48348760604858	6.46511507034302	6.35555982589722	6.00640439987183	6.23424911499023	6.31764364242554	6.29166793823242	6.40243339538574	5.92011070251465	6.34809064865112	5.92344045639038	6.2881121635437	6.04331207275391	6.25217294692993	6.33537769317627	6.22970724105835	6.32085227966309	6.18015432357788	6.2547173500061	6.17263221740723	5.99881839752197	6.27918767929077	6.29039096832275	6.44360733032227	6.55353116989136	6.30415773391724	5.85083103179932	6.38064527511597	6.17464113235474	6.47337770462036	6.32649993896484	6.43252038955688	6.1004114151001	6.44023180007935	5.7925968170166	5.72821283340454	6.20316886901855	5.94771862030029	6.43336963653564	6.47172117233276	+	NEO_CTRL	3	3	3
GPX3	A0A087X1J7;P22352;H0YBE4;E5RG32;H0YC19;A0A087X0K3;P59796;O75715	Glutathione peroxidase;Glutathione peroxidase 3	7.68628740310669	7.51780271530151	7.2592830657959	7.08393239974976	7.20790338516235	7.88604497909546	8.08296489715576	8.06662368774414	7.12739658355713	7.80507230758667	7.90033435821533	8.18985557556152	8.13681602478027	7.65460014343262	8.32047843933105	7.88889265060425	7.94623613357544	8.12096881866455	7.49554443359375	8.05587482452393	7.99484920501709	7.88476705551147	8.13735389709473	7.83608341217041	7.88053369522095	7.58383321762085	7.15026521682739	8.09106826782227	8.01068115234375	8.20376682281494	8.09509944915771	8.14031982421875	7.45163297653198	8.01919937133789	7.86584377288818	7.74265432357788	7.95143461227417	7.66550588607788	7.92061901092529	7.99769639968872	7.47961854934692	8.03177165985107	+	NEO_CTRL	9	9	9
SFXN3	A0A0A0MS41;A0A1P0AYU5;Q9BWM7;S4R3N9	Sideroflexin;Sideroflexin-3	7.23992490768433	7.22347021102905	7.25270748138428	7.32633590698242	7.16935110092163	7.16778993606567	6.81594276428223	7.18346929550171	7.0056095123291	7.15384531021118	7.45521020889282	7.25715017318726	7.11600971221924	7.05126810073853	7.14144992828369	7.03181219100952	7.17828607559204	7.17023229598999	7.47670125961304	7.14755249023438	7.43428134918213	7.05781841278076	6.91323089599609	7.27153968811035	7.06231880187988	7.20916652679443	7.55964326858521	7.3437237739563	6.95065689086914	7.23355436325073	7.12817287445068	6.96398115158081	7.31340312957764	7.47146797180176	7.26832056045532	7.19835472106934	6.97607946395874	7.30144214630127	7.09050512313843	7.28354978561401	6.94194841384888	7.29402494430542	+	NEO_CTRL	16	16	15
LAMA3	A0A0A0MSA0;Q16787;A0A0A0MTS5;A0A0A6YYF2;K7EIP4;K7ERM0;A0A075B783	Laminin subunit alpha-3	6.60380458831787	5.78319025039673	6.75191783905029	6.70976161956787	6.03961801528931	6.71541833877563	6.23375129699707	6.03519725799561	6.82757616043091	6.73511171340942	5.94322633743286	6.92381906509399	5.96494674682617	6.19697332382202	6.18661212921143	6.30534029006958	5.89732217788696	6.63221406936646	6.77258586883545	6.17636346817017	6.17135381698608	6.06256580352783	5.78996229171753	5.95826959609985	6.12552690505981	6.64742231369019	7.18463468551636	6.67033863067627	5.65052652359009	6.51918458938599	6.63735961914063	5.84791421890259	6.66879558563232	6.78562879562378	6.74325895309448	6.11249876022339	5.86866331100464	6.016676902771	7.27351045608521	6.71856832504272	6.68256902694702	6.448082447052	+	NEO_CTRL	15	14	14
TAPBP	Q6P1N7;A0A0G2JKZ1;A2AB90;A0A0G2JH37;A0A0A0MSV9;O15533;C9JA35	Tapasin	6.50008535385132	6.5321044921875	7.03901720046997	6.8182258605957	6.40216732025146	6.23910093307495	6.1370906829834	6.5767674446106	6.43904829025269	6.6008095741272	6.97824907302856	6.16880512237549	6.54979991912842	5.88880252838135	5.71178960800171	6.49483633041382	6.7491717338562	6.66250276565552	7.0510368347168	6.62934827804565	6.46849489212036	5.81358051300049	5.91879463195801	6.52470779418945	6.8727445602417	6.21576976776123	6.97545003890991	6.941481590271	6.64402484893799	6.64381790161133	5.86923265457153	6.38124132156372	5.85467386245728	6.40959501266479	6.56515073776245	6.09219455718994	5.7570366859436	6.43638515472412	6.57054281234741	6.29092454910278	6.42708015441895	6.1681547164917	+	NEO_CTRL	4	4	4
TPT1	Q5W0H4;A0A0B4J2C3;P13693;J3KPG2;E9PJF7;H0YCX0;Q56UQ5	Translationally-controlled tumor protein	7.94097423553467	8.11991500854492	8.04277229309082	8.09106826782227	8.01940727233887	7.96736526489258	7.94272708892822	7.89078998565674	8.29148006439209	7.97620296478271	7.942702293396	7.89102983474731	7.86940765380859	7.86195850372314	7.95884561538696	8.02767562866211	8.0619421005249	8.0717716217041	7.97245264053345	7.96244525909424	8.00509452819824	7.92288637161255	7.88598823547363	8.09443664550781	8.08192348480225	7.99545097351074	8.22634220123291	8.05491924285889	7.875807762146	8.00238227844238	7.85556173324585	7.94386529922485	8.02755355834961	8.14971160888672	8.06130123138428	8.11889266967773	7.95722389221191	8.04914093017578	7.98830461502075	7.9733772277832	8.01824283599854	8.18021202087402	+	NEO_CTRL	11	11	11
DIAPH1	A0A140T8Z0;A0A0G2JH68;O60610;H9KV28;B4E2I7;E5RJ79	Protein diaphanous homolog 1	6.80570459365845	6.88282632827759	7.06528091430664	6.99067640304565	6.57278251647949	6.4443416595459	6.01870059967041	6.28809356689453	6.34778642654419	6.78275918960571	6.97362661361694	6.95977592468262	6.45038747787476	6.01217889785767	6.23787021636963	6.82269763946533	6.94413709640503	6.55494928359985	7.36586236953735	7.28293895721436	6.89073944091797	6.28542232513428	6.13013458251953	6.880859375	6.98099803924561	6.90260124206543	7.43067169189453	7.01473045349121	7.01640653610229	6.83476400375366	7.12914180755615	6.15691661834717	6.79775190353394	7.01245737075806	6.97166538238525	6.6864128112793	5.78498601913452	6.80413961410522	6.33965015411377	7.07232332229614	7.18670225143433	6.08657550811768	+	NEO_CTRL	21	21	21
PUF60	A0A0J9YYL3;A0A0J9YXJ8;A0A0J9YVP6;A0A0J9YXX5;Q9UHX1;A0A0J9YVR6;E9PQ56;A0A0J9YWM1;H0YEM1;E9PN18;H0YCP8;E9PMU7;E9PL19	Poly(U)-binding-splicing factor PUF60	7.16268396377563	7.01953172683716	7.26789903640747	7.16929244995117	7.13225984573364	6.9362621307373	7.10629272460938	7.01321649551392	7.22878503799438	7.11521100997925	7.15161514282227	6.99859046936035	7.04265403747559	6.87179470062256	6.83683681488037	7.06329584121704	7.05534029006958	6.99600791931152	7.14267110824585	7.18324136734009	7.16911554336548	7.20333194732666	7.06803750991821	6.93621206283569	6.98317527770996	7.16142797470093	7.39495944976807	7.21911287307739	7.02284049987793	7.12836694717407	7.05941200256348	6.92455816268921	7.18046998977661	7.29103565216064	7.15262460708618	7.23368120193481	6.89434385299683	7.00881290435791	6.87968063354492	6.99361276626587	7.24211883544922	7.12067270278931	+	NEO_CTRL	12	12	12
PXN	A0A1B0GTU4;P49023;F5GZ78;A0A1B0GU60;F5H836;A0A1B0GV30	Paxillin	6.89993000030518	6.99557828903198	7.09971523284912	7.12208461761475	7.00440740585327	6.85748910903931	7.09961175918579	6.98568248748779	7.02604293823242	7.1298189163208	6.95768404006958	7.06643772125244	6.85668659210205	6.97950744628906	6.89946460723877	7.02073431015015	6.95363426208496	6.94294023513794	7.2749195098877	7.03710746765137	7.13538694381714	6.88480091094971	6.81101846694946	6.95540380477905	6.85138654708862	7.15026521682739	7.49946689605713	7.04336214065552	6.77214574813843	6.96616983413696	7.07667684555054	6.87230777740479	7.126877784729	7.00608062744141	7.0351095199585	7.09943914413452	6.76256608963013	6.92569351196289	6.86048173904419	6.86583805084229	6.87775135040283	6.82118606567383	+	NEO_CTRL	14	14	14
RBM47	A0AV96;D6REZ6;D6RBS9;D6R9D6;B7Z8Z7;D6R9M7;D6RCT1;D6RBP6;D6RA49;D6RFL5	RNA-binding protein 47	6.53856134414673	6.55645370483398	6.11718893051147	6.40672969818115	6.35709142684937	5.91701316833496	6.39734888076782	6.38228893280029	6.62306308746338	6.32213640213013	6.23522520065308	6.26240348815918	6.30924081802368	5.82181930541992	6.49090719223022	6.33579874038696	6.20316886901855	6.50890684127808	5.79396963119507	6.51316452026367	5.8591194152832	6.53445768356323	5.80469655990601	6.42484903335571	5.7192177772522	6.45247650146484	6.41185522079468	6.31386709213257	6.05417776107788	6.30651092529297	6.25132179260254	5.91092920303345	6.43186187744141	6.45961856842041	6.36526346206665	6.40935802459717	5.85546016693115	5.92561817169189	6.02161693572998	5.92940998077393	6.54816818237305	6.6926441192627	+	NEO_CTRL	4	4	4
IGFBP3	A6XND1;A6XND0;P17936;H0Y485;H0Y5K2;B3KWK7;C9JMX4	Insulin-like growth factor-binding protein 3	7.04602670669556	6.32637596130371	6.18216466903687	6.28397226333618	5.89325666427612	6.99137687683105	5.84464740753174	6.10315132141113	6.85412359237671	7.47476959228516	6.72910785675049	7.17239856719971	5.6848578453064	6.59273195266724	7.66226673126221	5.94518184661865	6.98363542556763	7.37529754638672	6.9236273765564	6.92589473724365	6.94005823135376	6.61945867538452	6.04212999343872	6.89820384979248	6.00383901596069	7.29944181442261	6.76024913787842	7.58438777923584	6.09062957763672	7.45379209518433	6.85355234146118	7.23190259933472	7.72275733947754	7.67249488830566	7.50913524627686	7.37935972213745	6.20227670669556	7.03594970703125	7.1923999786377	5.88391876220703	6.96150636672974	6.5743260383606	+	NEO_CTRL	7	7	7
FBLN1	B1AHL2;H7C1M6	Fibulin-1	7.87398862838745	8.26436901092529	7.72811841964722	7.510826587677	7.52757835388184	8.33344745635986	7.84888458251953	8.13430500030518	7.5514988899231	7.85204648971558	7.9795618057251	8.21882438659668	8.25304698944092	8.21982002258301	8.43724346160889	8.07729530334473	7.88127613067627	8.02391052246094	7.28871870040894	7.84866952896118	8.10202217102051	7.93941450119019	8.09760475158691	8.03889846801758	8.14379501342773	7.79699039459229	7.55446481704712	7.88325834274292	7.83129358291626	8.22437763214111	8.1352596282959	8.10301685333252	7.91754770278931	8.13036632537842	7.92306756973267	7.5949559211731	8.34141445159912	7.93895483016968	8.23423862457275	8.08127498626709	7.71428775787354	7.82719469070435	+	NEO_CTRL	33	8	8
CS	B4DJV2;O75390;A0A0C4DGI3;F8VRP1;F8VX68;F8VPF9;F8VPA1;F8W1S4;F8W4S1;H0YH82;F8VRI6;F8VZK9;F8VX07;H0YIC4;F8VTT8;F8W642;F8VR34;F8W0J2;F8VU34	Citrate synthase;Citrate synthase, mitochondrial	7.84992265701294	7.4028115272522	7.66936349868774	7.75026941299438	7.65412855148315	7.39028120040894	7.70494794845581	7.82518577575684	7.96309804916382	7.79024314880371	7.86452293395996	7.70950746536255	7.84826898574829	7.3570384979248	7.31116008758545	7.74760580062866	7.90504550933838	7.73980188369751	7.96256828308105	7.71035432815552	7.8797435760498	7.88510656356812	7.37657690048218	7.61257171630859	7.69561290740967	7.80801486968994	8.07247066497803	7.89731931686401	7.57159233093262	7.67635536193848	7.66575002670288	7.57389211654663	7.73028135299683	7.79583120346069	7.60345840454102	7.87072563171387	7.34395980834961	7.67703199386597	7.45771551132202	7.62601184844971	7.43324184417725	7.78801965713501	+	NEO_CTRL	19	19	13
MRPL12	B4DLN1;P52815;I3L1E8;F6RGN5;Q9UBX3	39S ribosomal protein L12, mitochondrial	7.14804697036743	6.6163387298584	7.19147872924805	6.92583274841309	6.76413106918335	6.9119668006897	6.96787548065186	6.70181846618652	7.14989614486694	6.96805334091187	6.99889135360718	6.8139009475708	6.82381296157837	6.50342273712158	6.44081449508667	6.83482122421265	7.06453275680542	6.9420280456543	7.03498935699463	6.84988594055176	7.09229946136475	7.20927381515503	6.61386299133301	6.95733404159546	6.89266777038574	6.96425008773804	7.27556467056274	7.07773113250732	6.75046968460083	6.91964817047119	6.85582780838013	6.85826063156128	7.08849048614502	6.80478000640869	6.91977882385254	7.16973304748535	6.51911878585815	6.9238395690918	6.53269052505493	6.56267356872559	6.96051836013794	6.14884519577026	+	NEO_CTRL	4	4	4
CFB	B4E1Z4;E7ETN3;P00751;H7C5H1;A0A0G2JH38;C9JRT3;A0A0G2JHM4;A0A0G2JJ82;H7C526;F2Z3N2;Q8N6L6;F8WCJ9;A0A0G2JJM0;A0A0G2JI59;C9JYQ5;Q5ST52;A2ABG0;CON__Q3KUS7	Complement factor B;Complement factor B Ba fragment;Complement factor B Bb fragment	8.19445896148682	8.76826763153076	8.12040901184082	8.12421035766602	8.1335391998291	8.67540264129639	8.37584686279297	8.64449787139893	7.99195671081543	8.34228420257568	8.23779487609863	8.55453777313232	8.50824642181396	8.64144420623779	8.74203300476074	8.4192943572998	8.25942707061768	8.13820838928223	8.30636024475098	8.0316915512085	8.12073802947998	8.43320941925049	8.04995441436768	8.18132877349854	8.25997638702393	8.34846019744873	8.01038455963135	8.12172412872314	8.62332153320313	8.49002838134766	8.37320613861084	8.3649263381958	8.44855213165283	8.3637056350708	8.08568286895752	8.06239414215088	8.68377590179443	8.34498119354248	8.59191036224365	8.23704051971436	8.17096519470215	8.56861209869385	+	NEO_CTRL	58	58	43
ITIH4	B7ZKJ8;Q14624;H7C0L5	Inter-alpha-trypsin inhibitor heavy chain H4;70 kDa inter-alpha-trypsin inhibitor heavy chain H4;35 kDa inter-alpha-trypsin inhibitor heavy chain H4	7.71529293060303	7.99398708343506	7.49310922622681	7.47173166275024	7.30818033218384	7.90635681152344	7.90960931777954	7.92812442779541	7.33449411392212	7.7067346572876	7.69826602935791	7.85199785232544	7.87738275527954	7.91495656967163	8.070481300354	7.72590351104736	7.68122291564941	7.58783435821533	7.62479734420776	7.49768972396851	7.45815420150757	7.84132814407349	7.47538042068481	7.74207258224487	7.66964244842529	7.65671157836914	7.45683670043945	7.48240184783936	8.06156539916992	7.84884166717529	7.76931810379028	7.78810453414917	7.7661452293396	7.8887186050415	7.60926342010498	7.44390439987183	7.91863298416138	7.87202787399292	7.96442937850952	7.68271350860596	7.70689678192139	8.17960929870605	+	NEO_CTRL	32	32	31
CTNND1	C9JZR2;O60716;H0YC95;E9PKY0;E9PRE2	Catenin delta-1	7.58323287963867	7.27128410339355	7.82795715332031	7.31910610198975	7.66927051544189	7.28352737426758	7.37566375732422	7.36748647689819	7.67233800888062	7.45960378646851	7.55987071990967	7.47933053970337	7.23580598831177	7.12820529937744	7.17011499404907	7.48255920410156	7.28440809249878	7.48604774475098	7.48233032226563	7.70693969726563	7.45200109481812	7.4017276763916	7.37821626663208	7.49880647659302	7.08625316619873	7.62186145782471	7.63456773757935	7.4543571472168	6.98233461380005	7.41037225723267	7.61034059524536	7.35216331481934	7.60563898086548	7.72707748413086	7.43675088882446	7.6544075012207	7.20997047424316	7.27623176574707	7.14338970184326	7.37178802490234	7.5836181640625	7.5909309387207	+	NEO_CTRL	28	28	27
EIF4G2	D3DQV9;P78344;H0Y3P2;H0YCH5;H0YD77;E9PKF8;H0YEC5	Eukaryotic translation initiation factor 4 gamma 2	6.55530023574829	6.49011325836182	6.73851108551025	6.79124116897583	6.13186311721802	5.68587684631348	6.37823963165283	6.2895975112915	6.70874357223511	6.6542534828186	6.6411566734314	6.60463619232178	5.91728448867798	6.33605146408081	6.29258823394775	6.69951677322388	6.62802076339722	6.72967481613159	6.76099491119385	6.76886749267578	6.71699619293213	6.58341407775879	6.08658504486084	6.64485216140747	6.53048133850098	6.5598349571228	6.86761474609375	6.67888259887695	6.52475929260254	6.56596565246582	6.68735933303833	5.99899864196777	6.63682889938354	6.89284563064575	6.48640203475952	6.50552988052368	6.66265392303467	6.68869543075562	6.40064144134521	6.45869827270508	6.62809228897095	6.30530118942261	+	NEO_CTRL	8	8	8
HNRNPAB	D6R9P3;D6RD18;D6RBZ0;Q99729	Heterogeneous nuclear ribonucleoprotein A/B	7.56739091873169	7.47935914993286	7.94718360900879	7.64103746414185	7.61760854721069	7.7612738609314	7.63061094284058	7.33831691741943	7.56557607650757	7.55255889892578	7.67172813415527	7.56582403182983	7.5704026222229	7.3598165512085	7.29924583435059	7.47001314163208	7.55412578582764	7.50478315353394	7.55827665328979	7.71663761138916	7.50085353851318	7.6130805015564	7.49658393859863	7.46492147445679	7.510826587677	7.59853887557983	7.66754627227783	7.5493221282959	7.39816570281982	7.40145206451416	7.55445289611816	7.43601942062378	7.4832878112793	7.6320013999939	7.54912614822388	7.690833568573	7.45922660827637	7.48099803924561	7.46076250076294	7.42910623550415	7.53083992004395	7.63250780105591	+	NEO_CTRL	13	13	13
LMAN2	D6RBV2;Q12907;D6RDX1;D6RIU4;D6RBH1	Vesicular integral-membrane protein VIP36	7.15748691558838	6.84750461578369	7.18565559387207	6.78158283233643	6.43627214431763	6.87853908538818	5.75319623947144	6.08066415786743	7.60403156280518	7.08912754058838	6.82251453399658	6.91661691665649	6.852370262146	6.99394750595093	6.75310039520264	6.83217668533325	6.99713277816772	6.98623418807983	6.97102069854736	7.02436256408691	6.96936941146851	5.83711576461792	6.91231250762939	6.93610620498657	7.05253982543945	7.09961175918579	7.18875980377197	7.05591344833374	7.08521938323975	7.01422643661499	6.91250896453857	7.1501727104187	7.10974740982056	7.28638887405396	6.91579008102417	6.97070026397705	6.85000848770142	7.08518362045288	6.88300800323486	6.84257793426514	7.1192889213562	6.08801555633545	+	NEO_CTRL	12	12	12
HSD17B11	D6RCD0;Q8NBQ5	Estradiol 17-beta-dehydrogenase 11	6.45183229446411	5.87746429443359	6.49926090240479	6.53636884689331	6.21001768112183	6.13847637176514	6.29776048660278	6.06377792358398	6.63181924819946	6.51760482788086	6.18078517913818	6.37049436569214	5.89343452453613	6.19971561431885	5.7762303352356	6.41343402862549	6.05780124664307	6.36627340316772	6.6425929069519	6.93618679046631	6.18791532516479	5.90261030197144	6.23264455795288	6.29092454910278	6.15185976028442	6.1188006401062	6.66214370727539	6.44103479385376	6.08271360397339	6.33729934692383	6.36539459228516	5.93563222885132	6.42670631408691	6.64159297943115	5.83182001113892	6.36076354980469	5.99618530273438	6.27701282501221	5.73305988311768	6.33051538467407	6.60669279098511	6.39056873321533	+	NEO_CTRL	5	5	5
EZR	E7EQR4;P15311	Ezrin	7.84493064880371	7.6093487739563	8.19829940795898	8.14532089233398	7.8606014251709	7.90329074859619	7.95271968841553	7.8007926940918	7.95474910736084	7.85729646682739	7.85930633544922	8.04567527770996	7.91750049591064	7.460777759552	7.8629298210144	8.05215549468994	7.91326284408569	8.0797233581543	8.19493007659912	8.24642467498779	7.89762163162231	8.16964530944824	7.94052124023438	8.11849594116211	7.89245653152466	8.15914630889893	8.58875370025635	8.45348644256592	7.92277193069458	8.24566078186035	8.04688549041748	7.86710786819458	8.41936111450195	8.17707443237305	8.0447359085083	8.14429378509521	7.49880647659302	7.72343921661377	7.84718990325928	8.045166015625	8.4539909362793	7.80804872512817	+	NEO_CTRL	53	44	42
PLOD2	E7ETU9;O00469;C9JXZ0	Procollagen-lysine,2-oxoglutarate 5-dioxygenase 2	6.45428085327148	7.56686162948608	7.21611309051514	7.29924583435059	6.21481513977051	7.11674070358276	5.86030244827271	5.92240953445435	6.94619178771973	7.37305927276611	6.31877279281616	7.0941915512085	6.48072528839111	6.80700016021729	6.75070142745972	7.11018562316895	7.106360912323	7.0829291343689	7.29181289672852	6.81581020355225	6.87137460708618	5.92120313644409	5.80444955825806	7.15075635910034	7.04261493682861	7.20598888397217	7.5137767791748	7.42938089370728	6.5529842376709	6.71517562866211	7.2713770866394	6.67148733139038	7.35966491699219	7.47667217254639	6.72545433044434	6.97189712524414	6.74800968170166	7.13392210006714	7.44546413421631	6.64112710952759	7.70357513427734	6.80257558822632	+	NEO_CTRL	16	16	16
CAV1;CAV3	E9PCT5;Q03135;C9JKI3;P56539	Caveolin;Caveolin-1;Caveolin-3	5.97161722183228	6.532639503479	5.70395803451538	5.87027263641357	6.55995464324951	6.67846393585205	6.04957818984985	6.85445785522461	6.12689781188965	5.6308422088623	6.17453384399414	6.10011148452759	6.56031322479248	7.01140117645264	7.07798528671265	6.37955951690674	6.02355813980103	6.45536279678345	6.65586805343628	6.66295623779297	6.53177261352539	6.39506435394287	5.86133623123169	6.59068584442139	6.38982152938843	6.45169448852539	6.12626123428345	6.44133377075195	6.46914434432983	6.50968647003174	6.30213594436646	6.66392707824707	6.68026304244995	5.06785154342651	6.69339275360107	6.88460302352905	6.886061668396	6.57830667495728	6.61831998825073	6.70551300048828	6.35245275497437	6.79914045333862	+	NEO_CTRL	2	2	2
LMO7	E9PMS6;E9PMT2;F8WD26;J3KP06;Q8WWI1;A0A0A0MTE2;E9PMP7;H0Y424;H0YDG6;H0YDQ3;E9PK58;E9PJ10;E9PLU6;H0YE95;U3KQE6;E9PRE3;E9PRJ0	LIM domain only protein 7	7.08728456497192	6.58310794830322	7.48353004455566	7.50926971435547	6.978102684021	6.84303331375122	5.97243690490723	7.03992938995361	6.80739974975586	7.14488554000854	7.20617818832397	7.24492025375366	6.85290670394897	6.70596647262573	7.12645626068115	7.18261432647705	6.84793663024902	7.11773538589478	7.09015226364136	7.58778953552246	7.09293127059937	6.8166389465332	6.83376550674438	7.22388505935669	6.88333225250244	7.2638726234436	6.98158740997314	7.42921924591064	6.55673503875732	7.20205211639404	7.00414943695068	6.7814679145813	7.18207216262817	6.98378419876099	7.28050994873047	7.52409744262695	6.73917675018311	7.24236726760864	6.89840698242188	7.03861999511719	7.2869725227356	6.65250730514526	+	NEO_CTRL	26	26	26
TSG101	F5H442;Q99816;J3QRU6;J3QKS4	Tumor susceptibility gene 101 protein	6.59473514556885	6.48086881637573	6.50031900405884	6.61050033569336	6.1393404006958	6.2104434967041	6.49418258666992	5.87507963180542	6.2146520614624	6.49982452392578	6.44661474227905	6.61188268661499	6.37322425842285	6.37348222732544	6.47262477874756	6.47780132293701	6.43232774734497	6.54899120330811	6.61981296539307	6.44929313659668	6.36176538467407	6.48538064956665	6.19355010986328	6.41487312316895	6.3548378944397	6.56667327880859	6.78222894668579	6.67250442504883	6.45389890670776	6.60628461837769	6.47358894348145	6.43234395980835	6.49583578109741	6.68626976013184	6.45963382720947	6.54569053649902	6.47881174087524	6.38174676895142	6.34451007843018	6.35936117172241	6.60742282867432	6.48733854293823	+	NEO_CTRL	6	6	6
GNS	H7C3P4;F6S8M0;P15586;F5H4C6;H0YFA9	N-acetylglucosamine-6-sulfatase	6.67107105255127	6.87028074264526	6.65791606903076	6.98028993606567	6.50642013549805	6.76578760147095	6.92428970336914	7.13321924209595	6.74753618240356	6.90424489974976	7.00715017318726	6.94119310379028	6.90937423706055	6.88047075271606	6.80507230758667	6.7003231048584	7.05353927612305	7.19843721389771	7.20582675933838	7.1430459022522	6.89471483230591	7.14075946807861	6.74318027496338	6.69939517974854	6.82406091690063	7.03100442886353	7.00851488113403	6.81916856765747	6.76052808761597	6.72814273834229	6.90436363220215	6.79667854309082	6.80156135559082	7.27251482009888	6.94545888900757	7.02551078796387	6.65410900115967	6.77477979660034	6.79535865783691	6.84112167358398	6.98088026046753	6.18911218643188	+	NEO_CTRL	9	9	9
COPZ1	F8VVA7;P61923;F8VXB1;F8VUC5;F8W156;F8W651;F8VYZ4;F8VXR1;F8VYK5	Coatomer subunit zeta-1	7.19030380249023	7.14006805419922	7.28203248977661	7.12290382385254	7.28105592727661	7.05941200256348	7.16256427764893	7.03873920440674	7.43301725387573	7.23281812667847	7.12862539291382	7.12700748443604	7.05914688110352	6.97606563568115	6.94480848312378	7.18506050109863	7.19429206848145	7.2529501914978	7.28269004821777	7.19777679443359	7.20019340515137	7.34123659133911	7.21295976638794	7.24276494979858	7.15228843688965	7.36688947677612	7.39682674407959	7.29428958892822	7.0943660736084	7.21055936813354	7.14801597595215	7.30636072158813	7.15745687484741	7.37710571289063	7.25880479812622	7.38674879074097	7.0774040222168	7.02259349822998	7.13241958618164	7.03734683990479	7.29830694198608	6.83499240875244	+	NEO_CTRL	4	4	4
SLC25A3	F8VVM2;Q00325;F8VWQ0;F8VZL5;F8VWR4	Phosphate carrier protein, mitochondrial	7.17160940170288	6.9837121963501	7.21521425247192	7.15724515914917	6.93876981735229	7.09454107284546	7.10102510452271	6.88295125961304	7.38943195343018	7.37449169158936	7.54270076751709	7.17802667617798	7.02649259567261	6.86492013931274	6.94815874099731	7.26033401489258	7.13225984573364	7.20035791397095	7.28119230270386	7.16298246383667	7.35193157196045	7.22388505935669	7.33659982681274	7.20501470565796	6.80345010757446	7.19404220581055	7.50517702102661	7.39418888092041	7.05407667160034	7.22523164749146	7.10023260116577	7.08820676803589	7.26526594161987	7.34960794448853	7.19259548187256	7.07805776596069	6.77685356140137	7.23666334152222	6.97415208816528	6.93189001083374	6.95344543457031	7.05361604690552	+	NEO_CTRL	9	9	9
BAP18	F8W038;Q8IXM2;H0YIS7;F8W1H0	Chromatin complexes subunit BAP18	6.55726671218872	6.54569053649902	6.48907232284546	6.55163288116455	6.30793237686157	6.51422882080078	6.45827531814575	6.45310401916504	6.58497524261475	6.3626708984375	6.52554988861084	6.49434947967529	6.26085805892944	6.4246039390564	6.09182929992676	6.60394525527954	6.53059673309326	6.42782688140869	6.83209991455078	6.95574569702148	6.53730249404907	6.58272218704224	6.20744037628174	6.44714260101318	6.66223812103271	6.65217876434326	6.73267507553101	6.61358833312988	6.57070636749268	6.42963933944702	6.58786821365356	6.40590953826904	6.44462251663208	6.61513948440552	6.62922620773315	6.86631679534912	6.29979038238525	6.5321044921875	6.09952640533447	6.60722970962524	6.5196967124939	6.69977712631226	+	NEO_CTRL	4	4	4
TPM1	H0YNC7	Tropomyosin alpha-1 chain	6.46886396408081	7.04162931442261	5.84850883483887	6.3626708984375	6.43561172485352	6.74101781845093	5.89760971069336	6.28014087677002	6.33757066726685	5.75295782089233	6.50553894042969	6.41291379928589	6.70378971099854	7.04637813568115	7.03718757629395	6.51235103607178	6.15111780166626	6.78318881988525	6.2143816947937	6.58079957962036	6.97151231765747	6.09601306915283	6.87363433837891	6.72283935546875	7.02238702774048	5.60784101486206	6.22696685791016	6.65356922149658	7.51197671890259	6.91241359710693	6.83248996734619	6.29425287246704	6.63578510284424	6.02407503128052	6.60041761398315	6.70849752426147	7.08446884155273	7.44167947769165	7.00932359695435	6.8568377494812	6.95520639419556	6.32017660140991	+	NEO_CTRL	28	4	4
PDIA3	H7BZJ3	Protein disulfide-isomerase A3	7.73224115371704	7.55803632736206	7.67436504364014	7.63563442230225	7.31973028182983	7.58316469192505	7.60955190658569	7.09878206253052	7.86968946456909	7.5873966217041	7.5993480682373	7.44791746139526	7.442542552948	7.33515691757202	7.38998079299927	7.4940710067749	7.5709981918335	7.5130443572998	7.46674919128418	7.3816385269165	7.5292763710022	7.62804126739502	7.55924797058105	7.49348592758179	7.68067979812622	7.62060451507568	7.63943672180176	7.708327293396	7.433434009552	7.5511326789856	7.53791999816895	7.67220878601074	7.46738624572754	7.66491460800171	7.49739980697632	7.36396884918213	7.42280292510986	7.35909509658813	7.34423494338989	7.16524410247803	7.64999628067017	7.05823612213135	+	NEO_CTRL	10	1	1
HN1	J3KT51;Q9UK76;J3KSH8	Hematological and neurological expressed 1 protein;Hematological and neurological expressed 1 protein, N-terminally processed	6.83398151397705	6.9252142906189	7.4283127784729	7.41433811187744	6.24694204330444	7.06039571762085	6.03597545623779	6.45756340026855	6.46615552902222	7.00457906723022	7.1807279586792	7.05284786224365	6.99460744857788	6.14931297302246	6.75750207901001	6.99956130981445	6.81039381027222	7.1651554107666	7.25350761413574	6.96063709259033	7.09205341339111	6.56249523162842	6.99219131469727	7.16796684265137	6.89841270446777	6.7424578666687	7.43787717819214	7.04727506637573	6.77342081069946	6.98980140686035	6.97040271759033	6.84450817108154	6.94246959686279	7.04836416244507	7.15769863128662	7.03802394866943	6.83072996139526	6.93332529067993	6.7593355178833	6.78372478485107	7.09666681289673	6.33266353607178	+	NEO_CTRL	3	3	3
AGPS	O00116;A0A1B0GWA2;B8ZZ81	Alkyldihydroxyacetonephosphate synthase, peroxisomal	6.70612859725952	5.86738538742065	6.76983499526978	6.74837398529053	6.5436692237854	6.66089391708374	6.0566258430481	6.28423547744751	6.18873071670532	6.50574684143066	6.71801137924194	6.5866436958313	6.4483814239502	6.41545724868774	6.48516750335693	6.6364278793335	6.56701469421387	6.50264549255371	6.85263872146606	6.91285943984985	6.41695642471313	6.45889472961426	6.38806581497192	6.79122018814087	6.46404218673706	6.77112436294556	7.00346040725708	6.8400559425354	6.00676918029785	6.48019361495972	6.62129068374634	6.55042409896851	6.88067054748535	6.89041519165039	6.42603921890259	6.78877639770508	5.79058122634888	6.38512325286865	5.95016813278198	6.68432474136353	6.54886817932129	6.35734462738037	+	NEO_CTRL	8	8	8
ACOT7	O00154;K7EKP8	Cytosolic acyl coenzyme A thioester hydrolase	6.85553121566772	6.44950914382935	7.02816438674927	7.01786756515503	5.94454526901245	6.38392305374146	6.09555292129517	6.67782688140869	6.38288402557373	6.28264474868774	6.59354066848755	6.46937990188599	5.61710977554321	6.07270765304565	6.11354207992554	5.85300493240356	6.47353076934814	6.20346784591675	7.33919286727905	6.89912509918213	6.27160167694092	6.43059110641479	5.99879121780396	6.27434253692627	6.22983551025391	6.29640197753906	7.50736999511719	6.47819137573242	5.94031524658203	6.29232263565063	6.37834358215332	6.19500064849854	6.48883247375488	6.34529542922974	6.47196626663208	6.24794864654541	5.97843647003174	6.52395439147949	6.27792978286743	6.2364616394043	6.35661840438843	6.236083984375	+	NEO_CTRL	8	8	8
CLIC1	O00299	Chloride intracellular channel protein 1	8.33557796478271	8.33749961853027	8.71386814117432	8.45201683044434	8.02440357208252	8.34758377075195	8.31211376190186	8.02321147918701	8.10642910003662	8.28557968139648	8.41725540161133	8.37557220458984	8.25551414489746	8.12596893310547	8.22492122650146	8.32731819152832	8.21293258666992	8.33861541748047	8.51743316650391	8.59796905517578	8.33939170837402	8.18830966949463	8.39977741241455	8.40385818481445	8.40633583068848	8.35418510437012	8.53647041320801	8.5153169631958	8.2940034866333	8.45088005065918	8.3956413269043	8.25163841247559	8.47139453887939	8.50961875915527	8.37353706359863	8.39541339874268	8.21658802032471	8.28300666809082	8.16802597045898	8.32811450958252	8.57924652099609	8.30020427703857	+	NEO_CTRL	22	22	22
IGF2BP3	O00425;F8WD15;Q9NZI8	Insulin-like growth factor 2 mRNA-binding protein 3	6.40808725357056	6.39383792877197	6.62429237365723	6.16613101959229	6.43191289901733	6.10153245925903	6.10572004318237	6.38275766372681	6.26444005966187	6.15938663482666	6.08527660369873	6.20879077911377	5.8954758644104	6.37893772125244	5.34055471420288	6.50436210632324	6.08033323287964	6.51623106002808	6.60821580886841	6.61170196533203	6.11354207992554	5.84285831451416	6.23398733139038	6.46272754669189	6.02121782302856	6.52417516708374	7.3939962387085	6.64868211746216	6.04833984375	6.78651714324951	6.11105918884277	5.92390203475952	7.02489614486694	6.56471347808838	5.7921085357666	6.40912103652954	5.98376703262329	6.1778826713562	6.149742603302	6.3345160484314	6.64135503768921	6.1281533241272	+	NEO_CTRL	8	8	7
LAD1	O00515;E9PDI4;A0A0J9YYF6;A0A0J9YW63;H0Y901;A0A0J9YVY2	Ladinin-1	7.08206701278687	6.54498529434204	7.14460515975952	6.97943925857544	6.97345590591431	6.69995927810669	6.89114141464233	6.71518421173096	7.09405183792114	6.79287481307983	7.2009596824646	6.8103199005127	6.72985315322876	6.20496463775635	6.65593528747559	6.88200044631958	6.85096454620361	7.06840848922729	7.06837129592896	7.02094125747681	6.87472534179688	6.79829835891724	6.88699245452881	6.87733697891235	6.57041454315186	7.01216220855713	7.1397533416748	6.92284488677979	5.93625736236572	6.83804893493652	7.06762886047363	6.76440048217773	7.03869962692261	6.94107389450073	7.08916282653809	7.238196849823	5.8779296875	6.7550892829895	5.72724342346191	7.03901720046997	7.06081104278564	6.39339971542358	+	NEO_CTRL	15	15	15
PDXK	O00764;F2Z2Y4;A8MV33	Pyridoxal kinase	7.62472534179688	7.51848745346069	7.41888093948364	7.69800472259521	7.37147426605225	7.41099643707275	7.51148223876953	7.29697227478027	7.55453777313232	7.68022680282593	7.52049684524536	7.60704755783081	7.57093954086304	7.6602201461792	7.36406278610229	7.58658742904663	7.52654600143433	7.65323162078857	7.62911367416382	7.72237873077393	7.51199007034302	7.6490330696106	7.44645929336548	7.57784795761108	7.68036270141602	7.69312000274658	7.70116186141968	7.72605848312378	7.42440795898438	7.65256547927856	7.71175670623779	7.49197769165039	7.7671856880188	7.78884696960449	7.55615758895874	7.45666980743408	7.51706409454346	7.45061874389648	7.40835857391357	7.62272167205811	7.51100063323975	7.45409774780273	+	NEO_CTRL	18	18	17
ZNF185	O15231;H0Y704;H7BZT5;H7C1R1	Zinc finger protein 185	6.22301959991455	6.1837854385376	5.86472702026367	6.68611764907837	6.5349006652832	5.70459318161011	6.33390426635742	6.15633153915405	6.33114767074585	6.50731611251831	6.58057165145874	6.35069370269775	6.44656801223755	5.74399900436401	6.08747816085815	6.55703783035278	6.44633531570435	6.36919736862183	6.77254152297974	6.35382032394409	6.91835021972656	6.07707691192627	6.03092002868652	6.10702800750732	6.34788131713867	6.78370332717896	6.68292999267578	6.56558799743652	5.75518035888672	6.34964656829834	6.46991014480591	5.94227457046509	6.55248546600342	6.50000286102295	6.74846696853638	6.54929780960083	6.15667486190796	5.97238254547119	6.46247291564941	5.70353174209595	6.11217403411865	6.44038677215576	+	NEO_CTRL	7	7	7
INPP4B	O15327;D6RJC3;E7EQN9;E9PHC0;E9PCZ3;E9PG59;D6RE59	Type II inositol 3,4-bisphosphate 4-phosphatase	6.93565320968628	7.10940980911255	5.95975160598755	6.79342699050903	6.44471454620361	6.15442323684692	6.22044944763184	6.19331407546997	6.08073329925537	5.73116731643677	5.90338182449341	6.9902458190918	6.30320882797241	5.68464136123657	5.86383724212646	6.79010915756226	6.77496910095215	7.11571025848389	6.71957969665527	7.16503667831421	6.87366914749146	5.90031766891479	6.19990825653076	6.58183574676514	5.93587398529053	6.76343536376953	6.94965362548828	6.90765857696533	6.36133861541748	6.84956693649292	6.650550365448	6.56599903106689	7.25005388259888	6.98350429534912	6.671959400177	6.6350212097168	5.53274154663086	5.95778369903564	6.62819480895996	6.54593753814697	6.71497488021851	6.58153247833252	+	NEO_CTRL	13	13	13
EIF3D	O15371;B0QYA5;B0QYA4;B0QYA6;B0QYA8	Eukaryotic translation initiation factor 3 subunit D	7.00689363479614	7.04281187057495	7.24343490600586	6.93142223358154	6.81259918212891	6.89432144165039	6.80889940261841	7.02395153045654	7.51938152313232	6.93177795410156	6.74710083007813	6.97344207763672	6.87961769104004	6.76494550704956	6.81172895431519	7.07787656784058	7.10071516036987	6.97419834136963	7.12398242950439	7.02982997894287	6.88733053207397	6.99012565612793	6.86250686645508	6.82879495620728	7.00406312942505	6.86610412597656	7.24336051940918	7.09240484237671	6.9790563583374	6.94252872467041	6.96602916717529	6.85347938537598	7.01330089569092	7.12231397628784	7.0182843208313	6.92522954940796	6.70554733276367	7.08062648773193	6.91115760803223	6.8216118812561	6.95010185241699	6.77349376678467	+	NEO_CTRL	15	15	15
ACSL4	O60488;H0Y9A0	Long-chain-fatty-acid--CoA ligase 4	6.45080327987671	6.52737188339233	6.71662092208862	6.67870044708252	6.66805982589722	6.1414966583252	6.08117818832397	6.30084133148193	6.40413856506348	6.83093500137329	6.58849573135376	6.45706415176392	6.52975130081177	6.4688196182251	6.02026224136353	6.57998943328857	6.5844669342041	6.53843545913696	6.59524250030518	6.50801753997803	6.20856237411499	6.46957159042358	6.2316780090332	6.51640319824219	6.42779445648193	6.6605429649353	6.80422115325928	6.86201190948486	6.43648052215576	5.76665353775024	5.66825103759766	6.12279748916626	6.02763748168945	6.8380298614502	6.22683095932007	6.56887006759644	6.133957862854	5.91549825668335	6.38505172729492	6.29070234298706	6.63320589065552	6.05511522293091	+	NEO_CTRL	6	6	5
PLOD3	O60568;H7C2V1;H7C2S8;C9JU11;H7C0B8;H7C2A8	Procollagen-lysine,2-oxoglutarate 5-dioxygenase 3	6.90367031097412	6.89463710784912	6.97448396682739	7.01924085617065	6.87966918945313	6.91007471084595	6.63180875778198	6.93222999572754	6.58653116226196	6.96430206298828	6.95838689804077	6.9904408454895	6.79234266281128	6.63940668106079	6.62965440750122	6.83359336853027	6.94145202636719	6.95807647705078	7.26599645614624	7.04198455810547	6.75070142745972	6.85186958312988	6.56413316726685	6.77737617492676	6.73930311203003	7.06494426727295	7.38605308532715	6.95625495910645	6.64295864105225	6.84286499023438	6.89784145355225	6.36251831054688	6.98973894119263	7.21722078323364	7.18985509872437	6.48997259140015	6.67672109603882	6.87544345855713	7.05130672454834	7.04828643798828	7.02007102966309	6.82873058319092	+	NEO_CTRL	18	18	18
SH3BGRL	O75368	SH3 domain-binding glutamic acid-rich-like protein	7.47738170623779	7.4455418586731	7.38244915008545	7.43314552307129	7.5254077911377	7.43191051483154	7.61302757263184	7.79217433929443	7.45186328887939	7.48032331466675	7.32500219345093	7.49455785751343	7.5339879989624	7.61520290374756	7.5982871055603	7.57524538040161	7.52881383895874	7.5451340675354	7.64022302627563	7.53486347198486	7.53710079193115	7.68133163452148	7.73175811767578	7.62709951400757	7.64927625656128	7.59932613372803	7.45084953308105	7.50353193283081	7.60416126251221	7.51114797592163	7.62068748474121	7.67890977859497	7.38751459121704	7.63068199157715	7.62935876846313	7.67292881011963	7.67267942428589	7.69208860397339	7.56174516677856	7.67005109786987	7.41689014434814	7.73863792419434	+	NEO_CTRL	10	10	10
FLNB	O75369;E7EN95;A0A0A0MT44;H7C5L4;A0A0C4DGA1	Filamin-B	8.54698657989502	8.45341014862061	8.72546195983887	8.84687519073486	8.1097469329834	8.59826469421387	8.55875682830811	8.36526298522949	8.66769599914551	8.84511089324951	8.80479335784912	8.73784446716309	8.53590106964111	8.70227527618408	8.87748050689697	8.82183456420898	8.49221515655518	8.82964420318604	8.82256698608398	8.96004676818848	8.82988929748535	8.580810546875	8.58569717407227	8.97230911254883	8.66759300231934	9.03670883178711	9.14069652557373	9.0351095199585	8.31720638275146	8.53211688995361	8.76814937591553	8.67581462860107	9.41417121887207	8.92546653747559	9.12528610229492	8.74306297302246	8.71803665161133	8.82884693145752	8.94996547698975	8.80127334594727	9.02901840209961	8.44862937927246	+	NEO_CTRL	177	167	163
TOMM70A	O94826	Mitochondrial import receptor subunit TOM70	7.0336651802063	6.76104021072388	7.15688228607178	6.90713691711426	7.06449556350708	6.80205488204956	7.07283782958984	6.95925617218018	7.09502983093262	7.05541658401489	7.09711837768555	6.98893356323242	6.89560461044312	6.66265392303467	6.63059043884277	6.93054676055908	6.87653541564941	6.97484302520752	7.06239414215088	7.03096389770508	7.1876335144043	7.12313270568848	6.78176975250244	6.98676300048828	6.72266674041748	7.04446125030518	7.23754358291626	7.03015422821045	6.69898748397827	6.84227228164673	6.92234659194946	6.75539445877075	6.96520185470581	7.0701117515564	6.77512216567993	7.14229536056519	6.42038488388062	6.94954633712769	6.77836847305298	6.87424421310425	6.97310924530029	6.70164346694946	+	NEO_CTRL	14	14	14
ETHE1	O95571;M0QXB5;M0QY80;M0QX80	Persulfide dioxygenase ETHE1, mitochondrial	7.65175294876099	6.98922729492188	7.16426372528076	7.58798027038574	7.55390739440918	6.84058284759521	6.97235536575317	7.11327457427979	7.17330265045166	7.49453020095825	7.87566328048706	7.49504470825195	7.36815643310547	6.82248210906982	6.73974657058716	7.5591402053833	7.45047998428345	7.42716121673584	7.50509548187256	7.35928535461426	7.78619766235352	7.24487066268921	6.93358850479126	7.60600519180298	7.28048753738403	7.45621395111084	7.71801996231079	7.79204130172729	7.06325817108154	7.23787021636963	6.85519790649414	6.90178537368774	7.63518190383911	7.28842830657959	7.54791021347046	7.36878871917725	6.85354614257813	6.95054483413696	7.2717719078064	7.40922260284424	7.17405986785889	7.12139558792114	+	NEO_CTRL	13	13	13
DDAH2	O95865;A0A140T971;Q5SSV3;H0Y7N1	N(G),N(G)-dimethylarginine dimethylaminohydrolase 2	7.74403476715088	7.50493288040161	7.64089870452881	7.34603977203369	7.67748832702637	7.60606956481934	7.92130136489868	7.92766284942627	7.41547393798828	7.60196208953857	7.6205005645752	7.68156671524048	7.75684881210327	7.78545093536377	7.72869443893433	7.56117296218872	7.27916479110718	7.57311534881592	7.42152166366577	7.50584173202515	7.6890869140625	7.60326337814331	7.76516914367676	7.54465103149414	7.56188821792603	7.615318775177	7.21887683868408	7.51245737075806	7.39807891845703	7.63463830947876	7.71465682983398	7.74465274810791	7.4441385269165	7.80861616134644	7.6265869140625	7.62406539916992	7.87002325057983	7.46026611328125	7.42533874511719	7.67146921157837	7.35631275177002	7.77936553955078	+	NEO_CTRL	11	10	4
LDHA	P00338;F5GXY2;F5GYU2;F5GXH2;F5H5J4;F5H6W8;F5H8H6;F5GXC7;F5GWW2;F5GXU1;A0A087WUM2;Q6ZMR3	L-lactate dehydrogenase A chain	8.70942306518555	8.6897611618042	8.7571907043457	8.93201732635498	8.52162170410156	8.6711540222168	8.56814289093018	8.34693908691406	8.68150329589844	8.97227668762207	8.67219924926758	8.81096458435059	8.58520126342773	8.5573263168335	8.6562614440918	8.82641792297363	8.82008934020996	8.78083515167236	8.81922817230225	8.98102569580078	8.74694538116455	8.48112678527832	8.45785140991211	8.80017375946045	8.82775688171387	8.89603519439697	9.15351009368896	9.05161571502686	8.60277557373047	8.70582103729248	8.98112487792969	8.54331016540527	8.84400463104248	8.88529872894287	8.73482418060303	8.97471904754639	8.53940200805664	8.86930847167969	8.95663928985596	8.83731079101563	9.08167171478271	8.33249950408936	+	NEO_CTRL	37	37	27
ALDH1A1	P00352;Q5SYQ7;Q5SYQ9;Q5SYQ8	Retinal dehydrogenase 1	8.62806224822998	8.06250667572021	8.25447559356689	8.19926166534424	9.00791835784912	8.2143669128418	8.87105274200439	9.17175579071045	8.89609622955322	8.53192615509033	8.45584964752197	8.52344703674316	8.78498077392578	8.88491439819336	8.6212797164917	8.61501312255859	8.33384990692139	8.49088478088379	8.31968879699707	8.78031730651855	8.51453495025635	9.10842990875244	8.91104030609131	8.73390293121338	8.32197093963623	8.65042400360107	7.82669019699097	8.28112411499023	8.09840106964111	8.42587661743164	8.67661094665527	8.91282749176025	8.27818202972412	8.58103847503662	8.52699756622314	8.51619148254395	8.71687984466553	8.11417675018311	8.44754600524902	8.52296543121338	8.25878047943115	9.21341133117676	+	NEO_CTRL	41	41	37
PNP	P00491;G3V5M2;G3V2H3;G3V393	Purine nucleoside phosphorylase	7.44131803512573	7.25688600540161	7.87101793289185	7.50207185745239	7.32325220108032	7.15253305435181	7.39788770675659	6.87636232376099	7.42751836776733	7.45618391036987	7.59379529953003	7.47758436203003	7.29050207138062	7.29686260223389	7.17632293701172	7.60258102416992	7.42219591140747	7.63087511062622	7.87842416763306	7.73410320281982	7.36295366287231	7.41619110107422	7.32721567153931	7.742112159729	7.54112958908081	7.73478364944458	7.77340602874756	7.50947141647339	7.65131664276123	7.38289928436279	7.63209247589111	7.19989204406738	7.77500581741333	7.80775165557861	7.53900098800659	7.59832000732422	7.16793727874756	7.47570037841797	7.61397933959961	7.55391931533813	7.70523929595947	7.53331422805786	+	NEO_CTRL	20	20	20
PGK1	P00558;P07205	Phosphoglycerate kinase 1	8.95125484466553	8.89885139465332	9.11243724822998	9.07338809967041	8.85856151580811	8.94832038879395	8.97195720672607	8.88926792144775	8.94477844238281	9.02632904052734	8.98065757751465	8.91459178924561	8.90760517120361	8.79727458953857	8.85347270965576	8.99114227294922	9.086181640625	8.96830081939697	9.11733722686768	9.10136890411377	9.03977108001709	9.03035640716553	8.91674900054932	9.04754734039307	8.97944355010986	9.16775989532471	9.16548156738281	9.31262111663818	8.92025947570801	8.82943916320801	9.24902725219727	8.68889999389648	9.03092384338379	9.14872646331787	9.00052070617676	9.10287952423096	8.84070205688477	8.92281341552734	9.13659381866455	9.01300621032715	9.48912811279297	8.99961376190186	+	NEO_CTRL	48	48	48
PLG	P00747;Q5TEH5;A6PVI2;CON__P06868;Q02325	Plasminogen;Plasmin heavy chain A;Activation peptide;Angiostatin;Plasmin heavy chain A, short form;Plasmin light chain B	7.90010499954224	8.13116931915283	7.79770374298096	7.74631500244141	8.02493667602539	8.12034320831299	8.17327404022217	8.33388996124268	7.82828617095947	8.09888553619385	8.01519203186035	8.03007316589355	8.1003360748291	8.40652275085449	8.13627624511719	7.93639326095581	8.00949382781982	7.69341897964478	7.5693507194519	7.64893531799316	7.67797183990479	8.07834815979004	7.91734266281128	7.82841491699219	7.79357385635376	7.92476511001587	7.38050079345703	7.57497978210449	8.16348934173584	8.01034259796143	8.00212287902832	8.08285713195801	7.64224672317505	7.87343120574951	7.76644277572632	7.85505867004395	8.25997638702393	7.9960036277771	7.86173152923584	7.79968500137329	7.87667942047119	8.28479194641113	+	NEO_CTRL	39	39	39
CA1	P00915;E5RHP7;E5RH81;E5RIF9;E5RFL2;E5RFE7;E5RGU8;E5RII2;H0YBE2;E5RG81;E5RJI8;E5RJF6;E5RHS7	Carbonic anhydrase 1	7.08386087417603	7.34809064865112	8.02661514282227	7.25544118881226	7.79809093475342	7.69066572189331	8.36013889312744	8.05895709991455	7.76000738143921	7.51748609542847	7.76875638961792	6.91150379180908	7.02604293823242	8.34623527526855	7.31198692321777	8.33787822723389	7.59876871109009	7.90689516067505	7.27827310562134	7.06837129592896	8.02213954925537	8.12746143341064	8.4963207244873	8.40839290618896	7.0885968208313	7.65853595733643	7.16675567626953	7.29477453231812	7.70922756195068	7.95955181121826	7.865891456604	8.42350769042969	7.85632419586182	7.74201011657715	7.43931674957275	7.69668817520142	8.02999210357666	8.39835643768311	8.96434879302979	7.69564819335938	7.30584573745728	8.0464563369751	+	NEO_CTRL	17	17	5
A2M	P01023;H0YFH1;F8W7L3	Alpha-2-macroglobulin	8.49778652191162	8.80878448486328	8.36187839508057	8.24657249450684	8.3618221282959	8.5749340057373	8.79690074920654	8.78556442260742	8.27962112426758	8.49231338500977	8.55475521087646	8.96907138824463	8.96405220031738	9.24162101745605	8.95525932312012	8.59167671203613	8.60957336425781	8.50711345672607	8.31639003753662	8.42779445648193	8.39278507232666	8.64047145843506	8.76343536376953	8.61468601226807	8.44454479217529	8.58058261871338	8.35001564025879	8.69952583312988	9.12401485443115	8.90230751037598	8.85894584655762	8.75242519378662	8.55885219573975	8.5467643737793	8.28688335418701	8.20392990112305	9.04135322570801	8.60434532165527	8.84144115447998	8.58183574676514	8.5088529586792	9.17295265197754	+	NEO_CTRL	80	80	70
C5	P01031;CON__Q1A7A4	Complement C5;Complement C5 beta chain;Complement C5 alpha chain;C5a anaphylatoxin;Complement C5 alpha chain	6.72334909439087	7.31960582733154	6.71113204956055	6.24998044967651	6.41132736206055	7.39385604858398	7.27218961715698	7.10612297058105	6.38732481002808	7.12165832519531	6.72446441650391	7.29846000671387	7.23827219009399	7.81905031204224	7.7121696472168	7.20623207092285	7.20134258270264	7.04194498062134	7.07342529296875	7.01199293136597	6.91613292694092	7.37529754638672	6.54768848419189	7.14730501174927	7.01186656951904	7.32846117019653	7.01661539077759	6.96820259094238	7.69572687149048	7.25282859802246	7.22683191299438	7.38489103317261	7.27323293685913	7.15700340270996	6.98411750793457	6.77488899230957	7.51501226425171	7.44805669784546	7.72627067565918	7.07707691192627	7.24311256408691	7.52361631393433	+	NEO_CTRL	33	33	33
HBD	P02042;E9PFT6;C9JRG0;A8MUF7	Hemoglobin subunit delta	7.47389554977417	7.7794017791748	8.3206033706665	7.47342872619629	8.1238842010498	7.90478563308716	8.56874179840088	8.60582160949707	7.93313789367676	7.66440677642822	7.90595769882202	7.29276561737061	7.41386938095093	8.35808753967285	7.2789134979248	8.4935417175293	7.65867900848389	8.11226940155029	7.48056745529175	7.24422740936279	8.20706844329834	8.35573863983154	8.623703956604	8.54167938232422	7.53981590270996	7.85290050506592	7.56069564819336	7.88015604019165	7.8738317489624	7.88194370269775	8.43060684204102	8.63147449493408	8.14702701568604	7.98093461990356	7.4357647895813	7.82194566726685	8.09053993225098	8.49546146392822	9.13455963134766	7.69200038909912	7.93204212188721	8.63501071929932	+	NEO_CTRL	17	9	4
APOA1	P02647;F8W696;CON__P15497	Apolipoprotein A-I;Proapolipoprotein A-I;Truncated apolipoprotein A-I	8.97947120666504	9.41224193572998	8.88552474975586	8.9032039642334	8.66261577606201	9.51476001739502	9.18898487091064	8.92579650878906	8.79396533966064	9.03470897674561	9.12296867370605	9.26585483551025	9.30377864837646	9.71874237060547	9.31143569946289	9.184889793396	9.09050464630127	8.96633434295654	8.54216575622559	8.78741073608398	9.01313209533691	9.07283782958984	9.23118877410889	9.09579658508301	9.09113883972168	9.22618770599365	8.81658554077148	9.08489799499512	9.5124044418335	9.25466918945313	9.43628978729248	9.25522422790527	8.92290687561035	9.05488109588623	8.92714405059814	8.826003074646	9.58375358581543	9.14943504333496	9.5203914642334	9.16879177093506	9.16223526000977	8.83330059051514	+	NEO_CTRL	36	36	36
APOA2	V9GYM3;P02652;V9GYE3;V9GYG9;V9GYC1;V9GYS1	Apolipoprotein A-II;Proapolipoprotein A-II;Truncated apolipoprotein A-II	7.64165258407593	8.20658302307129	7.57048463821411	7.71153736114502	7.82277584075928	8.12192058563232	8.24269008636475	7.86697244644165	7.78692150115967	8.02127170562744	7.9666862487793	8.12746143341064	8.13896560668945	8.77037334442139	8.38266563415527	8.2033863067627	7.97022151947021	8.23322486877441	8.04746913909912	7.67040348052979	7.94922876358032	8.32537174224854	7.92352914810181	8.19069576263428	8.06479454040527	8.236083984375	7.8650860786438	7.95094871520996	8.44655227661133	8.31687164306641	8.51877689361572	8.31192302703857	7.99337911605835	7.63867902755737	7.90492630004883	8.11952018737793	8.64711856842041	8.19835472106934	8.52133464813232	8.21309280395508	7.88976097106934	8.28425025939941	+	NEO_CTRL	10	10	10
APCS	P02743	Serum amyloid P-component;Serum amyloid P-component(1-203)	8.09544849395752	7.93289470672607	7.89475345611572	7.61237049102783	7.8244514465332	8.05872917175293	8.36728096008301	8.21468448638916	7.28654623031616	7.88412666320801	8.08685779571533	7.78458166122437	8.32645893096924	8.27049255371094	8.24971199035645	8.00056457519531	7.76811265945435	8.17794036865234	7.49724769592285	7.48613262176514	7.74881553649902	7.92222690582275	8.52139949798584	7.9315037727356	8.22883605957031	7.6912317276001	7.21197462081909	7.52738475799561	7.9575400352478	7.95233201980591	8.35314655303955	8.07401180267334	7.42758369445801	7.90540170669556	8.36761665344238	7.88894271850586	8.02168560028076	7.6959981918335	8.05165386199951	8.20633983612061	7.70082473754883	7.65455198287964	+	NEO_CTRL	12	12	12
TTR	P02766;A0A087WT59;A0A087WV45	Transthyretin	8.26221370697021	8.39010429382324	8.27687549591064	8.0499153137207	8.00173377990723	8.79307746887207	8.2456111907959	8.60677909851074	7.797682762146	8.23874855041504	8.24743270874023	8.24708938598633	8.39896392822266	8.5905294418335	8.49176788330078	8.20458126068115	7.84699249267578	7.97121572494507	7.54149198532104	7.72791528701782	8.03969192504883	8.19763851165771	8.50197601318359	8.28089714050293	8.02954578399658	8.27886772155762	7.56044483184814	8.27953052520752	8.08450508117676	8.09408664703369	8.43527126312256	8.61907291412354	8.05030250549316	8.3019847869873	8.11614227294922	7.74705410003662	8.73981761932373	8.02970790863037	8.40546607971191	8.06231880187988	8.09257984161377	8.952467918396	+	NEO_CTRL	14	14	14
HPX	P02790;Q9BS19	Hemopexin	8.81227779388428	9.00328826904297	8.5248498916626	8.44139671325684	8.49066066741943	9.02106475830078	8.81775665283203	9.14556884765625	8.36327362060547	8.84044456481934	8.84242153167725	9.08231830596924	9.03818321228027	9.25693416595459	9.01870059967041	8.82271099090576	8.76766014099121	8.76801586151123	8.23854827880859	8.5801944732666	8.6804084777832	8.82896900177002	8.61095809936523	8.88547420501709	8.66405868530273	8.97579956054688	8.52070617675781	8.82643795013428	9.02176761627197	8.94229125976563	8.93257522583008	8.82664489746094	8.57929229736328	8.86907291412354	8.64717769622803	8.78010845184326	9.2391242980957	8.77896118164063	8.97948932647705	8.82466602325439	8.81575679779053	9.22829723358154	+	NEO_CTRL	32	32	32
C4BPA	P04003;A6PVY5;F2Z2V7	C4b-binding protein alpha chain	7.45412826538086	7.95266151428223	7.45313501358032	7.36737442016602	7.54578924179077	7.97056531906128	7.6395263671875	7.83494806289673	7.12404775619507	7.77539920806885	7.55251026153564	7.91659593582153	7.6912317276001	8.0873556137085	8.23532676696777	7.63770961761475	7.61285781860352	7.14323329925537	7.52492809295654	6.94610834121704	7.4744930267334	7.74918746948242	7.41386938095093	7.57421636581421	7.4001579284668	7.64983129501343	7.2800087928772	7.13039827346802	8.00779056549072	7.63249778747559	7.54902791976929	7.67244863510132	7.44302797317505	7.49201965332031	7.57623767852783	7.40829086303711	7.80278730392456	7.97128534317017	7.90735769271851	7.4171724319458	7.54079246520996	7.68528461456299	+	NEO_CTRL	23	23	23
GBA	P04062;A0A0G2JNZ5;A0A0G2JLB3;A0A0G2JNZ0	Glucosylceramidase	6.9059739112854	6.51881647109985	6.51755237579346	6.51368379592896	6.29215717315674	6.68945074081421	6.40375947952271	6.20601081848145	6.5233302116394	6.398512840271	6.76459455490112	6.85075664520264	6.94199800491333	6.47155570983887	6.26226139068604	6.4487681388855	7.05010890960693	7.16136789321899	6.76463937759399	6.62161254882813	6.31221961975098	6.73712921142578	6.17390537261963	6.48565053939819	6.54580163955688	6.54323577880859	7.00453615188599	6.76700735092163	6.58014917373657	6.69888305664063	6.39586782455444	6.25464487075806	6.72905921936035	6.84015607833862	6.49455785751343	6.34498119354248	5.74735975265503	6.37283849716187	6.39429426193237	6.83690595626831	6.78051900863647	6.55331134796143	+	NEO_CTRL	5	5	5
APOB	P04114;A8MUN2;CON__ENSEMBL:ENSBTAP00000032840	Apolipoprotein B-100;Apolipoprotein B-48	7.63351917266846	7.84587907791138	7.74641609191895	7.78660249710083	7.27119064331055	7.97984886169434	8.07950687408447	8.17204761505127	7.55129146575928	7.65640497207642	7.5514988899231	7.60899639129639	8.05842590332031	8.40495300292969	8.05273246765137	7.969313621521	7.39139366149902	7.24189519882202	7.7074933052063	7.46642255783081	7.64948081970215	7.87826299667358	7.76451253890991	7.6681342124939	7.60613393783569	7.7076210975647	7.33197355270386	7.37635803222656	8.06710815429688	7.83614683151245	7.72062253952026	8.07364463806152	7.89430475234985	7.99441385269165	7.56753206253052	7.42193269729614	7.81157493591309	8.05273246765137	8.22474002838135	7.61937522888184	7.65685510635376	8.44659900665283	+	NEO_CTRL	98	98	98
HRG	P04196	Histidine-rich glycoprotein	7.39001607894897	7.62103080749512	7.27242183685303	6.95263242721558	6.61111783981323	7.77440023422241	6.99728155136108	7.74329042434692	6.89143705368042	7.1584529876709	7.35022878646851	7.62213087081909	7.50657272338867	8.14918804168701	7.86985349655151	7.52177858352661	7.46636343002319	7.4856219291687	7.34576559066772	7.38142204284668	7.04735279083252	7.65999221801758	7.61545562744141	7.52676582336426	7.71581125259399	7.73198318481445	7.15624618530273	7.42484903335571	7.89053821563721	7.78015184402466	7.68741321563721	7.60946655273438	7.75727462768555	7.38692665100098	7.03893804550171	7.05766630172729	7.80966091156006	7.82478952407837	7.97756338119507	7.64076948165894	7.21330499649048	7.72048997879028	+	NEO_CTRL	19	19	19
GAPDH	P04406;E7EUT5	Glyceraldehyde-3-phosphate dehydrogenase	9.33965015411377	9.31939792633057	9.4666748046875	9.45054149627686	9.04020690917969	9.33921241760254	9.21629810333252	9.17429256439209	9.12011337280273	9.3918342590332	9.33399105072021	9.26211833953857	9.27441215515137	9.09937000274658	9.17414665222168	9.24657249450684	9.3675422668457	9.32248783111572	9.36767292022705	9.18982696533203	9.28780174255371	9.30395126342773	9.11889266967773	9.32415866851807	9.28905391693115	9.41333293914795	9.75566864013672	9.57107925415039	9.28112411499023	9.3056526184082	9.44240093231201	9.22315788269043	9.0204029083252	9.52577018737793	9.26911544799805	9.40514183044434	9.16840934753418	9.28786849975586	9.39590263366699	9.29292011260986	9.60266780853271	9.13535499572754	+	NEO_CTRL	35	35	35
SLC25A5	P05141;Q9H0C2	ADP/ATP translocase 2;ADP/ATP translocase 2, N-terminally processed	7.95115756988525	7.49522495269775	7.98543977737427	7.78770112991333	7.86195230484009	7.60000324249268	7.6433539390564	7.59362936019897	8.18943405151367	8.03506946563721	7.89392280578613	7.64875984191895	7.65214967727661	7.33116388320923	7.33821725845337	7.73470401763916	7.74110412597656	7.7326512336731	7.7079701423645	7.84618854522705	7.88650751113892	7.75478410720825	7.90678215026855	7.67817211151123	7.61784934997559	7.74304723739624	7.93005180358887	7.69955158233643	7.60100555419922	7.49824142456055	7.83163928985596	7.7737717628479	7.74593305587769	7.73119354248047	7.8375506401062	7.75144100189209	7.25083446502686	7.67089509963989	7.54135465621948	7.52596426010132	7.66560935974121	7.57873106002808	+	NEO_CTRL	16	16	7
SERPINA7	P05543;CON__Q9TT36	Thyroxine-binding globulin	6.90356206893921	7.0944709777832	6.55896043777466	6.53229570388794	6.74023628234863	6.99832057952881	7.026451587677	7.20101451873779	6.35478067398071	6.9518084526062	6.83987379074097	7.08091497421265	7.19315242767334	7.39976024627686	7.12083721160889	6.79214668273926	6.7520637512207	6.88893747329712	6.60128831863403	6.43219947814941	6.77741241455078	6.95233201980591	6.84348201751709	6.80479335784912	6.67882776260376	7.12303447723389	6.60191869735718	6.90823841094971	7.07173490524292	7.03674840927124	6.92791414260864	7.02978944778442	6.89106321334839	6.9724760055542	6.55478000640869	6.77771663665771	7.31361436843872	6.71513366699219	7.13052654266357	6.77707862854004	6.95230293273926	7.50703239440918	+	NEO_CTRL	9	9	9
S100A6	P06703;R4GN98	Protein S100-A6;Protein S100	8.88520240783691	8.79751682281494	8.81104564666748	9.43031692504883	8.30817985534668	8.72989368438721	9.49937057495117	8.31200790405273	8.79843616485596	9.4252405166626	9.24976062774658	9.25212478637695	9.13972187042236	8.26491260528564	8.96989059448242	9.04637813568115	9.00761985778809	9.01657390594482	9.1213960647583	9.41304779052734	8.72612380981445	8.81326103210449	8.84220314025879	8.64917945861816	8.82008934020996	9.13158702850342	9.15152263641357	8.89413356781006	8.01753425598145	9.08955192565918	9.03450775146484	8.63517189025879	9.26095294952393	9.10836219787598	9.10074996948242	9.00203609466553	8.3026123046875	8.70462226867676	9.01598834991455	9.38886451721191	8.69270610809326	8.03064060211182	+	NEO_CTRL	9	9	9
ENO1	P06733;K7EM90	Alpha-enolase	8.87526988983154	8.98797416687012	9.40903663635254	9.14379501342773	8.74114418029785	9.083251953125	8.95760250091553	8.99170875549316	8.83884239196777	9.12208461761475	9.04324436187744	8.99284076690674	8.89402770996094	8.8582239151001	8.96157264709473	9.08296489715576	9.16286277770996	8.96395778656006	9.2611198425293	9.1378288269043	9.01919937133789	8.98804569244385	8.97292423248291	9.10064601898193	9.06933498382568	9.12548160552979	9.39199352264404	9.31492042541504	9.03181266784668	8.99491500854492	9.21845626831055	8.9716329574585	9.09036350250244	9.15757751464844	8.98681640625	9.05173110961914	8.92779636383057	9.04532337188721	9.08177947998047	8.99357318878174	9.42337703704834	9.07258033752441	+	NEO_CTRL	44	44	40
GPI	P06744;A0A0A0MTS2;K7EQ48;A0A0J9YXP8;A0A0J9YYH3;A0A0J9YX90;K7EPY4;K7EP41;K7ENA0;K7ERC6;K7ELR7;K7ERK8;K7EIL4;K7ESF4;Q8N196	Glucose-6-phosphate isomerase	8.24269008636475	8.22104930877686	8.48385810852051	8.34171104431152	8.22507667541504	8.08536148071289	8.34783744812012	8.30977916717529	8.34032535552979	8.4873218536377	8.2826452255249	8.24647426605225	8.24726104736328	8.23057651519775	8.41188907623291	8.42628383636475	8.44249534606934	8.49337482452393	8.48843765258789	8.62131118774414	8.33565807342529	8.47161483764648	8.36293506622314	8.46740055084229	8.3617467880249	8.43756008148193	8.4527063369751	8.44349765777588	8.2135181427002	8.24807167053223	8.46082305908203	8.32006359100342	8.43593978881836	8.3899097442627	8.29874420166016	8.47709274291992	8.12306690216064	8.26249885559082	8.43966388702393	8.26990985870361	8.55613327026367	8.24770355224609	+	NEO_CTRL	32	32	24
PROS1	P07225;G5E9F8;H7BXT0	Vitamin K-dependent protein S	6.37349414825439	6.62482833862305	6.02713251113892	6.00402927398682	6.33379173278809	6.72826433181763	6.2579345703125	6.57192993164063	6.34853839874268	6.58135795593262	6.04073190689087	6.56524562835693	6.66710710525513	7.09127998352051	7.10632705688477	6.3625955581665	6.53976583480835	5.87741470336914	6.18100166320801	6.22206592559814	6.21628761291504	6.05586910247803	6.43115472793579	6.45996522903442	6.0674352645874	6.43920612335205	6.04828310012817	5.86782073974609	6.72430849075317	6.02086496353149	6.40834188461304	6.55743503570557	6.41197299957275	6.13373041152954	6.09724950790405	6.25667810440063	6.91908836364746	6.19193315505981	6.85001468658447	6.49078702926636	6.37485837936401	6.92817068099976	+	NEO_CTRL	8	8	8
ANXA6	P08133;E5RK69;E7EMC6;E5RFF0;E5RJF5;E5RK63;E5RI05;E5RJR0;E5RIU8;H0YC77	Annexin A6;Annexin	8.61297416687012	8.63768005371094	8.51092052459717	8.6018648147583	8.52509689331055	8.69442081451416	8.53308582305908	8.59337425231934	8.42290115356445	8.52452564239502	8.49468326568604	8.59551811218262	8.63170719146729	8.80058002471924	8.68873977661133	8.57997798919678	8.53597736358643	8.63887882232666	8.48790168762207	8.64304828643799	8.56863594055176	8.73034572601318	8.63065147399902	8.52215766906738	8.82030010223389	8.58376502990723	8.48283100128174	8.57889080047607	8.7350959777832	8.60332870483398	8.57120800018311	8.62985801696777	8.41927814483643	8.68133163452148	8.61174488067627	8.63324642181396	8.845383644104	8.70657253265381	8.63324642181396	8.74285888671875	8.5269079208374	8.6562032699585	+	NEO_CTRL	54	54	54
HSP90AB1	P08238;Q58FF7	Heat shock protein HSP 90-beta	8.71697902679443	8.71052360534668	8.9939432144165	8.83271980285645	8.82221412658691	8.87702560424805	8.770432472229	8.73940658569336	8.88944721221924	8.75899505615234	8.79392337799072	8.81897735595703	8.79100227355957	8.72276592254639	8.71817779541016	8.84577369689941	8.87825202941895	8.82256031036377	9.0152759552002	8.91925048828125	8.86031436920166	8.88792705535889	8.78048992156982	8.80632209777832	8.79140281677246	8.83468151092529	9.11347579956055	8.8927173614502	8.76249122619629	8.88890361785889	8.81316757202148	8.7498140335083	8.87863636016846	8.96956539154053	8.88650226593018	8.95830059051514	8.63589572906494	8.82034587860107	8.7380428314209	8.73680305480957	8.95883655548096	8.84875583648682	+	NEO_CTRL	59	56	36
ACAA1	P09110;C9JDE9;H7C131;H0Y4D4;B4DVF4;F2Z2Q6;F2Z3P7	3-ketoacyl-CoA thiolase, peroxisomal	7.09025812149048	7.21637725830078	6.88097333908081	7.50100469589233	6.9272780418396	7.04434394836426	6.80355262756348	6.63915777206421	7.21677255630493	7.25307130813599	7.32629489898682	7.11431074142456	7.12658596038818	7.00475120544434	6.97839498519897	7.22000360488892	7.21574306488037	7.27395009994507	7.09611034393311	7.52561473846436	7.16298246383667	6.85368585586548	7.09401655197144	7.30440425872803	7.16016817092896	7.39937925338745	7.28690528869629	7.326171875	7.10205602645874	7.05115270614624	7.19312477111816	7.0906457901001	7.66146230697632	7.3123254776001	7.32565927505493	6.78658819198608	6.97956657409668	6.6394567489624	7.01199293136597	6.93740272521973	7.22582578659058	6.12021541595459	+	NEO_CTRL	16	16	16
FBP1	P09467;Q5VZC3	Fructose-1,6-bisphosphatase 1	7.78292369842529	7.54415512084961	7.71977853775024	8.02440357208252	7.52775859832764	7.08425426483154	7.96155881881714	7.38019323348999	7.68874883651733	8.1285285949707	8.41023731231689	8.08756828308105	7.68970823287964	7.48059606552124	7.55412578582764	7.8315372467041	7.68907785415649	7.64500951766968	8.49684619903564	7.99147415161133	7.68553590774536	7.7773904800415	7.88011598587036	7.76457977294922	7.66169929504395	8.08944606781006	8.30625343322754	8.14547634124756	7.5905966758728	7.50765371322632	7.67317771911621	7.80236339569092	7.58783435821533	7.85678911209106	8.13978481292725	7.63812971115112	7.25307130813599	7.39757490158081	7.73407125473022	7.55085182189941	7.53524351119995	7.39541387557983	+	NEO_CTRL	23	23	22
COX6C	P09669	Cytochrome c oxidase subunit 6C	7.03072118759155	6.7171459197998	7.08657360076904	6.98978805541992	6.70789384841919	6.67720508575439	6.90506172180176	6.05771160125732	7.01237297058105	7.01678276062012	7.38637399673462	6.73017644882202	6.80539894104004	6.56800222396851	6.63746976852417	6.66710710525513	6.77967596054077	6.71614551544189	6.72505378723145	7.11247110366821	6.80695295333862	6.64114665985107	6.75675773620605	6.82476329803467	6.75649166107178	6.64342308044434	7.23964977264404	7.25110244750977	6.62151908874512	6.79260873794556	6.63722944259644	6.62987852096558	6.56306552886963	6.72985315322876	6.68400096893311	6.62741708755493	6.61214780807495	6.0489501953125	6.50742387771606	5.726158618927	6.60310125350952	6.57070827484131	+	NEO_CTRL	4	4	4
GAA	P10253;I3L3L3;I3L0S5	Lysosomal alpha-glucosidase;76 kDa lysosomal alpha-glucosidase;70 kDa lysosomal alpha-glucosidase	7.61795377731323	7.52892971038818	7.28019142150879	7.6822624206543	7.47794580459595	7.3848729133606	7.68958425521851	7.43512725830078	7.78716278076172	7.68209981918335	7.69368314743042	7.48900175094604	7.56724977493286	7.40212392807007	7.50734281539917	7.41140079498291	7.48033761978149	7.59778308868408	7.71235513687134	7.50565195083618	7.52327823638916	7.75930500030518	7.35932302474976	7.39373302459717	7.37823438644409	7.77539205551147	7.54704809188843	7.82613325119019	7.30997085571289	7.57745742797852	7.42533874511719	7.60514354705811	7.44635057449341	7.95795202255249	7.57726192474365	7.56525754928589	7.37664985656738	7.30792379379272	7.35385847091675	7.5367226600647	7.48298788070679	7.45683670043945	+	NEO_CTRL	20	20	20
CTSA	X6R5C5;X6R8A1;P10619;Q5JZH0	Carboxypeptidase;Lysosomal protective protein;Lysosomal protective protein 32 kDa chain;Lysosomal protective protein 20 kDa chain	6.92590999603271	7.1771035194397	6.89591407775879	7.281578540802	6.98355865478516	6.98104333877563	6.92752933502197	6.98495483398438	7.08997583389282	6.91376066207886	6.99958276748657	7.24990749359131	6.95221567153931	6.92353916168213	6.96661567687988	7.2184042930603	7.1285285949707	7.03654909133911	7.40829086303711	7.2193751335144	6.88256454467773	7.29684066772461	6.99554300308228	7.02840852737427	7.10727787017822	7.15185976028442	7.31714344024658	7.20682573318481	6.93895483016968	7.19061183929443	7.09569215774536	6.90169811248779	6.93803930282593	7.52274417877197	7.22474002838135	7.28681564331055	6.85560989379883	6.92301082611084	6.95753049850464	6.99202728271484	7.15567016601563	6.92205047607422	+	NEO_CTRL	8	8	8
CLU	P10909;H0YC35;H0YLK8;H0YAS8;E7ERK6;E5RG36;E5RGB0;E5RH61;E5RJZ5;E7ETB4	Clusterin;Clusterin beta chain;Clusterin alpha chain;Clusterin	8.06280708312988	7.88351392745972	7.65574312210083	7.56448841094971	7.94121837615967	7.90208435058594	8.19614887237549	8.27783870697021	7.63007164001465	7.85806798934937	7.84264659881592	7.76544523239136	8.05265522003174	8.04618263244629	7.98932981491089	7.65385866165161	7.94227123260498	7.88437604904175	7.63816976547241	7.58273363113403	7.76426601409912	8.36539459228516	8.09300136566162	7.80128717422485	7.74922609329224	7.80089569091797	7.32592582702637	7.74769163131714	7.85276651382446	7.81211090087891	8.19387531280518	8.17943668365479	7.47222948074341	7.9907341003418	7.89457082748413	7.98679399490356	7.87007617950439	7.70638465881348	7.88017320632935	7.77002668380737	7.80129384994507	8.44186782836914	+	NEO_CTRL	17	17	17
UMPS	P11172;E9PFD2;F2Z3P2;F2Z303;F8WDG4	Uridine 5-monophosphate synthase;Orotate phosphoribosyltransferase;Orotidine 5-phosphate decarboxylase	6.75041580200195	6.60668230056763	6.73028135299683	6.78146076202393	6.15572452545166	6.55166959762573	6.59917306900024	6.14667177200317	6.44715785980225	6.61921882629395	6.77872276306152	6.72870254516602	6.77651977539063	6.12613439559937	6.47239065170288	6.71246433258057	6.64675664901733	6.69215059280396	6.83298778533936	6.84468221664429	6.67628192901611	5.93697547912598	5.97311449050903	6.76413106918335	6.61788082122803	6.53954029083252	7.08486223220825	6.80598974227905	6.50630187988281	6.70988035202026	6.81922817230225	6.51601934432983	6.78416776657104	6.72965860366821	6.62372446060181	6.75744152069092	6.81322050094604	6.74465274810791	6.15634918212891	6.63277101516724	6.79816007614136	5.99838495254517	+	NEO_CTRL	6	6	6
ADH5	P11766;H0YAG8;D6RFE4;D6R9G2;D6RAY0	Alcohol dehydrogenase class-3	7.84480619430542	7.80879831314087	7.80290365219116	7.75838184356689	7.81195020675659	7.96127414703369	8.09579658508301	8.05591297149658	7.82995939254761	7.91787815093994	7.66528987884521	7.84369993209839	8.00685119628906	8.2274751663208	7.94183921813965	8.02686023712158	7.80007743835449	7.85978651046753	7.82660579681396	7.98417186737061	8.09053993225098	8.13640308380127	8.11035442352295	7.91868543624878	7.94157123565674	8.1636381149292	7.85679531097412	8.06918716430664	7.9353461265564	7.98180961608887	8.06209278106689	8.08586120605469	7.90491580963135	8.17565631866455	7.96159648895264	8.0294246673584	8.20822620391846	7.85933637619019	7.91775751113892	8.10937595367432	7.95084190368652	8.27346420288086	+	NEO_CTRL	20	20	20
CKMT1A;CKMT1B	P12532;F8WCN3;C9JSQ1;C9J995;C9J8F6;C9J6W7;C9JT96;C9JJX8;P17540	Creatine kinase U-type, mitochondrial	7.42416286468506	5.98751831054688	7.69664478302002	7.64794015884399	6.42235517501831	6.4336256980896	7.31626415252686	6.27548456192017	6.86191654205322	7.5383095741272	7.92205047607422	7.59677314758301	7.11809921264648	5.73640489578247	6.79573392868042	7.63020420074463	7.58472681045532	7.61433839797974	7.02518272399902	7.56635475158691	7.53600263595581	7.21850919723511	7.40036535263062	7.80232906341553	6.16098594665527	6.76680660247803	6.95808124542236	7.52052307128906	5.78079557418823	7.4536395072937	7.3798131942749	6.61660146713257	7.69820499420166	7.08378934860229	7.61485481262207	7.05986642837524	5.8950309753418	6.90024137496948	6.92159795761108	7.11806631088257	8.03538990020752	6.48889636993408	+	NEO_CTRL	16	16	16
IFI30	P13284	Gamma-interferon-inducible lysosomal thiol reductase	7.40734004974365	7.65984964370728	7.20921993255615	7.98688793182373	6.3361611366272	6.99253129959106	7.19777679443359	6.21577835083008	7.28293895721436	7.93054676055908	8.10472583770752	7.60554218292236	7.40029621124268	6.86694860458374	7.41662406921387	7.37467527389526	7.83972311019897	7.4884238243103	8.07693195343018	7.54002904891968	6.84361886978149	7.4840292930603	6.76098775863647	7.26066732406616	7.46788930892944	7.48652982711792	7.98427534103394	7.55940389633179	7.49871015548706	7.62046909332275	7.65380096435547	7.28470134735107	7.07456064224243	7.73440790176392	7.56939744949341	7.57785940170288	7.15265512466431	7.42173528671265	7.69821357727051	7.7103796005249	7.0557222366333	6.81665897369385	+	NEO_CTRL	5	5	5
C6	P13671;C9JC72	Complement component C6	6.88069915771484	7.20458126068115	6.70925283432007	6.51255083084106	6.9370059967041	7.22289848327637	6.92434644699097	7.05918455123901	6.41419172286987	6.88852787017822	6.72016763687134	7.11885976791382	7.18627786636353	7.44180488586426	7.20999717712402	6.89419984817505	7.01317453384399	6.94507932662964	6.80027008056641	6.68810844421387	6.70615434646606	6.89452648162842	6.67255973815918	6.93549203872681	6.84762811660767	7.0869288444519	6.71628713607788	6.82670307159424	7.14210796356201	7.12401485443115	7.10407733917236	6.82098245620728	6.91011714935303	6.78712034225464	6.59204339981079	6.81451416015625	7.19181394577026	7.09387683868408	7.25990438461304	6.81670522689819	6.97332668304443	7.01957321166992	+	NEO_CTRL	18	18	18
P4HA1	P13674	Prolyl 4-hydroxylase subunit alpha-1	7.14016246795654	7.64739274978638	7.53099346160889	7.45117235183716	6.76492309570313	7.39936208724976	6.99426889419556	6.82573127746582	6.6845850944519	7.5097131729126	7.05994176864624	7.37084627151489	7.17160940170288	7.33986854553223	7.21245384216309	7.25319242477417	7.49886178970337	7.31011962890625	7.37719678878784	7.06610202789307	7.24755573272705	6.76885986328125	7.0989203453064	7.48756265640259	7.25823020935059	7.4292516708374	7.85943269729614	7.66513967514038	7.1362133026123	7.01845073699951	7.52923774719238	7.25297451019287	7.63603639602661	7.58641862869263	7.25336217880249	7.46013069152832	7.24900245666504	7.37160348892212	7.65711307525635	7.21690464019775	7.63430595397949	6.82533502578735	+	NEO_CTRL	22	22	22
JUP	P14923;C9JTX4;C9J826;C9JK18;C9JKY1;C9JPI2;K7ERP3	Junction plakoglobin	7.60847234725952	6.49720621109009	7.68256044387817	7.51086664199829	6.92790412902832	7.31741571426392	7.37119722366333	7.02354049682617	7.53012275695801	7.43904829025269	7.58592319488525	7.5990309715271	7.24642467498779	6.19236469268799	6.93484163284302	7.65660619735718	7.22963047027588	7.34419584274292	7.70855665206909	7.92528104782104	7.64475345611572	7.41299772262573	7.14138698577881	7.40677833557129	6.46001052856445	7.6130485534668	7.983811378479	7.74961280822754	6.35055828094482	7.42054986953735	7.57015752792358	7.20273351669312	7.47444915771484	7.84483098983765	7.33783864974976	7.77761507034302	6.36780309677124	7.53623008728027	7.15087938308716	7.68883800506592	7.50044250488281	6.98094367980957	+	NEO_CTRL	30	30	26
NQO1	P15559;B4DLR8;H3BNV2;H3BRK3	NAD(P)H dehydrogenase [quinone] 1	7.76245355606079	6.86815071105957	7.69918727874756	7.86970663070679	6.07451009750366	6.5475287437439	6.58572006225586	6.53212404251099	6.64141464233398	7.04229974746704	7.72068023681641	7.35818243026733	7.335036277771	5.90197467803955	7.24934530258179	7.52711391448975	7.30608177185059	7.84825086593628	7.55651950836182	8.38190937042236	7.21989870071411	6.52211809158325	7.49483633041382	6.1091194152832	6.73870944976807	7.26472330093384	7.41932773590088	7.10267400741577	5.92753458023071	7.60390186309814	6.5636944770813	5.9456148147583	6.53257608413696	6.84970188140869	7.1860237121582	6.76445245742798	6.30200624465942	7.52081108093262	6.74030733108521	7.81164884567261	7.66064739227295	6.7880973815918	+	NEO_CTRL	16	16	16
DSP	P15924	Desmoplakin	7.7151255607605	6.72802877426147	7.54331064224243	7.43102598190308	7.74063110351563	6.82898187637329	7.75127124786377	7.39127063751221	8.00130081176758	7.70438241958618	7.58041191101074	7.80304050445557	7.41345071792603	5.67315006256104	6.8106894493103	7.75469207763672	7.46298170089722	7.334312915802	7.79143810272217	7.87308216094971	7.86263227462769	7.72119188308716	7.34496164321899	7.47527885437012	5.8578782081604	7.92089509963989	8.1143102645874	7.68038082122803	6.13573884963989	7.31105422973633	7.69326066970825	7.40153837203979	8.01266860961914	7.98708057403564	7.46085262298584	7.99070262908936	6.10446786880493	7.38779878616333	6.75515794754028	7.67370271682739	7.43870067596436	7.69810914993286	+	NEO_CTRL	80	80	80
ITGB4	P16144;J3QRK0;J3QQL2	Integrin beta-4	6.49672222137451	5.99511528015137	6.90445041656494	6.78317451477051	6.12671804428101	5.77741384506226	6.38181591033936	6.24738168716431	6.37882947921753	6.32224416732788	6.08310842514038	6.36992073059082	6.67849111557007	5.84104585647583	5.85813808441162	6.33045434951782	6.64860582351685	6.70161104202271	6.93925476074219	6.65306758880615	6.16437387466431	5.97013998031616	5.82379579544067	6.69306707382202	6.16395950317383	6.22132396697998	7.69633007049561	6.92801141738892	6.02986431121826	6.60009050369263	7.00065088272095	6.38628673553467	7.1918420791626	5.85538911819458	6.60266780853271	6.29121351242065	6.06281900405884	5.8782787322998	6.111647605896	6.63601636886597	7.15247201919556	6.35106945037842	+	NEO_CTRL	24	24	24
TCP1	P17987;E7EQR6;E7ERF2;F5H282;F5GZ03;F5H136;F5H676;F5H726;F5GZI8;F5GYL4;F5H7Y1	T-complex protein 1 subunit alpha	7.8197546005249	7.73353433609009	8.01363754272461	7.90964698791504	7.89586973190308	7.81667184829712	7.84949922561646	7.87440633773804	7.90566110610962	7.82521200180054	7.8148136138916	7.78704214096069	7.76478099822998	7.76015853881836	7.66738748550415	7.8491735458374	7.77133750915527	7.85749530792236	7.8710823059082	7.85596704483032	7.8045482635498	7.99617004394531	7.82647657394409	7.80709505081177	7.7581090927124	7.87968063354492	8.01986408233643	7.92996025085449	7.8563060760498	7.78375339508057	7.80804204940796	7.79375553131104	7.90990877151489	7.98486471176147	7.83094120025635	7.86105632781982	7.77849149703979	7.76731157302856	7.73866939544678	7.74601888656616	7.85390520095825	7.85284566879272	+	NEO_CTRL	34	34	34
PGAM1	P18669;P15259;Q8N0Y7	Phosphoglycerate mutase 1	8.35566234588623	8.4089183807373	8.44858264923096	8.51153564453125	8.17181396484375	8.24667072296143	8.43121910095215	8.16250419616699	8.28207778930664	8.50134658813477	8.40160751342773	8.38580322265625	8.28836059570313	8.33865547180176	8.38194465637207	8.30436134338379	8.4263162612915	8.34558963775635	8.53918933868408	8.42558288574219	8.35690498352051	8.45998001098633	8.24566078186035	8.34409713745117	8.47821998596191	8.53048133850098	8.50785541534424	8.48495388031006	8.36419486999512	8.30087757110596	8.41229248046875	8.3447847366333	8.43005847930908	8.48575019836426	8.36108493804932	8.44040489196777	8.288405418396	8.40548324584961	8.49930191040039	8.30728244781494	8.37200927734375	8.15651893615723	+	NEO_CTRL	25	25	25
HK1	P19367;B1AR63;B1AR62;B1AR61	Hexokinase-1	7.35926628112793	7.35888624191284	7.57782506942749	7.60747623443604	7.1576681137085	7.1050329208374	7.31058692932129	7.30530834197998	7.3203125	7.56120872497559	7.53933954238892	7.38615989685059	7.31022596359253	7.0401668548584	7.21579599380493	7.49245309829712	7.67760705947876	7.45548439025879	7.75788927078247	7.62971544265747	7.62109327316284	7.11411046981812	7.38722944259644	7.49457216262817	7.47130632400513	7.4279727935791	7.95133256912231	7.69091320037842	7.52930212020874	7.53184938430786	7.48172903060913	7.18295669555664	7.66423749923706	7.67634582519531	7.47762775421143	7.60049390792847	6.99213361740112	7.51514482498169	7.47933053970337	7.43247222900391	7.39833927154541	6.78818941116333	+	NEO_CTRL	30	30	27
VDAC1	P21796;C9JI87	Voltage-dependent anion-selective channel protein 1	8.19108772277832	7.69539403915405	8.17799758911133	8.11330795288086	7.9659161567688	7.83538627624512	8.006422996521	8.08113098144531	8.19986438751221	8.18985557556152	8.31262111663818	8.15399742126465	8.19920635223389	7.72651529312134	7.76261854171753	8.1020565032959	8.15253257751465	8.07059192657471	8.13795471191406	8.43088054656982	8.13564109802246	8.09520435333252	8.09732627868652	8.23070430755615	7.82266473770142	8.28760051727295	8.39042282104492	8.29232215881348	7.71976184844971	7.97887420654297	7.95237112045288	7.92894840240479	8.22924613952637	8.22798919677734	8.0792179107666	8.28214645385742	7.65400314331055	7.84972047805786	7.87444114685059	8.24144649505615	8.22629070281982	8.16861534118652	+	NEO_CTRL	24	24	24
GART	P22102;F8WD69;C9JBJ1;C9JTV6;C9JZG2;C9JKQ7;H7C366;A0A140TA71	Trifunctional purine biosynthetic protein adenosine-3;Phosphoribosylamine--glycine ligase;Phosphoribosylformylglycinamidine cyclo-ligase;Phosphoribosylglycinamide formyltransferase	7.39856481552124	7.27863931655884	7.58509969711304	7.55806016921997	7.28992319107056	7.3618221282959	7.28019142150879	7.20330476760864	7.42727518081665	7.29172372817993	7.43490409851074	7.2273211479187	7.37230443954468	7.17362308502197	7.10040521621704	7.36606788635254	7.3617091178894	7.24750661849976	7.33061647415161	7.50881242752075	7.31192350387573	7.41747188568115	7.34425449371338	7.32791042327881	7.28976726531982	7.23954963684082	7.68303823471069	7.53378486633301	7.36769151687622	7.25248908996582	7.43051052093506	7.25488615036011	7.49777269363403	7.46440029144287	7.33835697174072	7.32980442047119	7.20344066619873	7.13401746749878	7.21629810333252	7.2985258102417	7.373610496521	7.12898063659668	+	NEO_CTRL	23	23	23
SCP2	P22307;H0YF61;E9PLD1;H0YCB0;H0YD06	Non-specific lipid-transfer protein	7.3073034286499	7.32058238983154	7.29629230499268	7.54010391235352	7.37473011016846	7.45783662796021	7.32825708389282	7.30580282211304	7.47475528717041	7.52704954147339	7.37080907821655	7.56505632400513	7.3843355178833	7.2465968132019	7.23070430755615	7.51517152786255	7.55165719985962	7.45484495162964	7.60575723648071	7.75849533081055	7.53891277313232	7.50163412094116	7.22708940505981	7.52413654327393	7.33663988113403	7.73185443878174	7.56903409957886	7.72989320755005	7.19648027420044	7.34672451019287	7.47572946548462	7.25027370452881	7.52334308624268	7.56316041946411	7.3715295791626	7.44334125518799	7.17739200592041	7.41010189056396	7.46362447738647	7.50710010528564	7.67339897155762	7.1713752746582	+	NEO_CTRL	16	16	16
HNRNPA2B1	P22626;A0A087WUI2	Heterogeneous nuclear ribonucleoproteins A2/B1	8.54939556121826	8.43708419799805	8.62713050842285	8.55171871185303	8.50937747955322	8.47061634063721	8.57733058929443	8.35011196136475	8.58012676239014	8.50870513916016	8.56801414489746	8.45379257202148	8.43493556976318	8.34348773956299	8.29054641723633	8.45592594146729	8.49699878692627	8.43402576446533	8.54666614532471	8.63603591918945	8.4527063369751	8.63157558441162	8.47562789916992	8.41519069671631	8.50761318206787	8.50635623931885	8.58823776245117	8.49515533447266	8.5333776473999	8.46377372741699	8.46948337554932	8.42605590820313	8.37460136413574	8.48495388031006	8.53531932830811	8.51674652099609	8.24052429199219	8.40086555480957	8.3123254776001	8.41998863220215	8.47533702850342	8.53144073486328	+	NEO_CTRL	36	36	36
UQCRC2	P22695;H3BRG4;H3BSJ9;H3BP04;H3BUE4;H3BUI9;A0A087WVZ4	Cytochrome b-c1 complex subunit 2, mitochondrial	7.68365907669067	7.40255355834961	7.62114524841309	7.50552988052368	7.61898899078369	7.43980598449707	7.62562131881714	7.25406455993652	7.96002817153931	7.53207874298096	7.83773374557495	7.51768398284912	7.66639614105225	7.41368532180786	7.39844369888306	7.62778568267822	7.66204929351807	7.6497631072998	7.57313871383667	7.79387426376343	7.77051305770874	7.69812679290771	7.57068300247192	7.62635040283203	7.62945032119751	7.64220714569092	7.75497484207153	7.80867004394531	7.53071165084839	7.60134267807007	7.60065698623657	7.50447082519531	7.77112436294556	7.66664886474609	7.5358510017395	7.61078786849976	7.42857217788696	7.54131698608398	7.46663045883179	7.49530839920044	7.58562994003296	7.27088832855225	+	NEO_CTRL	16	16	16
ITGA6	P23229;H7BZ97;C9JXX7	Integrin alpha-6;Integrin alpha-6 heavy chain;Integrin alpha-6 light chain;Processed integrin alpha-6	6.80802869796753	5.73305940628052	7.11823177337646	7.02325248718262	6.2513108253479	5.78492736816406	6.03880739212036	6.41425132751465	6.78060722351074	7.05850172042847	6.16824007034302	6.93056678771973	7.02432155609131	5.82789182662964	6.65113258361816	6.92728805541992	6.66963291168213	6.6567497253418	7.21513509750366	6.89718723297119	6.2950439453125	6.22992134094238	5.84846878051758	6.77442216873169	6.33604192733765	6.72646617889404	7.49049234390259	7.24099826812744	6.10492753982544	6.94567537307739	7.09219408035278	5.94408941268921	6.98297643661499	6.14560413360596	6.71222019195557	7.02015399932861	6.15149974822998	7.0755467414856	5.9726767539978	6.69454383850098	6.98990345001221	6.41304492950439	+	NEO_CTRL	14	14	14
RPS12	P25398	40S ribosomal protein S12	7.9874963760376	7.91362333297729	8.13589572906494	7.97304487228394	7.76931810379028	7.98470735549927	7.97442865371704	7.41400337219238	8.21947956085205	7.99023246765137	7.97006320953369	7.78778648376465	7.85868740081787	7.74835062026978	7.59549617767334	7.78400373458862	7.8036003112793	7.78271627426147	7.76966524124146	7.72877550125122	7.76063346862793	7.82090377807617	7.758131980896	7.60732650756836	7.82945156097412	7.79136800765991	7.77448797225952	7.7903413772583	7.70349788665771	7.69068336486816	7.82671594619751	7.80022192001343	7.74376821517944	7.91255664825439	7.70153331756592	7.77038049697876	7.62366247177124	7.838219165802	7.71311235427856	7.67109870910645	7.7354474067688	7.21306610107422	+	NEO_CTRL	13	13	13
DNAJB1	P25685;M0R080;M0QYT3;M0QXK0;M0R1D6;M0QZD0;M0R128;A0A1B0GX60	DnaJ homolog subfamily B member 1	6.87933111190796	6.66801309585571	6.57001733779907	7.09328174591064	6.94574403762817	6.43239212036133	7.15676116943359	6.78633260726929	7.00923824310303	6.84545135498047	6.82959985733032	6.78721237182617	6.80805540084839	6.63753986358643	6.74990606307983	6.88267803192139	6.71950531005859	6.63591575622559	6.95382738113403	6.95469093322754	6.64520597457886	6.86414909362793	6.77831792831421	6.65491724014282	6.62395191192627	6.94518804550171	7.11660766601563	7.02238702774048	6.45256853103638	6.62636089324951	6.75170993804932	6.65697908401489	6.88541221618652	6.91022396087646	6.75001430511475	6.98618030548096	6.5830397605896	6.66823673248291	6.64788150787354	6.76201820373535	7.12956094741821	6.71359968185425	+	NEO_CTRL	9	9	8
PSMA1	P25786;F5GX11;B4DEV8	Proteasome subunit alpha type-1	7.73313283920288	7.5413293838501	7.67574167251587	7.78951025009155	7.67305755615234	7.7077488899231	7.59349632263184	7.41712284088135	7.82398891448975	7.58164262771606	7.76501274108887	7.62517881393433	7.63203191757202	7.54096746444702	7.53868675231934	7.62533283233643	7.75895738601685	7.63489007949829	7.74552774429321	7.72061395645142	7.65712261199951	7.66910314559937	7.60735845565796	7.57200002670288	7.71992778778076	7.57262754440308	7.89135360717773	7.73873281478882	7.65608882904053	7.65430164337158	7.65146207809448	7.54976320266724	7.59959936141968	7.77475786209106	7.66999530792236	7.75694799423218	7.52865982055664	7.55631446838379	7.68266820907593	7.65939331054688	7.61330270767212	7.43555784225464	+	NEO_CTRL	18	18	18
PTBP1	P26599;A0A0U1RRM4;A6NLN1;A0A0D9SF20;K7EKJ7;K7ES59;A0A087WU68;K7EK45;A0A087WUW5;K7ELW5	Polypyrimidine tract-binding protein 1	8.12684535980225	7.93825435638428	8.01477241516113	8.00552368164063	8.08994007110596	7.93021535873413	8.03406715393066	7.85184526443481	8.14238929748535	7.98030805587769	7.96766948699951	8.15381526947021	8.03877925872803	7.93634271621704	7.87964630126953	8.08418273925781	8.08905696868896	8.14900302886963	8.11919021606445	8.27381134033203	8.01665687561035	8.16133785247803	7.95032596588135	8.04641723632813	8.03988933563232	8.14301490783691	8.38648128509521	8.213942527771	8.07693195343018	8.14345169067383	8.15048027038574	8.02349948883057	8.13846015930176	8.21735191345215	7.99374485015869	8.12077140808105	7.95082235336304	7.96850156784058	7.94628047943115	8.04715824127197	7.99031209945679	7.8513011932373	+	NEO_CTRL	23	23	20
PON1	P27169;F8WF42	Serum paraoxonase/arylesterase 1	6.04117012023926	7.03925561904907	6.63815975189209	5.88183259963989	6.46194553375244	6.63846921920776	6.1841778755188	6.27840566635132	6.2818603515625	6.01500988006592	6.60639190673828	6.52058839797974	7.01380586624146	7.39602470397949	6.75820016860962	6.6196460723877	6.50116872787476	6.60884666442871	6.52143907546997	6.54509687423706	6.77026987075806	6.4884238243103	6.87229633331299	6.59044075012207	6.41217470169067	6.50665378570557	6.24944305419922	5.80488681793213	7.2135443687439	6.7421669960022	6.90859746932983	6.61219024658203	6.58136940002441	6.32908868789673	5.8804407119751	6.34009504318237	6.98098468780518	6.78611946105957	6.71006679534912	6.65686464309692	6.64917898178101	6.74124622344971	+	NEO_CTRL	9	9	9
GSTM2	P28161;E9PHN6;F6XZQ7;E9PHN7;E9PLF1;E9PGV1	Glutathione S-transferase Mu 2	7.19069576263428	6.96616983413696	7.02501916885376	6.88556480407715	7.37509632110596	6.90289974212646	7.81773042678833	7.78143930435181	7.05899524688721	7.10693836212158	6.91711139678955	7.28427267074585	7.44825792312622	7.43507957458496	7.46560573577881	7.32112169265747	7.21992492675781	7.39095258712769	7.05751419067383	7.30259084701538	7.38221502304077	7.77957487106323	7.24954080581665	7.33257961273193	7.44543313980103	7.22683191299438	6.90015411376953	6.91980981826782	6.93308734893799	7.3617844581604	7.29342889785767	7.35422372817993	7.12296915054321	7.49781370162964	7.05499601364136	7.06382083892822	7.22018671035767	7.31571865081787	6.97708320617676	7.42412996292114	7.0031156539917	7.46643733978271	+	NEO_CTRL	12	11	7
PTPN6	P29350;F5H0N8;F5H5H9;F5H1Z8;F5GY79;F5H1V7;F5H4Z1;F5GXD4;U3KQS1	Tyrosine-protein phosphatase non-receptor type 6	7.04739189147949	7.15445423126221	7.16669654846191	7.27531147003174	6.9298734664917	6.02678346633911	6.24089860916138	6.50246143341064	6.97256851196289	6.91101360321045	7.05979061126709	6.99679183959961	7.06047105789185	6.83737993240356	6.65064764022827	7.11991548538208	7.28210067749023	7.03806352615356	7.43507957458496	7.11717176437378	6.90310621261597	6.85924053192139	6.88435935974121	6.78106546401978	7.3293571472168	7.11938810348511	7.41649055480957	7.02730894088745	7.54729461669922	6.97655153274536	6.84698629379272	6.98345041275024	6.62816429138184	7.05292463302612	7.24204444885254	6.86412525177002	6.91257810592651	6.72851610183716	6.77685356140137	7.00872802734375	6.86861515045166	6.54618453979492	+	NEO_CTRL	15	15	15
BLVRB	P30043;M0R192;M0QZL1	Flavin reductase (NADPH)	7.71479892730713	7.31407785415649	7.46301174163818	7.5268816947937	7.37235975265503	7.51892185211182	8.07852935791016	7.84233474731445	7.50235891342163	7.53105735778809	7.54776239395142	7.3707537651062	7.64863300323486	7.99765729904175	7.74820375442505	7.84957313537598	7.58280181884766	8.14426231384277	7.50164794921875	7.52707529067993	7.75385856628418	7.63150453567505	8.10181617736816	7.94660472869873	7.52249622344971	7.63616704940796	7.43909597396851	7.5603609085083	7.59973049163818	7.58907794952393	7.77651977539063	7.87097120285034	7.73378276824951	7.97986698150635	7.7052903175354	7.52075862884521	7.80943155288696	7.56545829772949	8.06423282623291	7.80553483963013	7.58635091781616	7.77609062194824	+	NEO_CTRL	12	12	12
PEBP1	P30086	Phosphatidylethanolamine-binding protein 1;Hippocampal cholinergic neurostimulating peptide	8.66548728942871	8.42255687713623	8.39013957977295	8.17874717712402	8.92037391662598	8.54236507415771	8.71414566040039	9.07794857025146	8.67881870269775	8.64060020446777	8.43547821044922	8.56085109710693	8.65005493164063	8.68665409088135	8.6756591796875	8.54846286773682	8.43923759460449	8.61502361297607	8.48718070983887	8.50688362121582	8.69122314453125	8.613694190979	8.88176727294922	8.58630561828613	8.31369876861572	8.7393741607666	8.33211517333984	8.55270481109619	8.53630542755127	8.54948139190674	8.65873622894287	8.90119171142578	8.54056739807129	8.69606781005859	8.65054035186768	8.45607757568359	8.64598178863525	8.5119104385376	8.52962303161621	8.57753753662109	8.41483974456787	9.07335186004639	+	NEO_CTRL	18	18	18
ADSS	P30520	Adenylosuccinate synthetase isozyme 2	6.8471531867981	6.91936588287354	7.21176099777222	7.20126056671143	6.4607949256897	7.12522077560425	6.01439094543457	6.19169187545776	6.9008092880249	6.84304571151733	6.99549055099487	6.78261613845825	6.92783737182617	5.83383655548096	6.32955265045166	6.93210315704346	6.9916467666626	6.74340009689331	7.00902557373047	6.93151378631592	6.8730936050415	6.80947875976563	6.93187475204468	6.9954686164856	6.89416646957397	6.86842679977417	7.31483602523804	7.1233286857605	6.76942157745361	7.03051853179932	6.94021272659302	5.81634759902954	6.95299577713013	6.98975229263306	6.87419748306274	6.93671464920044	6.11762046813965	6.92358064651489	6.73881244659424	6.83443975448608	7.10366678237915	6.37158966064453	+	NEO_CTRL	8	8	8
SERPINB1	P30740	Leukocyte elastase inhibitor	8.20060443878174	7.98522424697876	8.26995658874512	8.20074081420898	8.52710151672363	7.86391162872314	8.06610202789307	8.35073280334473	8.31510925292969	8.18454933166504	8.04162979125977	8.09736156463623	7.9897346496582	7.81471347808838	7.78874111175537	8.03470897674561	8.00268459320068	7.97584962844849	8.32473468780518	8.09833240509033	7.98847436904907	8.07838439941406	8.04809188842773	8.08170700073242	7.97966194152832	8.15265560150146	8.4669713973999	8.28811550140381	7.89624500274658	8.01127433776855	8.16441249847412	8.06408309936523	8.07809448242188	8.19125556945801	8.16530323028564	8.18585395812988	7.76680660247803	7.99677419662476	7.87961769104004	7.99364805221558	8.31768703460693	8.2974100112915	+	NEO_CTRL	28	28	27
SDHA	P31040;D6RFM5;A0A087X1I3;H0Y8X1	Succinate dehydrogenase [ubiquinone] flavoprotein subunit, mitochondrial	7.46196365356445	7.19785928726196	7.37030935287476	7.41629076004028	7.46046161651611	7.07338857650757	7.18673038482666	7.15636730194092	7.52945613861084	7.33861589431763	7.55707406997681	7.32917404174805	7.31854343414307	7.12671566009521	7.19986486434937	7.33280181884766	7.42270469665527	7.3501124382019	7.32399415969849	7.54930973052979	7.56232833862305	7.22190952301025	7.15378427505493	7.41074371337891	7.26580810546875	7.26495933532715	7.49232721328735	7.56363534927368	7.29942035675049	7.36845445632935	7.46320581436157	7.26009511947632	7.47385168075562	7.42249155044556	7.21311902999878	7.42170238494873	7.0927906036377	7.20447254180908	7.25813436508179	7.53913879394531	7.33225679397583	7.10061168670654	+	NEO_CTRL	16	16	16
SFN	P31947	14-3-3 protein sigma	7.64641332626343	7.62491083145142	7.68121385574341	8.09173774719238	7.41442155838013	7.34427452087402	7.4308648109436	6.21220588684082	7.7813458442688	7.50672149658203	7.81907653808594	7.60312271118164	7.53761768341064	6.20763969421387	7.59883403778076	7.80251359939575	8.00804615020752	7.62020874023438	8.01990509033203	8.02329349517822	7.61018085479736	7.34558916091919	7.53167057037354	7.80535793304443	7.2915244102478	7.83691263198853	8.12300205230713	7.54557943344116	6.10247898101807	7.84112167358398	7.70008897781372	7.29466438293457	8.16693305969238	7.50618028640747	7.64043188095093	7.88225126266479	7.18701267242432	7.79289579391479	7.75202560424805	7.89087343215942	7.93086767196655	5.94913148880005	+	NEO_CTRL	25	22	22
S100A11	P31949	Protein S100-A11;Protein S100-A11, N-terminally processed	8.57405471801758	8.58773326873779	8.58624935150146	8.90866756439209	7.5963773727417	8.43874835968018	8.19970035552979	7.45780611038208	7.83177375793457	8.57651424407959	8.81152153015137	8.60040664672852	8.56806087493896	8.22367763519287	8.48498249053955	8.610032081604	8.76905918121338	8.81248569488525	8.78965854644775	8.7614164352417	8.56864738464355	8.13595867156982	8.40710163116455	8.66500854492188	8.55041217803955	8.57204627990723	9.03221607208252	8.85375881195068	8.31731128692627	8.74572277069092	8.73450374603271	8.22775840759277	8.82937431335449	8.72784233093262	8.42318058013916	8.37483978271484	8.30194091796875	8.56788444519043	8.5438814163208	8.76438522338867	8.68142223358154	6.80214405059814	+	NEO_CTRL	10	10	10
PRDX2	P32119;A6NIW5	Peroxiredoxin-2	8.08799457550049	8.00212287902832	8.16648960113525	7.91817712783813	8.43977451324463	7.91997718811035	8.35214424133301	8.54770088195801	8.16244506835938	8.10267353057861	8.073974609375	7.95819091796875	8.03619003295898	8.38690853118896	8.09356212615967	8.40767955780029	8.16456127166748	8.27091121673584	8.10910606384277	8.30336856842041	8.22701168060303	8.34943294525146	8.45131015777588	8.48800086975098	8.22582626342773	8.17134571075439	8.15008068084717	8.23487186431885	8.24758052825928	8.14385795593262	8.49001502990723	8.44658374786377	8.23869800567627	8.40800285339355	8.14438724517822	7.98088455200195	8.29686260223389	8.20057678222656	8.73988819122314	8.18656063079834	8.33465480804443	8.5519380569458	+	NEO_CTRL	20	19	19
CDA	P32320	Cytidine deaminase	6.11710929870605	5.84782266616821	7.38223314285278	7.25000524520874	6.15390539169312	6.15630340576172	6.17298412322998	6.17036771774292	6.67488861083984	7.24236726760864	6.6287055015564	6.56474876403809	6.11542415618896	5.69879722595215	5.97218227386475	6.99404001235962	6.97954845428467	6.3122410774231	7.41256141662598	6.49505853652954	6.14448022842407	6.56860065460205	5.97624158859253	6.60868644714355	6.54751634597778	7.53192567825317	7.79816007614136	7.30918264389038	6.01998996734619	6.63757991790771	5.80419301986694	5.93930053710938	6.63176822662354	5.92215156555176	6.95376920700073	7.05899524688721	5.9146556854248	7.06239414215088	6.31470489501953	6.91848659515381	6.65427303314209	6.4356837272644	+	NEO_CTRL	5	5	5
GBP2	P32456	Interferon-induced guanylate-binding protein 2	6.11320781707764	6.28196477890015	6.43261671066284	6.30935335159302	5.96186685562134	6.26178598403931	6.19554328918457	6.18519449234009	6.20086240768433	6.252610206604	6.29141330718994	6.20661020278931	5.94547176361084	6.2573184967041	5.569655418396	6.32481718063354	6.33441352844238	6.33096122741699	6.7726001739502	6.70390176773071	6.38465785980225	6.27468872070313	6.05215454101563	5.84149980545044	6.40136623382568	6.24241733551025	6.83982372283936	6.63462829589844	6.52932786941528	6.22383308410645	6.23530101776123	5.96341180801392	6.3414740562439	6.46605157852173	6.34603977203369	5.94195413589478	6.24883127212524	6.4783935546875	5.67086982727051	6.31200790405273	6.42132425308228	6.33946418762207	+	NEO_CTRL	7	5	5
KIF5B	P33176;Q12840;J3KNA1	Kinesin-1 heavy chain	7.47899913787842	7.41386938095093	7.3872652053833	7.58623838424683	7.45542335510254	7.30356311798096	7.51984119415283	7.14166927337646	7.44473171234131	7.45724582672119	7.45903062820435	7.49260663986206	7.31527757644653	7.24858617782593	7.41087818145752	7.43746519088745	7.41990613937378	7.46996927261353	7.51650905609131	7.509605884552	7.50157976150513	7.51493263244629	7.35106134414673	7.47355985641479	7.37763404846191	7.56960773468018	7.68059825897217	7.56229305267334	7.29030179977417	7.49358367919922	7.38458633422852	7.33901405334473	7.48172903060913	7.64736318588257	7.44645929336548	7.67315912246704	7.29771661758423	7.47947454452515	7.36967945098877	7.47728061676025	7.4513258934021	7.55414962768555	+	NEO_CTRL	35	35	28
DUT	P33316;H0YMP1;A0A0C4DGL3;H0YNW5;H0YKC5;H0YKI0;H0YMM5;H0YNJ9	Deoxyuridine 5-triphosphate nucleotidohydrolase, mitochondrial	6.64913034439087	6.41864919662476	6.3381290435791	6.57481813430786	6.18823957443237	6.67455816268921	6.50194883346558	6.17294931411743	6.30500984191895	6.54524517059326	6.72014284133911	6.4263162612915	6.41869878768921	5.99439573287964	6.04128646850586	5.71445322036743	6.40643787384033	6.24214363098145	6.48918485641479	6.44189929962158	6.53321266174316	6.32110118865967	6.57011079788208	6.32455015182495	6.49133348464966	6.47500276565552	6.76155948638916	6.48238754272461	6.39045810699463	6.50987434387207	6.04547643661499	5.93957328796387	6.56895208358765	5.96019268035889	6.16019868850708	6.4921498298645	5.6845908164978	6.05584669113159	6.03028535842896	5.69099569320679	6.53499031066895	6.31973648071289	+	NEO_CTRL	3	3	3
CTNNA1	P35221;G3XAM7;E5RIB1;E5RG03;E5RHV7;E5RGY6;E5RJ41;E5RJL0;E5RIE0;E5RFM3;E5RGY7;E5RGD2;E5RJP7;H0YBB8;A0A0A0MRI5;E5RJZ2;E5RIT8;E5RFM5;E5RGG4;E5RJ43;E5RGS1;A0A087WZL6;E5RGU3;E5RFG3;E5RFK9;A0A0A0MTJ6;Q9UI47	Catenin alpha-1	7.78736114501953	7.50963258743286	7.84102773666382	7.68012714385986	7.83880519866943	7.75285482406616	7.80912160873413	7.83393716812134	7.91723775863647	7.86592674255371	7.74902486801147	7.77890348434448	7.5501184463501	7.43176555633545	7.51534366607666	7.84189748764038	7.59737682342529	7.67355537414551	7.79832601547241	7.95183753967285	7.80358695983887	7.77642488479614	7.66427516937256	7.72366094589233	7.51789474487305	7.85733270645142	7.87473678588867	7.73461580276489	7.21311902999878	7.6565580368042	7.76834964752197	7.6476469039917	7.67983675003052	7.9272780418396	7.69502592086792	7.83302593231201	7.49586343765259	7.64232587814331	7.44641304016113	7.63103771209717	7.81235837936401	7.65285539627075	+	NEO_CTRL	42	42	36
CTNNB1	P35222;B4DGU4;E7EMJ5;E9PDF9;E7EV28	Catenin beta-1	7.39724445343018	6.95664834976196	7.48489761352539	7.28764486312866	6.83501815795898	7.02681922912598	7.46901178359985	6.98347282409668	7.50582790374756	7.40835857391357	7.17690134048462	7.41096258163452	7.08396816253662	6.83375263214111	6.89842367172241	7.32555675506592	7.13174676895142	7.23124027252197	7.25623655319214	7.62727355957031	7.33237791061401	7.26147699356079	7.11961889266968	7.18859100341797	6.914475440979	7.38778114318848	7.27535724639893	7.20156097412109	6.55763959884644	7.16613388061523	7.41838407516479	6.87653541564941	7.30550193786621	7.37648582458496	6.97972583770752	7.24216842651367	6.76922941207886	7.13602256774902	6.76794195175171	7.19548463821411	7.20213413238525	7.2269606590271	+	NEO_CTRL	20	16	16
MYH10	P35580;E7ERA5	Myosin-10	7.87957191467285	8.28479194641113	7.954421043396	7.85425138473511	7.93715143203735	8.22230052947998	8.10311889648438	8.14829444885254	7.91927671432495	7.99315404891968	7.74291372299194	7.92581224441528	8.01481437683105	8.35606384277344	8.18315601348877	8.1197509765625	7.45886421203613	7.90715312957764	7.93750286102295	7.91711664199829	8.10731220245361	7.91440677642822	8.04198455810547	8.29267692565918	8.26427459716797	8.12985134124756	7.50183963775635	8.01072406768799	8.09173774719238	7.95892190933228	8.02073383331299	8.05705738067627	7.88653039932251	8.07088756561279	7.87096548080444	8.37165927886963	8.41293048858643	8.46091270446777	7.93464994430542	8.18624973297119	8.21569061279297	8.20660972595215	+	NEO_CTRL	110	85	84
HMGCL	P35914;H0Y2L7	Hydroxymethylglutaryl-CoA lyase, mitochondrial	7.01241540908813	6.88497066497803	7.0605845451355	7.02575635910034	7.201096534729	7.00868511199951	7.11297369003296	6.53414154052734	7.16429328918457	7.21079969406128	7.12872219085693	7.04579210281372	6.96467447280884	6.05168533325195	7.07580232620239	7.09356164932251	7.21850919723511	7.25270748138428	7.24039936065674	7.21101379394531	7.23512411117554	7.27579498291016	6.05899620056152	7.16955709457397	6.91208934783936	7.16826152801514	7.16307210922241	7.20167016983032	6.86144495010376	7.1488184928894	7.08923387527466	7.09166717529297	7.1782283782959	7.2095685005188	7.05065059661865	7.08350276947021	5.9808292388916	6.95469570159912	6.1091103553772	7.07180833816528	7.15554857254028	6.46219682693481	+	NEO_CTRL	9	9	9
PSMC2	P35998;A0A1W2PQS1;C9JLS9	26S protease regulatory subunit 7	7.38660573959351	7.3854455947876	7.48912858963013	7.46211338043213	7.34748601913452	7.40210676193237	7.34285688400269	7.40491914749146	7.50421237945557	7.38160228729248	7.30289363861084	7.28370809555054	7.32481718063354	7.32964181900024	7.25161409378052	7.33629941940308	7.35558557510376	7.39334726333618	7.47501707077026	7.3796501159668	7.32139110565186	7.43582820892334	7.24758052825928	7.34293556213379	7.3686957359314	7.50142908096313	7.56885862350464	7.41547393798828	7.32756328582764	7.41835117340088	7.40186548233032	7.29686260223389	7.24588251113892	7.54267597198486	7.38858079910278	7.43080043792725	7.31850147247314	7.33471488952637	7.26925611495972	7.37421655654907	7.36761665344238	6.92838573455811	+	NEO_CTRL	22	22	22
SERPINB5	P36952;C9JLM5	Serpin B5	7.50628852844238	7.15878438949585	7.754310131073	7.50395393371582	6.3994197845459	6.4967360496521	6.72857284545898	6.24904823303223	7.3409595489502	7.1619668006897	7.98855018615723	7.75723648071289	6.64237546920776	5.81221151351929	6.74077320098877	7.53918886184692	7.14600372314453	7.11760282516479	7.9632306098938	8.22243022918701	7.16348934173584	6.29697227478027	7.127525806427	6.99329948425293	6.460777759552	7.98869276046753	8.15023422241211	8.25880527496338	6.13024759292603	7.79285383224487	7.47418689727783	6.08918046951294	8.10751533508301	8.00530910491943	7.7495584487915	7.51185655593872	6.18380165100098	7.27765512466431	7.05288600921631	7.97821235656738	7.06625127792358	6.47857427597046	+	NEO_CTRL	19	19	19
CCT6A	P40227;J3KRI6	T-complex protein 1 subunit zeta	7.74724864959717	7.76670265197754	7.99365234375	7.83360624313354	7.59473514556885	7.79206943511963	7.78107309341431	7.72565841674805	7.68315505981445	7.74587869644165	7.7462682723999	7.76606321334839	7.73390293121338	7.70131731033325	7.70518779754639	7.83260488510132	7.79851961135864	7.79856777191162	7.88923454284668	7.80976152420044	7.78492403030396	7.95711374282837	7.78054046630859	7.75458526611328	7.84675741195679	7.90206813812256	8.07521820068359	7.96669054031372	7.85578536987305	7.75375938415527	7.77846240997314	7.79455089569092	7.90167093276978	8.00164699554443	7.74347066879272	7.85220527648926	7.65994453430176	7.7363486289978	7.73096799850464	7.75836658477783	7.88298511505127	7.7962760925293	+	NEO_CTRL	23	23	17
MDH2	P40926;G3XAL0	Malate dehydrogenase, mitochondrial;Malate dehydrogenase	8.66779804229736	8.33795833587646	8.62709903717041	8.53854846954346	8.53420352935791	8.50085353851318	8.57430934906006	8.61201000213623	8.78157615661621	8.66590023040771	8.67462253570557	8.45963382720947	8.6375093460083	8.23729228973389	8.25739097595215	8.59048557281494	8.6864128112793	8.53859901428223	8.56608390808105	8.62164402008057	8.7152681350708	8.65816402435303	8.4990816116333	8.44086170196533	8.43163681030273	8.66320133209229	8.60711193084717	8.79679584503174	8.3722677230835	8.58132362365723	8.57378768920898	8.53814601898193	8.7105655670166	8.63593578338623	8.53954029083252	8.56757926940918	8.21690464019775	8.32978439331055	8.33453464508057	8.57777881622314	8.51888275146484	8.40962886810303	+	NEO_CTRL	25	25	25
PSMC4	P43686	26S protease regulatory subunit 6B	7.48285913467407	7.3874077796936	7.48515319824219	7.50003051757813	7.1491265296936	7.36085844039917	7.40584135055542	7.16441249847412	7.40337800979614	7.34645080566406	7.35150623321533	7.36679649353027	7.37905168533325	7.42785930633545	7.32625389099121	7.36588096618652	7.43961668014526	7.46480226516724	7.38987445831299	7.30869245529175	7.28488159179688	7.44776248931885	7.31116008758545	7.3905463218689	7.45625972747803	7.36072587966919	7.51329755783081	7.36928987503052	7.36730003356934	7.35920906066895	7.32590532302856	7.32578229904175	7.36917877197266	7.49141788482666	7.40200328826904	7.33555841445923	7.34086036682129	7.32844066619873	7.27503490447998	7.4394907951355	7.42992973327637	7.34600067138672	+	NEO_CTRL	19	19	19
PPIC	P45877	Peptidyl-prolyl cis-trans isomerase C	6.60541296005249	6.91805648803711	6.29340696334839	6.6458740234375	6.5894250869751	6.61710500717163	6.40200328826904	5.94657373428345	6.19418144226074	6.72471809387207	6.11939764022827	6.71464824676514	6.20822620391846	5.99727296829224	6.34785652160645	6.11504459381104	6.71088695526123	6.42391729354858	6.72668647766113	6.39621686935425	6.18630647659302	6.29624843597412	6.29083585739136	6.68211793899536	6.49629306793213	6.77670097351074	6.82927179336548	6.79964399337769	6.43729066848755	6.37019824981689	6.28148794174194	6.51613855361938	6.66653680801392	6.93892478942871	6.33678007125854	6.55821657180786	6.70966863632202	6.5851674079895	6.6458740234375	6.67188549041748	6.58977079391479	6.2923002243042	+	NEO_CTRL	3	3	3
CD97	P48960	CD97 antigen;CD97 antigen subunit alpha;CD97 antigen subunit beta	7.02131319046021	6.42646265029907	6.53358125686646	7.12772035598755	6.32601976394653	6.64882802963257	5.96877574920654	6.30196571350098	6.4272198677063	6.40421772003174	6.47586011886597	6.37053155899048	5.86798477172852	6.25371646881104	6.06557989120483	6.26107263565063	6.43852663040161	6.34196853637695	6.76919984817505	6.55481624603271	6.12411260604858	6.14037847518921	6.16093683242798	6.19214916229248	6.7528395652771	5.92941188812256	6.8030948638916	6.97052335739136	6.82990169525146	6.54299974441528	6.62606287002563	5.90923166275024	6.47533702850342	6.93125438690186	6.65235280990601	5.93941116333008	6.49860000610352	6.43528699874878	6.38198089599609	5.84241676330566	6.84878635406494	6.36040544509888	+	NEO_CTRL	4	4	4
SRP9	P49458;E9PE20	Signal recognition particle 9 kDa protein	7.28692770004272	7.17597532272339	7.281578540802	7.25311994552612	6.69395542144775	7.36430692672729	7.28091955184937	6.92316102981567	7.32006311416626	7.20333194732666	7.37405157089233	7.26444005966187	7.30209255218506	7.11374282836914	7.12791442871094	7.19301319122314	7.33334636688232	7.1514310836792	7.28972291946411	7.21476459503174	7.25365304946899	7.23693990707397	7.16509580612183	7.16778993606567	7.25813436508179	7.15087938308716	7.45946788787842	7.42522430419922	7.22076177597046	7.24147176742554	7.22914409637451	7.10037040710449	7.27953004837036	7.23494720458984	7.29697227478027	7.26292562484741	6.94238996505737	7.27286243438721	7.11547756195068	7.15545749664307	7.46059703826904	6.75423383712769	+	NEO_CTRL	4	4	4
SEPHS1	P49903;Q5T5U6;Q5T5U7	Selenide, water dikinase 1	6.76073884963989	6.87656402587891	6.89302921295166	6.89625597000122	6.29437446594238	6.06718301773071	6.22908210754395	6.16361713409424	6.7625994682312	6.88603353500366	6.85338163375854	6.78595590591431	6.78961610794067	5.81155872344971	5.47059440612793	6.09251499176025	6.79934740066528	6.85806179046631	6.77983427047729	6.70286989212036	6.72683334350586	6.95501375198364	6.26837873458862	6.79683113098145	6.83642530441284	6.87249422073364	6.90376806259155	6.92515230178833	6.81928730010986	6.81567049026489	6.75035429000854	6.72446441650391	6.97260093688965	6.97065353393555	6.82523775100708	6.88655281066895	6.84252166748047	6.77135944366455	6.72836208343506	6.77786874771118	6.88670492172241	6.23437023162842	+	NEO_CTRL	7	7	7
CRIP1	P50238;K4DIB9;H3BRQ4	Cysteine-rich protein 1	7.97678565979004	7.18098545074463	7.66131114959717	6.2292742729187	7.42406463623047	7.7400074005127	7.16238498687744	7.69895267486572	6.55337333679199	6.76919269561768	8.01607227325439	6.75124835968018	7.69664478302002	7.12050819396973	7.42285251617432	7.12606620788574	7.0338659286499	7.0717716217041	5.98654270172119	6.83842086791992	7.35537481307983	7.01384782791138	8.1020565032959	7.84308958053589	7.84564352035522	7.00543785095215	7.37505960464478	5.99863624572754	7.45310401916504	7.4304461479187	7.38368988037109	7.460777759552	7.55333662033081	6.9104962348938	7.82051658630371	7.34285688400269	7.27731132507324	7.60305786132813	7.61561346054077	7.4441385269165	7.02135467529297	7.3121771812439	+	NEO_CTRL	7	7	7
VASP	P50552;K7ENL7;K7EM16;K7ENR7;K7EIG8;K7EQD0	Vasodilator-stimulated phosphoprotein	7.66339015960693	7.52343416213989	7.79005289077759	7.87769937515259	7.18457794189453	7.38788795471191	6.49910926818848	6.19945049285889	6.83099269866943	7.39525651931763	7.73241806030273	7.61790132522583	7.28542232513428	7.31481504440308	7.19805192947388	7.58213138580322	7.53383541107178	7.34340858459473	7.83768939971924	7.67997264862061	7.49494743347168	6.58081102371216	7.25512790679932	7.48543739318848	7.55155992507935	7.31412029266357	7.75367498397827	7.72187662124634	7.42091226577759	7.55664014816284	7.40145206451416	7.00086784362793	7.87981796264648	7.56421613693237	7.64861345291138	7.58910036087036	7.17583084106445	7.69896125793457	7.50796365737915	7.51907968521118	7.64973402023315	6.67243957519531	+	NEO_CTRL	21	21	21
DNM2	P50570;K7EMQ3;K7EPK9;H7C5U0	Dynamin-2	7.56641387939453	7.50991439819336	7.53216791152954	7.85842895507813	7.43375396728516	7.38059091567993	7.54233980178833	7.33112335205078	7.45178651809692	7.58348226547241	7.58997201919556	7.61984443664551	7.50336837768555	7.43168544769287	7.40966272354126	7.58082246780396	7.50404930114746	7.60689687728882	7.72259283065796	7.79439067840576	7.3948540687561	7.50932359695435	7.45014142990112	7.63673877716064	7.57383441925049	7.6778712272644	7.76415348052979	7.79556703567505	7.52784872055054	7.56380128860474	7.59943532943726	7.46044683456421	7.57721614837646	7.81608867645264	7.52673959732056	7.59460258483887	7.47093963623047	7.57247638702393	7.56643772125244	7.67840003967285	7.83063983917236	7.73212814331055	+	NEO_CTRL	31	31	20
CCT4	P50991	T-complex protein 1 subunit delta	7.83820676803589	7.73685836791992	8.04987716674805	7.89606285095215	7.74817228317261	7.8136944770813	7.78830289840698	7.49770355224609	7.80539894104004	7.71592807769775	7.84389877319336	7.80798816680908	7.778404712677	7.68497085571289	7.64679574966431	7.8394718170166	7.80888605117798	7.78525876998901	7.92498207092285	7.90289974212646	7.78475999832153	7.8705267906189	7.82458782196045	7.8128867149353	7.82441234588623	7.8313512802124	8.08831310272217	7.95152187347412	7.75012254714966	7.79701137542725	7.83599472045898	7.81418085098267	7.94284105300903	8.00402069091797	7.81396102905273	7.87617158889771	7.742112159729	7.83186340332031	7.78682947158813	7.80234241485596	7.86695432662964	7.92840099334717	+	NEO_CTRL	28	28	28
ANXA11	P50995;H0Y6E1	Annexin A11	8.02620601654053	7.7709698677063	8.16657829284668	7.95922756195068	7.68205499649048	7.90520191192627	7.80999040603638	7.69834423065186	7.77597427368164	7.86887359619141	7.90309000015259	7.84702348709106	7.75224828720093	7.81400775909424	7.83149242401123	7.79572010040283	7.86344194412231	7.79847097396851	7.89982604980469	7.91343784332275	7.93308734893799	7.77921390533447	7.78149700164795	7.83362531661987	7.90890836715698	7.85304069519043	7.97900629043579	7.96486759185791	7.81070947647095	7.98450469970703	7.79882335662842	7.78897380828857	8.04024600982666	7.81470012664795	8.04087924957275	7.92732429504395	7.83791637420654	7.84602785110474	7.76067113876343	7.83181238174438	7.93708658218384	7.43320941925049	+	NEO_CTRL	25	25	24
HSD17B4	P51659;E7EWE5;G5E9S2;E7ET17;E7ER27;E7EPL9	Peroxisomal multifunctional enzyme type 2;(3R)-hydroxyacyl-CoA dehydrogenase;Enoyl-CoA hydratase 2	7.70753622055054	7.57962369918823	7.70286989212036	7.76589965820313	7.74201011657715	7.65388774871826	7.58280181884766	7.69777822494507	7.84570550918579	7.73456764221191	7.65908861160278	7.63600635528564	7.64763736724854	7.49401521682739	7.44663047790527	7.67326068878174	7.62257671356201	7.51534366607666	7.71464824676514	8.09788131713867	7.67207956314087	7.67889165878296	7.66924238204956	7.70814037322998	7.64548110961914	7.67159843444824	7.79920959472656	7.81553792953491	7.45592546463013	7.39262676239014	7.67730569839478	7.50858354568481	7.50994157791138	7.88751029968262	7.76531839370728	7.69185018539429	7.41376924514771	7.46325063705444	7.54212808609009	7.66766786575317	7.86791515350342	7.84576749801636	+	NEO_CTRL	33	33	33
PGD	P52209;K7EM49;K7EPF6;K7EMN2;K7ELN9	6-phosphogluconate dehydrogenase, decarboxylating	7.710768699646	7.97634553909302	8.20927333831787	8.05743789672852	7.72393989562988	7.74538707733154	7.87787771224976	7.84130334854126	7.8969669342041	7.93752288818359	8.00599479675293	7.98653888702393	7.70180988311768	7.69790887832642	7.62648391723633	7.86201810836792	8.07718658447266	7.80296516418457	8.27845668792725	8.08203125	7.89663076400757	7.84902620315552	7.79871988296509	7.79394388198853	8.03470897674561	7.86404800415039	8.09981918334961	8.02832698822021	7.80930376052856	7.7597508430481	7.94650650024414	7.70569276809692	7.56887006759644	7.91337394714355	7.90518045425415	7.80984926223755	7.54129219055176	7.961838722229	7.77983427047729	7.85263872146606	7.89784669876099	7.61999034881592	+	NEO_CTRL	26	26	26
HNRNPF	P52597;A0A1B0GW42	Heterogeneous nuclear ribonucleoprotein F;Heterogeneous nuclear ribonucleoprotein F, N-terminally processed	7.77154350280762	7.59642124176025	7.91050720214844	7.82480907440186	7.62651491165161	7.83275175094604	7.5896143913269	7.37992143630981	7.70675182342529	7.56871795654297	7.71256542205811	7.68496179580688	7.604323387146	7.4711742401123	7.44791746139526	7.72744369506836	7.73502349853516	7.63032627105713	7.73839998245239	7.93074512481689	7.66342782974243	7.72668647766113	7.64572668075562	7.69319915771484	7.7447624206543	7.66242742538452	7.97265148162842	7.75473070144653	7.68901586532593	7.7159366607666	7.70108413696289	7.60597276687622	7.7605504989624	7.55761528015137	7.84082746505737	7.7314920425415	7.54044198989868	7.58691358566284	7.48616123199463	7.64871120452881	7.60487365722656	7.65343427658081	+	NEO_CTRL	18	18	16
HNRNPH2	P55795	Heterogeneous nuclear ribonucleoprotein H2	7.28876304626465	7.13216352462769	7.28735399246216	7.19548463821411	6.57039928436279	7.09864377975464	7.01582050323486	5.719557762146	7.27025938034058	6.91921424865723	7.15106344223022	7.12723445892334	7.15660953521729	7.0619797706604	5.8694372177124	7.10659885406494	7.15256357192993	7.03750610351563	7.11132955551147	7.1377968788147	6.94436407089233	7.21629810333252	6.34040021896362	7.07386493682861	7.19234418869019	7.06837129592896	7.23062753677368	7.2572226524353	7.09018754959106	7.03598976135254	7.14721250534058	6.91197729110718	6.97348785400391	7.2271409034729	6.93608140945435	6.99414110183716	6.91268968582153	6.96967220306396	6.88148736953735	6.96319723129272	7.12917423248291	6.20415496826172	+	NEO_CTRL	12	8	8
EIF6	P56537;B7ZBH1;A0A0U1RQV5;F8WD20;A0A0B4J1Y7;F8WDS6	Eukaryotic translation initiation factor 6	7.28019142150879	7.10540819168091	7.7600302696228	7.36169004440308	6.27848052978516	7.4514331817627	7.23867321014404	6.22353458404541	7.15615510940552	7.23756885528564	7.46750450134277	7.42270469665527	7.36265230178833	7.05342435836792	7.16491746902466	7.50793695449829	7.39991569519043	7.45305824279785	7.51376342773438	7.39818334579468	7.29922389984131	7.09061050415039	7.25801420211792	7.41314888000488	7.28198719024658	7.19517993927002	7.64152383804321	7.54091739654541	7.2086296081543	7.40608024597168	7.39052867889404	7.20027589797974	7.51436185836792	7.48873376846313	7.61729383468628	7.26997947692871	7.0507664680481	7.32723617553711	7.38449668884277	7.31215620040894	7.54069232940674	6.28525352478027	+	NEO_CTRL	9	9	9
ACTR3	P61158;B4DXW1;F8WDR7;Q9P1U1;F8WEW2;F8WE84;A0A0A0MTI9;H7C4J1;C9IZN3;Q9C0K3	Actin-related protein 3	8.41192245483398	8.40195178985596	8.49926090240479	8.48949432373047	8.17949390411377	8.23319911956787	8.13100910186768	8.20795726776123	8.17843055725098	8.36195468902588	8.40019226074219	8.42571353912354	8.31384658813477	8.25200271606445	8.24900245666504	8.42976856231689	8.40555095672607	8.42522430419922	8.48162937164307	8.48998641967773	8.36184120178223	8.25918769836426	8.30163764953613	8.42878246307373	8.52111148834229	8.39443397521973	8.52762985229492	8.48447036743164	8.4871244430542	8.40653991699219	8.37685012817383	8.29393672943115	8.3367395401001	8.50916194915771	8.45930194854736	8.36150074005127	8.26778125762939	8.42045116424561	8.31764507293701	8.34411716461182	8.44604015350342	8.22530937194824	+	NEO_CTRL	34	34	34
YWHAZ	P63104;E7EX29;B0AZS6;E7ESK7;B7Z2E6;H0YB80;E5RIR4;E9PD24;E7EVZ2;E5RGE1	14-3-3 protein zeta/delta	8.80649185180664	8.61055374145508	8.77913475036621	8.80067539215088	8.73630046844482	8.65017127990723	8.74650955200195	8.72041606903076	8.77449512481689	8.75641536712646	8.80392837524414	8.76207828521729	8.74804878234863	8.61151123046875	8.74074935913086	8.85131359100342	8.73044300079346	8.75696277618408	8.88462543487549	8.90680313110352	8.87373924255371	8.72296237945557	8.74021244049072	8.78523731231689	8.73799514770508	8.96228885650635	9.07849311828613	8.95763111114502	8.76177024841309	8.79798698425293	8.89138126373291	8.66802215576172	9.03514957427979	8.82508182525635	8.8393087387085	9.00898361206055	8.61244487762451	8.7712345123291	8.74793243408203	8.85213851928711	8.84750461578369	8.77364730834961	+	NEO_CTRL	28	28	23
RPS21	Q8WVC2;P63220;Q9BYK1;Q9BYK2	40S ribosomal protein S21	7.62160205841064	7.69762182235718	7.69730758666992	7.62775468826294	7.4843282699585	7.72677612304688	7.55872058868408	7.31693458557129	7.93334054946899	7.66560935974121	7.68727016448975	7.55019187927246	7.5434718132019	7.53783178329468	7.46581411361694	7.58204078674316	7.64567756652832	7.52761697769165	7.63677883148193	7.58764362335205	7.59647607803345	7.65681648254395	7.63418483734131	7.51851415634155	7.72698783874512	7.66030550003052	7.73537540435791	7.62087488174438	7.58348226547241	7.5477499961853	7.49289989471436	7.67327880859375	7.54736852645874	7.70862483978271	7.61231756210327	7.50582790374756	7.54241466522217	7.54773759841919	7.51650905609131	7.54174137115479	7.62993955612183	7.28481388092041	+	NEO_CTRL	7	7	7
TUBB4B	P68371	Tubulin beta-4B chain	9.23027038574219	9.20033073425293	9.20609664916992	9.26313877105713	9.16565990447998	9.21963691711426	9.18301391601563	9.18452072143555	9.06572914123535	9.24843883514404	9.19013595581055	9.22287273406982	9.20218849182129	9.0535774230957	9.1685266494751	9.1766414642334	9.11902523040771	9.21080017089844	9.1853723526001	9.24816989898682	9.20833396911621	9.14444923400879	9.12856101989746	9.21764183044434	9.21066665649414	9.21341133117676	9.37948703765869	9.28497219085693	9.05945014953613	9.17507648468018	9.23111248016357	9.11390972137451	9.20205211639404	9.37584686279297	9.15818119049072	9.2337064743042	9.10012912750244	9.18687152862549	9.19248390197754	9.21745777130127	9.24246692657471	8.96638584136963	+	NEO_CTRL	36	36	2
HIST1H3A	P68431	Histone H3.1	6.71747064590454	6.67388677597046	6.47445774078369	6.85544061660767	6.14033889770508	6.36501455307007	6.73303651809692	6.52334213256836	6.45520687103271	7.09992218017578	6.97458553314209	7.1673469543457	7.05196237564087	6.4531192779541	6.01310300827026	6.75706958770752	7.43437719345093	7.13513278961182	7.06587839126587	7.19487476348877	5.70907831192017	6.65293264389038	6.09789848327637	6.44596195220947	6.95570230484009	6.88185214996338	7.3947491645813	7.28178310394287	7.02460861206055	7.14693403244019	7.01494026184082	5.81319284439087	7.31323432922363	6.67257785797119	6.28524160385132	6.60805511474609	6.00567626953125	6.47358894348145	6.69787406921387	6.76516914367676	6.57828378677368	6.34416198730469	+	NEO_CTRL	8	1	1
HBB	P68871;F8W6P5;A0A0J9YWK4	Hemoglobin subunit beta;LVV-hemorphin-7;Spinorphin	9.32986545562744	9.54971408843994	10.1246995925903	9.42408084869385	9.67520999908447	9.69653987884521	10.467622756958	9.95711421966553	9.65235233306885	9.53491401672363	9.79598426818848	9.07816696166992	9.19893169403076	10.141637802124	9.03567028045654	10.2422180175781	9.47076320648193	9.8476037979126	9.25406455993652	9.1012659072876	10.0402860641479	10.0809144973755	10.4815425872803	10.3767776489258	9.34754467010498	9.62168502807617	9.30013847351074	9.69416618347168	9.63022422790527	9.68276786804199	10.1367521286011	10.3265199661255	9.90538597106934	9.74975967407227	9.26344680786133	9.65511894226074	9.93639850616455	10.2282466888428	10.7395648956299	9.57436656951904	9.70768928527832	9.65133571624756	+	NEO_CTRL	24	24	16
HBG1	P69891;A0A0J9YYA3	Hemoglobin subunit gamma-1	5.79702520370483	5.7431468963623	6.16992521286011	5.9599175453186	6.70404767990112	6.36460733413696	7.69409608840942	7.63626718521118	6.73734378814697	7.30339050292969	6.00353288650513	5.66095352172852	5.88223743438721	6.68472862243652	5.62535715103149	7.78028106689453	6.14750146865845	6.53373384475708	6.46496629714966	5.96956491470337	6.98779153823853	6.98708486557007	6.98597860336304	7.71962118148804	5.74797868728638	6.57681322097778	6.06675148010254	5.61939811706543	6.11193418502808	6.56299448013306	7.95037937164307	7.49654197692871	6.06803750991821	6.81531858444214	5.99170255661011	6.07833957672119	6.72190141677856	7.91306114196777	8.4507417678833	6.96873044967651	6.19868135452271	8.27968978881836	+	NEO_CTRL	12	11	1
HBA1	P69905	Hemoglobin subunit alpha	9.29159069061279	9.44659900665283	9.96490478515625	9.50101852416992	9.61096858978271	9.65621280670166	10.280122756958	9.88100242614746	9.35548973083496	9.600417137146	9.66883277893066	8.97986221313477	9.1332836151123	10.0909633636475	8.94102382659912	10.2513465881348	9.31785488128662	9.83183765411377	9.02555179595947	8.9660758972168	9.96710300445557	9.98614025115967	10.4420719146729	10.3457269668579	9.29841613769531	9.82404136657715	9.18152904510498	9.63174819946289	9.59433746337891	9.67858219146729	10.0576276779175	10.353569984436	9.91380310058594	9.73895454406738	9.18201541900635	9.76566123962402	10.1104211807251	10.2928314208984	10.7577829360962	9.69162940979004	9.55903244018555	10.3002910614014	+	NEO_CTRL	17	17	5
GSTO1	P78417;Q5TA02;Q5TA01	Glutathione S-transferase omega-1	7.90550422668457	7.96477794647217	7.88609552383423	8.06781482696533	7.92507457733154	7.61124515533447	7.83593797683716	7.87217950820923	7.88610696792603	8.00966358184814	7.91991949081421	7.93060255050659	7.7299337387085	7.7775354385376	7.77606153488159	7.79480838775635	7.95833444595337	7.85258388519287	8.13703727722168	7.98657035827637	7.84364366531372	8.01502418518066	7.75865459442139	7.59444761276245	7.92578649520874	7.98877286911011	8.20932769775391	8.01309013366699	7.89189958572388	7.79874038696289	7.94303941726685	7.90399551391602	7.9562406539917	8.04637813568115	7.96810007095337	7.96774435043335	7.74175786972046	7.7626633644104	7.96600103378296	7.78829574584961	7.89325094223022	8.17811298370361	+	NEO_CTRL	21	21	21
PFKP	Q01813;B1APP8;B1APP6;H0Y757;Q5VSR5;V9GYV7;H0Y3Y3;V9GY25	ATP-dependent 6-phosphofructokinase, platelet type	7.66740608215332	7.30451202392578	7.89449882507324	8.06951999664307	7.21248054504395	7.63604640960693	7.41455554962158	6.83854055404663	6.86017608642578	7.67002296447754	7.70609426498413	7.55097389221191	7.28764486312866	7.10167837142944	7.3998122215271	7.66322946548462	7.69874429702759	7.43402576446533	7.8369312286377	7.71119976043701	7.81545829772949	7.42422819137573	7.31802177429199	7.59766244888306	7.40088319778442	7.8478684425354	8.26209449768066	8.01140117645264	7.30198431015015	7.50137424468994	7.67021799087524	7.30050849914551	7.99620056152344	7.94368267059326	7.67484283447266	7.79587316513062	7.02816438674927	7.56652021408081	7.72853231430054	7.67762517929077	8.1788330078125	6.74483251571655	+	NEO_CTRL	32	32	28
AKAP12	Q02952	A-kinase anchor protein 12	7.61806917190552	7.56786108016968	7.49562740325928	7.41168689727783	7.68766260147095	7.80075836181641	7.8728551864624	7.98526906967163	7.04308700561523	7.69156789779663	7.60508966445923	7.71374225616455	7.81332731246948	8.114577293396	7.94013261795044	7.72780132293701	7.36509466171265	7.75419521331787	7.43216705322266	7.59223222732544	7.79456472396851	7.92657899856567	7.87773990631104	7.66993951797485	7.71693754196167	7.66140556335449	7.50893354415894	7.52236604690552	7.54227733612061	7.79031324386597	7.75826072692871	7.86998224258423	7.49872398376465	7.68522214889526	7.86939001083374	7.54788541793823	8.06625175476074	7.6152868270874	7.66206789016724	7.74869203567505	7.55377388000488	7.95800924301147	+	NEO_CTRL	45	45	45
SSBP1	Q04837;A0A0G2JLD8;E7EUY5;C9K0U8	Single-stranded DNA-binding protein, mitochondrial	7.2836856842041	6.99179315567017	7.34313297271729	7.23497247695923	7.23243713378906	7.16313171386719	6.85971450805664	7.19440317153931	7.36785888671875	7.28652381896973	7.38978624343872	7.13197135925293	7.11106061935425	6.85635423660278	6.96584129333496	7.22422218322754	7.18508863449097	7.32139110565186	7.37082767486572	7.39684438705444	7.39529132843018	7.20887136459351	7.21997737884521	7.0537314414978	7.07787656784058	7.23070430755615	7.13823938369751	7.10680246353149	7.16274356842041	7.22279453277588	7.03786468505859	7.09363174438477	7.26491212844849	7.29227828979492	7.20517730712891	7.23385858535767	6.8493824005127	7.03830194473267	6.96855783462524	7.28350496292114	7.17891931533813	6.29301261901855	+	NEO_CTRL	9	9	9
PRKCD	Q05655;C9K0E3;C9JZU8;C9J9P1;A0A087X0I9;Q04759	Protein kinase C delta type;Protein kinase C delta type regulatory subunit;Protein kinase C delta type catalytic subunit	6.21383619308472	6.04188966751099	6.45072603225708	6.66483926773071	6.59501552581787	5.91346454620361	6.39774894714355	6.22658777236938	6.28622245788574	6.43386602401733	6.44875288009644	6.3645133972168	5.73853349685669	6.18167209625244	6.23434019088745	6.51720905303955	6.68000888824463	6.35293483734131	6.49521112442017	6.79803562164307	5.88011503219604	6.05410385131836	6.24546337127686	6.515052318573	6.39602470397949	6.57912015914917	6.72148084640503	6.25370121002197	6.31179618835449	6.30526542663574	6.40202045440674	6.20700216293335	6.61361980438232	6.06669855117798	6.44667673110962	6.56901073455811	6.02661514282227	6.47549676895142	6.28954458236694	6.22587776184082	6.43388175964355	6.45928144454956	+	NEO_CTRL	8	8	8
GFPT1	Q06210;O94808;E5RJP4	Glutamine--fructose-6-phosphate aminotransferase [isomerizing] 1	7.27149295806885	7.02432155609131	7.22585201263428	7.32273578643799	7.59008359909058	6.98214912414551	7.29950714111328	6.44018459320068	7.69922161102295	7.36189794540405	7.10294818878174	7.10513544082642	7.20731115341187	6.09264135360718	5.89248323440552	7.40534639358521	7.28748798370361	7.46970415115356	7.26979303359985	7.85024785995483	6.60477685928345	7.22647094726563	6.76021909713745	7.38156652450562	7.0588436126709	7.05280923843384	7.16645956039429	7.3510422706604	6.83480834960938	7.3290114402771	7.18395280838013	6.83881139755249	7.16151762008667	7.40382385253906	7.08990526199341	7.25897216796875	6.42946147918701	7.12155961990356	6.92766809463501	7.17914962768555	7.55002021789551	7.32108020782471	+	NEO_CTRL	26	26	26
LGALS3BP	Q08380;K7EP36;K7ESM3;K7EKQ5;K7ERZ6;K7EJD3;K7ES75;K7EN99;K7EJY8;K7EQT9	Galectin-3-binding protein	7.88081359863281	7.61411666870117	7.73858261108398	7.75564622879028	7.17851638793945	7.78724765777588	7.57849025726318	7.430091381073	7.4635796546936	7.57692861557007	7.61956310272217	8.09468078613281	7.84458255767822	7.50122356414795	7.68191909790039	7.74583196640015	8.02056884765625	7.80590867996216	7.8634181022644	7.58029747009277	7.72075462341309	7.8942494392395	7.61415863037109	7.76070880889893	7.36381864547729	7.67931890487671	8.221022605896	8.15253257751465	7.40375518798828	7.87531614303589	7.71259927749634	7.69999361038208	7.93880987167358	7.70623111724854	7.65474414825439	7.94487237930298	7.46281719207764	7.51554250717163	7.38714075088501	7.68138599395752	8.37125301361084	7.60413980484009	+	NEO_CTRL	25	25	25
NSUN2	Q08J23;A0A140T9Y7	tRNA (cytosine(34)-C(5))-methyltransferase	6.68493509292603	6.62677145004272	7.19429206848145	6.88685703277588	6.96939277648926	6.67735147476196	6.84744310379028	6.04159879684448	6.54878234863281	6.65644311904907	6.80089569091797	7.00834465026855	6.77385234832764	6.67298412322998	6.46706008911133	6.8578929901123	6.80588817596436	6.96916437149048	7.10903835296631	6.982253074646	6.29054641723633	6.93377590179443	5.94863748550415	6.77622175216675	6.74118328094482	6.83194637298584	7.48565053939819	7.00655174255371	6.68290281295776	6.98293590545654	6.78863477706909	6.04300928115845	7.13541889190674	6.85396575927734	6.57832956314087	7.05253982543945	6.31935596466064	6.65840244293213	6.66314458847046	6.61213731765747	6.99885177612305	6.82170343399048	+	NEO_CTRL	14	14	14
NEXN	Q0ZGT2;H7BXY5	Nexilin	7.0115704536438	6.99104452133179	5.93027925491333	6.80198669433594	7.04933452606201	7.21010446548462	6.90528297424316	7.16589689254761	6.94368743896484	6.95541334152222	6.73108100891113	6.92193078994751	6.86096668243408	7.22631645202637	7.14854097366333	6.77768754959106	6.59301996231079	6.87620639801025	6.83430624008179	6.85788726806641	7.05307865142822	6.85029077529907	7.14795446395874	6.88855028152466	7.12548112869263	7.12283802032471	6.3660306930542	7.0608868598938	7.0803017616272	7.03881883621216	6.97963047027588	7.07485294342041	6.64566802978516	7.09926605224609	7.04512739181519	7.2715630531311	7.37728786468506	7.19920635223389	7.10557842254639	7.14513444900513	7.10913944244385	7.11374282836914	+	NEO_CTRL	14	14	4
LAMC2	Q13753	Laminin subunit gamma-2	6.46002531051636	6.5283637046814	6.64394569396973	6.42708015441895	6.18689393997192	6.34923887252808	6.05787944793701	6.22381258010864	6.1479697227478	6.48726558685303	6.44717359542847	7.06186676025391	5.79968786239624	6.13816499710083	6.25681400299072	6.50571966171265	6.56875324249268	6.47741079330444	6.64632511138916	6.37861585617065	6.41615772247314	6.17769193649292	6.29405212402344	6.41146802902222	5.6587610244751	6.45939254760742	7.13010835647583	6.8261137008667	6.12331390380859	6.45501232147217	6.30248260498047	6.00245237350464	6.3794322013855	7.02267599105835	6.60553121566772	6.44684791564941	6.09268045425415	6.44977140426636	7.06077337265015	6.48170042037964	5.77311849594116	6.12003326416016	+	NEO_CTRL	14	14	14
DSG2	Q14126;J3KSI6	Desmoglein-2	6.94464063644409	5.96658658981323	7.08742666244507	6.84371852874756	6.1368088722229	6.8900465965271	5.82420873641968	6.74633836746216	6.9346399307251	6.85633611679077	6.87811374664307	6.93109178543091	6.55508232116699	5.96917104721069	6.46648216247559	7.30554485321045	6.60811948776245	6.58782339096069	6.94439888000488	7.69828319549561	7.19587182998657	6.67809915542603	6.10496425628662	6.71925687789917	6.13444852828979	7.39870357513428	7.32205390930176	7.16331052780151	5.78505563735962	6.94949245452881	6.94870615005493	6.72849988937378	7.30263376235962	7.24301338195801	6.75331497192383	7.24563598632813	6.13597583770752	7.65844058990479	6.74109649658203	7.13972187042236	7.04879140853882	6.23410081863403	+	NEO_CTRL	14	14	14
EIF3A	Q14152	Eukaryotic translation initiation factor 3 subunit A	7.3844428062439	7.45351696014404	7.37518787384033	7.22149229049683	7.27517318725586	7.14894199371338	7.23711633682251	7.28981161117554	7.60418272018433	7.24024963378906	7.24767875671387	7.31086301803589	7.30569505691528	7.18850660324097	7.15560913085938	7.34709548950195	7.36135005950928	7.33561849594116	7.48665714263916	7.42030239105225	7.25051736831665	7.34125661849976	7.24897813796997	7.31670427322388	7.42326211929321	7.36890029907227	7.70230102539063	7.35166120529175	7.2649359703064	7.30862855911255	7.31981372833252	7.27011966705322	7.40502166748047	7.5197491645813	7.26007127761841	7.25396776199341	7.14282751083374	7.3659930229187	7.15354061126709	7.29074668884277	7.27223634719849	7.38104295730591	+	NEO_CTRL	28	28	28
GALE	Q14376;Q5QPP3;Q5QPP4;Q5QPP1;Q5QPP9	UDP-glucose 4-epimerase	7.07390165328979	6.423180103302	7.03794431686401	7.68303823471069	6.00764417648315	6.89695596694946	6.88830327987671	6.2550745010376	6.719886302948	7.4177041053772	7.472580909729	7.26185750961304	6.84676361083984	6.33148813247681	6.67203330993652	7.38210725784302	7.03088283538818	7.41141748428345	7.32223987579346	7.73165321350098	7.25532054901123	6.66190719604492	6.91192960739136	7.3739595413208	6.5693154335022	7.23294544219971	7.70656394958496	7.45218515396118	6.49179553985596	7.19331932067871	7.21587562561035	6.75405788421631	7.40100383758545	7.10870027542114	6.34553050994873	6.81509256362915	6.44092464447021	7.17087745666504	6.62647390365601	7.12319803237915	7.76208543777466	6.98242044448853	+	NEO_CTRL	13	13	13
CLINT1	Q14677;H0YD52	Clathrin interactor 1	6.86775016784668	6.71050643920898	6.83957242965698	7.23492193222046	6.20971202850342	6.70117950439453	5.71396160125732	6.20688199996948	6.96345233917236	6.75114822387695	6.53583812713623	6.73976993560791	6.72477531433105	6.60498142242432	6.97810745239258	6.84107780456543	6.85171699523926	6.96065616607666	7.02263450622559	7.14594173431396	6.79224443435669	6.81416082382202	6.48983192443848	6.91788339614868	6.83569049835205	7.00242519378662	7.03917598724365	6.85409355163574	6.7334623336792	6.95709943771362	6.83177375793457	6.81695699691772	6.73626089096069	6.95723819732666	6.8983302116394	6.83724737167358	6.65005493164063	6.78857851028442	6.72556066513062	6.96775388717651	6.90909051895142	6.40604591369629	+	NEO_CTRL	10	10	10
MVP	Q14764;H3BQK6;H3BRL2;H3BUK7;H3BNF6;H3BP76;H3BNF2;H3BUP3;H3BQE7;H3BPZ2;I3L155	Major vault protein	8.5092830657959	8.21698379516602	8.60915660858154	8.38827896118164	8.15314388275146	8.32680702209473	8.21042537689209	8.23057651519775	8.2101583480835	8.39420604705811	8.3197717666626	8.34727191925049	8.52128219604492	8.15253257751465	8.20509624481201	8.42761611938477	8.26888179779053	8.30837249755859	8.48665714263916	8.60375022888184	8.31950187683105	8.29716968536377	8.35007381439209	8.39656543731689	8.28230476379395	8.53582572937012	8.56466579437256	8.47262477874756	8.12619590759277	8.33765888214111	8.35686683654785	8.3044900894165	8.41067600250244	8.57776737213135	8.49847602844238	8.33855628967285	8.31361389160156	8.26829719543457	8.3136568069458	8.43574905395508	8.59275436401367	8.36571216583252	+	NEO_CTRL	63	63	63
PSMD6	Q15008;C9J0E9;C9J7B7;H7C531	26S proteasome non-ATPase regulatory subunit 6	6.97506380081177	6.93030214309692	7.02877473831177	6.97722959518433	6.18388891220093	6.92870807647705	6.73092746734619	6.18423271179199	6.50652503967285	6.75825309753418	6.92751932144165	6.87831497192383	6.84565591812134	6.85418462753296	6.65609836578369	6.84744930267334	6.96763229370117	6.95551443099976	6.97050952911377	6.94422578811646	6.7948784828186	7.20306015014648	6.10337448120117	6.85128259658813	6.8501558303833	6.98827362060547	7.10788822174072	6.9889554977417	6.88900470733643	7.00966310501099	6.82005023956299	6.78965139389038	6.90140914916992	7.1646203994751	6.93942451477051	6.87258720397949	6.70818281173706	6.91197204589844	6.7581090927124	6.85626363754272	7.03092336654663	6.66667699813843	+	NEO_CTRL	11	11	11
ACOX1	Q15067;K7ELT1;I3L0T4;I3L2U4;I3L4S5;K7ENF1;K7ESC7	Peroxisomal acyl-coenzyme A oxidase 1	6.67527389526367	5.93031597137451	7.00203657150269	7.00060749053955	6.26890563964844	5.72279691696167	6.20105695724487	6.38150262832642	6.21364068984985	6.64809656143188	5.94975757598877	6.87465572357178	6.59556245803833	5.61373043060303	5.8432731628418	5.90492916107178	6.58172225952148	6.67509078979492	6.69192981719971	6.79176092147827	5.77248191833496	6.00985383987427	6.17885541915894	6.87617158889771	6.24991941452026	6.84489345550537	7.03007316589355	6.91629076004028	5.8383903503418	5.96478509902954	6.81773710250854	6.17508840560913	6.82062816619873	5.79890775680542	6.65122938156128	6.950355052948	5.83544683456421	6.10007190704346	6.32460021972656	6.72162103652954	7.09943914413452	6.6167631149292	+	NEO_CTRL	12	12	12
TGFBI	Q15582;H0Y8L3;S4R3C6;H0Y9D7;H0Y8M8;H0YAB8	Transforming growth factor-beta-induced protein ig-h3	7.54939556121826	7.74573040008545	7.58719444274902	7.84514760971069	7.24072408676147	7.56139945983887	7.43999528884888	7.56117296218872	7.87006425857544	7.83624172210693	7.54006671905518	7.81926107406616	7.41602420806885	7.55810832977295	7.93010282516479	7.63826942443848	8.21611309051514	7.71291065216064	8.08221054077148	7.94126272201538	7.51964426040649	7.90828657150269	7.4554386138916	7.74904823303223	7.54670286178589	7.93867969512939	7.99418067932129	8.17525100708008	8.03698825836182	7.84946870803833	7.70111894607544	7.63152503967285	7.99509525299072	8.04162979125977	7.65217876434326	7.97328042984009	7.44861364364624	8.03148937225342	8.09237003326416	7.93872499465942	7.98928499221802	7.4990406036377	+	NEO_CTRL	32	32	32
STXBP2	Q15833;M0R0M7;M0R118;M0QZ54;M0R1A1;M0R376;M0R0D4	Syntaxin-binding protein 2	6.49005699157715	6.43563747406006	6.67177438735962	6.80699348449707	6.78982019424438	5.99586343765259	6.19331932067871	6.5708384513855	6.5548038482666	6.65432119369507	6.82666444778442	6.49939823150635	6.45993518829346	6.33978939056396	6.4130482673645	6.53844785690308	6.74814939498901	6.7447075843811	6.86540031433105	6.86164808273315	6.53643226623535	6.75388956069946	6.01766157150269	6.54693746566772	6.65260410308838	6.7754430770874	7.09391164779663	6.86592102050781	6.59992694854736	6.89882373809814	6.45720052719116	6.34127616882324	6.58091354370117	6.94362306594849	6.96145439147949	6.71300315856934	6.10629272460938	6.41760444641113	6.61207342147827	6.79514980316162	6.86493825912476	6.76096487045288	+	NEO_CTRL	9	9	9
RAB11B;RAB11A	Q15907;H3BMH2;H3BSC1;P62491;B4DQU5;M0R2D0	Ras-related protein Rab-11B;Ras-related protein Rab-11A	7.46281719207764	7.37897920608521	7.71256542205811	7.6238694190979	7.41360139846802	7.30050849914551	7.53165769577026	7.1788330078125	7.5070595741272	7.53569889068604	7.64436960220337	7.53692436218262	7.49880647659302	7.46581411361694	7.45659351348877	7.60808706283569	7.42334413528442	7.62403440475464	7.55286264419556	7.54793453216553	7.45674562454224	7.50890684127808	7.55575942993164	7.62181997299194	7.35661840438843	7.66607761383057	7.73507165908813	7.57662916183472	7.48871994018555	7.63870906829834	7.28296184539795	7.45595598220825	7.68278551101685	7.73887586593628	7.62985801696777	7.44479417800903	7.43654441833496	7.48580646514893	7.47411441802979	7.35998725891113	7.7515025138855	7.05785608291626	+	NEO_CTRL	11	11	11
CSRP2	Q16527;F8VQR7;F8VW96	Cysteine and glycine-rich protein 2	7.33455419540405	7.49508619308472	7.24735927581787	7.17949438095093	7.30135536193848	7.75261688232422	7.75153303146362	7.54583883285522	7.11340856552124	7.78714847564697	7.44412279129028	7.42787551879883	7.60512161254883	7.6103835105896	7.94550800323486	7.43901681900024	7.27081871032715	7.44446659088135	7.34058284759521	7.62631988525391	7.84165954589844	7.24402952194214	7.71243095397949	7.66949367523193	7.61037254333496	7.60381555557251	6.43242406845093	7.36250114440918	7.531005859375	7.73586225509644	7.48162889480591	7.79357385635376	7.47146797180176	6.8490629196167	7.53382301330566	8.04261493682861	7.52262687683105	7.67407989501953	7.64902305603027	7.72980451583862	7.79972648620605	7.64674663543701	+	NEO_CTRL	12	12	12
MAPK14	Q16539;B4E0K5;B5TY33;E7EX54;H7C4E2	Mitogen-activated protein kinase 14	6.40155553817749	6.49422407150269	6.53501558303833	6.70124816894531	6.30382585525513	6.16719627380371	6.51625776290894	6.20797538757324	6.63495779037476	6.49905443191528	6.49692964553833	6.17347764968872	6.38095235824585	5.8906831741333	6.1911153793335	6.46218824386597	6.43725872039795	6.32795143127441	6.50573301315308	6.48502540588379	6.28066921234131	5.82824277877808	6.22983312606812	6.35907602310181	6.41113138198853	6.81736707687378	6.78334617614746	6.34972429275513	6.6496753692627	6.53349256515503	6.24024963378906	6.36257648468018	6.46713447570801	6.84920454025269	6.32675170898438	6.54555463790894	5.64173984527588	6.46547222137451	6.4094090461731	6.37531614303589	6.42429351806641	6.30808019638062	+	NEO_CTRL	7	7	7
TST	Q16762;B1AH48	Thiosulfate sulfurtransferase	7.74501991271973	6.77569770812988	7.61682176589966	7.63864898681641	7.03023529052734	7.05579853057861	7.23223352432251	7.04789781570435	7.31369829177856	7.58567523956299	7.72684955596924	7.45321130752563	7.66516828536987	6.58168792724609	6.89188861846924	7.58142614364624	7.64439916610718	7.38532018661499	7.53536987304688	7.39794015884399	7.36285924911499	7.11260509490967	7.37487649917603	7.4211597442627	7.28623199462891	7.37208318710327	7.72636842727661	7.63754987716675	6.51564884185791	7.26088190078735	7.3935751914978	7.15503215789795	7.59337472915649	7.37473011016846	7.66225719451904	6.90772294998169	6.65520572662354	7.07474327087402	7.03031635284424	7.46454906463623	7.44499683380127	7.45961856842041	+	NEO_CTRL	12	12	12
AOC3	Q16853;K7EQZ5;K7EL47	Membrane primary amine oxidase	6.71302843093872	6.58632850646973	6.6039776802063	6.06796503067017	6.57772493362427	6.68665409088135	6.89649295806885	6.44982433319092	6.2656044960022	6.8986759185791	5.85646629333496	6.74755144119263	6.8422908782959	7.29280948638916	7.10571432113647	6.88809537887573	6.36895608901978	6.81371450424194	6.85827827453613	6.75865459442139	6.82112693786621	6.82940006256104	7.34244251251221	7.05598974227905	7.03156995773315	6.22322273254395	6.10405302047729	6.88258695602417	7.32837963104248	6.88092803955078	7.1255464553833	6.91620111465454	6.77353048324585	6.618079662323	6.76052045822144	6.74335289001465	7.34884977340698	6.51197671890259	7.09180736541748	6.99633646011353	6.41074371337891	6.35208082199097	+	NEO_CTRL	10	10	9
INF2	Q27J81;A0A0A0MQU1	Inverted formin-2	6.30168104171753	5.93074655532837	6.41475629806519	6.73304462432861	6.14845657348633	6.45580387115479	6.13158416748047	6.19952440261841	5.97828531265259	6.65210103988647	6.1876335144043	6.47520637512207	6.33509683609009	6.17489290237427	6.32141208648682	6.30552339553833	5.99879121780396	6.56460666656494	6.60539102554321	6.72017574310303	6.30905485153198	6.17013883590698	6.26209497451782	6.46218824386597	6.23016691207886	6.49080085754395	6.84612655639648	6.47938823699951	6.05372095108032	6.28956651687622	6.39740133285522	5.81567430496216	6.69057703018188	6.49348592758179	6.03760719299316	6.54709768295288	5.97914457321167	6.24109792709351	6.19315242767334	6.4840292930603	6.69891786575317	6.29622364044189	+	NEO_CTRL	9	9	9
LRRFIP1	Q32MZ4;C9JTC6;C9JSU1;Q9Y608	Leucine-rich repeat flightless-interacting protein 1	7.24469757080078	6.97832679748535	7.2064208984375	7.33280181884766	7.13177919387817	7.11437749862671	7.04743051528931	7.08703565597534	7.28827142715454	7.19487476348877	7.03583002090454	7.08206701278687	7.0551872253418	6.80519485473633	6.97386646270752	7.17458295822144	7.14668607711792	7.15001916885376	7.29205656051636	7.10376930236816	7.21553182601929	7.16536283493042	6.88292837142944	7.09321165084839	7.11085891723633	7.31881427764893	7.38870477676392	7.23029565811157	7.05587482452393	7.19281816482544	7.16840887069702	6.98335123062134	7.18026924133301	7.14884948730469	7.33633947372437	7.52245712280273	6.79767608642578	7.06896448135376	6.92266321182251	7.1987943649292	7.17219400405884	7.17353582382202	+	NEO_CTRL	15	15	15
NME2;NME1	Q32Q12;P22392;J3KPD9;E7ERL0;O60361;E5RHP0;F6XY72;C9K028	Nucleoside diphosphate kinase;Nucleoside diphosphate kinase B	8.33043384552002	8.33461475372314	8.32124614715576	8.38203525543213	8.17745018005371	8.17429256439209	8.2850399017334	8.19906902313232	8.37160301208496	8.35989284515381	8.3308801651001	8.37008762359619	8.25688648223877	8.26047706604004	8.22786140441895	8.31829261779785	8.39981174468994	8.36733722686768	8.52069282531738	8.30250453948975	8.32949924468994	8.39557075500488	8.08983421325684	8.40133190155029	8.44703388214111	8.39626884460449	8.73151588439941	8.48560810089111	8.21603393554688	8.34931659698486	8.38524913787842	8.21226787567139	8.32945919036865	8.47375011444092	8.38320446014404	8.44441986083984	8.36481380462646	8.47798919677734	8.41988945007324	8.44498157501221	8.55093765258789	8.21465873718262	+	NEO_CTRL	17	17	8
FHL1	Q5JXI8;Q13642;Q5JXH8;Q5JXH7;Q5JXI3;A0A0D9SFZ9;Q5JXI2;A0A0D9SFI6;A0A0D9SFB0;Q5JXH9;A0A0D9SGB2;Q5JXI0;A0A0D9SG53;A0A0D9SGD1;A0A0D9SEY7;A0A0D9SGC5	Four and a half LIM domains protein 1	7.4036693572998	7.42556667327881	6.94598054885864	7.07583904266357	7.06374597549438	7.36250114440918	7.79820156097412	7.2489538192749	6.85321140289307	7.36332988739014	7.23230981826782	7.47121810913086	7.56908130645752	8.11567687988281	7.79424381256104	7.51321744918823	7.00987577438354	7.46139335632324	7.32025003433228	7.51930284500122	7.54286289215088	7.49047803878784	7.90121841430664	7.51612520217896	7.44202470779419	7.48633146286011	6.64034223556519	7.22042179107666	7.71934795379639	7.44149112701416	7.57787084579468	7.72546243667603	7.19556760787964	7.39197540283203	7.60065698623657	7.66967010498047	7.76570558547974	7.51109409332275	7.33779859542847	7.61781787872314	7.35468435287476	7.35007333755493	+	NEO_CTRL	15	15	15
KANK2	Q63ZY3;K7EIU4;K7ERU2;K7ES05	KN motif and ankyrin repeat domain-containing protein 2	7.22672891616821	6.99562215805054	6.76320314407349	6.94854974746704	6.72119188308716	7.28661346435547	7.37650394439697	6.92457914352417	6.7364444732666	7.25878095626831	7.16746520996094	7.28465604782104	7.2465968132019	7.34279775619507	7.28028249740601	7.00233888626099	6.86758518218994	7.11833095550537	6.88352537155151	6.91434335708618	7.24941873550415	7.06460762023926	7.30790233612061	7.19139528274536	7.14755249023438	6.92499732971191	6.64950037002563	7.06933498382568	7.05755186080933	7.22468852996826	7.20471668243408	7.25137042999268	6.93319368362427	7.20712232589722	7.07903623580933	6.95985174179077	7.33083963394165	7.07547378540039	7.15179872512817	7.29285383224487	6.83581113815308	6.764967918396	+	NEO_CTRL	16	16	16
SLC25A24	Q6NUK1;J3KN42	Calcium-binding mitochondrial carrier protein SCaMC-1	7.38909530639648	6.93939924240112	7.2559232711792	7.29594087600708	6.76788282394409	7.01063919067383	6.99502515792847	6.44491863250732	7.25032234191895	7.51029014587402	7.77789068222046	7.48108434677124	7.38412046432495	7.14863348007202	7.25992822647095	7.53041744232178	7.47468233108521	7.47865295410156	7.615234375	7.84797954559326	7.585280418396	7.40744209289551	7.25321674346924	7.57659482955933	7.19537353515625	7.47002792358398	7.81448078155518	7.47826337814331	7.17219400405884	7.45399045944214	7.31877279281616	6.78691482543945	7.67286396026611	7.43887424468994	7.31099033355713	7.42493057250977	6.94120311737061	7.17443799972534	7.30429649353027	7.35341596603394	7.47989177703857	6.75578355789185	+	NEO_CTRL	23	23	23
PLBD1	Q6P4A8;F5H053	Phospholipase B-like 1;Phospholipase B-like 1 chain A;Phospholipase B-like 1 chain B;Phospholipase B-like 1 chain C	7.14217042922974	7.22667741775513	7.40822315216064	7.78886795043945	6.35521936416626	6.89395570755005	6.38761568069458	6.31746864318848	6.53388500213623	7.15567016601563	7.62884855270386	7.39042282104492	7.16743564605713	6.82331132888794	6.62531232833862	7.52460384368896	6.96324443817139	7.73837614059448	7.4588041305542	7.79201316833496	7.176438331604	7.08568286895752	7.14560031890869	7.25628471374512	7.081383228302	6.93640804290771	7.82577657699585	7.30235242843628	7.05449819564819	7.07863807678223	6.85643863677979	7.14404439926147	7.50689697265625	7.74890089035034	7.54119205474854	7.07510900497437	6.71884202957153	7.14323329925537	6.71285152435303	7.83993673324585	7.80595588684082	6.29750537872314	+	NEO_CTRL	12	12	12
PDXDC1	Q6P996;H3BND4;Q86XE2;J3KNK7;Q6P474;Q6XYB5;H3BNL6;H3BU11;H3BQ54;H3BM88;A0A0J9YXH6;H3BPV5	Pyridoxal-dependent decarboxylase domain-containing protein 1	6.8880558013916	6.85002708435059	6.72982883453369	6.84025049209595	6.62512731552124	6.50343656539917	6.78260898590088	6.39458656311035	7.28452110290527	7.03378534317017	6.64464521408081	7.0218505859375	6.91422653198242	6.65399360656738	6.48773193359375	7.06457042694092	6.77618503570557	7.02869319915771	6.8227105140686	7.39478445053101	6.77660655975342	7.10315370559692	6.78877639770508	7.10758304595947	6.88693046569824	6.99423360824585	7.01515007019043	6.9762077331543	6.61508703231812	6.80792045593262	6.78473854064941	6.82589340209961	6.89370059967041	7.08983469009399	6.93207263946533	6.77025556564331	6.5508394241333	6.70391893386841	6.49011325836182	6.83384799957275	7.11620903015137	7.22154474258423	+	NEO_CTRL	17	17	17
OLFML1	Q6UWY5;E9PN44	Olfactomedin-like protein 1	7.51960468292236	7.52518749237061	6.9703516960144	6.82801485061646	7.43445730209351	7.43817853927612	7.55140113830566	7.627601146698	6.89095735549927	7.34498119354248	7.57850170135498	7.73435163497925	7.68890905380249	7.99566602706909	7.83410882949829	7.24829196929932	7.32651996612549	7.60803365707397	7.02362298965454	7.33535766601563	7.3647198677063	7.49393177032471	7.45412826538086	7.18701267242432	7.35577726364136	7.25976085662842	6.94058132171631	7.54055452346802	7.45492124557495	7.58848476409912	7.33619928359985	7.51567506790161	7.04945039749146	7.30204916000366	7.25227022171021	6.92350292205811	7.70015811920166	7.1170392036438	7.50085353851318	7.46615552902222	6.92778062820435	7.57876539230347	+	NEO_CTRL	18	18	18
HIST2H3A	Q71DI3	Histone H3.2	6.66896343231201	6.13738584518433	6.20081377029419	6.38658809661865	6.19511890411377	6.04493141174316	6.48247337341309	6.21513605117798	6.30330562591553	6.89546680450439	6.94429016113281	7.01123189926147	6.76801633834839	6.06835412979126	6.04548168182373	6.44723558425903	7.31693458557129	7.00500869750977	6.88006448745728	7.01418447494507	6.30192947387695	6.4585018157959	6.15481328964233	6.04883003234863	6.34394025802612	6.79216766357422	7.24812030792236	7.01899147033691	6.18692827224731	6.93064832687378	6.87038040161133	5.98199701309204	7.07525491714478	6.163161277771	5.63023853302002	6.71503353118896	5.72100877761841	6.09670162200928	6.41055774688721	6.53931474685669	6.15591287612915	6.35423707962036	+	NEO_CTRL	8	1	1
KTN1	Q86UP2;G3V4Y7;B7Z6P3;G3V5P0;H0YJZ8;G3V5G2;H0YJV5;H0YJP2;G8JLP4;Q9Y4F3	Kinectin	7.29926776885986	7.22893905639648	7.561363697052	7.53653335571289	7.37291193008423	7.19481945037842	7.40560245513916	7.29481887817383	7.53614139556885	7.42962312698364	7.27955293655396	7.29952907562256	7.24875783920288	7.06322050094604	7.16790771484375	7.39619922637939	7.17635154724121	7.25071287155151	7.4293646812439	7.41564083099365	7.41343402862549	7.48808526992798	7.06145238876343	7.33193302154541	7.199782371521	7.3088846206665	7.57948637008667	7.57811164855957	7.18788719177246	7.28237295150757	7.27641582489014	7.20406579971313	7.31850147247314	7.57210445404053	7.32903146743774	7.56467771530151	7.13133001327515	7.35158395767212	7.21953201293945	7.32819604873657	7.48812770843506	7.45115661621094	+	NEO_CTRL	35	35	35
MISP	Q8IVT2	Mitotic interactor and substrate of PLK1	6.5754189491272	6.09387969970703	6.54360866546631	6.71133470535278	6.27858448028564	6.3324408531189	6.07332897186279	5.99277019500732	6.19811010360718	6.5564112663269	6.97845888137817	6.28107070922852	5.95662260055542	6.02656698226929	6.04370498657227	5.84330081939697	6.16707229614258	6.43666362762451	6.02970457077026	7.00612354278564	5.90893840789795	6.02788162231445	6.06161975860596	6.05780220031738	5.75438547134399	6.19850826263428	6.48924112319946	6.39592027664185	5.95543766021729	5.72717666625977	6.08073902130127	6.09283256530762	6.01405000686646	6.38964462280273	6.74204921722412	6.74380731582642	5.89756107330322	6.01423788070679	5.68586826324463	5.90464735031128	5.86065149307251	6.373375415802	+	NEO_CTRL	7	7	7
CCAR1	Q8IX12;A0A0C4DGG8;F5H1H2;F5H2E6;F5H3E1;H0YFJ7	Cell division cycle and apoptosis regulator protein 1	6.6106390953064	6.41748666763306	6.53950262069702	6.3586220741272	6.06225299835205	5.56337690353394	6.30361747741699	6.07225608825684	6.45842552185059	6.5005521774292	6.15845632553101	6.47424554824829	6.13325262069702	6.01030588150024	5.76305294036865	6.11183643341064	6.40959501266479	6.45232343673706	5.90452241897583	6.52427911758423	6.18248128890991	6.43900108337402	6.31226253509521	5.59383010864258	5.85159301757813	6.13113927841187	6.42462015151978	6.31299924850464	6.13343715667725	6.4592113494873	5.92803382873535	6.37050819396973	6.43373775482178	6.52923774719238	6.45235395431519	6.49108123779297	5.77522802352905	6.52777147293091	6.28131628036499	6.16729974746704	5.9848108291626	6.1334924697876	+	NEO_CTRL	5	5	5
PARP9	Q8IXQ6;G5E9U8;C9K0E5	Poly [ADP-ribose] polymerase 9	6.20579957962036	6.05560779571533	6.18824148178101	6.5426139831543	6.73715305328369	6.23131656646729	6.18431663513184	5.98808431625366	6.09045553207397	6.42634868621826	6.5775260925293	6.36167097091675	6.35447359085083	5.86220264434814	6.20935392379761	6.37984895706177	6.82793760299683	6.5322699546814	6.7089729309082	6.91900491714478	6.49299764633179	6.32250881195068	6.07729387283325	6.1357684135437	6.49285793304443	6.49217367172241	7.1490650177002	6.55115699768066	6.28593969345093	6.38836765289307	6.40735673904419	6.09235239028931	6.25688600540161	6.81278657913208	6.29329633712769	6.6567497253418	6.05715274810791	6.2572226524353	6.27070188522339	6.28073787689209	6.0729022026062	6.12289237976074	+	NEO_CTRL	9	9	9
COLGALT1	Q8NBJ5;M0QYH0;M0QX72	Procollagen galactosyltransferase 1	7.10853099822998	7.34119701385498	7.27526521682739	7.25652551651001	7.09071636199951	7.1791205406189	6.81000375747681	6.9535665512085	6.8627872467041	7.08628845214844	7.11193418502808	7.14968109130859	6.82762145996094	6.91450166702271	7.02399301528931	6.99881267547607	7.16882133483887	7.02591991424561	7.36724424362183	7.02832698822021	6.94181442260742	6.80478668212891	6.89874172210693	7.0185341835022	7.20232486724854	7.11186695098877	7.44614887237549	7.19873952865601	7.08296489715576	7.00804615020752	7.14622116088867	6.94279670715332	6.88547420501709	7.18630647659302	7.06926107406616	6.80066919326782	6.91843938827515	7.10311937332153	7.20558309555054	7.08852577209473	7.05762815475464	6.81019878387451	+	NEO_CTRL	18	18	18
EPS8L1	Q8TE68;B4DKV7;K7EKX9;K7EN83;K7ELW3	Epidermal growth factor receptor kinase substrate 8-like protein 1	6.4802942276001	6.43720436096191	6.0803108215332	7.33393049240112	6.27304315567017	5.67884922027588	6.3234167098999	5.96817016601563	6.15090084075928	6.48800039291382	6.6769585609436	6.76717090606689	6.39429426193237	6.0433874130249	5.75493001937866	6.45236921310425	6.48425722122192	6.51499891281128	6.34307384490967	6.87384366989136	6.62968492507935	6.01395893096924	6.10092735290527	6.69864845275879	5.90319585800171	6.11293411254883	6.36942005157471	6.8576397895813	6.27517175674438	6.70602607727051	6.57386922836304	6.1271595954895	6.97276258468628	6.36881875991821	6.54861068725586	6.72891330718994	5.98322296142578	6.53260135650635	6.60154962539673	6.49120759963989	7.08443307876587	6.1593770980835	+	NEO_CTRL	9	9	9
PDCD6IP	Q8WUM4;C9IZF9;F8WEQ7;F8WBR8;F8WDK9	Programmed cell death 6-interacting protein	7.85388088226318	7.7898416519165	7.88288879394531	8.0290994644165	7.81581687927246	7.71932315826416	7.88719511032104	7.96842670440674	8.02139568328857	7.93591022491455	7.88460826873779	7.88108777999878	7.83727264404297	7.71374225616455	7.73312520980835	7.81874704360962	7.85881376266479	7.8844780921936	7.89640474319458	7.9870982170105	7.93781852722168	7.81497955322266	7.68126821517944	7.87903833389282	7.80457544326782	7.96173429489136	8.08979892730713	7.90064001083374	7.73253870010376	7.73091125488281	7.85308933258057	7.76630115509033	7.88767337799072	7.89009094238281	7.90918684005737	7.84850311279297	7.67744255065918	7.78494501113892	7.79943037033081	7.78105115890503	8.03245735168457	7.60185384750366	+	NEO_CTRL	36	36	36
HSPH1	Q92598;A0A0A0MSM0;R4GN69;Q5TBM3	Heat shock protein 105 kDa	7.37441825866699	7.19287395477295	7.59983921051025	7.51915836334229	7.24368286132813	7.40978097915649	7.10516929626465	7.19142293930054	7.11166572570801	7.20760726928711	7.24968719482422	7.25510358810425	7.23098516464233	6.91819286346436	7.04162931442261	7.4446849822998	7.30367136001587	7.26254606246948	7.38778114318848	7.49028158187866	7.2470645904541	7.40908718109131	7.14382648468018	7.40594387054443	7.248046875	7.56734418869019	7.64352178573608	7.50338220596313	7.21682548522949	7.37471151351929	7.36314153671265	7.04406929016113	7.80895328521729	7.5084490776062	7.25207614898682	7.48557949066162	7.20669078826904	7.31571865081787	7.23797082901001	7.26446342468262	7.19049978256226	7.25909185409546	+	NEO_CTRL	29	28	26
GCN1L1	Q92616	Translational activator GCN1	6.87019920349121	6.99452829360962	7.11357593536377	7.1866455078125	6.95569753646851	6.78670167922974	6.98311614990234	6.54228067398071	7.35378170013428	7.03382587432861	6.88142442703247	7.04012727737427	6.95508623123169	6.90101146697998	6.57016897201538	7.00919580459595	6.98365354537964	7.09222936630249	7.08289289474487	6.95880746841431	6.98936986923218	7.11624240875244	6.90117502212524	6.9555721282959	7.12188816070557	6.96976518630981	7.44441938400269	7.12231397628784	6.94036197662354	7.03674840927124	6.96110773086548	6.97397708892822	7.19432020187378	7.16554117202759	6.8676381111145	6.94964361190796	6.64044189453125	6.97773265838623	6.82398891448975	6.85575532913208	6.9283447265625	6.24276638031006	+	NEO_CTRL	30	30	30
SYAP1	Q96A49	Synapse-associated protein 1	6.37182474136353	6.43115472793579	6.41423797607422	6.38806581497192	6.37389135360718	5.857346534729	6.06360769271851	6.18393611907959	6.43574905395508	6.38208913803101	6.41025400161743	6.4096794128418	6.27471208572388	5.73600387573242	6.16328048706055	6.5198540687561	6.49967336654663	6.51757860183716	6.72541332244873	6.64106750488281	6.09902048110962	6.46633386611938	6.26757097244263	6.21465826034546	6.38325881958008	6.36533832550049	6.71111536026001	6.42076444625854	6.21194791793823	6.19334745407104	6.41247749328613	5.90899181365967	6.29776048660278	6.74694538116455	6.23118925094604	6.41059160232544	5.9766845703125	6.20639419555664	5.7166314125061	6.41035556793213	6.67440176010132	6.66667795181274	+	NEO_CTRL	4	4	4
EFHD2	Q96C19;H0Y4Y4;A0A087X1Z2;C9JTV4;Q8WYH2	EF-hand domain-containing protein D2	7.4711594581604	7.3443922996521	7.33356809616089	7.53817129135132	7.22567081451416	7.097083568573	7.10157537460327	7.02526473999023	7.31109666824341	7.45694255828857	7.52882671356201	7.45412826538086	7.21192121505737	7.0771861076355	7.17935085296631	7.4378137588501	7.33008909225464	7.33593893051147	7.59822130203247	7.65267181396484	7.21189451217651	6.97859144210815	7.37199068069458	7.38571357727051	7.44870615005493	7.19223260879517	7.54937124252319	7.29172372817993	7.31468868255615	7.21637725830078	7.32799196243286	7.28166961669922	7.44309091567993	7.32945871353149	7.54850006103516	7.23118925094604	7.20999717712402	7.29503917694092	7.29994297027588	7.28914260864258	7.35934209823608	7.39710521697998	+	NEO_CTRL	16	16	14
RMDN1	Q96DB5;E5RH53;H0YB03;H0YB83;H0YC67;H0YC27;E5RGC8;H0YAP5	Regulator of microtubule dynamics protein 1	6.71051502227783	5.91356134414673	6.04809236526489	6.55899620056152	6.57566070556641	6.37430810928345	6.02708959579468	6.14609146118164	6.63944673538208	6.44346618652344	6.42621850967407	6.33012962341309	6.23198318481445	6.06986331939697	6.03030681610107	6.41324949264526	6.62328052520752	6.38421010971069	6.66703224182129	6.55516719818115	6.51156234741211	6.43308162689209	5.96430730819702	6.19214916229248	6.50883913040161	6.22600650787354	6.93718671798706	6.81730079650879	6.17799806594849	6.31889772415161	6.20068645477295	6.33757925033569	6.85372257232666	6.36116123199463	6.58073091506958	6.44204044342041	5.98877286911011	5.74060964584351	6.299391746521	6.54761457443237	6.3931713104248	6.65824604034424	+	NEO_CTRL	8	8	5
ERO1L	Q96HE7;G3V3E6;G3V5B3;G3V503;G3V2H0	ERO1-like protein alpha	7.30120372772217	7.06818580627441	7.75802564620972	7.89897727966309	7.18974304199219	6.96810913085938	7.0559515953064	7.08557605743408	7.47067499160767	7.74998331069946	7.23363065719604	7.47360372543335	7.17871809005737	6.85122776031494	7.30717515945435	7.66975355148315	7.56563520431519	7.84681940078735	7.8547248840332	7.83989906311035	7.34521675109863	7.3621621131897	6.85081768035889	7.66482973098755	7.33306407928467	7.82832479476929	8.10744762420654	8.14594173431396	7.08902168273926	7.46569490432739	7.70717811584473	7.49050617218018	7.8739595413208	7.94768381118774	7.3713264465332	7.68197345733643	7.04135322570801	7.44625759124756	7.7994647026062	7.63602638244629	8.1347188949585	7.55806016921997	+	NEO_CTRL	27	27	26
IL4I1	Q96RQ9;M0QYW8;M0QYH9;M0R1L1	L-amino-acid oxidase	6.82336330413818	6.38548135757446	6.57785940170288	6.82744026184082	6.40108871459961	5.94201898574829	6.17184495925903	6.03709602355957	6.07020473480225	7.26394367218018	7.16577816009521	6.66504621505737	6.38183689117432	6.08395051956177	5.40844249725342	6.3450403213501	6.95465707778931	6.79725360870361	6.98329257965088	6.66336154937744	6.60048294067383	6.37818002700806	6.14421510696411	6.55569887161255	6.8934178352356	6.85268115997314	7.45395994186401	7.5251612663269	6.44963264465332	6.64757871627808	6.35318517684937	6.61310148239136	6.18391370773315	7.04206323623657	6.98089361190796	6.74068641662598	6.10848331451416	5.95652103424072	6.81291341781616	6.47498798370361	6.62654542922974	6.21773481369019	+	NEO_CTRL	8	8	8
FAM129B	Q96TA1	Niban-like protein 1	7.45209312438965	7.26951313018799	7.42368793487549	7.31062936782837	7.33901405334473	7.43073606491089	7.4214391708374	7.31789636611938	7.52181768417358	7.46738624572754	7.41712284088135	7.55419826507568	7.39644336700439	7.33529758453369	7.37228584289551	7.51957845687866	7.44103479385376	7.52514839172363	7.72466897964478	7.56464242935181	7.48258781433105	7.42891216278076	7.30083465576172	7.44335699081421	7.28555727005005	7.5851674079895	7.83772087097168	7.59480142593384	6.99706745147705	7.47345781326294	7.48370122909546	7.3998122215271	7.66954946517944	7.51859283447266	7.47036647796631	7.53987884521484	7.13270807266235	7.46960115432739	7.41498994827271	7.54594993591309	7.64853572845459	7.40351533889771	+	NEO_CTRL	22	22	22
PHB2	Q99623;J3KPX7;F5GY37;F5GWA7;F5H3X6;F5H0C5;F5H2D2	Prohibitin-2	7.99622249603271	7.74134874343872	7.88958168029785	7.87951469421387	7.65248823165894	7.8011908531189	7.64961719512939	7.67581510543823	8.1334753036499	7.74453544616699	7.86636400222778	7.85641479492188	8.05503368377686	7.59742069244385	7.56363534927368	7.85291910171509	8.00962066650391	7.83473205566406	7.91160488128662	7.69746494293213	8.08799457550049	7.84050750732422	7.51767063140869	7.75419521331787	7.81843709945679	7.59612417221069	8.26332855224609	8.02056884765625	7.66874933242798	7.91162109375	7.8665885925293	7.65812587738037	7.93291473388672	7.94062614440918	7.72472620010376	7.97830820083618	7.62137365341187	7.76315832138062	7.63543367385864	7.88387727737427	7.81814670562744	7.54334783554077	+	NEO_CTRL	18	18	17
RARRES2	Q99969;C9J8S2	Retinoic acid receptor responder protein 2	6.2962703704834	7.01878356933594	5.913893699646	6.24974536895752	6.25618839263916	6.42375373840332	6.08452415466309	6.22824144363403	6.06727409362793	5.73097038269043	6.26140546798706	6.45835065841675	6.41788673400879	6.44018459320068	7.32551574707031	6.17408895492554	6.27929592132568	6.44689416885376	5.98458528518677	5.94369029998779	6.36295366287231	6.32819604873657	6.34750556945801	6.2534351348877	6.53794479370117	6.43062305450439	5.93193197250366	6.08093023300171	6.84328269958496	6.55798816680908	6.83837699890137	6.32524871826172	6.18312740325928	6.30500745773315	5.88858699798584	6.51188802719116	7.02077531814575	6.55479192733765	6.67212581634521	6.4964451789856	6.18940591812134	6.19823503494263	+	NEO_CTRL	5	5	5
TXNDC17	Q9BRA2;I3L0K2;I3L3M7;I3L2R6	Thioredoxin domain-containing protein 17	7.27216672897339	7.05007028579712	7.32958078384399	7.23974990844727	6.24100685119629	7.22224807739258	7.15167617797852	6.28264284133911	7.40548276901245	7.2603816986084	7.41077709197998	7.15366268157959	7.10482835769653	6.97823524475098	7.03965187072754	7.19418144226074	7.3477201461792	7.08856153488159	7.32994699478149	7.41118192672729	7.16940975189209	7.03698778152466	7.10551023483276	7.21743106842041	7.18341207504272	7.19100379943848	7.34417629241943	7.37485837936401	7.0764217376709	7.2341628074646	7.30661821365356	7.15146160125732	7.24462366104126	7.35119676589966	7.42329502105713	6.74086904525757	6.9323468208313	7.1669921875	7.1730694770813	7.16010808944702	7.31048107147217	6.38493728637695	+	NEO_CTRL	5	5	5
SARG	Q9BW04	Specifically androgen-regulated gene protein	6.39424133300781	6.17186832427979	6.53913879394531	6.60117959976196	6.58556222915649	5.99288940429688	6.49444675445557	6.57697439193726	6.50468826293945	6.46599245071411	6.82101535797119	6.44675445556641	6.0087308883667	6.07872152328491	5.84833097457886	6.44694089889526	6.41079425811768	6.49199151992798	6.31067228317261	6.59918403625488	6.4396800994873	6.48866367340088	6.41766166687012	6.59931516647339	5.9976601600647	6.47249317169189	6.64715814590454	6.39006900787354	5.60011005401611	6.42399930953979	6.46907043457031	6.46799039840698	6.30341196060181	6.42511034011841	6.69727277755737	6.82891130447388	5.7020959854126	5.66198635101318	6.17458724975586	6.43582820892334	6.43503189086914	6.41115427017212	+	NEO_CTRL	5	5	5
TNKS1BP1	Q9C0C2;E9PKK0	182 kDa tankyrase-1-binding protein	7.29692840576172	7.10291385650635	7.21434020996094	7.17880439758301	7.2321572303772	7.23026990890503	6.95194435119629	6.75583744049072	7.40922260284424	7.31795883178711	7.1395959854126	7.20790338516235	7.07151365280151	7.0362696647644	7.16773080825806	7.28194189071655	7.11935472488403	7.22130966186523	7.24726104736328	7.20811891555786	7.31437301635742	7.0562949180603	7.08429002761841	7.27943897247314	7.15542697906494	7.21314573287964	7.34121704101563	7.14813995361328	6.91711664199829	7.15854358673096	7.23042345046997	7.06216812133789	7.28246355056763	7.38847398757935	7.18754911422729	7.42550182342529	7.04583120346069	7.28929901123047	7.05564594268799	7.28205537796021	7.19994688034058	7.24077367782593	+	NEO_CTRL	27	27	27
NT5C3A	X6RM59;Q9H0P0	5-nucleotidase;Cytosolic 5-nucleotidase 3A	6.26800203323364	6.16325616836548	6.481858253479	6.96207571029663	6.42152166366577	5.83740663528442	6.07771301269531	6.27892065048218	6.48950433731079	6.81916856765747	6.6634087562561	6.48197269439697	6.56017541885376	6.14908266067505	5.59648466110229	6.2847466468811	6.85170459747314	6.25363492965698	6.48331642150879	6.46790409088135	5.85125732421875	6.67579650878906	5.91687488555908	6.18463850021362	6.01646757125854	6.68121385574341	6.74828863143921	6.63170766830444	5.82054328918457	6.22850322723389	5.92851257324219	6.25073051452637	6.42892789840698	6.4181022644043	6.30302333831787	6.6854190826416	5.91885232925415	5.76818895339966	6.21216106414795	6.29922389984131	6.43779802322388	6.34403419494629	+	NEO_CTRL	7	7	5
EPS8L2	Q9H6S3;A0A087WX39;E9PN68;E9PLN2;E9PNT0;E9PLH1;H0YD62;H0YF37	Epidermal growth factor receptor kinase substrate 8-like protein 2	6.59001636505127	6.35152578353882	6.51879024505615	6.66516828536987	6.63526248931885	6.50914859771729	6.11081743240356	6.60793733596802	5.93987226486206	6.71808624267578	6.5377311706543	6.86300754547119	6.43070363998413	6.29459857940674	6.30438280105591	7.01786756515503	6.84956073760986	6.70262002944946	6.72241163253784	6.87898683547974	6.85286426544189	6.61621284484863	6.38315105438232	6.67329740524292	6.37140035629272	6.89469242095947	7.41873216629028	6.99649858474731	5.83082962036133	6.99379301071167	6.60769081115723	6.56985378265381	7.06892776489258	6.76580238342285	6.67939138412476	6.95005798339844	6.12639141082764	6.45304298400879	6.49050617218018	6.67039442062378	7.19703245162964	6.17131185531616	+	NEO_CTRL	12	12	12
EML4	Q9HC35;B5MBZ0	Echinoderm microtubule-associated protein-like 4	7.20989036560059	6.89971113204956	7.1491265296936	7.104248046875	7.24427700042725	6.91947555541992	6.93290996551514	6.98225784301758	7.40378952026367	7.24583339691162	7.16879224777222	7.07965135574341	7.01216220855713	6.83235549926758	6.92562675476074	7.1875205039978	7.22973299026489	6.98384284973145	7.31534051895142	7.31726932525635	6.99411010742188	6.96234083175659	6.92458915710449	7.17245674133301	7.06001758575439	7.3484411239624	7.326171875	7.20142459869385	6.98039436340332	6.9413275718689	7.07921743392944	6.94759559631348	7.18366813659668	7.36184120178223	7.12765550613403	7.18426561355591	6.9667706489563	7.20582675933838	7.0165319442749	6.96467447280884	7.15051078796387	7.30202770233154	+	NEO_CTRL	17	17	17
TM9SF3	Q9HD45;Q5TB53	Transmembrane 9 superfamily member 3	6.81897115707397	5.73784971237183	6.84023141860962	6.79363679885864	6.34140300750732	5.97022724151611	6.63040733337402	6.61984443664551	6.91922998428345	6.64318609237671	6.79269981384277	6.78050470352173	6.27075290679932	6.1708836555481	6.55654382705688	6.64741230010986	6.79439067840576	6.84550094604492	6.65845966339111	6.94229602813721	6.0546088218689	6.87688732147217	6.09425640106201	6.39460945129395	6.21347236633301	6.84795475006104	7.15192127227783	6.98375701904297	6.47104215621948	6.83527803421021	6.7674674987793	6.59241008758545	6.89207220077515	6.92638349533081	6.76690340042114	6.80489540100098	6.82436656951904	6.57247638702393	6.68921136856079	6.56380128860474	6.81455373764038	7.15724515914917	+	NEO_CTRL	7	7	7
TIGAR	Q9NQ88;A0A0U1RQD1	Fructose-2,6-bisphosphatase TIGAR	6.51299095153809	6.35583448410034	6.37417984008789	6.57714700698853	6.67146730422974	6.26920938491821	5.99886751174927	6.16886234283447	6.23204040527344	6.39859962463379	6.56827211380005	6.62316656112671	6.04962491989136	6.06474113464355	6.42837762832642	6.5743670463562	6.60744428634644	6.56280422210693	6.48022270202637	6.44185209274292	6.50654554367065	6.12279844284058	6.46311902999878	6.53795766830444	6.35652303695679	6.29721307754517	7.1380181312561	6.60101652145386	6.49674987792969	6.2824182510376	6.29007911682129	6.23598289489746	6.47076320648193	6.62904262542725	6.44244861602783	6.4951114654541	6.09300994873047	6.60978651046753	5.93959331512451	6.30239582061768	6.55715799331665	6.11783695220947	+	NEO_CTRL	4	4	4
RTN4	Q9NQC3;F8W914;H7C106	Reticulon-4;Reticulon	6.68947744369507	6.6600399017334	6.91682767868042	7.18403816223145	6.5581111907959	6.84925985336304	6.80555534362793	6.46244287490845	6.75578355789185	6.95952796936035	6.79239177703857	6.81557130813599	6.70540189743042	6.75286245346069	6.81150150299072	6.85144805908203	6.69701147079468	6.84367513656616	7.07660388946533	6.70437383651733	6.7882251739502	6.77793407440186	7.00445032119751	6.99975681304932	6.82187366485596	7.16702175140381	7.22112703323364	6.95318937301636	6.45972394943237	6.94082498550415	6.00130891799927	6.78048276901245	7.03370523452759	7.24388122558594	7.03850078582764	6.84249687194824	6.65669202804565	6.83330631256104	6.84056377410889	6.93718671798706	6.87128114700317	6.52501678466797	+	NEO_CTRL	4	4	4
NANS	Q9NR45;Q5TBR0;Q5TBR1	Sialic acid synthase	7.65469646453857	7.64788150787354	7.85449409484863	7.94606876373291	7.81860876083374	7.43846321105957	7.76690340042114	7.58128976821899	7.98920965194702	7.70076417922974	7.83585548400879	7.59967565536499	7.50708627700806	7.3865704536438	7.46301174163818	7.51965761184692	7.64015340805054	7.57792806625366	7.50142908096313	7.62274217605591	7.45357799530029	7.70943117141724	7.56348085403442	7.52037858963013	7.66412448883057	7.65544557571411	7.5320405960083	7.60333919525146	7.56973648071289	7.42644596099854	7.62137365341187	7.59142065048218	7.43010711669922	7.66498041152954	7.69057703018188	7.64484214782715	7.50120973587036	7.52248334884644	7.47738170623779	7.44125509262085	7.7112250328064	7.48973369598389	+	NEO_CTRL	18	18	18
OLFML3	Q9NRN5;B4DNG0	Olfactomedin-like protein 3	7.09509944915771	7.63173770904541	6.94513368606567	6.72407102584839	7.0583119392395	7.64032220840454	7.30973672866821	7.43400955200195	6.93011856079102	7.34419584274292	7.08774614334106	7.4520320892334	7.45230770111084	7.74727201461792	7.58474969863892	6.99672603607178	7.08898591995239	7.22530937194824	6.78972148895264	6.93107652664185	7.20900535583496	7.20811891555786	7.15213537216187	7.09812450408936	7.13991069793701	7.0547661781311	6.57784795761108	7.23418807983398	7.26078653335571	7.42073106765747	7.06423330307007	7.38151216506958	6.95463800430298	7.16151762008667	7.00680828094482	7.04324436187744	7.4001407623291	7.11833095550537	7.32799196243286	7.21800994873047	6.69909143447876	7.34445142745972	+	NEO_CTRL	12	12	12
DPP3	Q9NY33;G3V1D3;G3V180;E9PQ14;E9PPK9;E9PKK8;E9PNX5;E9PQF2	Dipeptidyl peptidase 3	7.39063501358032	7.23319911956787	7.58108472824097	7.43673515319824	7.15727519989014	7.0989203453064	7.15512323379517	6.85473728179932	7.28845024108887	7.38772773742676	7.40065908432007	7.32263278961182	7.21200084686279	7.13744926452637	7.11025285720825	7.29837274551392	7.54845094680786	7.43549394607544	7.58132362365723	7.5256667137146	7.34695911407471	7.1758885383606	7.0772590637207	7.50418519973755	7.31950187683105	7.38259315490723	7.46142339706421	7.47709226608276	7.23583126068115	7.40983152389526	7.34937477111816	7.09784698486328	7.20183372497559	7.49982452392578	7.35476112365723	7.37993955612183	7.16238498687744	7.31166934967041	7.20306015014648	7.33473491668701	7.35123586654663	6.93098974227905	+	NEO_CTRL	24	24	24
COPG2	Q9UBF2	Coatomer subunit gamma-2	6.18127155303955	6.15572309494019	6.39807891845703	6.44235420227051	6.24510622024536	5.8885235786438	6.31557178497314	6.13180685043335	6.28690481185913	6.23243713378906	6.27790689468384	6.53531932830811	6.06250667572021	6.18482112884521	5.6104793548584	6.36999464035034	6.49871015548706	6.55408906936646	6.65239143371582	6.60983991622925	6.07371091842651	6.43467235565186	6.01537895202637	6.07467031478882	6.27531147003174	6.029456615448	6.73483180999756	6.32352018356323	6.24743318557739	6.37957763671875	6.31931447982788	6.20917940139771	6.34470653533936	6.3362193107605	6.16925573348999	6.02857112884521	6.01111459732056	6.28571462631226	6.21210765838623	6.46822929382324	6.39091730117798	6.294114112854	+	NEO_CTRL	7	4	4
PFDN2	Q9UHV9	Prefoldin subunit 2	6.81794881820679	6.63576507568359	6.94545364379883	6.73141145706177	6.56904029846191	6.96862316131592	6.78360366821289	6.81182956695557	6.95620679855347	6.88684606552124	6.86475419998169	6.84062051773071	6.91597461700439	6.09908008575439	6.52514839172363	6.76688098907471	6.73428773880005	6.8283634185791	6.80577945709229	6.7634654045105	6.76285839080811	6.80800819396973	6.7414116859436	6.84969568252563	6.86362600326538	6.85916233062744	6.9846396446228	6.9047155380249	6.48150014877319	6.65610790252686	6.55781984329224	6.71742105484009	6.71497488021851	6.93422079086304	6.65059900283813	6.83019733428955	6.67191314697266	6.72819137573242	6.57775592803955	6.73230504989624	6.88112211227417	6.30983686447144	+	NEO_CTRL	5	5	5
STOML2	Q9UJZ1;A0A087WYB4;F2Z2I8	Stomatin-like protein 2, mitochondrial	7.05583667755127	6.86681890487671	7.29143524169922	7.05926036834717	7.28726434707642	6.81585645675659	7.01224660873413	7.10574865341187	7.47136497497559	7.07018566131592	8.32304573059082	7.16417455673218	7.03710746765137	6.80103302001953	6.8315691947937	7.07003784179688	7.00940847396851	7.35127449035645	7.21224069595337	7.30148553848267	7.16175699234009	7.32070684432983	6.80365514755249	6.95248746871948	7.11471080780029	7.10332489013672	7.51930284500122	7.46743059158325	6.83004951477051	7.02657413482666	7.26147699356079	6.91248226165771	7.12749338150024	7.0786018371582	7.01004552841187	7.39632129669189	6.77410078048706	6.73096799850464	6.73524761199951	7.02747201919556	7.28103351593018	7.24224328994751	+	NEO_CTRL	18	18	18
PARP4	Q9UKK3	Poly [ADP-ribose] polymerase 4	7.04504919052124	6.59719038009644	7.02081680297852	6.93156957626343	6.47577333450317	6.57796239852905	6.02472400665283	6.31005334854126	6.23608589172363	7.00432157516479	6.70878601074219	6.86838006973267	6.88267803192139	6.57744598388672	6.62010478973389	6.97786092758179	6.89130878448486	6.80182886123657	7.21645641326904	7.32341718673706	6.92212820053101	6.59902000427246	6.89526796340942	6.8491735458374	6.71054029464722	7.22026491165161	7.34547185897827	7.14401340484619	6.53152990341187	6.91479778289795	6.95402050018311	6.2991418838501	7.04139280319214	7.09092807769775	6.95186185836792	6.98083019256592	6.82813119888306	6.67083930969238	6.83255338668823	7.01874208450317	7.0643458366394	6.49727535247803	+	NEO_CTRL	17	17	17
CORO1C	Q9ULV4;B4E3S0;H0YHL7;F8W1H8;F8VUX3;F8VSA4;F8VRE9;F8VTT6;F8VVB7;F8VV53;J3QLV6;J3KSS5;Q6QEF8	Coronin-1C;Coronin	7.7425365447998	7.5534462928772	7.72479200363159	7.67597055435181	7.58333492279053	7.73411130905151	7.46351957321167	7.61002111434937	7.61526584625244	7.77110958099365	7.6388087272644	7.66788244247437	7.41992282867432	7.46955680847168	7.55834865570068	7.59048509597778	7.47195148468018	7.63693904876709	7.7320556640625	7.54024171829224	7.60718679428101	7.41903018951416	7.4327449798584	7.54411745071411	7.58401441574097	7.76792001724243	7.59541893005371	7.67642831802368	7.66716337203979	7.68447732925415	7.479416847229	7.45482969284058	7.57510709762573	7.80041456222534	7.79030609130859	7.94818782806396	7.42448949813843	7.77407884597778	7.71689605712891	7.62653541564941	7.6609320640564	6.97021198272705	+	NEO_CTRL	21	21	21
PYCARD	Q9ULZ3;H3BP42	Apoptosis-associated speck-like protein containing a CARD	7.40551710128784	7.16193675994873	7.21248054504395	7.43480825424194	7.06329584121704	6.93636798858643	6.98879957199097	6.12381267547607	7.00757694244385	7.03718757629395	7.20501470565796	7.20104169845581	7.08607482910156	6.95102167129517	6.84109020233154	7.23236083984375	7.50539398193359	7.2016429901123	7.43912744522095	7.35314655303955	6.91504096984863	7.11773538589478	6.81679105758667	7.32827758789063	7.32438516616821	7.17292404174805	7.63882875442505	7.1872386932373	7.20373964309692	7.22313213348389	6.94640302658081	6.95397233963013	6.96045637130737	7.34155321121216	7.08300065994263	7.15815114974976	6.87418603897095	6.96541357040405	7.03100442886353	7.3791241645813	7.09173727035522	7.08479070663452	+	NEO_CTRL	11	11	11
VPS4A	Q9UN37;I3L4J1	Vacuolar protein sorting-associated protein 4A	6.67079305648804	6.13495635986328	6.66243648529053	6.19646549224854	6.02779150009155	5.81979084014893	5.80598115921021	5.95271635055542	6.24283027648926	6.09376096725464	6.19744777679443	6.62045860290527	6.05508470535278	5.80396413803101	5.46445035934448	6.03855037689209	6.63751983642578	6.59338569641113	6.63557434082031	6.67218112945557	6.29970598220825	5.86216259002686	6.07333135604858	6.60911417007446	5.93682098388672	6.00238466262817	6.66329574584961	6.60313367843628	5.81825304031372	6.62442636489868	6.58585548400879	6.23548364639282	6.20820331573486	6.7052903175354	6.21395444869995	6.14055347442627	6.19438409805298	5.85054302215576	6.19581890106201	5.88528442382813	6.62006330490112	6.15645265579224	+	NEO_CTRL	9	6	6
PKP3	Q9Y446;E9PKC4;E9PRW6;E9PK71;E9PQ15;E9PJR7;H0YEY5	Plakophilin-3	6.79360198974609	5.9084997177124	6.80681753158569	6.68154859542847	6.58592319488525	6.17760276794434	6.24992704391479	6.33365774154663	6.79527521133423	6.46422100067139	6.7235951423645	7.04723596572876	6.15730571746826	6.52127122879028	5.63039302825928	6.98707151412964	6.64542245864868	6.55389499664307	6.81476020812988	7.43373775482178	6.91719579696655	6.25897216796875	6.55261945724487	6.86398267745972	5.62292623519897	6.83033180236816	7.41595792770386	7.21045207977295	5.93695068359375	6.8458046913147	6.998703956604	6.47042512893677	7.10653066635132	6.95017957687378	6.70329999923706	6.95884084701538	5.96433687210083	6.42996215820313	5.96941375732422	6.88564395904541	6.84489965438843	6.21793460845947	+	NEO_CTRL	15	15	15
PPME1	Q9Y570	Protein phosphatase methylesterase 1	6.47863864898682	6.3010516166687	6.50364112854004	6.50203084945679	6.79699039459229	6.15084838867188	6.44362258911133	6.11279964447021	6.59779405593872	6.55492496490479	6.42390108108521	6.46052217483521	6.42240905761719	6.16640043258667	6.28718519210815	6.3877100944519	6.55893659591675	6.33495616912842	6.47925853729248	6.46510028839111	6.49963188171387	6.63862895965576	6.19944524765015	6.48897361755371	6.29762935638428	6.63922739028931	6.6984224319458	6.71635389328003	6.23408699035645	6.38046455383301	6.65886974334717	6.0223503112793	6.54590082168579	6.7768030166626	6.50565195083618	6.82798910140991	6.31696557998657	6.50377702713013	6.34362506866455	6.37062406539917	6.74258375167847	6.82031965255737	+	NEO_CTRL	3	3	3
SQRDL	Q9Y6N5;H3BNX3;H3BMS6;H3BNP9;A0A1B0GXB4;H3BV36	Sulfide:quinone oxidoreductase, mitochondrial	7.84734439849854	7.37219381332397	7.66480159759521	7.93136119842529	7.8797664642334	7.54707288742065	7.4493088722229	7.63142347335815	7.83214473724365	7.76084470748901	7.9448823928833	7.52360343933105	7.54074239730835	7.261643409729	7.270911693573	7.66502714157104	7.55848073959351	7.53200244903564	7.93303155899048	7.57518768310547	7.89875793457031	7.61844539642334	7.39673948287964	7.54007911682129	7.58066272735596	7.68477344512939	8.13811302185059	8.11614227294922	7.506667137146	7.78615474700928	7.39788770675659	7.4352388381958	7.4597692489624	7.71762037277222	7.79613018035889	7.57524538040161	7.22089242935181	7.61966705322266	7.43226337432861	7.79774522781372	7.63046836853027	7.44202470779419	+	NEO_CTRL	27	27	27
[truncated: 12 more columns]

## Sheet: DAVID_KEGG_#227
Annotation custers	Enrichment Score	Category ID	KEGG Pathway Term	Count	%	Genes
Cluster 1	4.1	hsa01100	Metabolic pathways	49	21.5859	GPI, CDA, ENO1, HK1, IL4I1, PNP, SCP2, CKMT1B, SEPHS1, ACAA1, NANS, PGAM1, GAA, NME2, ACSL4, PGD, SDHA, NME1, NT5C3A, INPP4B, TST, ACOX1, ALDH1A1, AGPS, UQCRC2, UMPS, FBP1, GAPDH, GART, PDXK, GBA, HSD17B4, GNS, ADH5, HMGCL, LDHA, PGK1, ADSS, AOC3, DUT, MDH2, CKMT1A, GFPT1, PYCR2, COX6C, CS, GALE, P4HA1, PFKP
		hsa01130	Biosynthesis of antibiotics	20	8.81057	GPI, MDH2, PGAM1, GFPT1, NME2, PYCR2, ENO1, PGD, SDHA, ADH5, HK1, NME1, CS, LDHA, PGK1, ACAA1, GAPDH, GART, FBP1, PFKP
		hsa01200	Carbon metabolism	13	5.72687	GPI, MDH2, PGAM1, ENO1, PGD, SDHA, ADH5, HK1, CS, PGK1, GAPDH, FBP1, PFKP
		hsa00010	Glycolysis / Gluconeogenesis	10	4.40529	GPI, LDHA, PGAM1, PGK1, ENO1, GAPDH, FBP1, ADH5, PFKP, HK1
		hsa01230	Biosynthesis of amino acids	7	3.0837	CS, PGAM1, PGK1, PYCR2, ENO1, GAPDH, PFKP
		hsa00030	Pentose phosphate pathway	4	1.76211	GPI, PGD, FBP1, PFKP
		hsa04066	HIF-1 signaling pathway	3	1.32159	ENO1, GAPDH, HK1
Cluster 2	2.5	hsa00051	Fructose and mannose metabolism	4	1.76211	TIGAR, FBP1, PFKP, HK1
		hsa05230	Central carbon metabolism in cancer	4	1.76211	TIGAR, PGAM1, PFKP, HK1
Cluster 3	1.6	hsa04510	Focal adhesion	11	4.84581	VASP, DIAPH1, CAV3, ITGB4, CAV1, PXN, LAMA3, CTNNB1, ITGA6, FLNB, LAMC2
		hsa05205	Proteoglycans in cancer	8	3.52423	CAV3, CAV1, PXN, CTNNB1, PTPN6, FLNB, EZR, MAPK14
		hsa04670	Leukocyte transendothelial migration	7	3.0837	VASP, PXN, CTNND1, CTNNA1, CTNNB1, EZR, MAPK14
		hsa05100	Bacterial invasion of epithelial cells	6	2.64317	CAV3, CAV1, PXN, CTNNA1, CTNNB1, DNM2
Cluster 4	1.5	hsa04146	Peroxisome	7	3.0837	HMGCL, SCP2, ACOX1, AGPS, HSD17B4, ACSL4, ACAA1
		hsa03320	PPAR signaling pathway	6	2.64317	SCP2, ACOX1, APOA2, APOA1, ACSL4, ACAA1
		hsa00071	Fatty acid degradation	4	1.76211	ACOX1, ACSL4, ACAA1, ADH5
		hsa01212	Fatty acid metabolism	3	1.32159	ACOX1, ACSL4, ACAA1
Cluster 5	0.6	hsa05200	Pathways in cancer	7	3.0837	HSP90AB1, JUP, LAMA3, CTNNA1, CTNNB1, ITGA6, LAMC2
		hsa04151	PI3K-Akt signaling pathway	6	2.64317	HSP90AB1, ITGB4, LAMA3, ITGA6, LAMC2, YWHAZ
		hsa04512	ECM-receptor interaction	4	1.76211	ITGB4, LAMA3, ITGA6, LAMC2
		hsa05145	Toxoplasmosis	4	1.76211	LAMA3, ITGA6, LAMC2, MAPK14
		hsa05222	Small cell lung cancer	3	1.32159	LAMA3, ITGA6, LAMC2
Cluster 6	0.4	hsa00982	Drug metabolism - cytochrome P450	3	1.32159	GSTM2, GSTO1, ADH5
		hsa00980	Metabolism of xenobiotics by cytochrome P450	3	1.32159	GSTM2, GSTO1, ADH5
		hsa05204	Chemical carcinogenesis	3	1.32159	GSTM2, GSTO1, ADH5
Cluster 7	0.2	hsa05012	Parkinson's disease	5	2.20264	VDAC1, UQCRC2, COX6C, SLC25A5, SDHA
		hsa05016	Huntington's disease	5	2.20264	VDAC1, UQCRC2, COX6C, SLC25A5, SDHA
		hsa05010	Alzheimer's disease	4	1.76211	UQCRC2, COX6C, SDHA, GAPDH
		hsa00190	Oxidative phosphorylation	3	1.32159	UQCRC2, COX6C, SDHA
		hsa04932	Non-alcoholic fatty liver disease (NAFLD)	3	1.32159	UQCRC2, COX6C, SDHA

## Sheet: Exp_met_path_genes
			LC-MS Sample ID	P12726	P12727	P12728	P12729	P12731	P12732	P12733	P12734	P12736	P12737	P12738	P12739	P12741	P12742	P12743	P12744	P12746	P12747	P12748	P12749	P12751	P12752	P12753	P12754	P12759	P12760	P12761	P12762	P12764	P12765	P12766	P12767	P12770	P12771	P12772	P12773	P12775	P12776	P12777	P12778	P12781	P12783
			Sample ID	PC32	PC38	PC44	PC46	PC42	PC43	PC48	PC52	PC47	PC49	PC50	PC51	PC54	PC55	PC59	PC60	PC53	PC56	PC57	PC58	PC61	PC62	PC64	PC65	PC24	PC63	PC71	PC72	PC66	PC67	PC68	PC69	PC76	PC73	PC78	PC79	PC70	PC74	PC75	PC77	PC80	PC81
			Treatment group	TN	TN	TN	TN	NEO	NEO	NEO	NEO	TN	TN	TN	TN	NEO	NEO	NEO	NEO	TN	TN	TN	TN	NEO	NEO	NEO	NEO	NEO	TN	TN	TN	NEO	NEO	NEO	NEO	TN	TN	TN	TN	NEO	NEO	NEO	NEO	TN	NEO
Protein IDs	Majority protein IDs	Protein names	Gene names	LFQ intensity P12726	LFQ intensity P12727	LFQ intensity P12728	LFQ intensity P12729	LFQ intensity p12731	LFQ intensity P12732	LFQ intensity P12733	LFQ intensity P12734	LFQ intensity P12736	LFQ intensity P12737	LFQ intensity P12738	LFQ intensity P12739	LFQ intensity P12741	LFQ intensity P12742	LFQ intensity P12743	LFQ intensity P12744	LFQ intensity P12746	LFQ intensity P12747	LFQ intensity P12748	LFQ intensity P12749	LFQ intensity P12751	LFQ intensity P12752	LFQ intensity P12753	LFQ intensity P12754	LFQ intensity P12759	LFQ intensity P12760	LFQ intensity P12761	LFQ intensity P12762	LFQ intensity P12764	LFQ intensity P12765	LFQ intensity P12766	LFQ intensity P12767	LFQ intensity P12770	LFQ intensity P12771	LFQ intensity P12772	LFQ intensity P12773	LFQ intensity P12775	LFQ intensity P12776	LFQ intensity P12777	LFQ intensity P12778	LFQ intensity P12781	LFQ intensity P12783	Student's T-test Significant NEO_CTRL	Student's T-test significant	Peptides	Razor + unique peptides
T	T	T	T	E	E	E	E	E	E	E	E	E	E	E	E	E	E	E	E	E	E	E	E	E	E	E	E	E	E	E	E	E	E	E	E	E	E	E	E	E	E	E	E	E	E	C	C	N	N
				CTRL	CTRL	CTRL	CTRL	NEO	NEO	NEO	NEO	CTRL	CTRL	CTRL	CTRL	NEO	NEO	NEO	NEO	CTRL	CTRL	CTRL	CTRL	NEO	NEO	NEO	NEO	NEO	CTRL	CTRL	CTRL	NEO	NEO	NEO	NEO	CTRL	CTRL	CTRL	CTRL	NEO	NEO	NEO	NEO	CTRL	NEO
Q15067;K7ELT1;I3L0T4;I3L2U4;I3L4S5;K7ENF1;K7ESC7	Q15067	Peroxisomal acyl-coenzyme A oxidase 1	ACOX1	6.67527389526367	5.93031597137451	7.00203657150269	7.00060749053955	6.26890563964844	5.72279691696167	6.20105695724487	6.38150262832642	6.21364068984985	6.64809656143188	5.94975757598877	6.87465572357178	6.59556245803833	5.61373043060303	5.8432731628418	5.90492916107178	6.58172225952148	6.67509078979492	6.69192981719971	6.79176092147827	5.77248191833496	6.00985383987427	6.17885541915894	6.87617158889771	6.24991941452026	6.84489345550537	7.03007316589355	6.91629076004028	5.8383903503418	5.96478509902954	6.81773710250854	6.17508840560913	6.82062816619873	5.79890775680542	6.65122938156128	6.950355052948	5.83544683456421	6.10007190704346	6.32460021972656	6.72162103652954	7.09943914413452	6.6167631149292	+	NEO_CTRL	12	12
O60488;H0Y9A0	O60488	Long-chain-fatty-acid--CoA ligase 4	ACSL4	6.45080327987671	6.52737188339233	6.71662092208862	6.67870044708252	6.66805982589722	6.1414966583252	6.08117818832397	6.30084133148193	6.40413856506348	6.83093500137329	6.58849573135376	6.45706415176392	6.52975130081177	6.4688196182251	6.02026224136353	6.57998943328857	6.5844669342041	6.53843545913696	6.59524250030518	6.50801753997803	6.20856237411499	6.46957159042358	6.2316780090332	6.51640319824219	6.42779445648193	6.6605429649353	6.80422115325928	6.86201190948486	6.43648052215576	5.76665353775024	5.66825103759766	6.12279748916626	6.02763748168945	6.8380298614502	6.22683095932007	6.56887006759644	6.133957862854	5.91549825668335	6.38505172729492	6.29070234298706	6.63320589065552	6.05511522293091	+	NEO_CTRL	6	6
P09110;C9JDE9;H7C131;H0Y4D4;B4DVF4;F2Z2Q6;F2Z3P7	P09110;C9JDE9;H7C131	3-ketoacyl-CoA thiolase, peroxisomal	ACAA1	7.09025812149048	7.21637725830078	6.88097333908081	7.50100469589233	6.9272780418396	7.04434394836426	6.80355262756348	6.63915777206421	7.21677255630493	7.25307130813599	7.32629489898682	7.11431074142456	7.12658596038818	7.00475120544434	6.97839498519897	7.22000360488892	7.21574306488037	7.27395009994507	7.09611034393311	7.52561473846436	7.16298246383667	6.85368585586548	7.09401655197144	7.30440425872803	7.16016817092896	7.39937925338745	7.28690528869629	7.326171875	7.10205602645874	7.05115270614624	7.19312477111816	7.0906457901001	7.66146230697632	7.3123254776001	7.32565927505493	6.78658819198608	6.97956657409668	6.6394567489624	7.01199293136597	6.93740272521973	7.22582578659058	6.12021541595459	+	NEO_CTRL	16	16
P11766;H0YAG8;D6RFE4;D6R9G2;D6RAY0	P11766;H0YAG8	Alcohol dehydrogenase class-3	ADH5	7.84480619430542	7.80879831314087	7.80290365219116	7.75838184356689	7.81195020675659	7.96127414703369	8.09579658508301	8.05591297149658	7.82995939254761	7.91787815093994	7.66528987884521	7.84369993209839	8.00685119628906	8.2274751663208	7.94183921813965	8.02686023712158	7.80007743835449	7.85978651046753	7.82660579681396	7.98417186737061	8.09053993225098	8.13640308380127	8.11035442352295	7.91868543624878	7.94157123565674	8.1636381149292	7.85679531097412	8.06918716430664	7.9353461265564	7.98180961608887	8.06209278106689	8.08586120605469	7.90491580963135	8.17565631866455	7.96159648895264	8.0294246673584	8.20822620391846	7.85933637619019	7.91775751113892	8.10937595367432	7.95084190368652	8.27346420288086	+	NEO_CTRL	20	20
P30520	P30520	Adenylosuccinate synthetase isozyme 2	ADSS	6.8471531867981	6.91936588287354	7.21176099777222	7.20126056671143	6.4607949256897	7.12522077560425	6.01439094543457	6.19169187545776	6.9008092880249	6.84304571151733	6.99549055099487	6.78261613845825	6.92783737182617	5.83383655548096	6.32955265045166	6.93210315704346	6.9916467666626	6.74340009689331	7.00902557373047	6.93151378631592	6.8730936050415	6.80947875976563	6.93187475204468	6.9954686164856	6.89416646957397	6.86842679977417	7.31483602523804	7.1233286857605	6.76942157745361	7.03051853179932	6.94021272659302	5.81634759902954	6.95299577713013	6.98975229263306	6.87419748306274	6.93671464920044	6.11762046813965	6.92358064651489	6.73881244659424	6.83443975448608	7.10366678237915	6.37158966064453	+	NEO_CTRL	8	8
O00116;A0A1B0GWA2;B8ZZ81	O00116;A0A1B0GWA2	Alkyldihydroxyacetonephosphate synthase, peroxisomal	AGPS	6.70612859725952	5.86738538742065	6.76983499526978	6.74837398529053	6.5436692237854	6.66089391708374	6.0566258430481	6.28423547744751	6.18873071670532	6.50574684143066	6.71801137924194	6.5866436958313	6.4483814239502	6.41545724868774	6.48516750335693	6.6364278793335	6.56701469421387	6.50264549255371	6.85263872146606	6.91285943984985	6.41695642471313	6.45889472961426	6.38806581497192	6.79122018814087	6.46404218673706	6.77112436294556	7.00346040725708	6.8400559425354	6.00676918029785	6.48019361495972	6.62129068374634	6.55042409896851	6.88067054748535	6.89041519165039	6.42603921890259	6.78877639770508	5.79058122634888	6.38512325286865	5.95016813278198	6.68432474136353	6.54886817932129	6.35734462738037	+	NEO_CTRL	8	8
P00352;Q5SYQ7;Q5SYQ9;Q5SYQ8	P00352	Retinal dehydrogenase 1	ALDH1A1	8.62806224822998	8.06250667572021	8.25447559356689	8.19926166534424	9.00791835784912	8.2143669128418	8.87105274200439	9.17175579071045	8.89609622955322	8.53192615509033	8.45584964752197	8.52344703674316	8.78498077392578	8.88491439819336	8.6212797164917	8.61501312255859	8.33384990692139	8.49088478088379	8.31968879699707	8.78031730651855	8.51453495025635	9.10842990875244	8.91104030609131	8.73390293121338	8.32197093963623	8.65042400360107	7.82669019699097	8.28112411499023	8.09840106964111	8.42587661743164	8.67661094665527	8.91282749176025	8.27818202972412	8.58103847503662	8.52699756622314	8.51619148254395	8.71687984466553	8.11417675018311	8.44754600524902	8.52296543121338	8.25878047943115	9.21341133117676	+	NEO_CTRL	41	41
Q16853;K7EQZ5;K7EL47	Q16853	Membrane primary amine oxidase	AOC3	6.71302843093872	6.58632850646973	6.6039776802063	6.06796503067017	6.57772493362427	6.68665409088135	6.89649295806885	6.44982433319092	6.2656044960022	6.8986759185791	5.85646629333496	6.74755144119263	6.8422908782959	7.29280948638916	7.10571432113647	6.88809537887573	6.36895608901978	6.81371450424194	6.85827827453613	6.75865459442139	6.82112693786621	6.82940006256104	7.34244251251221	7.05598974227905	7.03156995773315	6.22322273254395	6.10405302047729	6.88258695602417	7.32837963104248	6.88092803955078	7.1255464553833	6.91620111465454	6.77353048324585	6.618079662323	6.76052045822144	6.74335289001465	7.34884977340698	6.51197671890259	7.09180736541748	6.99633646011353	6.41074371337891	6.35208082199097	+	NEO_CTRL	10	10
P32320	P32320	Cytidine deaminase	CDA	6.11710929870605	5.84782266616821	7.38223314285278	7.25000524520874	6.15390539169312	6.15630340576172	6.17298412322998	6.17036771774292	6.67488861083984	7.24236726760864	6.6287055015564	6.56474876403809	6.11542415618896	5.69879722595215	5.97218227386475	6.99404001235962	6.97954845428467	6.3122410774231	7.41256141662598	6.49505853652954	6.14448022842407	6.56860065460205	5.97624158859253	6.60868644714355	6.54751634597778	7.53192567825317	7.79816007614136	7.30918264389038	6.01998996734619	6.63757991790771	5.80419301986694	5.93930053710938	6.63176822662354	5.92215156555176	6.95376920700073	7.05899524688721	5.9146556854248	7.06239414215088	6.31470489501953	6.91848659515381	6.65427303314209	6.4356837272644	+	NEO_CTRL	5	5
P12532;F8WCN3;C9JSQ1;C9J995;C9J8F6;C9J6W7;C9JT96;C9JJX8;P17540	P12532;F8WCN3;C9JSQ1	Creatine kinase U-type, mitochondrial	CKMT1A;CKMT1B	7.42416286468506	5.98751831054688	7.69664478302002	7.64794015884399	6.42235517501831	6.4336256980896	7.31626415252686	6.27548456192017	6.86191654205322	7.5383095741272	7.92205047607422	7.59677314758301	7.11809921264648	5.73640489578247	6.79573392868042	7.63020420074463	7.58472681045532	7.61433839797974	7.02518272399902	7.56635475158691	7.53600263595581	7.21850919723511	7.40036535263062	7.80232906341553	6.16098594665527	6.76680660247803	6.95808124542236	7.52052307128906	5.78079557418823	7.4536395072937	7.3798131942749	6.61660146713257	7.69820499420166	7.08378934860229	7.61485481262207	7.05986642837524	5.8950309753418	6.90024137496948	6.92159795761108	7.11806631088257	8.03538990020752	6.48889636993408	+	NEO_CTRL	16	16
P09669	P09669	Cytochrome c oxidase subunit 6C	COX6C	7.03072118759155	6.7171459197998	7.08657360076904	6.98978805541992	6.70789384841919	6.67720508575439	6.90506172180176	6.05771160125732	7.01237297058105	7.01678276062012	7.38637399673462	6.73017644882202	6.80539894104004	6.56800222396851	6.63746976852417	6.66710710525513	6.77967596054077	6.71614551544189	6.72505378723145	7.11247110366821	6.80695295333862	6.64114665985107	6.75675773620605	6.82476329803467	6.75649166107178	6.64342308044434	7.23964977264404	7.25110244750977	6.62151908874512	6.79260873794556	6.63722944259644	6.62987852096558	6.56306552886963	6.72985315322876	6.68400096893311	6.62741708755493	6.61214780807495	6.0489501953125	6.50742387771606	5.726158618927	6.60310125350952	6.57070827484131	+	NEO_CTRL	4	4
B4DJV2;O75390;A0A0C4DGI3;F8VRP1;F8VX68;F8VPF9;F8VPA1;F8W1S4;F8W4S1;H0YH82;F8VRI6;F8VZK9;F8VX07;H0YIC4;F8VTT8;F8W642;F8VR34;F8W0J2;F8VU34	B4DJV2;O75390;A0A0C4DGI3	Citrate synthase;Citrate synthase, mitochondrial	CS	7.84992265701294	7.4028115272522	7.66936349868774	7.75026941299438	7.65412855148315	7.39028120040894	7.70494794845581	7.82518577575684	7.96309804916382	7.79024314880371	7.86452293395996	7.70950746536255	7.84826898574829	7.3570384979248	7.31116008758545	7.74760580062866	7.90504550933838	7.73980188369751	7.96256828308105	7.71035432815552	7.8797435760498	7.88510656356812	7.37657690048218	7.61257171630859	7.69561290740967	7.80801486968994	8.07247066497803	7.89731931686401	7.57159233093262	7.67635536193848	7.66575002670288	7.57389211654663	7.73028135299683	7.79583120346069	7.60345840454102	7.87072563171387	7.34395980834961	7.67703199386597	7.45771551132202	7.62601184844971	7.43324184417725	7.78801965713501	+	NEO_CTRL	19	19
P33316;H0YMP1;A0A0C4DGL3;H0YNW5;H0YKC5;H0YKI0;H0YMM5;H0YNJ9	P33316;H0YMP1;A0A0C4DGL3;H0YNW5;H0YKC5;H0YKI0	Deoxyuridine 5-triphosphate nucleotidohydrolase, mitochondrial	DUT	6.64913034439087	6.41864919662476	6.3381290435791	6.57481813430786	6.18823957443237	6.67455816268921	6.50194883346558	6.17294931411743	6.30500984191895	6.54524517059326	6.72014284133911	6.4263162612915	6.41869878768921	5.99439573287964	6.04128646850586	5.71445322036743	6.40643787384033	6.24214363098145	6.48918485641479	6.44189929962158	6.53321266174316	6.32110118865967	6.57011079788208	6.32455015182495	6.49133348464966	6.47500276565552	6.76155948638916	6.48238754272461	6.39045810699463	6.50987434387207	6.04547643661499	5.93957328796387	6.56895208358765	5.96019268035889	6.16019868850708	6.4921498298645	5.6845908164978	6.05584669113159	6.03028535842896	5.69099569320679	6.53499031066895	6.31973648071289	+	NEO_CTRL	3	3
P06733;K7EM90	P06733	Alpha-enolase	ENO1	8.87526988983154	8.98797416687012	9.40903663635254	9.14379501342773	8.74114418029785	9.083251953125	8.95760250091553	8.99170875549316	8.83884239196777	9.12208461761475	9.04324436187744	8.99284076690674	8.89402770996094	8.8582239151001	8.96157264709473	9.08296489715576	9.16286277770996	8.96395778656006	9.2611198425293	9.1378288269043	9.01919937133789	8.98804569244385	8.97292423248291	9.10064601898193	9.06933498382568	9.12548160552979	9.39199352264404	9.31492042541504	9.03181266784668	8.99491500854492	9.21845626831055	8.9716329574585	9.09036350250244	9.15757751464844	8.98681640625	9.05173110961914	8.92779636383057	9.04532337188721	9.08177947998047	8.99357318878174	9.42337703704834	9.07258033752441	+	NEO_CTRL	44	44
P09467;Q5VZC3	P09467	Fructose-1,6-bisphosphatase 1	FBP1	7.78292369842529	7.54415512084961	7.71977853775024	8.02440357208252	7.52775859832764	7.08425426483154	7.96155881881714	7.38019323348999	7.68874883651733	8.1285285949707	8.41023731231689	8.08756828308105	7.68970823287964	7.48059606552124	7.55412578582764	7.8315372467041	7.68907785415649	7.64500951766968	8.49684619903564	7.99147415161133	7.68553590774536	7.7773904800415	7.88011598587036	7.76457977294922	7.66169929504395	8.08944606781006	8.30625343322754	8.14547634124756	7.5905966758728	7.50765371322632	7.67317771911621	7.80236339569092	7.58783435821533	7.85678911209106	8.13978481292725	7.63812971115112	7.25307130813599	7.39757490158081	7.73407125473022	7.55085182189941	7.53524351119995	7.39541387557983	+	NEO_CTRL	23	23
Q14376;Q5QPP3;Q5QPP4;Q5QPP1;Q5QPP9	Q14376;Q5QPP3;Q5QPP4;Q5QPP1	UDP-glucose 4-epimerase	GALE	7.07390165328979	6.423180103302	7.03794431686401	7.68303823471069	6.00764417648315	6.89695596694946	6.88830327987671	6.2550745010376	6.719886302948	7.4177041053772	7.472580909729	7.26185750961304	6.84676361083984	6.33148813247681	6.67203330993652	7.38210725784302	7.03088283538818	7.41141748428345	7.32223987579346	7.73165321350098	7.25532054901123	6.66190719604492	6.91192960739136	7.3739595413208	6.5693154335022	7.23294544219971	7.70656394958496	7.45218515396118	6.49179553985596	7.19331932067871	7.21587562561035	6.75405788421631	7.40100383758545	7.10870027542114	6.34553050994873	6.81509256362915	6.44092464447021	7.17087745666504	6.62647390365601	7.12319803237915	7.76208543777466	6.98242044448853	+	NEO_CTRL	13	13
P04406;E7EUT5	P04406;E7EUT5	Glyceraldehyde-3-phosphate dehydrogenase	GAPDH	9.33965015411377	9.31939792633057	9.4666748046875	9.45054149627686	9.04020690917969	9.33921241760254	9.21629810333252	9.17429256439209	9.12011337280273	9.3918342590332	9.33399105072021	9.26211833953857	9.27441215515137	9.09937000274658	9.17414665222168	9.24657249450684	9.3675422668457	9.32248783111572	9.36767292022705	9.18982696533203	9.28780174255371	9.30395126342773	9.11889266967773	9.32415866851807	9.28905391693115	9.41333293914795	9.75566864013672	9.57107925415039	9.28112411499023	9.3056526184082	9.44240093231201	9.22315788269043	9.0204029083252	9.52577018737793	9.26911544799805	9.40514183044434	9.16840934753418	9.28786849975586	9.39590263366699	9.29292011260986	9.60266780853271	9.13535499572754	+	NEO_CTRL	35	35
P22102;F8WD69;C9JBJ1;C9JTV6;C9JZG2;C9JKQ7;H7C366;A0A140TA71	P22102	Trifunctional purine biosynthetic protein adenosine-3;Phosphoribosylamine--glycine ligase;Phosphoribosylformylglycinamidine cyclo-ligase;Phosphoribosylglycinamide formyltransferase	GART	7.39856481552124	7.27863931655884	7.58509969711304	7.55806016921997	7.28992319107056	7.3618221282959	7.28019142150879	7.20330476760864	7.42727518081665	7.29172372817993	7.43490409851074	7.2273211479187	7.37230443954468	7.17362308502197	7.10040521621704	7.36606788635254	7.3617091178894	7.24750661849976	7.33061647415161	7.50881242752075	7.31192350387573	7.41747188568115	7.34425449371338	7.32791042327881	7.28976726531982	7.23954963684082	7.68303823471069	7.53378486633301	7.36769151687622	7.25248908996582	7.43051052093506	7.25488615036011	7.49777269363403	7.46440029144287	7.33835697174072	7.32980442047119	7.20344066619873	7.13401746749878	7.21629810333252	7.2985258102417	7.373610496521	7.12898063659668	+	NEO_CTRL	23	23
P04062;A0A0G2JNZ5;A0A0G2JLB3;A0A0G2JNZ0	P04062;A0A0G2JNZ5;A0A0G2JLB3	Glucosylceramidase	GBA	6.9059739112854	6.51881647109985	6.51755237579346	6.51368379592896	6.29215717315674	6.68945074081421	6.40375947952271	6.20601081848145	6.5233302116394	6.398512840271	6.76459455490112	6.85075664520264	6.94199800491333	6.47155570983887	6.26226139068604	6.4487681388855	7.05010890960693	7.16136789321899	6.76463937759399	6.62161254882813	6.31221961975098	6.73712921142578	6.17390537261963	6.48565053939819	6.54580163955688	6.54323577880859	7.00453615188599	6.76700735092163	6.58014917373657	6.69888305664063	6.39586782455444	6.25464487075806	6.72905921936035	6.84015607833862	6.49455785751343	6.34498119354248	5.74735975265503	6.37283849716187	6.39429426193237	6.83690595626831	6.78051900863647	6.55331134796143	+	NEO_CTRL	5	5
Q06210;O94808;E5RJP4	Q06210	Glutamine--fructose-6-phosphate aminotransferase [isomerizing] 1	GFPT1	7.27149295806885	7.02432155609131	7.22585201263428	7.32273578643799	7.59008359909058	6.98214912414551	7.29950714111328	6.44018459320068	7.69922161102295	7.36189794540405	7.10294818878174	7.10513544082642	7.20731115341187	6.09264135360718	5.89248323440552	7.40534639358521	7.28748798370361	7.46970415115356	7.26979303359985	7.85024785995483	6.60477685928345	7.22647094726563	6.76021909713745	7.38156652450562	7.0588436126709	7.05280923843384	7.16645956039429	7.3510422706604	6.83480834960938	7.3290114402771	7.18395280838013	6.83881139755249	7.16151762008667	7.40382385253906	7.08990526199341	7.25897216796875	6.42946147918701	7.12155961990356	6.92766809463501	7.17914962768555	7.55002021789551	7.32108020782471	+	NEO_CTRL	26	26
H7C3P4;F6S8M0;P15586;F5H4C6;H0YFA9	H7C3P4;F6S8M0;P15586;F5H4C6;H0YFA9	N-acetylglucosamine-6-sulfatase	GNS	6.67107105255127	6.87028074264526	6.65791606903076	6.98028993606567	6.50642013549805	6.76578760147095	6.92428970336914	7.13321924209595	6.74753618240356	6.90424489974976	7.00715017318726	6.94119310379028	6.90937423706055	6.88047075271606	6.80507230758667	6.7003231048584	7.05353927612305	7.19843721389771	7.20582675933838	7.1430459022522	6.89471483230591	7.14075946807861	6.74318027496338	6.69939517974854	6.82406091690063	7.03100442886353	7.00851488113403	6.81916856765747	6.76052808761597	6.72814273834229	6.90436363220215	6.79667854309082	6.80156135559082	7.27251482009888	6.94545888900757	7.02551078796387	6.65410900115967	6.77477979660034	6.79535865783691	6.84112167358398	6.98088026046753	6.18911218643188	+	NEO_CTRL	9	9
P06744;A0A0A0MTS2;K7EQ48;A0A0J9YXP8;A0A0J9YYH3;A0A0J9YX90;K7EPY4;K7EP41;K7ENA0;K7ERC6;K7ELR7;K7ERK8;K7EIL4;K7ESF4;Q8N196	P06744;A0A0A0MTS2;K7EQ48;A0A0J9YXP8;A0A0J9YYH3;A0A0J9YX90	Glucose-6-phosphate isomerase	GPI	8.24269008636475	8.22104930877686	8.48385810852051	8.34171104431152	8.22507667541504	8.08536148071289	8.34783744812012	8.30977916717529	8.34032535552979	8.4873218536377	8.2826452255249	8.24647426605225	8.24726104736328	8.23057651519775	8.41188907623291	8.42628383636475	8.44249534606934	8.49337482452393	8.48843765258789	8.62131118774414	8.33565807342529	8.47161483764648	8.36293506622314	8.46740055084229	8.3617467880249	8.43756008148193	8.4527063369751	8.44349765777588	8.2135181427002	8.24807167053223	8.46082305908203	8.32006359100342	8.43593978881836	8.3899097442627	8.29874420166016	8.47709274291992	8.12306690216064	8.26249885559082	8.43966388702393	8.26990985870361	8.55613327026367	8.24770355224609	+	NEO_CTRL	32	32
P10253;I3L3L3;I3L0S5	P10253	Lysosomal alpha-glucosidase;76 kDa lysosomal alpha-glucosidase;70 kDa lysosomal alpha-glucosidase	GAA	7.61795377731323	7.52892971038818	7.28019142150879	7.6822624206543	7.47794580459595	7.3848729133606	7.68958425521851	7.43512725830078	7.78716278076172	7.68209981918335	7.69368314743042	7.48900175094604	7.56724977493286	7.40212392807007	7.50734281539917	7.41140079498291	7.48033761978149	7.59778308868408	7.71235513687134	7.50565195083618	7.52327823638916	7.75930500030518	7.35932302474976	7.39373302459717	7.37823438644409	7.77539205551147	7.54704809188843	7.82613325119019	7.30997085571289	7.57745742797852	7.42533874511719	7.60514354705811	7.44635057449341	7.95795202255249	7.57726192474365	7.56525754928589	7.37664985656738	7.30792379379272	7.35385847091675	7.5367226600647	7.48298788070679	7.45683670043945	+	NEO_CTRL	20	20
P19367;B1AR63;B1AR62;B1AR61	P19367	Hexokinase-1	HK1	7.35926628112793	7.35888624191284	7.57782506942749	7.60747623443604	7.1576681137085	7.1050329208374	7.31058692932129	7.30530834197998	7.3203125	7.56120872497559	7.53933954238892	7.38615989685059	7.31022596359253	7.0401668548584	7.21579599380493	7.49245309829712	7.67760705947876	7.45548439025879	7.75788927078247	7.62971544265747	7.62109327316284	7.11411046981812	7.38722944259644	7.49457216262817	7.47130632400513	7.4279727935791	7.95133256912231	7.69091320037842	7.52930212020874	7.53184938430786	7.48172903060913	7.18295669555664	7.66423749923706	7.67634582519531	7.47762775421143	7.60049390792847	6.99213361740112	7.51514482498169	7.47933053970337	7.43247222900391	7.39833927154541	6.78818941116333	+	NEO_CTRL	30	30
P35914;H0Y2L7	P35914	Hydroxymethylglutaryl-CoA lyase, mitochondrial	HMGCL	7.01241540908813	6.88497066497803	7.0605845451355	7.02575635910034	7.201096534729	7.00868511199951	7.11297369003296	6.53414154052734	7.16429328918457	7.21079969406128	7.12872219085693	7.04579210281372	6.96467447280884	6.05168533325195	7.07580232620239	7.09356164932251	7.21850919723511	7.25270748138428	7.24039936065674	7.21101379394531	7.23512411117554	7.27579498291016	6.05899620056152	7.16955709457397	6.91208934783936	7.16826152801514	7.16307210922241	7.20167016983032	6.86144495010376	7.1488184928894	7.08923387527466	7.09166717529297	7.1782283782959	7.2095685005188	7.05065059661865	7.08350276947021	5.9808292388916	6.95469570159912	6.1091103553772	7.07180833816528	7.15554857254028	6.46219682693481	+	NEO_CTRL	9	9
P51659;E7EWE5;G5E9S2;E7ET17;E7ER27;E7EPL9	P51659;E7EWE5;G5E9S2;E7ET17;E7ER27;E7EPL9	Peroxisomal multifunctional enzyme type 2;(3R)-hydroxyacyl-CoA dehydrogenase;Enoyl-CoA hydratase 2	HSD17B4	7.70753622055054	7.57962369918823	7.70286989212036	7.76589965820313	7.74201011657715	7.65388774871826	7.58280181884766	7.69777822494507	7.84570550918579	7.73456764221191	7.65908861160278	7.63600635528564	7.64763736724854	7.49401521682739	7.44663047790527	7.67326068878174	7.62257671356201	7.51534366607666	7.71464824676514	8.09788131713867	7.67207956314087	7.67889165878296	7.66924238204956	7.70814037322998	7.64548110961914	7.67159843444824	7.79920959472656	7.81553792953491	7.45592546463013	7.39262676239014	7.67730569839478	7.50858354568481	7.50994157791138	7.88751029968262	7.76531839370728	7.69185018539429	7.41376924514771	7.46325063705444	7.54212808609009	7.66766786575317	7.86791515350342	7.84576749801636	+	NEO_CTRL	33	33
Q96RQ9;M0QYW8;M0QYH9;M0R1L1	Q96RQ9	L-amino-acid oxidase	IL4I1	6.82336330413818	6.38548135757446	6.57785940170288	6.82744026184082	6.40108871459961	5.94201898574829	6.17184495925903	6.03709602355957	6.07020473480225	7.26394367218018	7.16577816009521	6.66504621505737	6.38183689117432	6.08395051956177	5.40844249725342	6.3450403213501	6.95465707778931	6.79725360870361	6.98329257965088	6.66336154937744	6.60048294067383	6.37818002700806	6.14421510696411	6.55569887161255	6.8934178352356	6.85268115997314	7.45395994186401	7.5251612663269	6.44963264465332	6.64757871627808	6.35318517684937	6.61310148239136	6.18391370773315	7.04206323623657	6.98089361190796	6.74068641662598	6.10848331451416	5.95652103424072	6.81291341781616	6.47498798370361	6.62654542922974	6.21773481369019	+	NEO_CTRL	8	8
O15327;D6RJC3;E7EQN9;E9PHC0;E9PCZ3;E9PG59;D6RE59	O15327;D6RJC3;E7EQN9;E9PHC0;E9PCZ3;E9PG59	Type II inositol 3,4-bisphosphate 4-phosphatase	INPP4B	6.93565320968628	7.10940980911255	5.95975160598755	6.79342699050903	6.44471454620361	6.15442323684692	6.22044944763184	6.19331407546997	6.08073329925537	5.73116731643677	5.90338182449341	6.9902458190918	6.30320882797241	5.68464136123657	5.86383724212646	6.79010915756226	6.77496910095215	7.11571025848389	6.71957969665527	7.16503667831421	6.87366914749146	5.90031766891479	6.19990825653076	6.58183574676514	5.93587398529053	6.76343536376953	6.94965362548828	6.90765857696533	6.36133861541748	6.84956693649292	6.650550365448	6.56599903106689	7.25005388259888	6.98350429534912	6.671959400177	6.6350212097168	5.53274154663086	5.95778369903564	6.62819480895996	6.54593753814697	6.71497488021851	6.58153247833252	+	NEO_CTRL	13	13
P00338;F5GXY2;F5GYU2;F5GXH2;F5H5J4;F5H6W8;F5H8H6;F5GXC7;F5GWW2;F5GXU1;A0A087WUM2;Q6ZMR3	P00338	L-lactate dehydrogenase A chain	LDHA	8.70942306518555	8.6897611618042	8.7571907043457	8.93201732635498	8.52162170410156	8.6711540222168	8.56814289093018	8.34693908691406	8.68150329589844	8.97227668762207	8.67219924926758	8.81096458435059	8.58520126342773	8.5573263168335	8.6562614440918	8.82641792297363	8.82008934020996	8.78083515167236	8.81922817230225	8.98102569580078	8.74694538116455	8.48112678527832	8.45785140991211	8.80017375946045	8.82775688171387	8.89603519439697	9.15351009368896	9.05161571502686	8.60277557373047	8.70582103729248	8.98112487792969	8.54331016540527	8.84400463104248	8.88529872894287	8.73482418060303	8.97471904754639	8.53940200805664	8.86930847167969	8.95663928985596	8.83731079101563	9.08167171478271	8.33249950408936	+	NEO_CTRL	37	37
P40926;G3XAL0	P40926;G3XAL0	Malate dehydrogenase, mitochondrial;Malate dehydrogenase	MDH2	8.66779804229736	8.33795833587646	8.62709903717041	8.53854846954346	8.53420352935791	8.50085353851318	8.57430934906006	8.61201000213623	8.78157615661621	8.66590023040771	8.67462253570557	8.45963382720947	8.6375093460083	8.23729228973389	8.25739097595215	8.59048557281494	8.6864128112793	8.53859901428223	8.56608390808105	8.62164402008057	8.7152681350708	8.65816402435303	8.4990816116333	8.44086170196533	8.43163681030273	8.66320133209229	8.60711193084717	8.79679584503174	8.3722677230835	8.58132362365723	8.57378768920898	8.53814601898193	8.7105655670166	8.63593578338623	8.53954029083252	8.56757926940918	8.21690464019775	8.32978439331055	8.33453464508057	8.57777881622314	8.51888275146484	8.40962886810303	+	NEO_CTRL	25	25
Q9NR45;Q5TBR0;Q5TBR1	Q9NR45	Sialic acid synthase	NANS	7.65469646453857	7.64788150787354	7.85449409484863	7.94606876373291	7.81860876083374	7.43846321105957	7.76690340042114	7.58128976821899	7.98920965194702	7.70076417922974	7.83585548400879	7.59967565536499	7.50708627700806	7.3865704536438	7.46301174163818	7.51965761184692	7.64015340805054	7.57792806625366	7.50142908096313	7.62274217605591	7.45357799530029	7.70943117141724	7.56348085403442	7.52037858963013	7.66412448883057	7.65544557571411	7.5320405960083	7.60333919525146	7.56973648071289	7.42644596099854	7.62137365341187	7.59142065048218	7.43010711669922	7.66498041152954	7.69057703018188	7.64484214782715	7.50120973587036	7.52248334884644	7.47738170623779	7.44125509262085	7.7112250328064	7.48973369598389	+	NEO_CTRL	18	18
Q32Q12;P22392;J3KPD9;E7ERL0;O60361;E5RHP0;F6XY72;C9K028	Q32Q12;P22392;J3KPD9;E7ERL0	Nucleoside diphosphate kinase;Nucleoside diphosphate kinase B	NME2;NME1	8.33043384552002	8.33461475372314	8.32124614715576	8.38203525543213	8.17745018005371	8.17429256439209	8.2850399017334	8.19906902313232	8.37160301208496	8.35989284515381	8.3308801651001	8.37008762359619	8.25688648223877	8.26047706604004	8.22786140441895	8.31829261779785	8.39981174468994	8.36733722686768	8.52069282531738	8.30250453948975	8.32949924468994	8.39557075500488	8.08983421325684	8.40133190155029	8.44703388214111	8.39626884460449	8.73151588439941	8.48560810089111	8.21603393554688	8.34931659698486	8.38524913787842	8.21226787567139	8.32945919036865	8.47375011444092	8.38320446014404	8.44441986083984	8.36481380462646	8.47798919677734	8.41988945007324	8.44498157501221	8.55093765258789	8.21465873718262	+	NEO_CTRL	17	17
X6RM59;Q9H0P0	X6RM59;Q9H0P0	5-nucleotidase;Cytosolic 5-nucleotidase 3A	NT5C3A	6.26800203323364	6.16325616836548	6.481858253479	6.96207571029663	6.42152166366577	5.83740663528442	6.07771301269531	6.27892065048218	6.48950433731079	6.81916856765747	6.6634087562561	6.48197269439697	6.56017541885376	6.14908266067505	5.59648466110229	6.2847466468811	6.85170459747314	6.25363492965698	6.48331642150879	6.46790409088135	5.85125732421875	6.67579650878906	5.91687488555908	6.18463850021362	6.01646757125854	6.68121385574341	6.74828863143921	6.63170766830444	5.82054328918457	6.22850322723389	5.92851257324219	6.25073051452637	6.42892789840698	6.4181022644043	6.30302333831787	6.6854190826416	5.91885232925415	5.76818895339966	6.21216106414795	6.29922389984131	6.43779802322388	6.34403419494629	+	NEO_CTRL	7	7
P13674	P13674	Prolyl 4-hydroxylase subunit alpha-1	P4HA1	7.14016246795654	7.64739274978638	7.53099346160889	7.45117235183716	6.76492309570313	7.39936208724976	6.99426889419556	6.82573127746582	6.6845850944519	7.5097131729126	7.05994176864624	7.37084627151489	7.17160940170288	7.33986854553223	7.21245384216309	7.25319242477417	7.49886178970337	7.31011962890625	7.37719678878784	7.06610202789307	7.24755573272705	6.76885986328125	7.0989203453064	7.48756265640259	7.25823020935059	7.4292516708374	7.85943269729614	7.66513967514038	7.1362133026123	7.01845073699951	7.52923774719238	7.25297451019287	7.63603639602661	7.58641862869263	7.25336217880249	7.46013069152832	7.24900245666504	7.37160348892212	7.65711307525635	7.21690464019775	7.63430595397949	6.82533502578735	+	NEO_CTRL	22	22
O00764;F2Z2Y4;A8MV33	O00764;F2Z2Y4	Pyridoxal kinase	PDXK	7.62472534179688	7.51848745346069	7.41888093948364	7.69800472259521	7.37147426605225	7.41099643707275	7.51148223876953	7.29697227478027	7.55453777313232	7.68022680282593	7.52049684524536	7.60704755783081	7.57093954086304	7.6602201461792	7.36406278610229	7.58658742904663	7.52654600143433	7.65323162078857	7.62911367416382	7.72237873077393	7.51199007034302	7.6490330696106	7.44645929336548	7.57784795761108	7.68036270141602	7.69312000274658	7.70116186141968	7.72605848312378	7.42440795898438	7.65256547927856	7.71175670623779	7.49197769165039	7.7671856880188	7.78884696960449	7.55615758895874	7.45666980743408	7.51706409454346	7.45061874389648	7.40835857391357	7.62272167205811	7.51100063323975	7.45409774780273	+	NEO_CTRL	18	18
Q01813;B1APP8;B1APP6;H0Y757;Q5VSR5;V9GYV7;H0Y3Y3;V9GY25	Q01813	ATP-dependent 6-phosphofructokinase, platelet type	PFKP	7.66740608215332	7.30451202392578	7.89449882507324	8.06951999664307	7.21248054504395	7.63604640960693	7.41455554962158	6.83854055404663	6.86017608642578	7.67002296447754	7.70609426498413	7.55097389221191	7.28764486312866	7.10167837142944	7.3998122215271	7.66322946548462	7.69874429702759	7.43402576446533	7.8369312286377	7.71119976043701	7.81545829772949	7.42422819137573	7.31802177429199	7.59766244888306	7.40088319778442	7.8478684425354	8.26209449768066	8.01140117645264	7.30198431015015	7.50137424468994	7.67021799087524	7.30050849914551	7.99620056152344	7.94368267059326	7.67484283447266	7.79587316513062	7.02816438674927	7.56652021408081	7.72853231430054	7.67762517929077	8.1788330078125	6.74483251571655	+	NEO_CTRL	32	32
P18669;P15259;Q8N0Y7	P18669	Phosphoglycerate mutase 1	PGAM1	8.35566234588623	8.4089183807373	8.44858264923096	8.51153564453125	8.17181396484375	8.24667072296143	8.43121910095215	8.16250419616699	8.28207778930664	8.50134658813477	8.40160751342773	8.38580322265625	8.28836059570313	8.33865547180176	8.38194465637207	8.30436134338379	8.4263162612915	8.34558963775635	8.53918933868408	8.42558288574219	8.35690498352051	8.45998001098633	8.24566078186035	8.34409713745117	8.47821998596191	8.53048133850098	8.50785541534424	8.48495388031006	8.36419486999512	8.30087757110596	8.41229248046875	8.3447847366333	8.43005847930908	8.48575019836426	8.36108493804932	8.44040489196777	8.288405418396	8.40548324584961	8.49930191040039	8.30728244781494	8.37200927734375	8.15651893615723	+	NEO_CTRL	25	25
P52209;K7EM49;K7EPF6;K7EMN2;K7ELN9	P52209	6-phosphogluconate dehydrogenase, decarboxylating	PGD	7.710768699646	7.97634553909302	8.20927333831787	8.05743789672852	7.72393989562988	7.74538707733154	7.87787771224976	7.84130334854126	7.8969669342041	7.93752288818359	8.00599479675293	7.98653888702393	7.70180988311768	7.69790887832642	7.62648391723633	7.86201810836792	8.07718658447266	7.80296516418457	8.27845668792725	8.08203125	7.89663076400757	7.84902620315552	7.79871988296509	7.79394388198853	8.03470897674561	7.86404800415039	8.09981918334961	8.02832698822021	7.80930376052856	7.7597508430481	7.94650650024414	7.70569276809692	7.56887006759644	7.91337394714355	7.90518045425415	7.80984926223755	7.54129219055176	7.961838722229	7.77983427047729	7.85263872146606	7.89784669876099	7.61999034881592	+	NEO_CTRL	26	26
P00558;P07205	P00558	Phosphoglycerate kinase 1	PGK1	8.95125484466553	8.89885139465332	9.11243724822998	9.07338809967041	8.85856151580811	8.94832038879395	8.97195720672607	8.88926792144775	8.94477844238281	9.02632904052734	8.98065757751465	8.91459178924561	8.90760517120361	8.79727458953857	8.85347270965576	8.99114227294922	9.086181640625	8.96830081939697	9.11733722686768	9.10136890411377	9.03977108001709	9.03035640716553	8.91674900054932	9.04754734039307	8.97944355010986	9.16775989532471	9.16548156738281	9.31262111663818	8.92025947570801	8.82943916320801	9.24902725219727	8.68889999389648	9.03092384338379	9.14872646331787	9.00052070617676	9.10287952423096	8.84070205688477	8.92281341552734	9.13659381866455	9.01300621032715	9.48912811279297	8.99961376190186	+	NEO_CTRL	48	48
P00491;G3V5M2;G3V2H3;G3V393	P00491;G3V5M2	Purine nucleoside phosphorylase	PNP	7.44131803512573	7.25688600540161	7.87101793289185	7.50207185745239	7.32325220108032	7.15253305435181	7.39788770675659	6.87636232376099	7.42751836776733	7.45618391036987	7.59379529953003	7.47758436203003	7.29050207138062	7.29686260223389	7.17632293701172	7.60258102416992	7.42219591140747	7.63087511062622	7.87842416763306	7.73410320281982	7.36295366287231	7.41619110107422	7.32721567153931	7.742112159729	7.54112958908081	7.73478364944458	7.77340602874756	7.50947141647339	7.65131664276123	7.38289928436279	7.63209247589111	7.19989204406738	7.77500581741333	7.80775165557861	7.53900098800659	7.59832000732422	7.16793727874756	7.47570037841797	7.61397933959961	7.55391931533813	7.70523929595947	7.53331422805786	+	NEO_CTRL	20	20
A0A087WTV6;Q96C36;A0A087WZR9;J3KR12	A0A087WTV6;Q96C36;A0A087WZR9;J3KR12	Pyrroline-5-carboxylate reductase 2;Pyrroline-5-carboxylate reductase	PYCR2	6.46065711975098	6.60805511474609	5.94449234008789	6.50505495071411	6.01252174377441	6.51235103607178	6.30481815338135	6.47429466247559	6.91536808013916	6.3384165763855	6.12146139144897	6.39833927154541	6.46970415115356	6.38628482818604	5.98443365097046	6.34246206283569	6.64316654205322	6.42240905761719	6.19209671020508	6.65034627914429	6.19917917251587	6.0702018737793	5.98011302947998	6.57140588760376	6.44332551956177	6.37959575653076	6.07522392272949	6.77752113342285	5.99365425109863	5.78041696548462	6.07746696472168	6.17229557037354	6.52050971984863	6.59736585617065	6.29733896255493	6.39640855789185	6.19529056549072	5.98360061645508	6.40057229995728	6.2774715423584	6.68489027023315	6.31504678726196	+	NEO_CTRL	7	7
P22307;H0YF61;E9PLD1;H0YCB0;H0YD06	P22307	Non-specific lipid-transfer protein	SCP2	7.3073034286499	7.32058238983154	7.29629230499268	7.54010391235352	7.37473011016846	7.45783662796021	7.32825708389282	7.30580282211304	7.47475528717041	7.52704954147339	7.37080907821655	7.56505632400513	7.3843355178833	7.2465968132019	7.23070430755615	7.51517152786255	7.55165719985962	7.45484495162964	7.60575723648071	7.75849533081055	7.53891277313232	7.50163412094116	7.22708940505981	7.52413654327393	7.33663988113403	7.73185443878174	7.56903409957886	7.72989320755005	7.19648027420044	7.34672451019287	7.47572946548462	7.25027370452881	7.52334308624268	7.56316041946411	7.3715295791626	7.44334125518799	7.17739200592041	7.41010189056396	7.46362447738647	7.50710010528564	7.67339897155762	7.1713752746582	+	NEO_CTRL	16	16
P31040;D6RFM5;A0A087X1I3;H0Y8X1	P31040;D6RFM5;A0A087X1I3	Succinate dehydrogenase [ubiquinone] flavoprotein subunit, mitochondrial	SDHA	7.46196365356445	7.19785928726196	7.37030935287476	7.41629076004028	7.46046161651611	7.07338857650757	7.18673038482666	7.15636730194092	7.52945613861084	7.33861589431763	7.55707406997681	7.32917404174805	7.31854343414307	7.12671566009521	7.19986486434937	7.33280181884766	7.42270469665527	7.3501124382019	7.32399415969849	7.54930973052979	7.56232833862305	7.22190952301025	7.15378427505493	7.41074371337891	7.26580810546875	7.26495933532715	7.49232721328735	7.56363534927368	7.29942035675049	7.36845445632935	7.46320581436157	7.26009511947632	7.47385168075562	7.42249155044556	7.21311902999878	7.42170238494873	7.0927906036377	7.20447254180908	7.25813436508179	7.53913879394531	7.33225679397583	7.10061168670654	+	NEO_CTRL	16	16
P49903;Q5T5U6;Q5T5U7	P49903	Selenide, water dikinase 1	SEPHS1	6.76073884963989	6.87656402587891	6.89302921295166	6.89625597000122	6.29437446594238	6.06718301773071	6.22908210754395	6.16361713409424	6.7625994682312	6.88603353500366	6.85338163375854	6.78595590591431	6.78961610794067	5.81155872344971	5.47059440612793	6.09251499176025	6.79934740066528	6.85806179046631	6.77983427047729	6.70286989212036	6.72683334350586	6.95501375198364	6.26837873458862	6.79683113098145	6.83642530441284	6.87249422073364	6.90376806259155	6.92515230178833	6.81928730010986	6.81567049026489	6.75035429000854	6.72446441650391	6.97260093688965	6.97065353393555	6.82523775100708	6.88655281066895	6.84252166748047	6.77135944366455	6.72836208343506	6.77786874771118	6.88670492172241	6.23437023162842	+	NEO_CTRL	7	7
Q9NQ88;A0A0U1RQD1	Q9NQ88;A0A0U1RQD1	Fructose-2,6-bisphosphatase TIGAR	TIGAR	6.51299095153809	6.35583448410034	6.37417984008789	6.57714700698853	6.67146730422974	6.26920938491821	5.99886751174927	6.16886234283447	6.23204040527344	6.39859962463379	6.56827211380005	6.62316656112671	6.04962491989136	6.06474113464355	6.42837762832642	6.5743670463562	6.60744428634644	6.56280422210693	6.48022270202637	6.44185209274292	6.50654554367065	6.12279844284058	6.46311902999878	6.53795766830444	6.35652303695679	6.29721307754517	7.1380181312561	6.60101652145386	6.49674987792969	6.2824182510376	6.29007911682129	6.23598289489746	6.47076320648193	6.62904262542725	6.44244861602783	6.4951114654541	6.09300994873047	6.60978651046753	5.93959331512451	6.30239582061768	6.55715799331665	6.11783695220947	+	NEO_CTRL	4	4
Q16762;B1AH48	Q16762	Thiosulfate sulfurtransferase	TST	7.74501991271973	6.77569770812988	7.61682176589966	7.63864898681641	7.03023529052734	7.05579853057861	7.23223352432251	7.04789781570435	7.31369829177856	7.58567523956299	7.72684955596924	7.45321130752563	7.66516828536987	6.58168792724609	6.89188861846924	7.58142614364624	7.64439916610718	7.38532018661499	7.53536987304688	7.39794015884399	7.36285924911499	7.11260509490967	7.37487649917603	7.4211597442627	7.28623199462891	7.37208318710327	7.72636842727661	7.63754987716675	6.51564884185791	7.26088190078735	7.3935751914978	7.15503215789795	7.59337472915649	7.37473011016846	7.66225719451904	6.90772294998169	6.65520572662354	7.07474327087402	7.03031635284424	7.46454906463623	7.44499683380127	7.45961856842041	+	NEO_CTRL	12	12
P11172;E9PFD2;F2Z3P2;F2Z303;F8WDG4	P11172;E9PFD2;F2Z3P2;F2Z303;F8WDG4	Uridine 5-monophosphate synthase;Orotate phosphoribosyltransferase;Orotidine 5-phosphate decarboxylase	UMPS	6.75041580200195	6.60668230056763	6.73028135299683	6.78146076202393	6.15572452545166	6.55166959762573	6.59917306900024	6.14667177200317	6.44715785980225	6.61921882629395	6.77872276306152	6.72870254516602	6.77651977539063	6.12613439559937	6.47239065170288	6.71246433258057	6.64675664901733	6.69215059280396	6.83298778533936	6.84468221664429	6.67628192901611	5.93697547912598	5.97311449050903	6.76413106918335	6.61788082122803	6.53954029083252	7.08486223220825	6.80598974227905	6.50630187988281	6.70988035202026	6.81922817230225	6.51601934432983	6.78416776657104	6.72965860366821	6.62372446060181	6.75744152069092	6.81322050094604	6.74465274810791	6.15634918212891	6.63277101516724	6.79816007614136	5.99838495254517	+	NEO_CTRL	6	6
P22695;H3BRG4;H3BSJ9;H3BP04;H3BUE4;H3BUI9;A0A087WVZ4	P22695;H3BRG4;H3BSJ9;H3BP04	Cytochrome b-c1 complex subunit 2, mitochondrial	UQCRC2	7.68365907669067	7.40255355834961	7.62114524841309	7.50552988052368	7.61898899078369	7.43980598449707	7.62562131881714	7.25406455993652	7.96002817153931	7.53207874298096	7.83773374557495	7.51768398284912	7.66639614105225	7.41368532180786	7.39844369888306	7.62778568267822	7.66204929351807	7.6497631072998	7.57313871383667	7.79387426376343	7.77051305770874	7.69812679290771	7.57068300247192	7.62635040283203	7.62945032119751	7.64220714569092	7.75497484207153	7.80867004394531	7.53071165084839	7.60134267807007	7.60065698623657	7.50447082519531	7.77112436294556	7.66664886474609	7.5358510017395	7.61078786849976	7.42857217788696	7.54131698608398	7.46663045883179	7.49530839920044	7.58562994003296	7.27088832855225	+	NEO_CTRL	16	16
[truncated: 13 more columns]

## Sheet: Fun_anno_met_path_genes
	DAVID Bioinformatics Resources 6.8
	Laboratory of Human Retrovirology and Immunoinformatics (LHRI)
Functional Annotation Table
Help and Manual
Current Gene List: List_1
Current Background: Homo sapiens
50 DAVID IDs
HMGCL	3-hydroxymethyl-3-methylglutaryl-CoA lyase(HMGCL)
ENTREZ_GENE_SUMMARY	The protein encoded by this gene belongs to the HMG-CoA lyase family. It is a mitochondrial enzyme that catalyzes the final step of leucine degradation and plays a key role in ketone body formation. Mutations in this gene are associated with HMG-CoA lyase deficiency. Alternatively spliced transcript variants encoding different isoforms have been found for this gene. [provided by RefSeq, Oct 2009],
GAD_DISEASE	Acquired Immunodeficiency Syndrome|Disease Progression, cholesterol, HDL; cholesterol, LDL; lathosterol, Triglycerides,
GAD_DISEASE_CLASS	INFECTION, METABOLIC,
GOTERM_BP_DIRECT	liver development, leucine catabolic process, lipid metabolic process, acyl-CoA metabolic process, mitochondrion organization, response to nutrient, response to starvation, ketone body biosynthetic process, protein tetramerization, response to fatty acid,
GOTERM_CC_DIRECT	mitochondrion, mitochondrial inner membrane, mitochondrial matrix, peroxisome,
GOTERM_MF_DIRECT	fatty-acyl-CoA binding, magnesium ion binding, hydroxymethylglutaryl-CoA lyase activity, receptor binding, lyase activity, manganese ion binding, carboxylic acid binding, protein homodimerization activity, metal ion binding,
KEGG_PATHWAY	Synthesis and degradation of ketone bodies, Valine, leucine and isoleucine degradation, Butanoate metabolism, Metabolic pathways, Peroxisome,
NT5C3A	5'-nucleotidase, cytosolic IIIA(NT5C3A)
ENTREZ_GENE_SUMMARY	This gene encodes a member of the 5'-nucleotidase family of enzymes that catalyze the dephosphorylation of nucleoside 5'-monophosphates. The encoded protein is the type 1 isozyme of pyrimidine 5' nucleotidase and catalyzes the dephosphorylation of pyrimidine 5' monophosphates. Mutations in this gene are a cause of hemolytic anemia due to uridine 5-prime monophosphate hydrolase deficiency. Alterna…
GAD_DISEASE	Acquired Immunodeficiency Syndrome|Disease Progression,
GAD_DISEASE_CLASS	INFECTION,
GOTERM_BP_DIRECT	pyrimidine nucleoside metabolic process, nucleotide metabolic process, dephosphorylation, adenosine metabolic process, pyrimidine nucleoside catabolic process,
GOTERM_CC_DIRECT	cytoplasm, mitochondrion, endoplasmic reticulum, cytosol,
GOTERM_MF_DIRECT	nucleotide binding, magnesium ion binding, 5'-nucleotidase activity, 2'-phosphotransferase activity,
KEGG_PATHWAY	Purine metabolism, Pyrimidine metabolism, Nicotinate and nicotinamide metabolism, Metabolic pathways,
NANS	N-acetylneuraminate synthase(NANS)
ENTREZ_GENE_SUMMARY	This gene encodes an enzyme that functions in the biosynthetic pathways of sialic acids. In vitro, the encoded protein uses N-acetylmannosamine 6-phosphate and mannose 6-phosphate as substrates to generate phosphorylated forms of N-acetylneuraminic acid (Neu5Ac) and 2-keto-3-deoxy-D-glycero-D-galacto-nononic acid (KDN), respectively; however, it exhibits much higher activity toward the Neu5Ac pho…
GAD_DISEASE	Body Height, longevity,
GAD_DISEASE_CLASS	AGING, DEVELOPMENTAL,
GOTERM_BP_DIRECT	lipopolysaccharide biosynthetic process, carbohydrate biosynthetic process,
GOTERM_CC_DIRECT	cytoplasm, cytosol, extracellular exosome,
GOTERM_MF_DIRECT	catalytic activity, N-acylneuraminate cytidylyltransferase activity, N-acylneuraminate-9-phosphate synthase activity, N-acetylneuraminate synthase activity,
KEGG_PATHWAY	Amino sugar and nucleotide sugar metabolism, Metabolic pathways,
NME1	NME/NM23 nucleoside diphosphate kinase 1(NME1)
ENTREZ_GENE_SUMMARY	This gene (NME1) was identified because of its reduced mRNA transcript levels in highly metastatic cells. Nucleoside diphosphate kinase (NDK) exists as a hexamer composed of 'A' (encoded by this gene) and 'B' (encoded by NME2) isoforms. Mutations in this gene have been identified in aggressive neuroblastomas. Two transcript variants encoding different isoforms have been found for this gene. Co-tr…
GAD_DISEASE	Acquired Immunodeficiency Syndrome|Disease Progression, Breast Cancer, breast cancer , Colorectal Cancer, Endometrial Neoplasms, Lung Cancer, lymph node involvement and other histopathological indicators of high metastatic potential, Tunica Media,
GAD_DISEASE_CLASS	CANCER, CARDIOVASCULAR, INFECTION,
GOTERM_BP_DIRECT	negative regulation of myeloid leukocyte differentiation, purine nucleotide metabolic process, nucleoside diphosphate phosphorylation, GTP biosynthetic process, pyrimidine nucleotide metabolic process, UTP biosynthetic process, CTP biosynthetic process, DNA metabolic process, endocytosis, negative regulation of cell proliferation, nucleoside triphosphate biosynthetic process, negative regulation …
GOTERM_CC_DIRECT	nucleus, cytoplasm, mitochondrial outer membrane, centrosome, cytosol, intermediate filament, membrane, ruffle membrane, perinuclear region of cytoplasm, extracellular exosome,
GOTERM_MF_DIRECT	magnesium ion binding, RNA polymerase II regulatory region sequence-specific DNA binding, single-stranded DNA binding, deoxyribonuclease activity, nucleoside diphosphate kinase activity, protein binding, ATP binding, GTP binding, intermediate filament binding, protein kinase binding, identical protein binding, gamma-tubulin binding, ribosomal small subunit binding, poly(A) RNA binding,
KEGG_PATHWAY	Purine metabolism, Pyrimidine metabolism, Metabolic pathways, Biosynthesis of antibiotics,
NME2	NME/NM23 nucleoside diphosphate kinase 2(NME2)
ENTREZ_GENE_SUMMARY	Nucleoside diphosphate kinase (NDK) exists as a hexamer composed of 'A' (encoded by NME1) and 'B' (encoded by this gene) isoforms. Multiple alternatively spliced transcript variants have been found for this gene. Read-through transcription from the neighboring upstream gene (NME1) generates naturally-occurring transcripts (NME1-NME2) that encode a fusion protein comprised of sequence sharing iden…
GAD_DISEASE	Acquired Immunodeficiency Syndrome|Disease Progression,
GAD_DISEASE_CLASS	INFECTION,
GOTERM_BP_DIRECT	negative regulation of myeloid leukocyte differentiation, purine nucleotide metabolic process, nucleoside diphosphate phosphorylation, GTP biosynthetic process, pyrimidine nucleotide metabolic process, UTP biosynthetic process, CTP biosynthetic process, transcription, DNA-templated, regulation of transcription, DNA-templated, cell adhesion, integrin-mediated signaling pathway, nucleoside triphosp…
GOTERM_CC_DIRECT	ruffle, nucleus, cytoplasm, cytosol, intermediate filament, focal adhesion, lamellipodium, mitochondrial membrane, myelin sheath, perinuclear region of cytoplasm, extracellular exosome, cell periphery,
GOTERM_MF_DIRECT	DNA binding, transcription factor activity, sequence-specific DNA binding, nucleoside diphosphate kinase activity, protein histidine kinase activity, protein serine/threonine kinase activity, fatty acid binding, protein binding, ATP binding, drug binding, intermediate filament binding, enzyme binding, metal ion binding,
KEGG_PATHWAY	Purine metabolism, Pyrimidine metabolism, Metabolic pathways, Biosynthesis of antibiotics,
TIGAR	TP53 induced glycolysis regulatory phosphatase(TIGAR)
ENTREZ_GENE_SUMMARY	This gene is regulated as part of the p53 tumor suppressor pathway and encodes a protein with sequence similarity to the bisphosphate domain of the glycolytic enzyme that degrades fructose-2,6-bisphosphate. The protein functions by blocking glycolysis and directing the pathway into the pentose phosphate shunt. Expression of this protein also protects cells from DNA damaging reactive oxygen specie…
GAD_DISEASE	Acute lymphoblastic leukemia (childhood),
GAD_DISEASE_CLASS	CANCER,
GOTERM_BP_DIRECT	response to ischemia, fructose 2,6-bisphosphate metabolic process, autophagy, apoptotic process, cellular response to DNA damage stimulus, response to xenobiotic stimulus, response to gamma radiation, positive regulation of cardiac muscle cell apoptotic process, dephosphorylation, fructose 1,6-bisphosphate metabolic process, negative regulation of programmed cell death, regulation of pentose-phos…
GOTERM_CC_DIRECT	intracellular, nucleus, cytoplasm, mitochondrial outer membrane, cytosol,
GOTERM_MF_DIRECT	bisphosphoglycerate 2-phosphatase activity, fructose-2,6-bisphosphate 2-phosphatase activity, protein binding,
KEGG_PATHWAY	Fructose and mannose metabolism, Central carbon metabolism in cancer,
GALE	UDP-galactose-4-epimerase(GALE)
ENTREZ_GENE_SUMMARY	This gene encodes UDP-galactose-4-epimerase which catalyzes two distinct but analogous reactions: the epimerization of UDP-glucose to UDP-galactose, and the epimerization of UDP-N-acetylglucosamine to UDP-N-acetylgalactosamine. The bifunctional nature of the enzyme has the important metabolic consequence that mutant cells (or individuals) are dependent not only on exogenous galactose, but also on…
GAD_DISEASE	generalized epimerase-deficiency galactosemia,
GAD_DISEASE_CLASS	OTHER,
GOTERM_BP_DIRECT	galactose metabolic process, galactose catabolic process,
GOTERM_CC_DIRECT	cytosol, extracellular exosome,
GOTERM_MF_DIRECT	UDP-N-acetylglucosamine 4-epimerase activity, UDP-glucose 4-epimerase activity, identical protein binding, protein homodimerization activity, coenzyme binding,
KEGG_PATHWAY	Galactose metabolism, Amino sugar and nucleotide sugar metabolism, Metabolic pathways,
ACAA1	acetyl-CoA acyltransferase 1(ACAA1)
ENTREZ_GENE_SUMMARY	This gene encodes an enzyme operative in the beta-oxidation system of the peroxisomes. Deficiency of this enzyme leads to pseudo-Zellweger syndrome. Alternative splicing results in multiple transcript variants. [provided by RefSeq, Jul 2008],
GAD_DISEASE	Acquired Immunodeficiency Syndrome|Disease Progression, Birth Weight|Leukemia|Leukemia, Myeloid, Acute|Precursor Cell Lymphoblastic Leukemia-Lymphoma, high altitude performance, Meningeal Neoplasms|meningioma, nephropathy, diabetic, Type 2 Diabetes| edema | rosiglitazone,
GAD_DISEASE_CLASS	CANCER, INFECTION, OTHER, PHARMACOGENOMIC, RENAL,
GOTERM_BP_DIRECT	very long-chain fatty acid metabolic process, fatty acid beta-oxidation, metabolic process, bile acid metabolic process, fatty acid beta-oxidation using acyl-CoA oxidase, alpha-linolenic acid metabolic process,
GOTERM_CC_DIRECT	peroxisome, peroxisomal matrix, membrane, intracellular membrane-bounded organelle,
GOTERM_MF_DIRECT	acetyl-CoA C-acyltransferase activity, protein binding, acetate CoA-transferase activity, palmitoyl-CoA oxidase activity, transferase activity, transferring acyl groups other than amino-acyl groups,
KEGG_PATHWAY	Fatty acid degradation, Valine, leucine and isoleucine degradation, alpha-Linolenic acid metabolism, Biosynthesis of unsaturated fatty acids, Metabolic pathways, Biosynthesis of antibiotics, Fatty acid metabolism, PPAR signaling pathway, Peroxisome,
ACOX1	acyl-CoA oxidase 1(ACOX1)
ENTREZ_GENE_SUMMARY	The protein encoded by this gene is the first enzyme of the fatty acid beta-oxidation pathway, which catalyzes the desaturation of acyl-CoAs to 2-trans-enoyl-CoAs. It donates electrons directly to molecular oxygen, thereby producing hydrogen peroxide. Defects in this gene result in pseudoneonatal adrenoleukodystrophy, a disease that is characterized by accumulation of very long chain fatty acids.…
GAD_DISEASE	Insulin, plasma HDL cholesterol (HDL-C) levels,
GAD_DISEASE_CLASS	METABOLIC,
GOTERM_BP_DIRECT	very long-chain fatty acid metabolic process, generation of precursor metabolites and energy, lipid metabolic process, fatty acid beta-oxidation, prostaglandin metabolic process, spermatogenesis, peroxisome fission, fatty acid oxidation, fatty acid beta-oxidation using acyl-CoA dehydrogenase, fatty acid beta-oxidation using acyl-CoA oxidase, alpha-linolenic acid metabolic process, lipid homeostas…
GOTERM_CC_DIRECT	nucleus, nucleoplasm, nucleolus, mitochondrion, peroxisome, peroxisomal membrane, peroxisomal matrix, plasma membrane, membrane, intracellular membrane-bounded organelle,
GOTERM_MF_DIRECT	fatty-acyl-CoA binding, acyl-CoA dehydrogenase activity, acyl-CoA oxidase activity, receptor binding, electron carrier activity, palmitoyl-CoA oxidase activity, oxidoreductase activity, acting on the CH-CH group of donors, PDZ domain binding, protein N-terminus binding, flavin adenine dinucleotide binding, oxidoreductase activity, acting on the CH-CH group of donors, with a flavin as acceptor, FA…
KEGG_PATHWAY	Fatty acid degradation, alpha-Linolenic acid metabolism, Biosynthesis of unsaturated fatty acids, Metabolic pathways, Fatty acid metabolism, PPAR signaling pathway, cAMP signaling pathway, Peroxisome,
ACSL4	acyl-CoA synthetase long-chain family member 4(ACSL4)
ENTREZ_GENE_SUMMARY	The protein encoded by this gene is an isozyme of the long-chain fatty-acid-coenzyme A ligase family. Although differing in substrate specificity, subcellular localization, and tissue distribution, all isozymes of this family convert free long-chain fatty acids into fatty acyl-CoA esters, and thereby play a key role in lipid biosynthesis and fatty acid degradation. This isozyme preferentially uti…
GAD_DISEASE	depression | metabolic syndrome, mental retardation, schizophrenia; alcohol abuse; depressive disorder, major; dermal erythema; schizoaffective disorder,
GAD_DISEASE_CLASS	DEVELOPMENTAL, METABOLIC, PSYCH,
GOTERM_BP_DIRECT	long-chain fatty acid metabolic process, lipid metabolic process, triglyceride metabolic process, response to nutrient, metabolic process, lipid biosynthetic process, fatty acid transport, positive regulation of cell growth, negative regulation of prostaglandin secretion, long-chain fatty-acyl-CoA biosynthetic process, embryonic process involved in female pregnancy, dendritic spine development, r…
GOTERM_CC_DIRECT	cytoplasm, mitochondrial outer membrane, peroxisomal membrane, endoplasmic reticulum membrane, lipid particle, membrane, integral component of membrane, neuronal cell body, ER-mitochondrion membrane contact site, extracellular exosome,
GOTERM_MF_DIRECT	catalytic activity, long-chain fatty acid-CoA ligase activity, ATP binding, very long-chain fatty acid-CoA ligase activity, arachidonate-CoA ligase activity, decanoate--CoA ligase activity,
KEGG_PATHWAY	Fatty acid biosynthesis, Fatty acid degradation, Metabolic pathways, Fatty acid metabolism, PPAR signaling pathway, Peroxisome, Adipocytokine signaling pathway,
ADSS	adenylosuccinate synthase(ADSS)
ENTREZ_GENE_SUMMARY	This gene encodes the enzyme adenylosuccinate synthetase which catalyzes the first committed step in the conversion of inosine monophosphate to adenosine monophosphate. A pseudogene of this gene is found on chromosome 17.[provided by RefSeq, Nov 2010],
GAD_DISEASE	Schizophrenia, Stroke,
GAD_DISEASE_CLASS	NEUROLOGICAL, PSYCH,
GOTERM_BP_DIRECT	immune system process, AMP biosynthetic process, aspartate metabolic process, purine ribonucleoside monophosphate biosynthetic process, response to purine-containing compound, 'de novo' AMP biosynthetic process, IMP metabolic process, response to ammonium ion, cellular response to electrical stimulus,
GOTERM_CC_DIRECT	cytoplasm, cytosol, plasma membrane, extracellular exosome,
GOTERM_MF_DIRECT	magnesium ion binding, adenylosuccinate synthase activity, protein binding, GTP binding, phosphate ion binding,
KEGG_PATHWAY	Purine metabolism, Alanine, aspartate and glutamate metabolism, Metabolic pathways,
ADH5	alcohol dehydrogenase 5 (class III), chi polypeptide(ADH5)
ENTREZ_GENE_SUMMARY	This gene encodes a member of the alcohol dehydrogenase family. Members of this family metabolize a wide variety of substrates, including ethanol, retinol, other aliphatic alcohols, hydroxysteroids, and lipid peroxidation products. The encoded protein forms a homodimer. It has virtually no activity for ethanol oxidation, but exhibits high activity for oxidation of long-chain primary alcohols and …
GAD_DISEASE	alcohol consumption, alcohol dependence, Alcoholism, Alcoholism|Diseases in Twins|Flushing, Asthma, Cleft Lip|Cleft Palate, drug dependence, Head and Neck Neoplasms|Neoplasm Recurrence, Local|Neoplasms, Second Primary, hearing loss, Lymphoma, Non-Hodgkin, Narcolepsy,
GAD_DISEASE_CLASS	CANCER, CHEMDEPENDENCY, DEVELOPMENTAL, IMMUNE, NEUROLOGICAL, OTHER,
GOTERM_BP_DIRECT	retinoid metabolic process, respiratory system process, ethanol oxidation, peptidyl-cysteine S-nitrosylation, response to lipopolysaccharide, positive regulation of blood pressure, formaldehyde catabolic process, response to nitrosative stress, response to redox state,
GOTERM_CC_DIRECT	mitochondrion, cytosol, extracellular exosome,
GOTERM_MF_DIRECT	alcohol dehydrogenase (NAD) activity, fatty acid binding, zinc ion binding, electron carrier activity, oxidoreductase activity, formaldehyde dehydrogenase activity, protein homodimerization activity, S-(hydroxymethyl)glutathione dehydrogenase activity,
KEGG_PATHWAY	Glycolysis / Gluconeogenesis, Fatty acid degradation, Tyrosine metabolism, Retinol metabolism, Metabolism of xenobiotics by cytochrome P450, Drug metabolism - cytochrome P450, Metabolic pathways, Biosynthesis of antibiotics, Carbon metabolism, Degradation of aromatic compounds, Chemical carcinogenesis,
ALDH1A1	aldehyde dehydrogenase 1 family member A1(ALDH1A1)
ENTREZ_GENE_SUMMARY	The protein encoded by this gene belongs to the aldehyde dehydrogenase family. Aldehyde dehydrogenase is the next enzyme after alcohol dehydrogenase in the major pathway of alcohol metabolism. There are two major aldehyde dehydrogenase isozymes in the liver, cytosolic and mitochondrial, which are encoded by distinct genes, and can be distinguished by their electrophoretic mobility, kinetic proper…
GAD_DISEASE	alcohol, alcohol abuse, alcohol abuse; smoking behavior, alcohol consumption, Alcoholism, breast cancer , Breast Neoplasms|Neoplasms, Germ Cell and Embryonal|Ovarian Neoplasms, Breath Tests, Chronic renal failure|Kidney Failure, Chronic, Cleft Lip|Cleft Palate, cyclophosphamide pharmacokinetics, drug-related genes , Neoplasms, Neuroblastoma, null, Pulse, Schizophrenia, Tobacco Use Disorder,
GAD_DISEASE_CLASS	CANCER, CARDIOVASCULAR, CHEMDEPENDENCY, DEVELOPMENTAL, OTHER, PHARMACOGENOMIC, PSYCH, RENAL, UNKNOWN,
GOTERM_BP_DIRECT	retinoid metabolic process, ethanol oxidation, cellular aldehyde metabolic process, retinol metabolic process, positive regulation of GTPase activity, oxidation-reduction process, fructose catabolic process to hydroxyacetone phosphate and glyceraldehyde-3-phosphate,
GOTERM_CC_DIRECT	cytoplasm, cytosol, extracellular exosome,
GOTERM_MF_DIRECT	retinal dehydrogenase activity, aldehyde dehydrogenase (NAD) activity, GTPase activator activity, androgen binding, oxidoreductase activity, oxidoreductase activity, acting on the aldehyde or oxo group of donors, NAD or NADP as acceptor, benzaldehyde dehydrogenase (NAD+) activity,
KEGG_PATHWAY	Retinol metabolism, Metabolic pathways,
AGPS	alkylglycerone phosphate synthase(AGPS)
ENTREZ_GENE_SUMMARY	This gene is a member of the FAD-binding oxidoreductase/transferase type 4 family. It encodes a protein that catalyzes the second step of ether lipid biosynthesis in which acyl-dihydroxyacetonephosphate (DHAP) is converted to alkyl-DHAP by the addition of a long chain alcohol and the removal of a long-chain acid anion. The protein is localized to the inner aspect of the peroxisomal membrane and r…
GAD_DISEASE	Acquired Immunodeficiency Syndrome|Disease Progression, Echocardiography, Insulin, Tobacco Use Disorder,
GAD_DISEASE_CLASS	CARDIOVASCULAR, CHEMDEPENDENCY, INFECTION, METABOLIC,
GOTERM_BP_DIRECT	lipid biosynthetic process, ether lipid biosynthetic process, oxidation-reduction process,
GOTERM_CC_DIRECT	nucleolus, mitochondrion, peroxisome, peroxisomal membrane, peroxisomal matrix, membrane, intracellular membrane-bounded organelle,
GOTERM_MF_DIRECT	protein binding, alkylglycerone-phosphate synthase activity, oxidoreductase activity, acting on CH-OH group of donors, flavin adenine dinucleotide binding, FAD binding,
KEGG_PATHWAY	Ether lipid metabolism, Metabolic pathways, Peroxisome,
AOC3	amine oxidase, copper containing 3(AOC3)
ENTREZ_GENE_SUMMARY	This gene encodes a member of the semicarbazide-sensitive amine oxidase family. Copper amine oxidases catalyze the oxidative conversion of amines to aldehydes in the presence of copper and quinone cofactor. The encoded protein is localized to the cell surface, has adhesive properties as well as monoamine oxidase activity, and may be involved in leukocyte trafficking. Alterations in levels of the …
GOTERM_BP_DIRECT	xenobiotic metabolic process, inflammatory response, cell adhesion, amine metabolic process, response to antibiotic, oxidation-reduction process,
GOTERM_CC_DIRECT	cytoplasm, early endosome, endoplasmic reticulum, Golgi apparatus, plasma membrane, microvillus, cell surface, integral component of membrane,
GOTERM_MF_DIRECT	copper ion binding, calcium ion binding, protein binding, primary amine oxidase activity, protein homodimerization activity, protein heterodimerization activity, quinone binding, tryptamine:oxygen oxidoreductase (deaminating) activity, aminoacetone:oxygen oxidoreductase(deaminating) activity, aliphatic-amine oxidase activity, phenethylamine:oxygen oxidoreductase (deaminating) activity,
KEGG_PATHWAY	Glycine, serine and threonine metabolism, Tyrosine metabolism, Phenylalanine metabolism, beta-Alanine metabolism, Metabolic pathways,
CS	citrate synthase(CS)
ENTREZ_GENE_SUMMARY	The protein encoded by this gene is a Krebs tricarboxylic acid cycle enzyme that catalyzes the synthesis of citrate from oxaloacetate and acetyl coenzyme A. The enzyme is found in nearly all cells capable of oxidative metablism. This protein is nuclear encoded and transported into the mitochondrial matrix, where the mature form is found. [provided by RefSeq, Jul 2008],
GAD_DISEASE	Acquired Immunodeficiency Syndrome|Disease Progression, Body Height, spermatogenesis,
GAD_DISEASE_CLASS	DEVELOPMENTAL, INFECTION, REPRODUCTION,
GOTERM_BP_DIRECT	carbohydrate metabolic process, tricarboxylic acid cycle, citrate metabolic process,
GOTERM_CC_DIRECT	nucleus, mitochondrion, mitochondrial matrix, integral component of membrane, extracellular exosome,
GOTERM_MF_DIRECT	citrate (Si)-synthase activity, poly(A) RNA binding, transferase activity, transferring acyl groups, acyl groups converted into alkyl on transfer,
KEGG_PATHWAY	Citrate cycle (TCA cycle), Glyoxylate and dicarboxylate metabolism, Metabolic pathways, Biosynthesis of antibiotics, Carbon metabolism, 2-Oxocarboxylic acid metabolism, Biosynthesis of amino acids,
CKMT1A	creatine kinase, mitochondrial 1A(CKMT1A)
ENTREZ_GENE_SUMMARY	Mitochondrial creatine (MtCK) kinase is responsible for the transfer of high energy phosphate from mitochondria to the cytosolic carrier, creatine. It belongs to the creatine kinase isoenzyme family. It exists as two isoenzymes, sarcomeric MtCK and ubiquitous MtCK, encoded by separate genes. Mitochondrial creatine kinase occurs in two different oligomeric forms: dimers and octamers, in contrast t…
GAD_DISEASE	Acquired Immunodeficiency Syndrome|Disease Progression,
GAD_DISEASE_CLASS	INFECTION,
GOTERM_BP_DIRECT	creatine metabolic process, phosphorylation,
GOTERM_CC_DIRECT	mitochondrion, mitochondrial inner membrane, extracellular exosome,
GOTERM_MF_DIRECT	creatine kinase activity, ATP binding, kinase activity, transferase activity, transferring phosphorus-containing groups,
KEGG_PATHWAY	Arginine and proline metabolism, Metabolic pathways,
CKMT1B	creatine kinase, mitochondrial 1B(CKMT1B)
ENTREZ_GENE_SUMMARY	Mitochondrial creatine (MtCK) kinase is responsible for the transfer of high energy phosphate from mitochondria to the cytosolic carrier, creatine. It belongs to the creatine kinase isoenzyme family. It exists as two isoenzymes, sarcomeric MtCK and ubiquitous MtCK, encoded by separate genes. Mitochondrial creatine kinase occurs in two different oligomeric forms: dimers and octamers, in contrast t…
GAD_DISEASE	Acquired Immunodeficiency Syndrome|Disease Progression,
GAD_DISEASE_CLASS	INFECTION,
GOTERM_BP_DIRECT	creatine metabolic process, phosphorylation,
GOTERM_CC_DIRECT	mitochondrion, mitochondrial inner membrane, extracellular exosome,
GOTERM_MF_DIRECT	creatine kinase activity, ATP binding, kinase activity, transferase activity, transferring phosphorus-containing groups,
KEGG_PATHWAY	Arginine and proline metabolism, Metabolic pathways,
CDA	cytidine deaminase(CDA)
ENTREZ_GENE_SUMMARY	This gene encodes an enzyme involved in pyrimidine salvaging. The encoded protein forms a homotetramer that catalyzes the irreversible hydrolytic deamination of cytidine and deoxycytidine to uridine and deoxyuridine, respectively. It is one of several deaminases responsible for maintaining the cellular pyrimidine pool. Mutations in this gene are associated with decreased sensitivity to the cytosi…
GAD_DISEASE	Adenocarcinoma|Neoplasm Recurrence, Local|Stomach Neoplasms, Chronic renal failure|Kidney Failure, Chronic, Colorectal Neoplasms, esophageal adenocarcinoma, gemcitabine pharmacokinetics neutropenia, hearing loss, leukemia, acute myeloblastic, Leukemia, Myeloid, Acute, Leukocyte Count, Lung Cancer, lung cancer , melanoma, Mucositis|Neoplasm, Residual|Precursor Cell Lymphoblastic Leukemia-Lymphoma|…
GAD_DISEASE_CLASS	CANCER, HEMATOLOGICAL, OTHER, PHARMACOGENOMIC, RENAL, UNKNOWN,
GOTERM_BP_DIRECT	cell surface receptor signaling pathway, pyrimidine-containing compound salvage, cytidine deamination, cytosine metabolic process, negative regulation of cell growth, pyrimidine nucleoside salvage, negative regulation of nucleotide metabolic process, protein homotetramerization,
GOTERM_CC_DIRECT	extracellular region, cytosol,
GOTERM_MF_DIRECT	nucleoside binding, cytidine deaminase activity, protein binding, zinc ion binding, protein homodimerization activity,
KEGG_PATHWAY	Pyrimidine metabolism, Drug metabolism - other enzymes, Metabolic pathways,
COX6C	cytochrome c oxidase subunit 6C(COX6C)
ENTREZ_GENE_SUMMARY	Cytochrome c oxidase, the terminal enzyme of the mitochondrial respiratory chain, catalyzes the electron transfer from reduced cytochrome c to oxygen. It is a heteromeric complex consisting of 3 catalytic subunits encoded by mitochondrial genes and multiple structural subunits encoded by nuclear genes. The mitochondrially-encoded subunits function in electron transfer, and the nuclear-encoded sub…
GAD_DISEASE	Acquired Immunodeficiency Syndrome|Disease Progression, prostate cancer,
GAD_DISEASE_CLASS	CANCER, INFECTION,
GOTERM_BP_DIRECT	generation of precursor metabolites and energy, mitochondrial electron transport, cytochrome c to oxygen, hydrogen ion transmembrane transport,
GOTERM_CC_DIRECT	mitochondrion, mitochondrial inner membrane, integral component of membrane,
GOTERM_MF_DIRECT	cytochrome-c oxidase activity,
KEGG_PATHWAY	Oxidative phosphorylation, Metabolic pathways, Cardiac muscle contraction, Non-alcoholic fatty liver disease (NAFLD), Alzheimer's disease, Parkinson's disease, Huntington's disease,
DUT	deoxyuridine triphosphatase(DUT)
ENTREZ_GENE_SUMMARY	This gene encodes an essential enzyme of nucleotide metabolism. The encoded protein forms a ubiquitous, homotetrameric enzyme that hydrolyzes dUTP to dUMP and pyrophosphate. This reaction serves two cellular purposes: providing a precursor (dUMP) for the synthesis of thymine nucleotides needed for DNA replication, and limiting intracellular pools of dUTP. Elevated levels of dUTP lead to increased…
GAD_DISEASE	Acquired Immunodeficiency Syndrome|Disease Progression, Adiponectin, DNA Damage|, Myocardial Infarction, protein quantitative trait loci,
GAD_DISEASE_CLASS	CARDIOVASCULAR, INFECTION, METABOLIC, OTHER,
GOTERM_BP_DIRECT	nucleobase-containing compound metabolic process, dUMP biosynthetic process, DNA replication, dUTP metabolic process, dUTP catabolic process, pyrimidine nucleoside biosynthetic process,
GOTERM_CC_DIRECT	nucleus, nucleoplasm, mitochondrion, extracellular exosome,
GOTERM_MF_DIRECT	magnesium ion binding, dUTP diphosphatase activity, protein binding, poly(A) RNA binding,
KEGG_PATHWAY	Pyrimidine metabolism, Metabolic pathways,
ENO1	enolase 1(ENO1)
ENTREZ_GENE_SUMMARY	This gene encodes alpha-enolase, one of three enolase isoenzymes found in mammals. Each isoenzyme is a homodimer composed of 2 alpha, 2 gamma, or 2 beta subunits, and functions as a glycolytic enzyme. Alpha-enolase in addition, functions as a structural lens protein (tau-crystallin) in the monomeric form. Alternative splicing of this gene results in a shorter isoform that has been shown to bind t…
GAD_DISEASE	Myocardial Infarction,
GAD_DISEASE_CLASS	CARDIOVASCULAR,
GOTERM_BP_DIRECT	gluconeogenesis, glycolytic process, transcription, DNA-templated, response to virus, negative regulation of cell growth, negative regulation of transcription, DNA-templated, canonical glycolysis, cell-cell adhesion,
GOTERM_CC_DIRECT	phosphopyruvate hydratase complex, extracellular space, nucleus, cytoplasm, cytosol, plasma membrane, cell-cell adherens junction, membrane, M band, extracellular exosome,
GOTERM_MF_DIRECT	magnesium ion binding, DNA binding, phosphopyruvate hydratase activity, protein binding, poly(A) RNA binding, GTPase binding, cadherin binding involved in cell-cell adhesion,
KEGG_PATHWAY	Glycolysis / Gluconeogenesis, Metabolic pathways, Biosynthesis of antibiotics, Carbon metabolism, Biosynthesis of amino acids, RNA degradation, HIF-1 signaling pathway,
FBP1	fructose-bisphosphatase 1(FBP1)
ENTREZ_GENE_SUMMARY	Fructose-1,6-bisphosphatase 1, a gluconeogenesis regulatory enzyme, catalyzes the hydrolysis of fructose 1,6-bisphosphate to fructose 6-phosphate and inorganic phosphate. Fructose-1,6-diphosphatase deficiency is associated with hypoglycemia and metabolic acidosis. [provided by RefSeq, Jul 2008],
GAD_DISEASE	Cleft Lip|Cleft Palate|Tooth Abnormalities, plasma HDL cholesterol (HDL-C) levels, Schizophrenia,
GAD_DISEASE_CLASS	DEVELOPMENTAL, METABOLIC, PSYCH,
GOTERM_BP_DIRECT	sucrose biosynthetic process, fructose metabolic process, fructose catabolic process, fructose 6-phosphate metabolic process, gluconeogenesis, regulation of gluconeogenesis, dephosphorylation, negative regulation of cell growth, fructose 1,6-bisphosphate metabolic process, cellular response to drug, negative regulation of glycolytic process, negative regulation of Ras protein signal transduction,…
GOTERM_CC_DIRECT	cytoplasm, cytosol, extracellular exosome,
GOTERM_MF_DIRECT	protein binding, AMP binding, fructose 1,6-bisphosphate 1-phosphatase activity, identical protein binding, metal ion binding, monosaccharide binding,
KEGG_PATHWAY	Glycolysis / Gluconeogenesis, Pentose phosphate pathway, Fructose and mannose metabolism, Metabolic pathways, Biosynthesis of antibiotics, Carbon metabolism, AMPK signaling pathway, Insulin signaling pathway,
GNS	glucosamine (N-acetyl)-6-sulfatase(GNS)
ENTREZ_GENE_SUMMARY	The product of this gene is a lysosomal enzyme found in all cells. It is involved in the catabolism of heparin, heparan sulphate, and keratan sulphate. Deficiency of this enzyme results in the accumulation of undegraded substrate and the lysosomal storage disorder mucopolysaccharidosis type IIID (Sanfilippo D syndrome). Mucopolysaccharidosis type IIID is the least common of the four subtypes of S…
GOTERM_BP_DIRECT	glycosaminoglycan catabolic process, glycosaminoglycan metabolic process, keratan sulfate catabolic process,
GOTERM_CC_DIRECT	lysosome, lysosomal lumen, extracellular exosome,
GOTERM_MF_DIRECT	protein binding, N-acetylglucosamine-6-sulfatase activity, sulfuric ester hydrolase activity, metal ion binding,
KEGG_PATHWAY	Glycosaminoglycan degradation, Metabolic pathways, Lysosome,
GPI	glucose-6-phosphate isomerase(GPI)
ENTREZ_GENE_SUMMARY	This gene encodes a member of the glucose phosphate isomerase protein family. The encoded protein has been identified as a moonlighting protein based on its ability to perform mechanistically distinct functions. In the cytoplasm, the gene product functions as a glycolytic enzyme (glucose-6-phosphate isomerase) that interconverts glucose-6-phosphate and fructose-6-phosphate. Extracellularly, the e…
GAD_DISEASE	Carcinoma, Pancreatic Ductal|Pancreatic Neoplasms, hereditary nonspherocytic hemolytic anemia (HNSHA).,
GAD_DISEASE_CLASS	CANCER, OTHER,
GOTERM_BP_DIRECT	angiogenesis, in utero embryonic development, mesoderm formation, carbohydrate metabolic process, gluconeogenesis, glycolytic process, humoral immune response, hemostasis, learning or memory, methylglyoxal biosynthetic process, response to estradiol, response to progesterone, response to testosterone, erythrocyte homeostasis, response to immobilization stress, response to muscle stretch, glucose …
GOTERM_CC_DIRECT	extracellular space, nucleoplasm, cytoplasm, cytosol, plasma membrane, membrane, neuron projection, myelin sheath, ciliary membrane, extracellular exosome,
GOTERM_MF_DIRECT	glucose-6-phosphate isomerase activity, cytokine activity, growth factor activity, intramolecular transferase activity, ubiquitin protein ligase binding, monosaccharide binding,
KEGG_PATHWAY	Glycolysis / Gluconeogenesis, Pentose phosphate pathway, Starch and sucrose metabolism, Amino sugar and nucleotide sugar metabolism, Metabolic pathways, Biosynthesis of antibiotics, Carbon metabolism,
GAA	glucosidase alpha, acid(GAA)
ENTREZ_GENE_SUMMARY	This gene encodes lysosomal alpha-glucosidase, which is essential for the degradation of glycogen to glucose in lysosomes. The encoded preproprotein is proteolytically processed to generate multiple intermediate forms and the mature form of the enzyme. Defects in this gene are the cause of glycogen storage disease II, also known as Pompe's disease, which is an autosomal recessive disorder with a …
GAD_DISEASE	delayed onset of glycogenosis type II., glycogen storage disease, Glycogen storage disease type II, Glycogen Storage Disease Type II|Heart Diseases, late-onset glycogen storage disease type II, Type 2 Diabetes| edema | rosiglitazone,
GAD_DISEASE_CLASS	METABOLIC, OTHER, PHARMACOGENOMIC,
GOTERM_BP_DIRECT	maltose metabolic process, regulation of the force of heart contraction, diaphragm contraction, heart morphogenesis, carbohydrate metabolic process, glycogen catabolic process, sucrose metabolic process, glucose metabolic process, lysosome organization, locomotory behavior, tissue development, vacuolar sequestering, muscle cell cellular homeostasis, neuromuscular process controlling posture, neur…
GOTERM_CC_DIRECT	lysosome, lysosomal membrane, membrane, integral component of membrane, lysosomal lumen, extracellular exosome,
GOTERM_MF_DIRECT	catalytic activity, hydrolase activity, hydrolyzing O-glycosyl compounds, alpha-1,4-glucosidase activity, oligo-1,6-glucosidase activity, carbohydrate binding, maltose alpha-glucosidase activity,
KEGG_PATHWAY	Galactose metabolism, Starch and sucrose metabolism, Metabolic pathways, Lysosome,
GBA	glucosylceramidase beta(GBA)
ENTREZ_GENE_SUMMARY	This gene encodes a lysosomal membrane protein that cleaves the beta-glucosidic linkage of glycosylceramide, an intermediate in glycolipid metabolism. Mutations in this gene cause Gaucher disease, a lysosomal storage disease characterized by an accumulation of glucocerebrosides. A related pseudogene is approximately 12 kb downstream of this gene on chromosome 1. Alternative splicing results in mu…
GAD_DISEASE	Bone Diseases, Metabolic|Gaucher Disease|Hypergammaglobulinemia|Multiple Myeloma|Neoplasms, Gaucher disease, Gaucher Disease , Gaucher Disease|Nervous System Diseases|Parkinson Disease, Genetic Diseases, Inborn, Lewy Body Disease, Lewy Body Disease|Parkinson Disease, multiple system atrophy, multisystem atrophy, progressive supranuclear palsy and corticobasal degeneration, Parkinson's Disease, Pa…
GAD_DISEASE_CLASS	CANCER, DEVELOPMENTAL, METABOLIC, NEUROLOGICAL, OTHER, PHARMACOGENOMIC, UNKNOWN,
GOTERM_BP_DIRECT	carbohydrate metabolic process, sphingolipid metabolic process, glucosylceramide catabolic process, glycosphingolipid metabolic process, mitochondrion organization, cellular response to starvation, response to pH, positive regulation of gene expression, negative regulation of gene expression, positive regulation of macroautophagy, regulation of macroautophagy, termination of signal transduction, …
GOTERM_CC_DIRECT	extracellular space, lysosomal membrane, lysosomal lumen, extracellular exosome,
GOTERM_MF_DIRECT	glucosylceramidase activity, receptor binding, protein binding,
KEGG_PATHWAY	Other glycan degradation, Sphingolipid metabolism, Metabolic pathways, Lysosome,
GFPT1	glutamine--fructose-6-phosphate transaminase 1(GFPT1)
ENTREZ_GENE_SUMMARY	This gene encodes the first and rate-limiting enzyme of the hexosamine pathway and controls the flux of glucose into the hexosamine pathway. The product of this gene catalyzes the formation of glucosamine 6-phosphate. [provided by RefSeq, Sep 2008],
GAD_DISEASE	Carcinoma, Pancreatic Ductal|Pancreatic Neoplasms, diabetes, type 2, diabetes, type 2; nephropathy in other diseases, insulin; obesity, nephropathy in other diseases,
GAD_DISEASE_CLASS	CANCER, METABOLIC, RENAL, UNKNOWN,
GOTERM_BP_DIRECT	carbohydrate metabolic process, fructose 6-phosphate metabolic process, UDP-N-acetylglucosamine metabolic process, UDP-N-acetylglucosamine biosynthetic process, energy reserve metabolic process, glutamine metabolic process, circadian regulation of gene expression, IRE1-mediated unfolded protein response,
GOTERM_CC_DIRECT	cytosol, extracellular exosome,
GOTERM_MF_DIRECT	glutamine-fructose-6-phosphate transaminase (isomerizing) activity, carbohydrate binding,
KEGG_PATHWAY	Alanine, aspartate and glutamate metabolism, Amino sugar and nucleotide sugar metabolism, Metabolic pathways, Biosynthesis of antibiotics, Insulin resistance,
GAPDH	glyceraldehyde-3-phosphate dehydrogenase(GAPDH)
ENTREZ_GENE_SUMMARY	This gene encodes a member of the glyceraldehyde-3-phosphate dehydrogenase protein family. The encoded protein has been identified as a moonlighting protein based on its ability to perform mechanistically distinct functions. The product of this gene catalyzes an important energy-yielding step in carbohydrate metabolism, the reversible oxidative phosphorylation of glyceraldehyde-3-phosphate in the…
GAD_DISEASE	Alzheimer's Disease, Alzheimer's disease , longevity,
GAD_DISEASE_CLASS	AGING, NEUROLOGICAL,
GOTERM_BP_DIRECT	microtubule cytoskeleton organization, glucose metabolic process, gluconeogenesis, glycolytic process, regulation of macroautophagy, negative regulation of translation, peptidyl-cysteine S-trans-nitrosylation, protein stabilization, neuron apoptotic process, canonical glycolysis, cellular response to interferon-gamma,
GOTERM_CC_DIRECT	nucleus, cytoplasm, lipid particle, cytosol, plasma membrane, microtubule cytoskeleton, membrane, intracellular ribonucleoprotein complex, extracellular matrix, nuclear membrane, vesicle, intracellular membrane-bounded organelle, perinuclear region of cytoplasm, extracellular exosome, GAIT complex,
GOTERM_MF_DIRECT	glyceraldehyde-3-phosphate dehydrogenase (NAD+) (phosphorylating) activity, protein binding, microtubule binding, oxidoreductase activity, acting on the aldehyde or oxo group of donors, NAD or NADP as acceptor, peptidyl-cysteine S-nitrosylase activity, identical protein binding, NADP binding, NAD binding,
KEGG_PATHWAY	Glycolysis / Gluconeogenesis, Metabolic pathways, Biosynthesis of antibiotics, Carbon metabolism, Biosynthesis of amino acids, HIF-1 signaling pathway, Alzheimer's disease,
HK1	hexokinase 1(HK1)
ENTREZ_GENE_SUMMARY	Hexokinases phosphorylate glucose to produce glucose-6-phosphate, the first step in most glucose metabolism pathways. This gene encodes a ubiquitous form of hexokinase which localizes to the outer membrane of mitochondria. Mutations in this gene have been associated with hemolytic anemia due to hexokinase deficiency. Alternative splicing of this gene results in several transcript variants which e…
GAD_DISEASE	Acquired Immunodeficiency Syndrome|Disease Progression, ADHD, Alzheimer's disease , Diabetes Mellitus, Type 2, Diabetes Mellitus, Type 2|Obesity, Erythrocyte Indices, glycated hemoglobin levels, Hematocrit, hemoglobin, Hemoglobin A, Glycosylated, Tobacco Use Disorder,
GAD_DISEASE_CLASS	CHEMDEPENDENCY, HEMATOLOGICAL, INFECTION, METABOLIC, NEUROLOGICAL, PSYCH,
GOTERM_BP_DIRECT	cellular glucose homeostasis, glycolytic process, glucose transport, carbohydrate phosphorylation, glucose 6-phosphate metabolic process, canonical glycolysis, establishment of protein localization to mitochondrion, maintenance of protein location in mitochondrion,
GOTERM_CC_DIRECT	cell, mitochondrion, mitochondrial outer membrane, cytosol, membrane raft, sperm principal piece,
GOTERM_MF_DIRECT	glucokinase activity, hexokinase activity, protein binding, ATP binding, glucose binding, fructokinase activity, mannokinase activity,
KEGG_PATHWAY	Glycolysis / Gluconeogenesis, Fructose and mannose metabolism, Galactose metabolism, Starch and sucrose metabolism, Amino sugar and nucleotide sugar metabolism, Butirosin and neomycin biosynthesis, Metabolic pathways, Biosynthesis of antibiotics, Carbon metabolism, HIF-1 signaling pathway, Insulin signaling pathway, Type II diabetes mellitus, Carbohydrate digestion and absorption, Central carbon …
HSD17B4	hydroxysteroid 17-beta dehydrogenase 4(HSD17B4)
ENTREZ_GENE_SUMMARY	The protein encoded by this gene is a bifunctional enzyme that is involved in the peroxisomal beta-oxidation pathway for fatty acids. It also acts as a catalyst for the formation of 3-ketoacyl-CoA intermediates from both straight-chain and 2-methyl-branched-chain fatty acids. Defects in this gene that affect the peroxisomal fatty acid beta-oxidation activity are a cause of D-bifunctional protein …
GAD_DISEASE	Acquired Immunodeficiency Syndrome|Disease Progression, autism, Bladder Cancer, Blood Pressure, Bone Mineral Density, Breast Cancer, breast cancer|prostate cancer, chronic obstructive pulmonary disease, esophageal adenocarcinoma, Lung Cancer, lung cancer , Neoplasms, Germ Cell and Embryonal|Testicular Neoplasms, Obesity|POF - Premature ovarian failure|POLYCYSTIC OVARIAN SYNDROME|Polycystic Ovary …
GAD_DISEASE_CLASS	CANCER, CARDIOVASCULAR, INFECTION, METABOLIC, OTHER, PHARMACOGENOMIC, PSYCH,
GOTERM_BP_DIRECT	very long-chain fatty acid metabolic process, osteoblast differentiation, fatty acid beta-oxidation, bile acid biosynthetic process, androgen metabolic process, estrogen metabolic process, fatty acid beta-oxidation using acyl-CoA oxidase, alpha-linolenic acid metabolic process, very long-chain fatty-acyl-CoA metabolic process, medium-chain fatty-acyl-CoA metabolic process, Sertoli cell developmen…
GOTERM_CC_DIRECT	mitochondrion, peroxisome, peroxisomal membrane, peroxisomal matrix, membrane, intracellular membrane-bounded organelle,
GOTERM_MF_DIRECT	C-3 sterol dehydrogenase (C-4 sterol decarboxylase) activity, 3-hydroxyacyl-CoA dehydrogenase activity, isocitrate dehydrogenase activity, mevaldate reductase activity, receptor binding, gluconate dehydrogenase activity, oxidoreductase activity, long-chain-enoyl-CoA hydratase activity, isomerase activity, epoxide dehydrogenase activity, 5-exo-hydroxycamphor dehydrogenase activity, 2-hydroxytetrah…
KEGG_PATHWAY	Primary bile acid biosynthesis, Metabolic pathways, Peroxisome,
INPP4B	inositol polyphosphate-4-phosphatase type II B(INPP4B)
ENTREZ_GENE_SUMMARY	INPP4B encodes the inositol polyphosphate 4-phosphatase type II, one of the enzymes involved in phosphatidylinositol signaling pathways. This enzyme removes the phosphate group at position 4 of the inositol ring from inositol 3,4-bisphosphate. There is limited data to suggest that the human type II enzyme is subject to alternative splicing, as has been established for the type I enzyme. [provided…
GAD_DISEASE	C-Reactive Protein, Echocardiography, Tobacco Use Disorder,
GAD_DISEASE_CLASS	CARDIOVASCULAR, CHEMDEPENDENCY,
GOTERM_BP_DIRECT	phosphatidylinositol biosynthetic process, signal transduction, dephosphorylation, phosphatidylinositol-3-phosphate biosynthetic process, inositol phosphate metabolic process,
GOTERM_CC_DIRECT	cytoplasm, cytosol, integral component of membrane,
GOTERM_MF_DIRECT	protein binding, phosphatidylinositol-3,4-bisphosphate 4-phosphatase activity, inositol-1,3,4-trisphosphate 4-phosphatase activity, phosphatidylinositol-4,5-bisphosphate 4-phosphatase activity, inositol-3,4-bisphosphate 4-phosphatase activity,
KEGG_PATHWAY	Inositol phosphate metabolism, Metabolic pathways, Phosphatidylinositol signaling system,
IL4I1	interleukin 4 induced 1(IL4I1)
ENTREZ_GENE_SUMMARY	This gene encodes a protein with limited similarity to L-amino acid oxidase which contains the conserved amino acids thought to be involved in catalysis and binding of flavin adenine dinucleotide (FAD) cofactor. The expression of this gene can be induced by interleukin 4 in B cells, however, expression of transcripts containing the first two exons of the upstream gene is found in other cell types…
GOTERM_BP_DIRECT	L-phenylalanine catabolic process, oxidation-reduction process,
GOTERM_CC_DIRECT	extracellular region, lysosome,
GOTERM_MF_DIRECT	L-amino-acid oxidase activity, oxidoreductase activity,
KEGG_PATHWAY	Alanine, aspartate and glutamate metabolism, Cysteine and methionine metabolism, Valine, leucine and isoleucine degradation, Tyrosine metabolism, Phenylalanine metabolism, Tryptophan metabolism, Phenylalanine, tyrosine and tryptophan biosynthesis, Metabolic pathways,
LDHA	lactate dehydrogenase A(LDHA)
ENTREZ_GENE_SUMMARY	The protein encoded by this gene catalyzes the conversion of L-lactate and NAD to pyruvate and NADH in the final step of anaerobic glycolysis. The protein is found predominantly in muscle tissue and belongs to the lactate dehydrogenase family. Mutations in this gene have been linked to exertional myoglobinuria. Multiple transcript variants encoding different isoforms have been found for this gene…
GAD_DISEASE	Acquired Immunodeficiency Syndrome|Disease Progression, Acute-Phase Serum Amyloid A, Narcolepsy, null, panic disorder, Serum Amyloid A Protein,
GAD_DISEASE_CLASS	HEMATOLOGICAL, INFECTION, METABOLIC, NEUROLOGICAL, PSYCH, UNKNOWN,
GOTERM_BP_DIRECT	response to hypoxia, carbohydrate metabolic process, lactate metabolic process, pyruvate metabolic process, glycolytic process, response to nutrient, response to glucose, NAD metabolic process, carboxylic acid metabolic process, substantia nigra development, response to drug, response to hydrogen peroxide, positive regulation of apoptotic process, response to estrogen, post-embryonic organ develo…
GOTERM_CC_DIRECT	nucleus, cytoplasm, cytosol, cell-cell adherens junction, membrane, integral component of membrane, extracellular exosome,
GOTERM_MF_DIRECT	L-lactate dehydrogenase activity, protein binding, oxidoreductase activity, acting on the CH-OH group of donors, NAD or NADP as acceptor, kinase binding, identical protein binding, NAD binding, cadherin binding involved in cell-cell adhesion,
KEGG_PATHWAY	Glycolysis / Gluconeogenesis, Cysteine and methionine metabolism, Pyruvate metabolism, Propanoate metabolism, Metabolic pathways, Biosynthesis of antibiotics, Glucagon signaling pathway,
MDH2	malate dehydrogenase 2(MDH2)
ENTREZ_GENE_SUMMARY	Malate dehydrogenase catalyzes the reversible oxidation of malate to oxaloacetate, utilizing the NAD/NADH cofactor system in the citric acid cycle. The protein encoded by this gene is localized to the mitochondria and may play pivotal roles in the malate-aspartate shuttle that operates in the metabolic coordination between cytosol and mitochondria. Several transcript variants encoding different i…
GAD_DISEASE	Acquired Immunodeficiency Syndrome|Disease Progression, Tobacco Use Disorder,
GAD_DISEASE_CLASS	CHEMDEPENDENCY, INFECTION,
GOTERM_BP_DIRECT	carbohydrate metabolic process, gluconeogenesis, tricarboxylic acid cycle, oxaloacetate metabolic process, malate metabolic process, internal protein amino acid acetylation, NADH metabolic process,
GOTERM_CC_DIRECT	nucleus, nucleoplasm, mitochondrion, mitochondrial inner membrane, mitochondrial matrix, plasma membrane, myelin sheath, extracellular exosome,
GOTERM_MF_DIRECT	L-malate dehydrogenase activity, protein self-association, poly(A) RNA binding, malate dehydrogenase (NADP+) activity,
KEGG_PATHWAY	Citrate cycle (TCA cycle), Cysteine and methionine metabolism, Pyruvate metabolism, Glyoxylate and dicarboxylate metabolism, Metabolic pathways, Biosynthesis of antibiotics, Carbon metabolism,
PFKP	phosphofructokinase, platelet(PFKP)
ENTREZ_GENE_SUMMARY	This gene encodes a member of the phosphofructokinase A protein family. The encoded enzyme is the platelet-specific isoform of phosphofructokinase and plays a key role in glycolysis regulation. This gene may play a role in metabolic reprogramming in some cancers, including clear cell renal cell carcinomas, and cancer of the bladder, breast, and lung. Alternative splicing results in multiple trans…
GAD_DISEASE	Alzheimer's disease , BMI- Edema rosiglitazone or pioglitazone, Hypercholesterolemia|LDLC levels, Insulin, Insulin Resistance, Obesity, Obesity|Overweight, Triglycerides, Waist Circumference,
GAD_DISEASE_CLASS	METABOLIC, NEUROLOGICAL, PHARMACOGENOMIC,
GOTERM_BP_DIRECT	fructose 6-phosphate metabolic process, canonical glycolysis, cell-cell adhesion,
GOTERM_CC_DIRECT	nucleus, cytoplasm, cytosol, cell-cell adherens junction, membrane, extracellular matrix, extracellular exosome,
GOTERM_MF_DIRECT	6-phosphofructokinase activity, ATP binding, protein complex binding, metal ion binding, cadherin binding involved in cell-cell adhesion,
KEGG_PATHWAY	Glycolysis / Gluconeogenesis, Pentose phosphate pathway, Fructose and mannose metabolism, Galactose metabolism, Metabolic pathways, Biosynthesis of antibiotics, Carbon metabolism, Biosynthesis of amino acids, RNA degradation, AMPK signaling pathway, Central carbon metabolism in cancer,
PGD	phosphogluconate dehydrogenase(PGD)
ENTREZ_GENE_SUMMARY	6-phosphogluconate dehydrogenase is the second dehydrogenase in the pentose phosphate shunt. Deficiency of this enzyme is generally asymptomatic, and the inheritance of this disorder is autosomal dominant. Hemolysis results from combined deficiency of 6-phosphogluconate dehydrogenase and 6-phosphogluconolactonase suggesting a synergism of the two enzymopathies. Several transcript variants encodin…
GAD_DISEASE	Carcinoma, Hepatocellular|Hepatitis B, Chronic|LCC - Liver cell carcinoma|Liver neoplasms, Type 2 Diabetes| edema | rosiglitazone,
GAD_DISEASE_CLASS	CANCER, PHARMACOGENOMIC,
GOTERM_BP_DIRECT	pentose-phosphate shunt, pentose-phosphate shunt, oxidative branch, pentose biosynthetic process, D-gluconate metabolic process, oxidation-reduction process,
GOTERM_CC_DIRECT	nucleus, cytosol, extracellular exosome,
GOTERM_MF_DIRECT	phosphogluconate dehydrogenase (decarboxylating) activity,
KEGG_PATHWAY	Pentose phosphate pathway, Glutathione metabolism, Metabolic pathways, Biosynthesis of antibiotics, Carbon metabolism,
PGK1	phosphoglycerate kinase 1(PGK1)
ENTREZ_GENE_SUMMARY	The protein encoded by this gene is a glycolytic enzyme that catalyzes the conversion of 1,3-diphosphoglycerate to 3-phosphoglycerate. The encoded protein may also act as a cofactor for polymerase alpha. Additionally, this protein is secreted by tumor cells where it participates in angiogenesis by functioning to reduce disulfide bonds in the serine protease, plasmin, which consequently leads to t…
GAD_DISEASE	prostate cancer,
GAD_DISEASE_CLASS	CANCER,
GOTERM_BP_DIRECT	gluconeogenesis, glycolytic process, phosphorylation, epithelial cell differentiation, canonical glycolysis,
GOTERM_CC_DIRECT	cytosol, membrane, membrane raft, extracellular exosome,
GOTERM_MF_DIRECT	phosphoglycerate kinase activity, protein binding, ATP binding,
KEGG_PATHWAY	Glycolysis / Gluconeogenesis, Metabolic pathways, Biosynthesis of antibiotics, Carbon metabolism, Biosynthesis of amino acids,
PGAM1	phosphoglycerate mutase 1(PGAM1)
ENTREZ_GENE_SUMMARY	The protein encoded by this gene is a mutase that catalyzes the reversible reaction of 3-phosphoglycerate (3-PGA) to 2-phosphoglycerate (2-PGA) in the glycolytic pathway. Two transcript variants encoding different isoforms have been found for this gene. [provided by RefSeq, Nov 2015],
GOTERM_BP_DIRECT	gluconeogenesis, glycolytic process, regulation of glycolytic process, regulation of pentose-phosphate shunt, respiratory burst, canonical glycolysis,
GOTERM_CC_DIRECT	cytoplasm, cytosol, membrane, myelin sheath, extracellular exosome,
GOTERM_MF_DIRECT	bisphosphoglycerate mutase activity, bisphosphoglycerate 2-phosphatase activity, phosphoglycerate mutase activity, protein binding, hydrolase activity, protein kinase binding, 2,3-bisphosphoglycerate-dependent phosphoglycerate mutase activity,
KEGG_PATHWAY	Glycolysis / Gluconeogenesis, Glycine, serine and threonine metabolism, Metabolic pathways, Biosynthesis of antibiotics, Carbon metabolism, Biosynthesis of amino acids, Glucagon signaling pathway, Central carbon metabolism in cancer,
GART	phosphoribosylglycinamide formyltransferase, phosphoribosylglycinamide synthetase, phosphoribosylaminoimidazole synthetase(GART)
ENTREZ_GENE_SUMMARY	The protein encoded by this gene is a trifunctional polypeptide. It has phosphoribosylglycinamide formyltransferase, phosphoribosylglycinamide synthetase, phosphoribosylaminoimidazole synthetase activity which is required for de novo purine biosynthesis. This enzyme is highly conserved in vertebrates. Alternative splicing of this gene results in two transcript variants encoding different isoforms…
GAD_DISEASE	Cleft Lip|Cleft Palate, Cleft Lip|Cleft Palate|Tooth Abnormalities, Colorectal Cancer, macular degeneration, patent ductus arteriosus, Spinal Dysraphism,
GAD_DISEASE_CLASS	CANCER, DEVELOPMENTAL, NEUROLOGICAL, REPRODUCTION, VISION,
GOTERM_BP_DIRECT	brainstem development, 'de novo' IMP biosynthetic process, glycine metabolic process, purine nucleobase biosynthetic process, purine ribonucleoside monophosphate biosynthetic process, response to organic substance, response to inorganic substance, cerebellum development, cerebral cortex development, tetrahydrofolate biosynthetic process,
GOTERM_CC_DIRECT	cytoplasm, cytosol, integral component of membrane, extracellular exosome,
GOTERM_MF_DIRECT	catalytic activity, phosphoribosylamine-glycine ligase activity, phosphoribosylformylglycinamidine cyclo-ligase activity, phosphoribosylglycinamide formyltransferase activity, ATP binding, transferase activity, metal ion binding,
KEGG_PATHWAY	Purine metabolism, One carbon pool by folate, Metabolic pathways, Biosynthesis of antibiotics,
P4HA1	prolyl 4-hydroxylase subunit alpha 1(P4HA1)
ENTREZ_GENE_SUMMARY	This gene encodes a component of prolyl 4-hydroxylase, a key enzyme in collagen synthesis composed of two identical alpha subunits and two beta subunits. The encoded protein is one of several different types of alpha subunits and provides the major part of the catalytic site of the active enzyme. In collagen and related proteins, prolyl 4-hydroxylase catalyzes the formation of 4-hydroxyproline th…
GAD_DISEASE	Alzheimer's disease , Tobacco Use Disorder,
GAD_DISEASE_CLASS	CHEMDEPENDENCY, NEUROLOGICAL,
GOTERM_BP_DIRECT	peptidyl-proline hydroxylation to 4-hydroxy-L-proline, collagen fibril organization, oxidation-reduction process,
GOTERM_CC_DIRECT	collagen trimer, mitochondrion, endoplasmic reticulum, endoplasmic reticulum lumen, membrane, procollagen-proline 4-dioxygenase complex, intracellular membrane-bounded organelle,
GOTERM_MF_DIRECT	procollagen-proline 4-dioxygenase activity, iron ion binding, protein binding, oxidoreductase activity, acting on single donors with incorporation of molecular oxygen, incorporation of two atoms of oxygen, L-ascorbic acid binding,
KEGG_PATHWAY	Arginine and proline metabolism, Metabolic pathways,
PNP	purine nucleoside phosphorylase(PNP)
ENTREZ_GENE_SUMMARY	This gene encodes an enzyme which reversibly catalyzes the phosphorolysis of purine nucleosides. The enzyme is trimeric, containing three identical subunits. Mutations which result in nucleoside phosphorylase deficiency result in defective T-cell (cell-mediated) immunity but can also affect B-cell immunity and antibody responses. Neurologic disorders may also be apparent in patients with immune d…
GAD_DISEASE	Alzheimer's disease cognitive function,
GAD_DISEASE_CLASS	NEUROLOGICAL,
GOTERM_BP_DIRECT	nucleobase-containing compound metabolic process, inosine catabolic process, purine nucleotide catabolic process, nicotinamide riboside catabolic process, immune response, nucleoside metabolic process, NAD biosynthesis via nicotinamide riboside salvage pathway, urate biosynthetic process, positive regulation of T cell proliferation, purine nucleoside metabolic process, response to drug, purine-co…
GOTERM_CC_DIRECT	extracellular region, intracellular, nucleus, cytoplasm, cytosol, cytoskeleton, extracellular exosome,
GOTERM_MF_DIRECT	nucleoside binding, purine nucleobase binding, catalytic activity, purine-nucleoside phosphorylase activity, drug binding, phosphate ion binding,
KEGG_PATHWAY	Purine metabolism, Pyrimidine metabolism, Nicotinate and nicotinamide metabolism, Metabolic pathways,
PDXK	pyridoxal (pyridoxine, vitamin B6) kinase(PDXK)
ENTREZ_GENE_SUMMARY	The protein encoded by this gene phosphorylates vitamin B6, a step required for the conversion of vitamin B6 to pyridoxal-5-phosphate, an important cofactor in intermediary metabolism. The encoded protein is cytoplasmic and probably acts as a homodimer. Alternatively spliced transcript variants have been described, but their biological validity has not been determined. [provided by RefSeq, Jul 20…
GAD_DISEASE	Parkinson's Disease, Parkinson's disease , several psychiatric disorders,
GAD_DISEASE_CLASS	NEUROLOGICAL, PSYCH,
GOTERM_BP_DIRECT	cell proliferation, pyridoxal 5'-phosphate salvage, phosphorylation, vitamin B6 metabolic process, pyridoxal phosphate biosynthetic process,
GOTERM_CC_DIRECT	nucleus, nucleoplasm, cytoplasm, cytosol, extracellular exosome,
GOTERM_MF_DIRECT	magnesium ion binding, ATP binding, zinc ion binding, pyridoxal kinase activity, pyridoxal phosphate binding, potassium ion binding, sodium ion binding, lithium ion binding, protein homodimerization activity,
KEGG_PATHWAY	Vitamin B6 metabolism, Metabolic pathways,
PYCR2	pyrroline-5-carboxylate reductase family member 2(PYCR2)
ENTREZ_GENE_SUMMARY	This gene belongs to the pyrroline-5-carboxylate reductase family. The encoded mitochondrial protein catalyzes the conversion of pyrroline-5-carboxylate to proline, which is the last step in proline biosynthesis. Alternatively spliced transcript variants have been described for this gene. [provided by RefSeq, Nov 2012],
GAD_DISEASE	Basophils,
GAD_DISEASE_CLASS	IMMUNE,
GOTERM_BP_DIRECT	proline biosynthetic process, cellular amino acid biosynthetic process, cellular response to oxidative stress, oxidation-reduction process, L-proline biosynthetic process,
GOTERM_CC_DIRECT	mitochondrion, mitochondrial matrix,
GOTERM_MF_DIRECT	pyrroline-5-carboxylate reductase activity,
KEGG_PATHWAY	Arginine and proline metabolism, Metabolic pathways, Biosynthesis of antibiotics, Biosynthesis of amino acids,
SEPHS1	selenophosphate synthetase 1(SEPHS1)
ENTREZ_GENE_SUMMARY	This gene encodes an enzyme that synthesizes selenophosphate from selenide and ATP. Selenophosphate is the selenium donor used to synthesize selenocysteine, which is co-translationally incorporated into selenoproteins at in-frame UGA codons. [provided by RefSeq, Sep 2010],
GAD_DISEASE	Alzheimer's disease , Body Mass Index, Cholesterol, HDL, Fibrinogen, Forced Expiratory Volume,
GAD_DISEASE_CLASS	CARDIOVASCULAR, HEMATOLOGICAL, METABOLIC, NEUROLOGICAL,
GOTERM_BP_DIRECT	cellular protein modification process, phosphorylation,
GOTERM_CC_DIRECT	cytoplasm, plasma membrane, nuclear membrane,
GOTERM_MF_DIRECT	selenide, water dikinase activity, protein binding, ATP binding, GTP binding, identical protein binding, protein homodimerization activity, protein heterodimerization activity,
KEGG_PATHWAY	Selenocompound metabolism, Metabolic pathways,
SCP2	sterol carrier protein 2(SCP2)
ENTREZ_GENE_SUMMARY	This gene encodes two proteins: sterol carrier protein X (SCPx) and sterol carrier protein 2 (SCP2), as a result of transcription initiation from 2 independently regulated promoters. The transcript initiated from the proximal promoter encodes the longer SCPx protein, and the transcript initiated from the distal promoter encodes the shorter SCP2 protein, with the 2 proteins sharing a common C-term…
GAD_DISEASE	Acquired Immunodeficiency Syndrome|Disease Progression, autism, Narcolepsy, Type 2 Diabetes| edema | rosiglitazone,
GAD_DISEASE_CLASS	INFECTION, NEUROLOGICAL, PHARMACOGENOMIC, PSYCH,
GOTERM_BP_DIRECT	steroid biosynthetic process, bile acid biosynthetic process, progesterone biosynthetic process, peroxisome organization, metabolic process, phospholipid transport, sterol transport, positive regulation of intracellular cholesterol transport, inositol trisphosphate biosynthetic process, fatty acid beta-oxidation using acyl-CoA oxidase, alpha-linolenic acid metabolic process, positive regulation o…
GOTERM_CC_DIRECT	nucleoplasm, cytoplasm, mitochondrion, peroxisome, peroxisomal matrix, membrane, intracellular membrane-bounded organelle, protein complex, extracellular exosome,
GOTERM_MF_DIRECT	fatty-acyl-CoA binding, receptor binding, protein binding, phosphatidylinositol transporter activity, sterol transporter activity, cholesterol binding, transferase activity, transferring acyl groups other than amino-acyl groups, propanoyl-CoA C-acyltransferase activity, long-chain fatty acyl-CoA binding, propionyl-CoA C2-trimethyltridecanoyltransferase activity, oleic acid binding,
KEGG_PATHWAY	Primary bile acid biosynthesis, Metabolic pathways, PPAR signaling pathway, Peroxisome,
SDHA	succinate dehydrogenase complex flavoprotein subunit A(SDHA)
ENTREZ_GENE_SUMMARY	This gene encodes a major catalytic subunit of succinate-ubiquinone oxidoreductase, a complex of the mitochondrial respiratory chain. The complex is composed of four nuclear-encoded subunits and is localized in the mitochondrial inner membrane. Mutations in this gene have been associated with a form of mitochondrial respiratory chain deficiency known as Leigh Syndrome. A pseudogene has been ident…
GAD_DISEASE	Acquired Immunodeficiency Syndrome|Disease Progression, prostate cancer, spermatogenesis,
GAD_DISEASE_CLASS	CANCER, INFECTION, REPRODUCTION,
GOTERM_BP_DIRECT	tricarboxylic acid cycle, succinate metabolic process, mitochondrial electron transport, succinate to ubiquinone, nervous system development, anaerobic respiration, electron transport chain, respiratory electron transport chain, oxidation-reduction process,
GOTERM_CC_DIRECT	mitochondrion, mitochondrial inner membrane, mitochondrial respiratory chain complex II, succinate dehydrogenase complex (ubiquinone), membrane, myelin sheath,
GOTERM_MF_DIRECT	succinate dehydrogenase activity, protein binding, succinate dehydrogenase (ubiquinone) activity, electron carrier activity, oxidoreductase activity, flavin adenine dinucleotide binding,
KEGG_PATHWAY	Citrate cycle (TCA cycle), Oxidative phosphorylation, Metabolic pathways, Biosynthesis of antibiotics, Carbon metabolism, Non-alcoholic fatty liver disease (NAFLD), Alzheimer's disease, Parkinson's disease, Huntington's disease,
TST	thiosulfate sulfurtransferase(TST)
ENTREZ_GENE_SUMMARY	This is one of two neighboring genes encoding similar proteins that each contain two rhodanese domains. The encoded protein is localized to the mitochondria and catalyzes the conversion of thiosulfate and cyanide to thiocyanate and sulfite. In addition, the protein interacts with 5S ribosomal RNA and facilitates its import into the mitochondria. Alternative splicing results in multiple transcript…
GAD_DISEASE	Acquired Immunodeficiency Syndrome|Disease Progression,
GAD_DISEASE_CLASS	INFECTION,
GOTERM_BP_DIRECT	cyanate catabolic process, epithelial cell differentiation, rRNA import into mitochondrion, rRNA transport,
GOTERM_CC_DIRECT	extracellular space, mitochondrion, mitochondrial inner membrane, mitochondrial matrix, extracellular exosome,
GOTERM_MF_DIRECT	thiosulfate sulfurtransferase activity, 5S rRNA binding,
KEGG_PATHWAY	Cysteine and methionine metabolism, Sulfur metabolism, Metabolic pathways, Sulfur relay system,
UQCRC2	ubiquinol-cytochrome c reductase core protein II(UQCRC2)
ENTREZ_GENE_SUMMARY	The protein encoded by this gene is located in the mitochondrion, where it is part of the ubiquinol-cytochrome c reductase complex (also known as complex III). This complex constitutes a part of the mitochondrial respiratory chain. Defects in this gene are a cause of mitochondrial complex III deficiency nuclear type 5. [provided by RefSeq, Jul 2015],
GAD_DISEASE	Acquired Immunodeficiency Syndrome|Disease Progression, Narcolepsy,
GAD_DISEASE_CLASS	INFECTION, NEUROLOGICAL,
GOTERM_BP_DIRECT	oxidative phosphorylation, mitochondrial electron transport, ubiquinol to cytochrome c, aerobic respiration, protein processing,
GOTERM_CC_DIRECT	nucleoplasm, mitochondrion, mitochondrial inner membrane, mitochondrial respiratory chain complex III, myelin sheath, extracellular exosome,
GOTERM_MF_DIRECT	metalloendopeptidase activity, protein binding, zinc ion binding, protein complex binding, metal ion binding,
KEGG_PATHWAY	Oxidative phosphorylation, Metabolic pathways, Cardiac muscle contraction, Non-alcoholic fatty liver disease (NAFLD), Alzheimer's disease, Parkinson's disease, Huntington's disease,
UMPS	uridine monophosphate synthetase(UMPS)
ENTREZ_GENE_SUMMARY	This gene encodes a uridine 5'-monophosphate synthase. The encoded protein is a bifunctional enzyme that catalyzes the final two steps of the de novo pyrimidine biosynthetic pathway. The first reaction is carried out by the N-terminal enzyme orotate phosphoribosyltransferase which converts orotic acid to orotidine-5'-monophosphate. The terminal reaction is carried out by the C-terminal enzyme OMP…
GAD_DISEASE	Adenocarcinoma|Stomach Neoplasms, Carcinoma|Colonic Neoplasms, Colorectal Cancer, esophageal adenocarcinoma, neutropenia,
GAD_DISEASE_CLASS	CANCER, HEMATOLOGICAL,
GOTERM_BP_DIRECT	de novo' pyrimidine nucleobase biosynthetic process, pyrimidine nucleotide biosynthetic process, UMP biosynthetic process, female pregnancy, lactation, nucleoside metabolic process, cellular response to drug, 'de novo' UMP biosynthetic process, pyrimidine nucleoside biosynthetic process,
GOTERM_CC_DIRECT	nucleus, cytoplasm, cytosol,
GOTERM_MF_DIRECT	orotate phosphoribosyltransferase activity, orotidine-5'-phosphate decarboxylase activity, transferase activity,
KEGG_PATHWAY	Pyrimidine metabolism, Drug metabolism - other enzymes, Metabolic pathways,
