# Supplementary material for: Neoadjuvant chemotherapy is associated with an altered metabolic profile and increased cancer stemness in patients with pancreatic ductal adenocarcinoma
Source: Mol Oncol. 2022 Dec 5;17(1):59–81. doi: 10.1002/1878-0261.13344 (PMC9812839; doi:10.1002/1878-0261.13344)
Supplement: Supplementary file 2 — Table S1. Clinicopathological information on the study series. Table S2. MS data and enrichment analysis of total proteome. Table S3. MS data and pathway analysis of DEPs between TN and NAT group. Table S4. MS data for phospho‐proteome. Table S5. MS data on differentially expressed phosphoproteins in TN versus NAT group. [file MOL2-17-59-s002.zip › Table S4.xlsx]

## Sheet: IMAC_Phospho-events
Proteins	Positions within proteins	Leading proteins	Protein	Protein names	Gene names	Fasta headers	Localization prob	Score diff	PEP	Score	Delta score	Score for localization	Localization prob 574	Score diff 574	PEP 574	Score 574	Localization prob 575	Score diff 575	PEP 575	Score 575	Localization prob 576	Score diff 576	PEP 576	Score 576	Localization prob 577	Score diff 577	PEP 577	Score 577	Localization prob 579	Score diff 579	PEP 579	Score 579	Localization prob 580	Score diff 580	PEP 580	Score 580	Localization prob 581	Score diff 581	PEP 581	Score 581	Localization prob 582	Score diff 582	PEP 582	Score 582	Localization prob 584	Score diff 584	PEP 584	Score 584	Localization prob 585
A0A087X263;A0A087WUY6;A0A087X1L4;A0A024QZ18;A0A075B7A2;Q9H6Y5	187;192;196;209;268;268	A0A087X263	A0A087X263	PDZ domain-containing protein MAGIX	MAGIX;FLJ21687	tr|A0A087X263|A0A087X263_HUMAN PDZ domain-containing protein MAGIX OS=Homo sapiens GN=MAGIX PE=1 SV=1;tr|A0A087WUY6|A0A087WUY6_HUMAN PDZ domain-containing protein MAGIX OS=Homo sapiens GN=MAGIX PE=1 SV=1;tr|A0A087X1L4|A0A087X1L4_HUMAN PDZ domain-containing	0.46301	0	0.00283425	53.091	45.099	53.091																	0	0		NaN					0.46301	0	0.00283425	53.091	0	0		NaN	0	0		NaN
A0A1B0GWH8;H3BPL0;A0A0D9SF04;Q9UBH5;Q9UP10;H3BR00;O95090;H3BR84;H3BQ48;Q9UBD8;A0A1B0GV41;A0A0D9SFH9;A0A1B0GW34;A0A1B0GV71;A0A0A0MRC7;A0A1B0GWD3;A0A024QZB8;Q13286	12;12;12;12;12;12;12;12;12;12;12;12;12;12;12;12;12;12	A0A1B0GWH8	A0A1B0GWH8	Battenin	CLN3	tr|A0A1B0GWH8|A0A1B0GWH8_HUMAN Battenin OS=Homo sapiens GN=CLN3 PE=1 SV=1;tr|H3BPL0|H3BPL0_HUMAN Battenin (Fragment) OS=Homo sapiens GN=CLN3 PE=1 SV=1;tr|A0A0D9SF04|A0A0D9SF04_HUMAN Battenin OS=Homo sapiens GN=CLN3 PE=1 SV=1;tr|Q9UBH5|Q9UBH5_HUMAN Battenin	0.940926	12.0218	1.84998e-06	85.855	74.067	85.855													0	0		NaN	0	0		NaN					0	0		NaN	0	0		NaN	0	0		NaN	0
A0A024R4E5;Q00341;H0Y394;H7BZC3;H7C2D1	645;645;454;154;33	A0A024R4E5	A0A024R4E5	Vigilin	HDLBP	tr|A0A024R4E5|A0A024R4E5_HUMAN High density lipoprotein binding protein (Vigilin), isoform CRA_a OS=Homo sapiens GN=HDLBP PE=1 SV=1;sp|Q00341|VIGLN_HUMAN Vigilin OS=Homo sapiens GN=HDLBP PE=1 SV=2;tr|H0Y394|H0Y394_HUMAN Vigilin (Fragment) OS=Homo sapiens G	0.999877	39.1077	0.023648	82.417	19.954	80.102					0.99597	23.9289	0.031092	68.132									0	0		NaN	0	0		NaN	0	0		NaN	0	0		NaN	0	0		NaN	0
A0A024R4E5;Q00341;C9JIZ1;C9J5E5;C9JHS7;C9JHZ8;C9JES8;C9JZI8;C9JT62;C9JK79;C9JBS3;C9JEJ8;C9JHN6;C9JMQ6;C9JQ82	31;31;31;31;31;31;31;31;31;31;31;31;31;31;31	A0A024R4E5	A0A024R4E5	Vigilin	HDLBP	tr|A0A024R4E5|A0A024R4E5_HUMAN High density lipoprotein binding protein (Vigilin), isoform CRA_a OS=Homo sapiens GN=HDLBP PE=1 SV=1;sp|Q00341|VIGLN_HUMAN Vigilin OS=Homo sapiens GN=HDLBP PE=1 SV=2;tr|C9JIZ1|C9JIZ1_HUMAN Vigilin (Fragment) OS=Homo sapiens G	0.996332	24.422	1.38957e-21	144.29	117.03	144.29	0	0		NaN	0.993376	22.9595	3.05593e-13	112.5	0	0		NaN					0	0		NaN					0	0		NaN					0	0		NaN
A0A0A0MTF1;E9PRW4;A0A024R5I4;O94956	176;204;320;320	A0A0A0MTF1	A0A0A0MTF1	Solute carrier organic anion transporter family member 2B1	SLCO2B1	tr|A0A0A0MTF1|A0A0A0MTF1_HUMAN Solute carrier organic anion transporter family member OS=Homo sapiens GN=SLCO2B1 PE=1 SV=1;tr|E9PRW4|E9PRW4_HUMAN Solute carrier organic anion transporter family member OS=Homo sapiens GN=SLCO2B1 PE=1 SV=2;tr|A0A024R5I4|A0A0	0.5	0	0.0140531	64.439	38.396	64.439
A0A044PY82;Q96FF7	233;91	A0A044PY82	A0A044PY82	Uncharacterized protein LOC113230	LOC113230	tr|A0A044PY82|A0A044PY82_HUMAN Uncharacterized protein MISP3 OS=Homo sapiens GN=MISP3 PE=1 SV=1;sp|Q96FF7|MISP3_HUMAN Uncharacterized protein MISP3 OS=Homo sapiens GN=MISP3 PE=2 SV=4	1	68.8931	0.00243129	68.893	52.756	68.893	0	0		NaN									0	0		NaN	0	0		NaN					0	0		NaN	0	0		NaN	1	51.1346	0.0119245	51.135	0
M0R1K2;A0A075B797;M0R3B2;A0A075B6F9;Q9Y314	107;87;107;107;107	M0R1K2	M0R1K2	Nitric oxide synthase-interacting protein	NOSIP	tr|M0R1K2|M0R1K2_HUMAN Nitric oxide synthase-interacting protein (Fragment) OS=Homo sapiens GN=NOSIP PE=1 SV=1;tr|A0A075B797|A0A075B797_HUMAN Nitric oxide synthase-interacting protein (Fragment) OS=Homo sapiens GN=NOSIP PE=1 SV=1;tr|M0R3B2|M0R3B2_HUMAN Nit	1	40.1868	0.0139946	40.187	29.811	40.187	0	0		NaN	0	0		NaN	0	0		NaN	0	0		NaN	0	0		NaN					0	0		NaN	0	0		NaN	0	0		NaN	0
A0A087WY22;A0A087X1X2;B1AJS0;B1AJR6;B1AJR8;B1AJR9;A0A075B6H0;O14522	83;81;465;465;465;465;465;465	A0A087WY22	A0A087WY22	Protein-tyrosine-phosphatase;Receptor-type tyrosine-protein phosphatase T	PTPRT	tr|A0A087WY22|A0A087WY22_HUMAN Receptor-type tyrosine-protein phosphatase T OS=Homo sapiens GN=PTPRT PE=1 SV=1;tr|A0A087X1X2|A0A087X1X2_HUMAN Receptor-type tyrosine-protein phosphatase T OS=Homo sapiens GN=PTPRT PE=1 SV=1;tr|B1AJS0|B1AJS0_HUMAN Receptor-ty	1	48.0038	0.0253924	48.004	17.454	48.004													1	48.0038	0.0253924	48.004
A0A075B730;A0A087X1U6;P58107	2693;2718;2716	A0A075B730	A0A075B730	Epiplakin	EPPK1	tr|A0A075B730|A0A075B730_HUMAN Epiplakin OS=Homo sapiens GN=EPPK1 PE=1 SV=2;tr|A0A087X1U6|A0A087X1U6_HUMAN Epiplakin OS=Homo sapiens GN=EPPK1 PE=1 SV=1;sp|P58107|EPIPL_HUMAN Epiplakin OS=Homo sapiens GN=EPPK1 PE=1 SV=2	0.992981	21.5139	6.74337e-47	147.52	114.15	99.413					0	0		NaN	0	0		NaN	0.833689	7.82444	8.3512e-05	61.102	0	0		NaN					0.987243	18.8879	2.72151e-19	101.44	0	0		NaN	0.803966	6.1369	3.93629e-05	62.605	0
A0A075B730;A0A087X1U6;P58107	2695;2720;2718	A0A075B730	A0A075B730	Epiplakin	EPPK1	tr|A0A075B730|A0A075B730_HUMAN Epiplakin OS=Homo sapiens GN=EPPK1 PE=1 SV=2;tr|A0A087X1U6|A0A087X1U6_HUMAN Epiplakin OS=Homo sapiens GN=EPPK1 PE=1 SV=1;sp|P58107|EPIPL_HUMAN Epiplakin OS=Homo sapiens GN=EPPK1 PE=1 SV=2	0.546105	0.879481	3.53758e-05	71.594	58.166	50.498					0	0		NaN	0.546105	0.879481	0.00066496	51.857	0	0		NaN	0	0		NaN					0	0		NaN	0	0		NaN	0.499246	0	0.000835693	60.317	0
A0A075B785;Q9P260	180;180	A0A075B785	A0A075B785	LisH domain and HEAT repeat-containing protein KIAA1468	KIAA1468	tr|A0A075B785|A0A075B785_HUMAN LisH domain and HEAT repeat-containing protein KIAA1468 OS=Homo sapiens GN=KIAA1468 PE=1 SV=7;sp|Q9P260|K1468_HUMAN LisH domain and HEAT repeat-containing protein KIAA1468 OS=Homo sapiens GN=KIAA1468 PE=1 SV=2	0.990633	20.493	0.00138053	74.769	60.35	74.769									0	0		NaN
A0A087WXA6;A0A087WT45;A0A075B793;Q4V328	271;647;661;692	A0A087WXA6	A0A087WXA6	GRIP1-associated protein 1	GRIPAP1	tr|A0A087WXA6|A0A087WXA6_HUMAN GRIP1-associated protein 1 (Fragment) OS=Homo sapiens GN=GRIPAP1 PE=1 SV=1;tr|A0A087WT45|A0A087WT45_HUMAN GRIP1-associated protein 1 OS=Homo sapiens GN=GRIPAP1 PE=1 SV=1;tr|A0A075B793|A0A075B793_HUMAN GRIP1-associated protein	0.46164	0.382838	4.73934e-06	64.914	58.191	64.914									0	0		NaN
H0YL34;A0A075B7B1;O15061	763;1049;1049	H0YL34	H0YL34	Synemin	SYNM	tr|H0YL34|H0YL34_HUMAN Synemin OS=Homo sapiens GN=SYNM PE=1 SV=1;tr|A0A075B7B1|A0A075B7B1_HUMAN Desmuslin, isoform CRA_a OS=Homo sapiens GN=SYNM PE=1 SV=1;sp|O15061|SYNEM_HUMAN Synemin OS=Homo sapiens GN=SYNM PE=1 SV=2	0.961514	13.9765	0.000855961	52.909	47.026	52.909					0	0		NaN																	0.961514	13.9765	0.000855961	52.909
H0YL34;A0A075B7B1;O15061	143;429;429	H0YL34	H0YL34	Synemin	SYNM	tr|H0YL34|H0YL34_HUMAN Synemin OS=Homo sapiens GN=SYNM PE=1 SV=1;tr|A0A075B7B1|A0A075B7B1_HUMAN Desmuslin, isoform CRA_a OS=Homo sapiens GN=SYNM PE=1 SV=1;sp|O15061|SYNEM_HUMAN Synemin OS=Homo sapiens GN=SYNM PE=1 SV=2	0.998447	28.1399	0.0360816	77.64	63.705	77.64
A0A087WSV0;Q9HB09	158;242	A0A087WSV0	A0A087WSV0	Bcl-2-like protein 12	BCL2L12	tr|A0A087WSV0|A0A087WSV0_HUMAN Bcl-2-like protein 12 OS=Homo sapiens GN=BCL2L12 PE=1 SV=1;sp|Q9HB09|B2L12_HUMAN Bcl-2-like protein 12 OS=Homo sapiens GN=BCL2L12 PE=1 SV=1	0.958749	13.9145	0.0255982	47.915	36.184	47.915									0	0		NaN									0	0		NaN													0
V9HW75;A0A087WSV8;P80303	332;332;332	V9HW75	V9HW75	Nucleobindin-2;Nesfatin-1	HEL-S-109;NUCB2	tr|V9HW75|V9HW75_HUMAN Epididymis secretory protein Li 109 OS=Homo sapiens GN=HEL-S-109 PE=1 SV=1;tr|A0A087WSV8|A0A087WSV8_HUMAN Nucleobindin 2, isoform CRA_b OS=Homo sapiens GN=NUCB2 PE=1 SV=1;sp|P80303|NUCB2_HUMAN Nucleobindin-2 OS=Homo sapiens GN=NUCB2	0.499748	0	0.00237051	42.041	36.378	42.041
D6RHE0;A0A087WSZ7;A0A1B0GW84;Q08499	71;242;263;373	D6RHE0	D6RHE0	cAMP-specific 3',5'-cyclic phosphodiesterase 4D	PDE4D	tr|D6RHE0|D6RHE0_HUMAN Phosphodiesterase (Fragment) OS=Homo sapiens GN=PDE4D PE=1 SV=1;tr|A0A087WSZ7|A0A087WSZ7_HUMAN Phosphodiesterase OS=Homo sapiens GN=PDE4D PE=1 SV=1;tr|A0A1B0GW84|A0A1B0GW84_HUMAN Phosphodiesterase OS=Homo sapiens GN=PDE4D PE=1 SV=1;s	0.500535	1.8368	0.000674734	51.939	43.142	51.939					0.500535	1.8368	0.000674734	51.939	0	0		NaN					0	0		NaN	0	0		NaN	0	0		NaN	0	0		NaN	0	0		NaN	0
A0A087WT18;Q96A73	101;182	A0A087WT18	A0A087WT18	Putative monooxygenase p33MONOX	KIAA1191	tr|A0A087WT18|A0A087WT18_HUMAN Putative monooxygenase p33MONOX OS=Homo sapiens GN=KIAA1191 PE=1 SV=1;sp|Q96A73|P33MX_HUMAN Putative monooxygenase p33MONOX OS=Homo sapiens GN=KIAA1191 PE=1 SV=1	0.470178	0	0.00657433	40.622	31.783	40.622					0	0		NaN	0	0		NaN					0	0		NaN					0	0		NaN	0	0		NaN	0	0		NaN	0
A0A087WT18;Q96A73	102;183	A0A087WT18	A0A087WT18	Putative monooxygenase p33MONOX	KIAA1191	tr|A0A087WT18|A0A087WT18_HUMAN Putative monooxygenase p33MONOX OS=Homo sapiens GN=KIAA1191 PE=1 SV=1;sp|Q96A73|P33MX_HUMAN Putative monooxygenase p33MONOX OS=Homo sapiens GN=KIAA1191 PE=1 SV=1	0.470178	0	0.00657433	40.622	31.783	40.622					0	0		NaN	0	0		NaN					0	0		NaN					0	0		NaN	0	0		NaN	0	0		NaN	0
A0A087WXZ1;A0A087WT22;E7ESS1;A0A087X1Q1;J3KP33;A0A087WZU8;A0A0U1RQC9;P04637	154;154;181;154;313;302;274;313	A0A087WXZ1	A0A087WXZ1	Cellular tumor antigen p53	TP53	tr|A0A087WXZ1|A0A087WXZ1_HUMAN Cellular tumor antigen p53 OS=Homo sapiens GN=TP53 PE=1 SV=1;tr|A0A087WT22|A0A087WT22_HUMAN Cellular tumor antigen p53 OS=Homo sapiens GN=TP53 PE=1 SV=1;tr|E7ESS1|E7ESS1_HUMAN Cellular tumor antigen p53 (Fragment) OS=Homo sap	0.25	0	0.0480547	40.113	23.889	40.113
A0A087WXZ1;A0A087WT22;E7ESS1;A0A087X1Q1;J3KP33;A0A087WZU8;A0A0U1RQC9;P04637	155;155;182;155;314;303;275;314	A0A087WXZ1	A0A087WXZ1	Cellular tumor antigen p53	TP53	tr|A0A087WXZ1|A0A087WXZ1_HUMAN Cellular tumor antigen p53 OS=Homo sapiens GN=TP53 PE=1 SV=1;tr|A0A087WT22|A0A087WT22_HUMAN Cellular tumor antigen p53 OS=Homo sapiens GN=TP53 PE=1 SV=1;tr|E7ESS1|E7ESS1_HUMAN Cellular tumor antigen p53 (Fragment) OS=Homo sap	0.25	0	0.0480547	40.113	23.889	40.113
A0A087WXZ1;A0A087WT22;E7ESS1;A0A087X1Q1;J3KP33;A0A087WZU8;A0A0U1RQC9;P04637	156;156;183;156;315;304;276;315	A0A087WXZ1	A0A087WXZ1	Cellular tumor antigen p53	TP53	tr|A0A087WXZ1|A0A087WXZ1_HUMAN Cellular tumor antigen p53 OS=Homo sapiens GN=TP53 PE=1 SV=1;tr|A0A087WT22|A0A087WT22_HUMAN Cellular tumor antigen p53 OS=Homo sapiens GN=TP53 PE=1 SV=1;tr|E7ESS1|E7ESS1_HUMAN Cellular tumor antigen p53 (Fragment) OS=Homo sap	0.25	0	0.0480547	40.113	23.889	40.113
J3KN91;A0A087WT30;Q8N5I9	14;14;14	J3KN91	J3KN91	Uncharacterized protein C12orf45	C12orf45	tr|J3KN91|J3KN91_HUMAN Uncharacterized protein C12orf45 OS=Homo sapiens GN=C12orf45 PE=1 SV=1;tr|A0A087WT30|A0A087WT30_HUMAN Uncharacterized protein C12orf45 OS=Homo sapiens GN=C12orf45 PE=1 SV=2;sp|Q8N5I9|CL045_HUMAN Uncharacterized protein C12orf45 OS=Ho	0.352377	0	0.000213492	55.33	35.744	55.33									0	0		NaN					0	0		NaN													0	0		NaN	0
J3KN91;A0A087WT30;Q8N5I9	15;15;15	J3KN91	J3KN91	Uncharacterized protein C12orf45	C12orf45	tr|J3KN91|J3KN91_HUMAN Uncharacterized protein C12orf45 OS=Homo sapiens GN=C12orf45 PE=1 SV=1;tr|A0A087WT30|A0A087WT30_HUMAN Uncharacterized protein C12orf45 OS=Homo sapiens GN=C12orf45 PE=1 SV=2;sp|Q8N5I9|CL045_HUMAN Uncharacterized protein C12orf45 OS=Ho	0.703372	8.00275	3.02172e-07	74.047	37.192	74.047									0	0		NaN					0	0		NaN					0.703372	8.00275	3.02172e-07	74.047					0	0		NaN	0
A0A087WTL4;A0A087WX97;Q9BXK5	420;468;444	A0A087WTL4	A0A087WTL4	Bcl-2-like protein 13	BCL2L13	tr|A0A087WTL4|A0A087WTL4_HUMAN Bcl-2-like protein 13 OS=Homo sapiens GN=BCL2L13 PE=1 SV=1;tr|A0A087WX97|A0A087WX97_HUMAN Bcl-2-like protein 13 OS=Homo sapiens GN=BCL2L13 PE=1 SV=1;sp|Q9BXK5|B2L13_HUMAN Bcl-2-like protein 13 OS=Homo sapiens GN=BCL2L13 PE=1	0.774058	5.34821	4.50432e-09	91.767	79.453	67.413									0	0		NaN	0	0		NaN													0	0		NaN					0
A0A087WTP3;Q92945;M0R3J3	480;480;63	A0A087WTP3	A0A087WTP3	Far upstream element-binding protein 2	KHSRP	tr|A0A087WTP3|A0A087WTP3_HUMAN Far upstream element-binding protein 2 OS=Homo sapiens GN=KHSRP PE=1 SV=1;sp|Q92945|FUBP2_HUMAN Far upstream element-binding protein 2 OS=Homo sapiens GN=KHSRP PE=1 SV=4;tr|M0R3J3|M0R3J3_HUMAN Far upstream element-binding pro	1	101.669	1.43047e-08	101.67	90.195	101.67					1	53.5537	0.00128106	53.554	0	0		NaN	0	0		NaN	0	0		NaN	0	0		NaN	1	51.5662	0.00179738	51.566	0	0		NaN	0	0		NaN	0
A0A087WTP3;Q92945;M0QYH3;M0QXW7	181;181;37;37	A0A087WTP3	A0A087WTP3	Far upstream element-binding protein 2	KHSRP	tr|A0A087WTP3|A0A087WTP3_HUMAN Far upstream element-binding protein 2 OS=Homo sapiens GN=KHSRP PE=1 SV=1;sp|Q92945|FUBP2_HUMAN Far upstream element-binding protein 2 OS=Homo sapiens GN=KHSRP PE=1 SV=4;tr|M0QYH3|M0QYH3_HUMAN Far upstream element-binding pro	0.999677	34.9119	2.53298e-08	140.1	117.87	140.1	0	0		NaN	0.984592	18.0552	0.00383	68.277	0	0		NaN	0	0		NaN	0	0		NaN	0	0		NaN	0	0		NaN	0	0		NaN	0	0		NaN	0
E7EQ49;A0A087WTQ2;Q9Y2I8	30;30;30	E7EQ49	E7EQ49	WD repeat-containing protein 37	WDR37	tr|E7EQ49|E7EQ49_HUMAN WD repeat-containing protein 37 OS=Homo sapiens GN=WDR37 PE=1 SV=1;tr|A0A087WTQ2|A0A087WTQ2_HUMAN WD repeat-containing protein 37 OS=Homo sapiens GN=WDR37 PE=1 SV=1;sp|Q9Y2I8|WDR37_HUMAN WD repeat-containing protein 37 OS=Homo sapien	0.846823	7.55538	0.00044486	67.646	44.165	59.728	0	0		NaN																	0	0		NaN	0	0		NaN	0	0		NaN	0	0		NaN	0
A0A087WTQ7;A0A087WV56;A0A087WW71;A0A087X0X5;Q92466	24;24;24;24;24	A0A087WTQ7	A0A087WTQ7	DNA damage-binding protein 2	DDB2	tr|A0A087WTQ7|A0A087WTQ7_HUMAN DNA damage-binding protein 2 OS=Homo sapiens GN=DDB2 PE=1 SV=1;tr|A0A087WV56|A0A087WV56_HUMAN DNA damage-binding protein 2 (Fragment) OS=Homo sapiens GN=DDB2 PE=1 SV=1;tr|A0A087WW71|A0A087WW71_HUMAN DNA damage-binding protein	0.887414	8.96643	1.69199e-09	148.72	108	56.514	0.5	0	0.00701647	44.577	0.5	0	0.00265699	52.365	0.5	0	0.000999876	67.646	0	0		NaN	0.587569	1.53707	0.00158244	61.265	0.5	0	0.0168461	48.659	0.5	0	0.000445759	90.926	0.601777	1.79308	0.00193877	59.227	0.634969	2.40424	1.40196e-05	132.47	0.59547
A0A087WTQ7;A0A087WV56;A0A087WW71;A0A087X0X5;Q92466	26;26;26;26;26	A0A087WTQ7	A0A087WTQ7	DNA damage-binding protein 2	DDB2	tr|A0A087WTQ7|A0A087WTQ7_HUMAN DNA damage-binding protein 2 OS=Homo sapiens GN=DDB2 PE=1 SV=1;tr|A0A087WV56|A0A087WV56_HUMAN DNA damage-binding protein 2 (Fragment) OS=Homo sapiens GN=DDB2 PE=1 SV=1;tr|A0A087WW71|A0A087WW71_HUMAN DNA damage-binding protein	0.972711	15.5199	4.03297e-21	171.76	138.57	171.76	0.972711	15.5199	4.03297e-21	171.76	0.5	0	0.00265699	52.365	0.5	0	0.000999876	67.646	0	0		NaN	0.5	0	0.0254945	44.309	0.5	0	0.0168461	48.659	0.89231	9.1834	0.000445759	90.926	0	0		NaN	0	0		NaN	0
A0A087X0S7;A0A0C4DH00;A0A087WTU1;A0A0B4J2G4;Q15345	308;82;220;308;330	A0A087X0S7	A0A087X0S7	Leucine-rich repeat-containing protein 41	LRRC41	tr|A0A087X0S7|A0A087X0S7_HUMAN Leucine-rich repeat-containing protein 41 OS=Homo sapiens GN=LRRC41 PE=1 SV=1;tr|A0A0C4DH00|A0A0C4DH00_HUMAN Leucine-rich repeat-containing protein 41 OS=Homo sapiens GN=LRRC41 PE=1 SV=1;tr|A0A087WTU1|A0A087WTU1_HUMAN Leucine	0.4464	0	0.0094389	60.489	40.398	60.489	0	0		NaN	0	0		NaN																	0	0		NaN									0
E7ER32;A0A087X287;B0QY83;A0A087WU73;W0Z7M9;Q969V6	454;455;404;405;489;454	E7ER32	E7ER32	MKL/myocardin-like protein 1	MKL1;mkl1	tr|E7ER32|E7ER32_HUMAN MKL/myocardin-like protein 1 OS=Homo sapiens GN=MKL1 PE=1 SV=2;tr|A0A087X287|A0A087X287_HUMAN MKL/myocardin-like protein 1 OS=Homo sapiens GN=MKL1 PE=1 SV=1;tr|B0QY83|B0QY83_HUMAN MKL/myocardin-like protein 1 OS=Homo sapiens GN=MKL1	0.800104	7.77463	0.00238026	62.055	47.083	62.055																	0	0		NaN
A0A087WU80;P21580	645;645	A0A087WU80	A0A087WU80	Tumor necrosis factor alpha-induced protein 3;A20p50;A20p37	TNFAIP3	tr|A0A087WU80|A0A087WU80_HUMAN Tumor necrosis factor alpha-induced protein 3 OS=Homo sapiens GN=TNFAIP3 PE=1 SV=1;sp|P21580|TNAP3_HUMAN Tumor necrosis factor alpha-induced protein 3 OS=Homo sapiens GN=TNFAIP3 PE=1 SV=1	0.735669	4.7973	5.04793e-08	97.271	85.003	97.271									0	0		NaN																									0
A0A087WU80;P21580	649;649	A0A087WU80	A0A087WU80	Tumor necrosis factor alpha-induced protein 3;A20p50;A20p37	TNFAIP3	tr|A0A087WU80|A0A087WU80_HUMAN Tumor necrosis factor alpha-induced protein 3 OS=Homo sapiens GN=TNFAIP3 PE=1 SV=1;sp|P21580|TNAP3_HUMAN Tumor necrosis factor alpha-induced protein 3 OS=Homo sapiens GN=TNFAIP3 PE=1 SV=1	0.328564	0	0.00896048	40.085	30.027	40.085									0	0		NaN																									0
A0A087WUB9;Q8WYA6	550;545	A0A087WUB9	A0A087WUB9	Beta-catenin-like protein 1	CTNNBL1	tr|A0A087WUB9|A0A087WUB9_HUMAN Beta-catenin-like protein 1 OS=Homo sapiens GN=CTNNBL1 PE=1 SV=1;sp|Q8WYA6|CTBL1_HUMAN Beta-catenin-like protein 1 OS=Homo sapiens GN=CTNNBL1 PE=1 SV=1	0.999994	52.2765	8.27639e-05	60.747	52.943	60.747																	0	0		NaN									0	0		NaN	0	0		NaN
A0A087WUK2;O14979	241;241	A0A087WUK2	A0A087WUK2	Heterogeneous nuclear ribonucleoprotein D-like	HNRNPDL	tr|A0A087WUK2|A0A087WUK2_HUMAN Heterogeneous nuclear ribonucleoprotein D-like OS=Homo sapiens GN=HNRNPDL PE=1 SV=1;sp|O14979|HNRDL_HUMAN Heterogeneous nuclear ribonucleoprotein D-like OS=Homo sapiens GN=HNRNPDL PE=1 SV=3	0.999121	31.4151	1.92715e-33	164.41	149.73	152.34					0	0		NaN	0	0		NaN	0	0		NaN	0	0		NaN	0	0		NaN	0	0		NaN					0	0		NaN	0
A0A087WUT6;O60841	107;107	A0A087WUT6	A0A087WUT6	Eukaryotic translation initiation factor 5B	EIF5B	tr|A0A087WUT6|A0A087WUT6_HUMAN Eukaryotic translation initiation factor 5B OS=Homo sapiens GN=EIF5B PE=1 SV=1;sp|O60841|IF2P_HUMAN Eukaryotic translation initiation factor 5B OS=Homo sapiens GN=EIF5B PE=1 SV=4	0.513581	0.236082	0.000359249	55.33	45.915	55.33									0	0		NaN					0	0		NaN									0	0		NaN	0	0		NaN	0
A0A087WUT6;O60841	113;113	A0A087WUT6	A0A087WUT6	Eukaryotic translation initiation factor 5B	EIF5B	tr|A0A087WUT6|A0A087WUT6_HUMAN Eukaryotic translation initiation factor 5B OS=Homo sapiens GN=EIF5B PE=1 SV=1;sp|O60841|IF2P_HUMAN Eukaryotic translation initiation factor 5B OS=Homo sapiens GN=EIF5B PE=1 SV=4	1	68.6307	1.44473e-24	113.4	94.567	113.4									0	0		NaN					0	0		NaN									0	0		NaN	0	0		NaN	0
A0A087WUT6;O60841	214;214	A0A087WUT6	A0A087WUT6	Eukaryotic translation initiation factor 5B	EIF5B	tr|A0A087WUT6|A0A087WUT6_HUMAN Eukaryotic translation initiation factor 5B OS=Homo sapiens GN=EIF5B PE=1 SV=1;sp|O60841|IF2P_HUMAN Eukaryotic translation initiation factor 5B OS=Homo sapiens GN=EIF5B PE=1 SV=4	1	74.3181	4.92794e-36	134.66	123.46	114.99	0	0		NaN	0.999981	47.1661	5.06301e-12	92.95	0	0		NaN	0	0		NaN	0	0		NaN	0	0		NaN	1	68.1902	4.92794e-36	134.66	0	0		NaN	0.998909	29.6153	0.000802913	50.358	0
B0QY53;B0QY54;A0A087WUW0;Q9Y3M2	20;20;63;20	B0QY53	B0QY53	Protein chibby homolog 1	CBY1	tr|B0QY53|B0QY53_HUMAN Protein chibby homolog 1 (Fragment) OS=Homo sapiens GN=CBY1 PE=1 SV=1;tr|B0QY54|B0QY54_HUMAN Protein chibby homolog 1 (Fragment) OS=Homo sapiens GN=CBY1 PE=1 SV=1;tr|A0A087WUW0|A0A087WUW0_HUMAN Protein chibby homolog 1 OS=Homo sapien	0.99029	21.2935	0.000721947	95.264	78.915	79.614	0	0		NaN	0.952099	13.2427	0.00829195	47.545	0	0		NaN	0	0		NaN	0	0		NaN	0	0		NaN	0.980596	17.1883	0.00143755	63.062	0	0		NaN	0	0		NaN	0
A0A087WV04;B4DYM4;Q9UBS9	663;855;1226	A0A087WV04	A0A087WV04	SUN domain-containing ossification factor	SUCO	tr|A0A087WV04|A0A087WV04_HUMAN SUN domain-containing ossification factor OS=Homo sapiens GN=SUCO PE=1 SV=1;tr|B4DYM4|B4DYM4_HUMAN SUN domain-containing ossification factor OS=Homo sapiens GN=SUCO PE=1 SV=1;sp|Q9UBS9|SUCO_HUMAN SUN domain-containing ossific	0.901623	9.89381	0.00910473	67.456	44.23	42.518									0	0		NaN					0	0		NaN					0	0		NaN	0	0		NaN	0.859972	7.88681	0.00910473	67.456	0
A0A087WVA8;Q8IWB9	295;295	A0A087WVA8	A0A087WVA8	Testis-expressed sequence 2 protein	TEX2	tr|A0A087WVA8|A0A087WVA8_HUMAN Testis-expressed protein 2 OS=Homo sapiens GN=TEX2 PE=1 SV=1;sp|Q8IWB9|TEX2_HUMAN Testis-expressed protein 2 OS=Homo sapiens GN=TEX2 PE=1 SV=2	0.999996	53.7978	2.32965e-06	83.905	76.712	83.905									0	0		NaN													0.999996	53.7978	2.32965e-06	83.905
A0A087WVB5;Q75MD7;Q8WXX7	953;977;1225	A0A087WVB5	A0A087WVB5	Autism susceptibility gene 2 protein	AUTS2	tr|A0A087WVB5|A0A087WVB5_HUMAN Autism susceptibility gene 2 protein OS=Homo sapiens GN=AUTS2 PE=1 SV=1;tr|Q75MD7|Q75MD7_HUMAN Autism susceptibility gene 2 protein (Fragment) OS=Homo sapiens GN=AUTS2 PE=1 SV=1;sp|Q8WXX7|AUTS2_HUMAN Autism susceptibility gen	0.384542	0	1.7107e-09	83.216	72.292	83.216					0	0		NaN
A0A087WVB5;Q75MD7;Q8WXX7	961;985;1233	A0A087WVB5	A0A087WVB5	Autism susceptibility gene 2 protein	AUTS2	tr|A0A087WVB5|A0A087WVB5_HUMAN Autism susceptibility gene 2 protein OS=Homo sapiens GN=AUTS2 PE=1 SV=1;tr|Q75MD7|Q75MD7_HUMAN Autism susceptibility gene 2 protein (Fragment) OS=Homo sapiens GN=AUTS2 PE=1 SV=1;sp|Q8WXX7|AUTS2_HUMAN Autism susceptibility gen	0.490406	2.85999	2.4114e-34	115.66	104.45	115.66					0	0		NaN
A0A087WVF7;Q9NZM3	867;884	A0A087WVF7	A0A087WVF7	Intersectin-2	ITSN2	tr|A0A087WVF7|A0A087WVF7_HUMAN Intersectin-2 OS=Homo sapiens GN=ITSN2 PE=1 SV=1;sp|Q9NZM3|ITSN2_HUMAN Intersectin-2 OS=Homo sapiens GN=ITSN2 PE=1 SV=3	0.916609	10.7261	0.00852215	41.475	26.347	41.475	0	0		NaN	0	0		NaN	0	0		NaN	0	0		NaN	0	0		NaN	0	0		NaN					0	0		NaN	0	0		NaN	0
A0A087WVF7;Q9NZM3	870;887	A0A087WVF7	A0A087WVF7	Intersectin-2	ITSN2	tr|A0A087WVF7|A0A087WVF7_HUMAN Intersectin-2 OS=Homo sapiens GN=ITSN2 PE=1 SV=1;sp|Q9NZM3|ITSN2_HUMAN Intersectin-2 OS=Homo sapiens GN=ITSN2 PE=1 SV=3	0.550151	0.876172	1.87348e-05	66.874	41.049	62.677	0.449317	0	0.010923	46.159	0	0		NaN	0	0		NaN	0	0		NaN	0	0		NaN	0	0		NaN	0.479669	0	1.87348e-05	66.874	0	0		NaN	0	0		NaN	0
A0A087WVF7;Q9NZM3	872;889	A0A087WVF7	A0A087WVF7	Intersectin-2	ITSN2	tr|A0A087WVF7|A0A087WVF7_HUMAN Intersectin-2 OS=Homo sapiens GN=ITSN2 PE=1 SV=1;sp|Q9NZM3|ITSN2_HUMAN Intersectin-2 OS=Homo sapiens GN=ITSN2 PE=1 SV=3	0.99162	20.7906	7.40604e-13	92.833	67.009	84.942	0.832671	6.97998	0.000238851	55.469	0.99162	20.7906	1.18478e-11	84.942	0	0		NaN	0	0		NaN	0	0		NaN	0	0		NaN	0.479669	0	1.87348e-05	66.874	0	0		NaN	0	0		NaN	0
A0A087WVJ0;A0A0A0MSH4;A0A0C4DGW3;A0A087X2A4;A0A087WWM1;P15941;A6ZIE4;A6ZIE3;B1AVQ7;A0A087X0L2;A0A0A0MRB3	209;249;442;451;1229;1222;156;180;196;206;208	A0A087WVJ0	A0A087WVJ0	Mucin-1;Mucin-1 subunit alpha;Mucin-1 subunit beta	MUC1	tr|A0A087WVJ0|A0A087WVJ0_HUMAN Mucin-1 (Fragment) OS=Homo sapiens GN=MUC1 PE=1 SV=1;tr|A0A0A0MSH4|A0A0A0MSH4_HUMAN Mucin-1 OS=Homo sapiens GN=MUC1 PE=1 SV=1;tr|A0A0C4DGW3|A0A0C4DGW3_HUMAN Mucin-1 OS=Homo sapiens GN=MUC1 PE=1 SV=1;tr|A0A087X2A4|A0A087X2A4_H	0.679831	6.33731	0.00033421	66.826	42.784	66.826	0	0		NaN									0	0		NaN									0	0		NaN									0
A0A087WVJ0;A0A0A0MSH4;A0A0C4DGW3;A0A087X2A4;A0A087WWM1;P15941;A6ZIE4;A6ZIE3;B1AVQ7;A0A087X0L2;A0A0A0MRB3	210;250;443;452;1230;1223;157;181;197;207;209	A0A087WVJ0	A0A087WVJ0	Mucin-1;Mucin-1 subunit alpha;Mucin-1 subunit beta	MUC1	tr|A0A087WVJ0|A0A087WVJ0_HUMAN Mucin-1 (Fragment) OS=Homo sapiens GN=MUC1 PE=1 SV=1;tr|A0A0A0MSH4|A0A0A0MSH4_HUMAN Mucin-1 OS=Homo sapiens GN=MUC1 PE=1 SV=1;tr|A0A0C4DGW3|A0A0C4DGW3_HUMAN Mucin-1 OS=Homo sapiens GN=MUC1 PE=1 SV=1;tr|A0A087X2A4|A0A087X2A4_H	0.684876	4.77807	0.00429707	46.873	31.281	46.873	0	0		NaN									0	0		NaN									0	0		NaN									0
A0A087WVJ0;A0A0A0MSH4;A0A0C4DGW3;A0A087X2A4;A0A087WWM1;P15941;A6ZIE4;A6ZIE3;B1AVQ7;A0A087X0L2;A0A0A0MRB3	214;254;447;456;1234;1227;161;185;201;211;213	A0A087WVJ0	A0A087WVJ0	Mucin-1;Mucin-1 subunit alpha;Mucin-1 subunit beta	MUC1	tr|A0A087WVJ0|A0A087WVJ0_HUMAN Mucin-1 (Fragment) OS=Homo sapiens GN=MUC1 PE=1 SV=1;tr|A0A0A0MSH4|A0A0A0MSH4_HUMAN Mucin-1 OS=Homo sapiens GN=MUC1 PE=1 SV=1;tr|A0A0C4DGW3|A0A0C4DGW3_HUMAN Mucin-1 OS=Homo sapiens GN=MUC1 PE=1 SV=1;tr|A0A087X2A4|A0A087X2A4_H	0.241576	0	0.014861	43.282	6.5885	43.282	0	0		NaN									0	0		NaN									0	0		NaN									0
A0A087WVV7;A0A087X165;Q9C0H9;A0A087WU33	127;373;211;399	A0A087WVV7	A0A087WVV7	SRC kinase signaling inhibitor 1	SRCIN1	tr|A0A087WVV7|A0A087WVV7_HUMAN SRC kinase-signaling inhibitor 1 (Fragment) OS=Homo sapiens GN=SRCIN1 PE=1 SV=1;tr|A0A087X165|A0A087X165_HUMAN SRC kinase-signaling inhibitor 1 OS=Homo sapiens GN=SRCIN1 PE=1 SV=1;sp|Q9C0H9|SRCN1_HUMAN SRC kinase signaling in	0.496411	0	0.00117087	51.119	34.557	51.119																													0	0		NaN
A0A087WVV7;A0A087X165;Q9C0H9;A0A087WU33	131;377;215;403	A0A087WVV7	A0A087WVV7	SRC kinase signaling inhibitor 1	SRCIN1	tr|A0A087WVV7|A0A087WVV7_HUMAN SRC kinase-signaling inhibitor 1 (Fragment) OS=Homo sapiens GN=SRCIN1 PE=1 SV=1;tr|A0A087X165|A0A087X165_HUMAN SRC kinase-signaling inhibitor 1 OS=Homo sapiens GN=SRCIN1 PE=1 SV=1;sp|Q9C0H9|SRCN1_HUMAN SRC kinase signaling in	0.496411	0	0.00117087	51.119	34.557	51.119																													0	0		NaN
A0A087WVV7;A0A087X165;Q9C0H9	775;1021;859	A0A087WVV7	A0A087WVV7	SRC kinase signaling inhibitor 1	SRCIN1	tr|A0A087WVV7|A0A087WVV7_HUMAN SRC kinase-signaling inhibitor 1 (Fragment) OS=Homo sapiens GN=SRCIN1 PE=1 SV=1;tr|A0A087X165|A0A087X165_HUMAN SRC kinase-signaling inhibitor 1 OS=Homo sapiens GN=SRCIN1 PE=1 SV=1;sp|Q9C0H9|SRCN1_HUMAN SRC kinase signaling in	0.999999	60.2234	0.00377096	79.466	65.348	79.466																									0	0		NaN	0	0		NaN	0	0		NaN	0
A0A087WVW8;A0A087X1Q4;A0A087X175;Q99624	54;54;54;54	A0A087WVW8	A0A087WVW8	Sodium-coupled neutral amino acid transporter 3	SLC38A3	tr|A0A087WVW8|A0A087WVW8_HUMAN Sodium-coupled neutral amino acid transporter 3 (Fragment) OS=Homo sapiens GN=SLC38A3 PE=1 SV=1;tr|A0A087X1Q4|A0A087X1Q4_HUMAN Sodium-coupled neutral amino acid transporter 3 (Fragment) OS=Homo sapiens GN=SLC38A3 PE=1 SV=6;tr	0.938419	11.9293	0.00458737	46.131	31.203	46.131																	0	0		NaN													0.938419	11.9293	0.00458737	46.131
H7C4X9;A0A087WVZ6;Q9ULU4;A0A087WV57;A0A087WYS3	333;401;406;381;406	H7C4X9	H7C4X9	Protein kinase C-binding protein 1	ZMYND8	tr|H7C4X9|H7C4X9_HUMAN Protein kinase C-binding protein 1 (Fragment) OS=Homo sapiens GN=ZMYND8 PE=1 SV=2;tr|A0A087WVZ6|A0A087WVZ6_HUMAN Protein kinase C-binding protein 1 OS=Homo sapiens GN=ZMYND8 PE=1 SV=2;sp|Q9ULU4|PKCB1_HUMAN Protein kinase C-binding pr	0.833889	7.0071	0.0523395	65.179	55.15	65.179													0	0		NaN	0	0		NaN									0	0		NaN
H7C4X9;A0A087WVZ6;Q9ULU4;A0A087WV57;A0A087WYS3	577;645;650;625;650	H7C4X9	H7C4X9	Protein kinase C-binding protein 1	ZMYND8	tr|H7C4X9|H7C4X9_HUMAN Protein kinase C-binding protein 1 (Fragment) OS=Homo sapiens GN=ZMYND8 PE=1 SV=2;tr|A0A087WVZ6|A0A087WVZ6_HUMAN Protein kinase C-binding protein 1 OS=Homo sapiens GN=ZMYND8 PE=1 SV=2;sp|Q9ULU4|PKCB1_HUMAN Protein kinase C-binding pr	0.348473	0	0.0059306	49.929	20.63	49.929																	0	0		NaN					0	0		NaN
H7C4X9;A0A087WVZ6;Q9ULU4;A0A087WV57;A0A087WYS3	413;481;486;461;486	H7C4X9	H7C4X9	Protein kinase C-binding protein 1	ZMYND8	tr|H7C4X9|H7C4X9_HUMAN Protein kinase C-binding protein 1 (Fragment) OS=Homo sapiens GN=ZMYND8 PE=1 SV=2;tr|A0A087WVZ6|A0A087WVZ6_HUMAN Protein kinase C-binding protein 1 OS=Homo sapiens GN=ZMYND8 PE=1 SV=2;sp|Q9ULU4|PKCB1_HUMAN Protein kinase C-binding pr	0.463795	2.78146	1.76874e-17	94.261	87.068	94.261	0.325771	0	0.000505285	53.266									0	0		NaN																	0	0		NaN	0
H7C4X9;A0A087WVZ6;Q9ULU4;A0A087WV57;A0A087WYS3	415;483;488;463;488	H7C4X9	H7C4X9	Protein kinase C-binding protein 1	ZMYND8	tr|H7C4X9|H7C4X9_HUMAN Protein kinase C-binding protein 1 (Fragment) OS=Homo sapiens GN=ZMYND8 PE=1 SV=2;tr|A0A087WVZ6|A0A087WVZ6_HUMAN Protein kinase C-binding protein 1 OS=Homo sapiens GN=ZMYND8 PE=1 SV=2;sp|Q9ULU4|PKCB1_HUMAN Protein kinase C-binding pr	0.349144	0	3.87263e-25	106.61	96.098	106.61	0.325771	0	0.000505285	53.266									0	0		NaN																	0	0		NaN	0
H7C4X9;A0A087WVZ6;Q9ULU4;A0A087WV57;A0A087WYS3	417;485;490;465;490	H7C4X9	H7C4X9	Protein kinase C-binding protein 1	ZMYND8	tr|H7C4X9|H7C4X9_HUMAN Protein kinase C-binding protein 1 (Fragment) OS=Homo sapiens GN=ZMYND8 PE=1 SV=2;tr|A0A087WVZ6|A0A087WVZ6_HUMAN Protein kinase C-binding protein 1 OS=Homo sapiens GN=ZMYND8 PE=1 SV=2;sp|Q9ULU4|PKCB1_HUMAN Protein kinase C-binding pr	0.692322	3.84565	3.87263e-25	106.61	96.098	100.44	0.325771	0	0.000505285	53.266	0.626165	5.35057	0.00108164	46.15					0	0		NaN									0.692322	3.84565	5.71602e-18	100.44					0	0		NaN	0
H7C4X9;A0A087WVZ6;Q9ULU4	676;744;749	H7C4X9	H7C4X9	Protein kinase C-binding protein 1	ZMYND8	tr|H7C4X9|H7C4X9_HUMAN Protein kinase C-binding protein 1 (Fragment) OS=Homo sapiens GN=ZMYND8 PE=1 SV=2;tr|A0A087WVZ6|A0A087WVZ6_HUMAN Protein kinase C-binding protein 1 OS=Homo sapiens GN=ZMYND8 PE=1 SV=2;sp|Q9ULU4|PKCB1_HUMAN Protein kinase C-binding pr	0.204641	0	0.000829645	50.029	33.801	50.029									0	0		NaN	0	0		NaN
H7C4X9;A0A087WVZ6;Q9ULU4	681;749;754	H7C4X9	H7C4X9	Protein kinase C-binding protein 1	ZMYND8	tr|H7C4X9|H7C4X9_HUMAN Protein kinase C-binding protein 1 (Fragment) OS=Homo sapiens GN=ZMYND8 PE=1 SV=2;tr|A0A087WVZ6|A0A087WVZ6_HUMAN Protein kinase C-binding protein 1 OS=Homo sapiens GN=ZMYND8 PE=1 SV=2;sp|Q9ULU4|PKCB1_HUMAN Protein kinase C-binding pr	0.204641	0	0.000829645	50.029	33.801	50.029									0	0		NaN	0	0		NaN
Q6P2C6;A0A087WW39;P55198	258;258;258	Q6P2C6	Q6P2C6	Protein AF-17	MLLT6	tr|Q6P2C6|Q6P2C6_HUMAN MLLT6 protein OS=Homo sapiens GN=MLLT6 PE=1 SV=1;tr|A0A087WW39|A0A087WW39_HUMAN Protein AF-17 OS=Homo sapiens GN=MLLT6 PE=1 SV=1;sp|P55198|AF17_HUMAN Protein AF-17 OS=Homo sapiens GN=MLLT6 PE=1 SV=2	0.725276	4.3652	0.00445572	40.177	36.89	40.177	0	0		NaN
A0A087WW59;Q7Z7L8	86;399	A0A087WW59	A0A087WW59	Uncharacterized protein C11orf96	C11orf96	tr|A0A087WW59|A0A087WW59_HUMAN Uncharacterized protein C11orf96 OS=Homo sapiens GN=C11orf96 PE=1 SV=1;sp|Q7Z7L8|CK096_HUMAN Uncharacterized protein C11orf96 OS=Homo sapiens GN=C11orf96 PE=1 SV=3	1	94.5807	4.55883e-69	168.02	142.69	168.02	1	94.4443	0.00226462	113.22	1	81.2556	0.000316181	103.34	0.999952	43.2135	0.0138799	43.382	1	87.7881	0.0110053	109.24	0	0		NaN	1	83.1669	0.0135324	115.18	1	94.5807	4.55883e-69	168.02	0.999665	34.7468	0.0529835	40.589	1	82.4581	0.012097	110.86	0
A0A087WW59;Q7Z7L8	112;425	A0A087WW59	A0A087WW59	Uncharacterized protein C11orf96	C11orf96	tr|A0A087WW59|A0A087WW59_HUMAN Uncharacterized protein C11orf96 OS=Homo sapiens GN=C11orf96 PE=1 SV=1;sp|Q7Z7L8|CK096_HUMAN Uncharacterized protein C11orf96 OS=Homo sapiens GN=C11orf96 PE=1 SV=3	0.999708	35.342	1.12593e-87	221.85	200.3	221.85	0	0		NaN					0.939303	15.6011	0.0216871	41.644					0	0		NaN					0.992297	21.2815	6.29047e-11	124.42					0	0		NaN	0
A0A087WW59;Q7Z7L8	118;431	A0A087WW59	A0A087WW59	Uncharacterized protein C11orf96	C11orf96	tr|A0A087WW59|A0A087WW59_HUMAN Uncharacterized protein C11orf96 OS=Homo sapiens GN=C11orf96 PE=1 SV=1;sp|Q7Z7L8|CK096_HUMAN Uncharacterized protein C11orf96 OS=Homo sapiens GN=C11orf96 PE=1 SV=3	0.723777	7.63771	0.00106658	63.76	50.723	63.76	0	0		NaN													0	0		NaN					0	0		NaN					0	0		NaN	0
A0A087WW59;Q7Z7L8	120;433	A0A087WW59	A0A087WW59	Uncharacterized protein C11orf96	C11orf96	tr|A0A087WW59|A0A087WW59_HUMAN Uncharacterized protein C11orf96 OS=Homo sapiens GN=C11orf96 PE=1 SV=1;sp|Q7Z7L8|CK096_HUMAN Uncharacterized protein C11orf96 OS=Homo sapiens GN=C11orf96 PE=1 SV=3	0.477219	0	0.0115965	46.481	29.849	46.481	0	0		NaN													0	0		NaN					0	0		NaN					0	0		NaN	0
A0A087WW59;Q7Z7L8	93;406	A0A087WW59	A0A087WW59	Uncharacterized protein C11orf96	C11orf96	tr|A0A087WW59|A0A087WW59_HUMAN Uncharacterized protein C11orf96 OS=Homo sapiens GN=C11orf96 PE=1 SV=1;sp|Q7Z7L8|CK096_HUMAN Uncharacterized protein C11orf96 OS=Homo sapiens GN=C11orf96 PE=1 SV=3	0.929014	11.1685	2.03545e-12	160.33	117.09	160.33	0.499915	0	0.0197059	85.958	0.491737	0.416957	0.000316181	56.298	0	0		NaN	0	0		NaN									0.919739	13.5768	2.04995e-07	76.691
A0A087WWC8;A0A0A0MQW0;A0A0A0MR39;Q9P2K5	17;17;17;17	A0A087WWC8	A0A087WWC8	Myelin expression factor 2	MYEF2	tr|A0A087WWC8|A0A087WWC8_HUMAN Myelin expression factor 2 OS=Homo sapiens GN=MYEF2 PE=1 SV=1;tr|A0A0A0MQW0|A0A0A0MQW0_HUMAN Myelin expression factor 2 OS=Homo sapiens GN=MYEF2 PE=1 SV=1;tr|A0A0A0MR39|A0A0A0MR39_HUMAN Myelin expression factor 2 OS=Homo sapi	0.984807	18.117	1.9393e-62	141.97	131.99	141.97					0	0		NaN	0	0		NaN					0	0		NaN					0.984807	18.117	1.9393e-62	141.97	0.802562	6.09048	0.00012933	42.321	0	0		NaN	0
A0A087WWK8;Q6DN90	73;87	A0A087WWK8	A0A087WWK8	IQ motif and SEC7 domain-containing protein 1	IQSEC1	tr|A0A087WWK8|A0A087WWK8_HUMAN IQ motif and SEC7 domain-containing protein 1 OS=Homo sapiens GN=IQSEC1 PE=1 SV=1;sp|Q6DN90|IQEC1_HUMAN IQ motif and SEC7 domain-containing protein 1 OS=Homo sapiens GN=IQSEC1 PE=1 SV=1	0.435765	1.88822	0.0232569	56.359	26.105	56.359	0	0		NaN	0	0		NaN	0	0		NaN	0	0		NaN	0	0		NaN	0	0		NaN	0	0		NaN	0	0		NaN	0	0		NaN	0
A0A087WWK8;Q6DN90	75;89	A0A087WWK8	A0A087WWK8	IQ motif and SEC7 domain-containing protein 1	IQSEC1	tr|A0A087WWK8|A0A087WWK8_HUMAN IQ motif and SEC7 domain-containing protein 1 OS=Homo sapiens GN=IQSEC1 PE=1 SV=1;sp|Q6DN90|IQEC1_HUMAN IQ motif and SEC7 domain-containing protein 1 OS=Homo sapiens GN=IQSEC1 PE=1 SV=1	0.741828	7.59425	0.00587549	64.827	41.648	57.802	0	0		NaN	0	0		NaN	0	0		NaN	0	0		NaN	0	0		NaN	0	0		NaN	0.582436	4.45555	0.0202411	44.829	0	0		NaN	0	0		NaN	0
A0A087WWK8;Q6DN90;A0A0C4DGT3	166;180;58	A0A087WWK8;A0A0C4DGT3	A0A087WWK8	IQ motif and SEC7 domain-containing protein 1	IQSEC1	tr|A0A087WWK8|A0A087WWK8_HUMAN IQ motif and SEC7 domain-containing protein 1 OS=Homo sapiens GN=IQSEC1 PE=1 SV=1;sp|Q6DN90|IQEC1_HUMAN IQ motif and SEC7 domain-containing protein 1 OS=Homo sapiens GN=IQSEC1 PE=1 SV=1;tr|A0A0C4DGT3|A0A0C4DGT3_HUMAN IQ motif	1	73.3464	0.00374201	83.137	68.576	73.346	0	0		NaN	0	0		NaN									0	0		NaN					1	81.0022	0.00464344	81.002	0	0		NaN					0
A0A087WWK8;Q6DN90	910;924	A0A087WWK8	A0A087WWK8	IQ motif and SEC7 domain-containing protein 1	IQSEC1	tr|A0A087WWK8|A0A087WWK8_HUMAN IQ motif and SEC7 domain-containing protein 1 OS=Homo sapiens GN=IQSEC1 PE=1 SV=1;sp|Q6DN90|IQEC1_HUMAN IQ motif and SEC7 domain-containing protein 1 OS=Homo sapiens GN=IQSEC1 PE=1 SV=1	0.469102	0	5.86717e-06	90.444	69.604	90.444	0	0		NaN	0	0		NaN									0	0		NaN	0	0		NaN	0	0		NaN	0	0		NaN	0	0		NaN	0
A0A087WWK8;Q6DN90	911;925	A0A087WWK8	A0A087WWK8	IQ motif and SEC7 domain-containing protein 1	IQSEC1	tr|A0A087WWK8|A0A087WWK8_HUMAN IQ motif and SEC7 domain-containing protein 1 OS=Homo sapiens GN=IQSEC1 PE=1 SV=1;sp|Q6DN90|IQEC1_HUMAN IQ motif and SEC7 domain-containing protein 1 OS=Homo sapiens GN=IQSEC1 PE=1 SV=1	0.794726	6.74493	3.11404e-14	142.39	113.05	98.062	0	0		NaN	0	0		NaN									0	0		NaN	0	0		NaN	0.571566	1.26248	3.11404e-14	142.39	0	0		NaN	0	0		NaN	0
K7ENU7;A0A087WWN8;H0Y9S9;A0A087WZV0;O43314	210;285;320;1200;1165	K7ENU7	K7ENU7	Inositol hexakisphosphate and diphosphoinositol-pentakisphosphate kinase 2	PPIP5K2	tr|K7ENU7|K7ENU7_HUMAN Inositol hexakisphosphate and diphosphoinositol-pentakisphosphate kinase 2 (Fragment) OS=Homo sapiens GN=PPIP5K2 PE=1 SV=2;tr|A0A087WWN8|A0A087WWN8_HUMAN Inositol hexakisphosphate and diphosphoinositol-pentakisphosphate kinase 2 (Fra	0.237921	0.964934	0.00111985	52.784	20.234	52.784					0.237921	0.964934	0.00111985	52.784	0	0		NaN
A0A087WWP4;Q96T37	626;670	A0A087WWP4	A0A087WWP4	Putative RNA-binding protein 15	RBM15	tr|A0A087WWP4|A0A087WWP4_HUMAN Putative RNA-binding protein 15 OS=Homo sapiens GN=RBM15 PE=1 SV=1;sp|Q96T37|RBM15_HUMAN Putative RNA-binding protein 15 OS=Homo sapiens GN=RBM15 PE=1 SV=2	0.987688	19.6971	6.89179e-05	71.742	63.653	71.742									0	0		NaN									0	0		NaN	0	0		NaN									0
A0A087WWP4;Q96T37	656;700	A0A087WWP4	A0A087WWP4	Putative RNA-binding protein 15	RBM15	tr|A0A087WWP4|A0A087WWP4_HUMAN Putative RNA-binding protein 15 OS=Homo sapiens GN=RBM15 PE=1 SV=1;sp|Q96T37|RBM15_HUMAN Putative RNA-binding protein 15 OS=Homo sapiens GN=RBM15 PE=1 SV=2	1	106.525	2.44426e-05	116.43	48.396	106.52	1	57.1586	0.00227152	57.159	1	71.3439	0.000791696	71.344	1	70.9797	0.000810958	70.98	1	46.9641	0.00766067	46.964	1	102.378	2.86061e-05	102.38					1	83.54	0.000400546	83.54	1	67.136	0.00101423	67.136	1	69.4309	0.000892862	69.431	1
A0A087WWP4;Q96T37	250;294	A0A087WWP4	A0A087WWP4	Putative RNA-binding protein 15	RBM15	tr|A0A087WWP4|A0A087WWP4_HUMAN Putative RNA-binding protein 15 OS=Homo sapiens GN=RBM15 PE=1 SV=1;sp|Q96T37|RBM15_HUMAN Putative RNA-binding protein 15 OS=Homo sapiens GN=RBM15 PE=1 SV=2	0.999633	34.491	0.000435656	90.926	52.15	61.815	0.995411	23.363	0.00154212	90.926	0.999633	34.491	0.000435656	61.815	0	0		NaN	0	0		NaN	0	0		NaN	0	0		NaN	0	0		NaN	0	0		NaN	0	0		NaN	0
A0A087WWP4;Q96T37	697;741	A0A087WWP4	A0A087WWP4	Putative RNA-binding protein 15	RBM15	tr|A0A087WWP4|A0A087WWP4_HUMAN Putative RNA-binding protein 15 OS=Homo sapiens GN=RBM15 PE=1 SV=1;sp|Q96T37|RBM15_HUMAN Putative RNA-binding protein 15 OS=Homo sapiens GN=RBM15 PE=1 SV=2	0.902102	9.64521	0.000646415	62.813	32.608	62.813
A0A087X1Z0;A0A087WXD8;B4DKF8;E5RJ29;Q9NYI0	232;232;339;945;1011	A0A087X1Z0	A0A087X1Z0	PH and SEC7 domain-containing protein 3	PSD3	tr|A0A087X1Z0|A0A087X1Z0_HUMAN PH and SEC7 domain-containing protein 3 OS=Homo sapiens GN=PSD3 PE=1 SV=1;tr|A0A087WXD8|A0A087WXD8_HUMAN PH and SEC7 domain-containing protein 3 OS=Homo sapiens GN=PSD3 PE=1 SV=1;tr|B4DKF8|B4DKF8_HUMAN PH and SEC7 domain-cont	0.997651	26.5657	1.79391e-34	157.8	141.67	157.8	0.969422	17.6943	2.77855e-10	94.544	0.83901	8.092	0.00101295	67.605	0	0		NaN	0	0		NaN	0	0		NaN	0	0		NaN	0.997651	26.5657	1.79391e-34	157.8	0	0		NaN	0	0		NaN	0
A0A087X1Z0;A0A087WXD8;B4DKF8;E5RJ29;Q9NYI0	233;233;340;946;1012	A0A087X1Z0	A0A087X1Z0	PH and SEC7 domain-containing protein 3	PSD3	tr|A0A087X1Z0|A0A087X1Z0_HUMAN PH and SEC7 domain-containing protein 3 OS=Homo sapiens GN=PSD3 PE=1 SV=1;tr|A0A087WXD8|A0A087WXD8_HUMAN PH and SEC7 domain-containing protein 3 OS=Homo sapiens GN=PSD3 PE=1 SV=1;tr|B4DKF8|B4DKF8_HUMAN PH and SEC7 domain-cont	0.537897	1.63677	1.68281e-08	88.176	77.29	88.176	0.432074	0	0.0002462	62.739	0.537897	1.63677	1.68281e-08	88.176	0	0		NaN	0	0		NaN	0	0		NaN	0	0		NaN					0	0		NaN	0	0		NaN	0
A0A087WXI0	115	A0A087WXI0	A0A087WXI0		RAB44	tr|A0A087WXI0|A0A087WXI0_HUMAN Ras-related protein Rab-44 OS=Homo sapiens GN=RAB44 PE=1 SV=1	0.77132	7.55915	0.0277361	65.395	40.541	65.395					0	0		NaN	0.77132	7.55915	0.0277361	65.395																					0	0		NaN
A0A087WY61;Q14980;F5H4J1;F5H6Y5;F5H0Z7;F5H763	169;169;169;169;169;169	A0A087WY61	A0A087WY61	Nuclear mitotic apparatus protein 1	NUMA1	tr|A0A087WY61|A0A087WY61_HUMAN Nuclear mitotic apparatus protein 1 OS=Homo sapiens GN=NUMA1 PE=1 SV=1;sp|Q14980|NUMA1_HUMAN Nuclear mitotic apparatus protein 1 OS=Homo sapiens GN=NUMA1 PE=1 SV=2;tr|F5H4J1|F5H4J1_HUMAN Nuclear mitotic apparatus protein 1 (F	0.986337	18.5868	1.34559e-18	103.12	91.484	103.12	0	0		NaN					0	0		NaN	0	0		NaN	0	0		NaN					0.966246	14.5881	4.16787e-17	94.72	0	0		NaN					0
A0A087WY61;Q14980;H0YFY6	2031;2047;896	A0A087WY61	A0A087WY61	Nuclear mitotic apparatus protein 1	NUMA1	tr|A0A087WY61|A0A087WY61_HUMAN Nuclear mitotic apparatus protein 1 OS=Homo sapiens GN=NUMA1 PE=1 SV=1;sp|Q14980|NUMA1_HUMAN Nuclear mitotic apparatus protein 1 OS=Homo sapiens GN=NUMA1 PE=1 SV=2;tr|H0YFY6|H0YFY6_HUMAN Nuclear mitotic apparatus protein 1 (F	0.998353	27.8304	0.00102178	60.564	49.294	60.564
A0A087WY61;Q14980;H0YFY6	1741;1757;606	A0A087WY61	A0A087WY61	Nuclear mitotic apparatus protein 1	NUMA1	tr|A0A087WY61|A0A087WY61_HUMAN Nuclear mitotic apparatus protein 1 OS=Homo sapiens GN=NUMA1 PE=1 SV=1;sp|Q14980|NUMA1_HUMAN Nuclear mitotic apparatus protein 1 OS=Homo sapiens GN=NUMA1 PE=1 SV=2;tr|H0YFY6|H0YFY6_HUMAN Nuclear mitotic apparatus protein 1 (F	0.97553	16.0582	2.26325e-18	76.996	72.526	65.107	0.275363	0	3.39687e-05	50.889	0	0		NaN	0	0		NaN	0	0		NaN									0	0		NaN					0	0		NaN
A0A087WY61;Q14980;H0YFY6	1744;1760;609	A0A087WY61	A0A087WY61	Nuclear mitotic apparatus protein 1	NUMA1	tr|A0A087WY61|A0A087WY61_HUMAN Nuclear mitotic apparatus protein 1 OS=Homo sapiens GN=NUMA1 PE=1 SV=1;sp|Q14980|NUMA1_HUMAN Nuclear mitotic apparatus protein 1 OS=Homo sapiens GN=NUMA1 PE=1 SV=2;tr|H0YFY6|H0YFY6_HUMAN Nuclear mitotic apparatus protein 1 (F	0.375176	0	3.50715e-12	67.775	63.541	67.775	0.275363	0	3.39687e-05	50.889	0	0		NaN	0	0		NaN	0	0		NaN									0	0		NaN					0	0		NaN
A0A087WY61;Q14980;H0YFY6	1753;1769;618	A0A087WY61	A0A087WY61	Nuclear mitotic apparatus protein 1	NUMA1	tr|A0A087WY61|A0A087WY61_HUMAN Nuclear mitotic apparatus protein 1 OS=Homo sapiens GN=NUMA1 PE=1 SV=1;sp|Q14980|NUMA1_HUMAN Nuclear mitotic apparatus protein 1 OS=Homo sapiens GN=NUMA1 PE=1 SV=2;tr|H0YFY6|H0YFY6_HUMAN Nuclear mitotic apparatus protein 1 (F	0.275363	0	3.39687e-05	50.889	44.92	50.889	0.275363	0	3.39687e-05	50.889									0	0		NaN									0	0		NaN
A0A087WY82;Q9Y624	264;284	A0A087WY82	A0A087WY82	Junctional adhesion molecule A	F11R	tr|A0A087WY82|A0A087WY82_HUMAN Junctional adhesion molecule A OS=Homo sapiens GN=F11R PE=1 SV=1;sp|Q9Y624|JAM1_HUMAN Junctional adhesion molecule A OS=Homo sapiens GN=F11R PE=1 SV=1	0.797791	5.98152	0.0206062	58.674	34.925	58.674	0	0		NaN	0	0		NaN									0	0		NaN					0.797791	5.98152	0.0206062	58.674	0	0		NaN	0	0		NaN	0
A0A087WY82;Q9Y624	275;295	A0A087WY82	A0A087WY82	Junctional adhesion molecule A	F11R	tr|A0A087WY82|A0A087WY82_HUMAN Junctional adhesion molecule A OS=Homo sapiens GN=F11R PE=1 SV=1;sp|Q9Y624|JAM1_HUMAN Junctional adhesion molecule A OS=Homo sapiens GN=F11R PE=1 SV=1	0.771189	7.59425	0.00382145	57.802	47.044	57.802									0	0		NaN					0	0		NaN																	0
A0A087WY82;Q9Y624	276;296	A0A087WY82	A0A087WY82	Junctional adhesion molecule A	F11R	tr|A0A087WY82|A0A087WY82_HUMAN Junctional adhesion molecule A OS=Homo sapiens GN=F11R PE=1 SV=1;sp|Q9Y624|JAM1_HUMAN Junctional adhesion molecule A OS=Homo sapiens GN=F11R PE=1 SV=1	0.852173	8.4927	0.00449553	56.205	44.412	56.205									0	0		NaN					0	0		NaN																	0
A0A087WYG1	28	A0A087WYG1	A0A087WYG1		ADAM10	tr|A0A087WYG1|A0A087WYG1_HUMAN Disintegrin and metalloproteinase domain-containing protein 10 OS=Homo sapiens GN=ADAM10 PE=4 SV=1	1	45.7179	0.0635258	45.718	7.4798	45.718									1	45.7179	0.0635258	45.718	0	0		NaN
A0A087WYG1	29	A0A087WYG1	A0A087WYG1		ADAM10	tr|A0A087WYG1|A0A087WYG1_HUMAN Disintegrin and metalloproteinase domain-containing protein 10 OS=Homo sapiens GN=ADAM10 PE=4 SV=1	1	45.7179	0.0635258	45.718	7.4798	45.718									1	45.7179	0.0635258	45.718	0	0		NaN
J3QRY6;C9J979;Q96HV7;C9IYS7;A0A087WYI0;Q5TA45	10;298;148;170;170;268	J3QRY6	J3QRY6	Integrator complex subunit 11	CPSF3L	tr|J3QRY6|J3QRY6_HUMAN Cleavage and polyadenylation specific factor 3-like, isoform CRA_g OS=Homo sapiens GN=INTS11 PE=1 SV=1;tr|C9J979|C9J979_HUMAN Integrator complex subunit 11 (Fragment) OS=Homo sapiens GN=INTS11 PE=1 SV=2;tr|Q96HV7|Q96HV7_HUMAN CPSF3L	0.353206	0	0.0247166	44.299	6.5777	44.299																																	0	0		NaN
A0A087WZ13;Q8IY67;E9PAU2	6;6;23	A0A087WZ13	A0A087WZ13	Ribonucleoprotein PTB-binding 1	RAVER1	tr|A0A087WZ13|A0A087WZ13_HUMAN Ribonucleoprotein PTB-binding 1 OS=Homo sapiens GN=RAVER1 PE=1 SV=1;sp|Q8IY67|RAVR1_HUMAN Ribonucleoprotein PTB-binding 1 OS=Homo sapiens GN=RAVER1 PE=1 SV=1;tr|E9PAU2|E9PAU2_HUMAN Ribonucleoprotein PTB-binding 1 OS=Homo sapi	0.741032	7.57035	3.45129e-13	83.633	76.44	83.633									0.741032	7.57035	3.45129e-13	83.633	0	0		NaN	0	0		NaN									0	0		NaN	0	0		NaN	0
A0A087WZ13;Q8IY67;E9PAU2	14;14;31	A0A087WZ13	A0A087WZ13	Ribonucleoprotein PTB-binding 1	RAVER1	tr|A0A087WZ13|A0A087WZ13_HUMAN Ribonucleoprotein PTB-binding 1 OS=Homo sapiens GN=RAVER1 PE=1 SV=1;sp|Q8IY67|RAVR1_HUMAN Ribonucleoprotein PTB-binding 1 OS=Homo sapiens GN=RAVER1 PE=1 SV=1;tr|E9PAU2|E9PAU2_HUMAN Ribonucleoprotein PTB-binding 1 OS=Homo sapi	1	80.9729	1.31032e-74	163.41	149.74	154.88	0.306734	0	3.17806e-05	53.089	1	68.9467	1.83276e-27	163.41	0.982326	17.7428	7.46618e-05	65.423	0.999718	35.7284	3.18053e-06	86.291	0.99981	37.3584	1.70404e-06	89.624	0.771053	5.45934	0.000383226	53.773	1	80.9729	3.45144e-22	154.88	0.93311	11.6317	7.67292e-05	65.085	0.999484	32.8749	3.13299e-11	108.34	0.999655
A0A087WZ13;Q8IY67;E9PAU2	17;17;34	A0A087WZ13	A0A087WZ13	Ribonucleoprotein PTB-binding 1	RAVER1	tr|A0A087WZ13|A0A087WZ13_HUMAN Ribonucleoprotein PTB-binding 1 OS=Homo sapiens GN=RAVER1 PE=1 SV=1;sp|Q8IY67|RAVR1_HUMAN Ribonucleoprotein PTB-binding 1 OS=Homo sapiens GN=RAVER1 PE=1 SV=1;tr|E9PAU2|E9PAU2_HUMAN Ribonucleoprotein PTB-binding 1 OS=Homo sapi	0.306734	0	3.17806e-05	53.089	40.656	53.089	0.306734	0	3.17806e-05	53.089									0	0		NaN													0	0		NaN	0	0		NaN	0
A0A087WZ13;E9PAU2;K7EQG2	617;634;35	A0A087WZ13	A0A087WZ13		RAVER1	tr|A0A087WZ13|A0A087WZ13_HUMAN Ribonucleoprotein PTB-binding 1 OS=Homo sapiens GN=RAVER1 PE=1 SV=1;tr|E9PAU2|E9PAU2_HUMAN Ribonucleoprotein PTB-binding 1 OS=Homo sapiens GN=RAVER1 PE=1 SV=1;tr|K7EQG2|K7EQG2_HUMAN Uncharacterized protein (Fragment) OS=Homo	0.999949	42.9249	0.000548576	65.231	55.034	57.499	0.999802	37.0349	0.00748436	44.567	0	0		NaN	0.999777	36.5172	0.00609737	46.892	0	0		NaN					0	0		NaN	0.999806	37.1241	0.00212137	54.412	0	0		NaN	0	0		NaN	0
A0A087WZ32;A0A087X038;A8K727;Q9HB19	299;300;349;349	A0A087WZ32	A0A087WZ32	Pleckstrin homology domain-containing family A member 2	PLEKHA2	tr|A0A087WZ32|A0A087WZ32_HUMAN Pleckstrin homology domain-containing family A member 2 OS=Homo sapiens GN=PLEKHA2 PE=1 SV=1;tr|A0A087X038|A0A087X038_HUMAN Pleckstrin homology domain-containing family A member 2 OS=Homo sapiens GN=PLEKHA2 PE=1 SV=1;tr|A8K72	0.641169	5.3604	0.00511519	40.177	35.56	40.177
A0A087WZ32;A0A087X038;A8K727;Q9HB19	264;265;314;314	A0A087WZ32	A0A087WZ32	Pleckstrin homology domain-containing family A member 2	PLEKHA2	tr|A0A087WZ32|A0A087WZ32_HUMAN Pleckstrin homology domain-containing family A member 2 OS=Homo sapiens GN=PLEKHA2 PE=1 SV=1;tr|A0A087X038|A0A087X038_HUMAN Pleckstrin homology domain-containing family A member 2 OS=Homo sapiens GN=PLEKHA2 PE=1 SV=1;tr|A8K72	0.996392	27.1445	5.00624e-41	127.41	108.91	127.41									0.866315	15.0405	0.000928528	50.055	0	0		NaN																					0
A0A087WZ32;A0A087X038;A8K727;Q9HB19;E5RHB5	134;135;184;184;184	A0A087WZ32	A0A087WZ32	Pleckstrin homology domain-containing family A member 2	PLEKHA2	tr|A0A087WZ32|A0A087WZ32_HUMAN Pleckstrin homology domain-containing family A member 2 OS=Homo sapiens GN=PLEKHA2 PE=1 SV=1;tr|A0A087X038|A0A087X038_HUMAN Pleckstrin homology domain-containing family A member 2 OS=Homo sapiens GN=PLEKHA2 PE=1 SV=1;tr|A8K72	0.997996	26.9955	0.00148723	107.39	71.741	101.39	0.980695	17.1196	0.0449956	53.967	0.80343	6.11456	0.00148723	101.39	0	0		NaN	0	0		NaN					0	0		NaN	0	0		NaN									0
A0A087WZ40;Q14244	395;365	A0A087WZ40	A0A087WZ40	Ensconsin	MAP7	tr|A0A087WZ40|A0A087WZ40_HUMAN Ensconsin OS=Homo sapiens GN=MAP7 PE=1 SV=1;sp|Q14244|MAP7_HUMAN Ensconsin OS=Homo sapiens GN=MAP7 PE=1 SV=1	1	48.9684	0.00128549	48.968	39.311	48.968																									1	48.9684	0.00128549	48.968	0	0		NaN					0
A0A087WZ40;Q14244	365;335	A0A087WZ40	A0A087WZ40	Ensconsin	MAP7	tr|A0A087WZ40|A0A087WZ40_HUMAN Ensconsin OS=Homo sapiens GN=MAP7 PE=1 SV=1;sp|Q14244|MAP7_HUMAN Ensconsin OS=Homo sapiens GN=MAP7 PE=1 SV=1	0.999982	49.0487	4.98783e-05	62.237	53.636	62.237													0	0		NaN													0	0		NaN					0
E5RIY8;H0YBX5;E5RIU4;E5RJM2;E5RGN0;A0A087WZU2;Q00536	119;79;119;119;119;71;119	E5RIY8	E5RIY8	Cyclin-dependent kinase 16	CDK16	tr|E5RIY8|E5RIY8_HUMAN Cyclin-dependent kinase 16 (Fragment) OS=Homo sapiens GN=CDK16 PE=1 SV=1;tr|H0YBX5|H0YBX5_HUMAN Cyclin-dependent kinase 16 (Fragment) OS=Homo sapiens GN=CDK16 PE=1 SV=1;tr|E5RIU4|E5RIU4_HUMAN Cyclin-dependent kinase 16 (Fragment) OS=	1	87.3587	2.08579e-22	119.83	84.069	109.41	0	0		NaN	0.999999	61.1118	2.81613e-11	95.206	0	0		NaN	0	0		NaN	0	0		NaN					1	87.3587	3.76152e-16	109.41	0	0		NaN	0	0		NaN	0
A0A087WZX0;Q86UU0	944;981	A0A087WZX0	A0A087WZX0	B-cell CLL/lymphoma 9-like protein	BCL9L	tr|A0A087WZX0|A0A087WZX0_HUMAN B-cell CLL/lymphoma 9-like protein OS=Homo sapiens GN=BCL9L PE=1 SV=1;sp|Q86UU0|BCL9L_HUMAN B-cell CLL/lymphoma 9-like protein OS=Homo sapiens GN=BCL9L PE=1 SV=1	0.315018	0.390114	0.000734016	53.865	34.821	53.865									0	0		NaN	0	0		NaN
A0A087WZX0;Q86UU0	945;982	A0A087WZX0	A0A087WZX0	B-cell CLL/lymphoma 9-like protein	BCL9L	tr|A0A087WZX0|A0A087WZX0_HUMAN B-cell CLL/lymphoma 9-like protein OS=Homo sapiens GN=BCL9L PE=1 SV=1;sp|Q86UU0|BCL9L_HUMAN B-cell CLL/lymphoma 9-like protein OS=Homo sapiens GN=BCL9L PE=1 SV=1	0.334792	0.390114	0.000734016	53.865	34.821	53.865									0	0		NaN	0	0		NaN
F8VQD8;A0A087X050;F8VVY1;F8VUB4;F8VX63;F8VP97;F8VV52;Q9NZN8	80;127;165;145;165;165;156;165	F8VQD8	F8VQD8	CCR4-NOT transcription complex subunit 2	CNOT2	tr|F8VQD8|F8VQD8_HUMAN CCR4-NOT transcription complex subunit 2 (Fragment) OS=Homo sapiens GN=CNOT2 PE=1 SV=1;tr|A0A087X050|A0A087X050_HUMAN CCR4-NOT transcription complex subunit 2 (Fragment) OS=Homo sapiens GN=CNOT2 PE=1 SV=1;tr|F8VVY1|F8VVY1_HUMAN CCR4-	0.782499	9.00033	0.026693	50.284	38.436	50.284
A0A087X0H9;Q5T8P6	797;795	A0A087X0H9	A0A087X0H9	RNA-binding protein 26	RBM26	tr|A0A087X0H9|A0A087X0H9_HUMAN RNA-binding protein 26 OS=Homo sapiens GN=RBM26 PE=1 SV=1;sp|Q5T8P6|RBM26_HUMAN RNA-binding protein 26 OS=Homo sapiens GN=RBM26 PE=1 SV=3	1	48.44	0.0419053	48.44	36.233	48.44	0	0		NaN	0	0		NaN									0	0		NaN	0	0		NaN					0	0		NaN	0	0		NaN
A0A087X0I9;Q04759	640;676	A0A087X0I9	A0A087X0I9	Protein kinase C;Protein kinase C theta type	PRKCQ	tr|A0A087X0I9|A0A087X0I9_HUMAN Protein kinase C OS=Homo sapiens GN=PRKCQ PE=1 SV=1;sp|Q04759|KPCT_HUMAN Protein kinase C theta type OS=Homo sapiens GN=PRKCQ PE=1 SV=3	1	93.1523	8.71393e-07	93.152	74.081	93.152	1	44.2941	0.00523998	44.294	1	61.4775	0.000659197	61.477	0	0		NaN	0	0		NaN	0	0		NaN					1	82.4822	3.40881e-05	82.482									0
A0A087X0R6;Q9UMY4	73;73	A0A087X0R6	A0A087X0R6	Sorting nexin-12	SNX12	tr|A0A087X0R6|A0A087X0R6_HUMAN Sorting nexin-12 OS=Homo sapiens GN=SNX12 PE=1 SV=1;sp|Q9UMY4|SNX12_HUMAN Sorting nexin-12 OS=Homo sapiens GN=SNX12 PE=1 SV=3	0.999965	44.5977	0.000831499	104.17	78.846	104.17	0.968137	14.8265	0.0164687	47.915	0.976168	16.1237	0.0131229	50.897	0	0		NaN	0	0		NaN					0	0		NaN	0.999763	36.2481	0.00271387	101.6					0	0		NaN	0
A0A087X142;A6NMH6;A6NFQ9;F8W8I8;Q92599	10;10;10;10;10	A0A087X142	A0A087X142	Septin-8	2008-09-01	tr|A0A087X142|A0A087X142_HUMAN Septin-8 OS=Homo sapiens GN=SEPT8 PE=1 SV=1;tr|A6NMH6|A6NMH6_HUMAN Septin-8 OS=Homo sapiens GN=SEPT8 PE=1 SV=1;tr|A6NFQ9|A6NFQ9_HUMAN Septin-8 OS=Homo sapiens GN=SEPT8 PE=1 SV=1;tr|F8W8I8|F8W8I8_HUMAN Septin-8 OS=Homo sapiens	1	70.9043	1.48611e-17	114.02	102.56	114.02	0	0		NaN	0	0		NaN	0	0		NaN	0	0		NaN	0	0		NaN					0.99992	40.9748	7.5408e-06	77.221	0	0		NaN	0	0		NaN	0
A0A087X142;A6NMH6;A6NFQ9;F8W8I8;Q92599	20;20;20;20;20	A0A087X142	A0A087X142	Septin-8	2008-09-01	tr|A0A087X142|A0A087X142_HUMAN Septin-8 OS=Homo sapiens GN=SEPT8 PE=1 SV=1;tr|A6NMH6|A6NMH6_HUMAN Septin-8 OS=Homo sapiens GN=SEPT8 PE=1 SV=1;tr|A6NFQ9|A6NFQ9_HUMAN Septin-8 OS=Homo sapiens GN=SEPT8 PE=1 SV=1;tr|F8W8I8|F8W8I8_HUMAN Septin-8 OS=Homo sapiens	0.972375	18.0465	0.000629259	51.234	35.468	51.234
A0A087X183;H0Y641;H0Y4V9;Q92615	16;77;167;601	A0A087X183	A0A087X183	La-related protein 4B	LARP4B	tr|A0A087X183|A0A087X183_HUMAN La-related protein 4B (Fragment) OS=Homo sapiens GN=LARP4B PE=1 SV=1;tr|H0Y641|H0Y641_HUMAN La-related protein 4B (Fragment) OS=Homo sapiens GN=LARP4B PE=1 SV=2;tr|H0Y4V9|H0Y4V9_HUMAN La-related protein 4B (Fragment) OS=Homo	0.843814	7.32603	0.0589075	48.568	25.847	48.568																													0	0		NaN
S4R418;F5H0W4;A0A0A0MT10;A0A087X188;Q9UBW5	436;432;444;490;458	S4R418	S4R418	Bridging integrator 2	BIN2	tr|S4R418|S4R418_HUMAN Bridging integrator 2 (Fragment) OS=Homo sapiens GN=BIN2 PE=1 SV=2;tr|F5H0W4|F5H0W4_HUMAN Bridging integrator 2 OS=Homo sapiens GN=BIN2 PE=1 SV=1;tr|A0A0A0MT10|A0A0A0MT10_HUMAN Bridging integrator 2 (Fragment) OS=Homo sapiens GN=BIN2	0.877514	8.58715	0.00184724	115.37	66.022	115.37																	0.785547	6.00891	0.0159339	77.185
S4R418;F5H0W4;A0A0A0MT10;A0A087X188;Q9UBW5	422;418;430;476;444	S4R418	S4R418	Bridging integrator 2	BIN2	tr|S4R418|S4R418_HUMAN Bridging integrator 2 (Fragment) OS=Homo sapiens GN=BIN2 PE=1 SV=2;tr|F5H0W4|F5H0W4_HUMAN Bridging integrator 2 OS=Homo sapiens GN=BIN2 PE=1 SV=1;tr|A0A0A0MT10|A0A0A0MT10_HUMAN Bridging integrator 2 (Fragment) OS=Homo sapiens GN=BIN2	0.701313	4.97493	3.66662e-27	110.63	96.899	94.669	0	0		NaN					0	0		NaN	0	0		NaN	0	0		NaN					0	0		NaN	0	0		NaN					0
S4R418;F5H0W4;A0A0A0MT10;A0A087X188;Q9UBW5	231;227;239;285;253	S4R418	S4R418	Bridging integrator 2	BIN2	tr|S4R418|S4R418_HUMAN Bridging integrator 2 (Fragment) OS=Homo sapiens GN=BIN2 PE=1 SV=2;tr|F5H0W4|F5H0W4_HUMAN Bridging integrator 2 OS=Homo sapiens GN=BIN2 PE=1 SV=1;tr|A0A0A0MT10|A0A0A0MT10_HUMAN Bridging integrator 2 (Fragment) OS=Homo sapiens GN=BIN2	0.221844	0.570513	0.000307725	60.602	49.231	60.602					0	0		NaN					0	0		NaN
H7C3K3;A0A087X1H5;Q15057	99;539;540	H7C3K3	H7C3K3	Arf-GAP with coiled-coil, ANK repeat and PH domain-containing protein 2	ACAP2	tr|H7C3K3|H7C3K3_HUMAN Arf-GAP with coiled-coil, ANK repeat and PH domain-containing protein 2 (Fragment) OS=Homo sapiens GN=ACAP2 PE=1 SV=8;tr|A0A087X1H5|A0A087X1H5_HUMAN Arf-GAP with coiled-coil, ANK repeat and PH domain-containing protein 2 OS=Homo sapi	0.943594	12.2346	0.000363953	65.423	56.785	65.423					0	0		NaN	0	0		NaN	0	0		NaN					0	0		NaN	0	0		NaN									0
A0A087X1R1;P53814;A0A087WVP4	577;523;579	A0A087X1R1	A0A087X1R1	Smoothelin	SMTN	tr|A0A087X1R1|A0A087X1R1_HUMAN Smoothelin OS=Homo sapiens GN=SMTN PE=1 SV=1;sp|P53814|SMTN_HUMAN Smoothelin OS=Homo sapiens GN=SMTN PE=1 SV=7;tr|A0A087WVP4|A0A087WVP4_HUMAN Smoothelin OS=Homo sapiens GN=SMTN PE=1 SV=1	0.999113	30.5731	6.79908e-12	99.603	89.503	99.603	0	0		NaN	0.999113	30.5731	6.79908e-12	99.603	0	0		NaN	0	0		NaN					0	0		NaN									0	0		NaN	0
A0A087X1R1;P53814;A0A087WVP4	355;301;357	A0A087X1R1	A0A087X1R1	Smoothelin	SMTN	tr|A0A087X1R1|A0A087X1R1_HUMAN Smoothelin OS=Homo sapiens GN=SMTN PE=1 SV=1;sp|P53814|SMTN_HUMAN Smoothelin OS=Homo sapiens GN=SMTN PE=1 SV=7;tr|A0A087WVP4|A0A087WVP4_HUMAN Smoothelin OS=Homo sapiens GN=SMTN PE=1 SV=1	0.999937	42.9213	0.0399592	94.409	33.891	90.108	0	0		NaN	0	0		NaN	0	0		NaN	0.999937	42.9213	0.0547825	90.108	0	0		NaN					0	0		NaN					0	0		NaN	0
A0A087X1R1;P53814;A0A087WVP4;H7BZZ8;A0A096LNK9;B5MCI0	877;792;848;193;188;315	A0A087X1R1	A0A087X1R1	Smoothelin	SMTN	tr|A0A087X1R1|A0A087X1R1_HUMAN Smoothelin OS=Homo sapiens GN=SMTN PE=1 SV=1;sp|P53814|SMTN_HUMAN Smoothelin OS=Homo sapiens GN=SMTN PE=1 SV=7;tr|A0A087WVP4|A0A087WVP4_HUMAN Smoothelin OS=Homo sapiens GN=SMTN PE=1 SV=1;tr|H7BZZ8|H7BZZ8_HUMAN Smoothelin (Fra	0.939902	14.9548	0.00417175	67.079	54.634	53.754	0	0		NaN	0	0		NaN	0	0		NaN	0	0		NaN	0	0		NaN	0	0		NaN	0.709251	6.88314	0.00417175	67.079					0	0		NaN	0
A0A087X1S9;Q8TEW8;A0A087WZG6;R4GN62;Q8TEW0;Q5VWU8;Q5VWV2;F5GZI3	644;780;706;780;924;891;864;637	A0A087X1S9;Q8TEW0	A0A087X1S9	Partitioning defective 3 homolog B;Partitioning defective 3 homolog	PARD3B;PARD3	tr|A0A087X1S9|A0A087X1S9_HUMAN Partitioning defective 3 homolog B OS=Homo sapiens GN=PARD3B PE=1 SV=1;sp|Q8TEW8|PAR3L_HUMAN Partitioning defective 3 homolog B OS=Homo sapiens GN=PARD3B PE=1 SV=2;tr|A0A087WZG6|A0A087WZG6_HUMAN Partitioning defective 3 homol	1	108.17	9.42588e-05	108.17	70.979	108.17	0	0		NaN	0	0		NaN	0	0		NaN	0	0		NaN	0	0		NaN	0	0		NaN	1	52.8233	0.0032879	52.823	0	0		NaN	0	0		NaN	0
A0A087X1S9;Q8TEW8;A0A087WZG6;A0A087WYL6	1048;1184;1009;1041	A0A087X1S9	A0A087X1S9	Partitioning defective 3 homolog B	PARD3B	tr|A0A087X1S9|A0A087X1S9_HUMAN Partitioning defective 3 homolog B OS=Homo sapiens GN=PARD3B PE=1 SV=1;sp|Q8TEW8|PAR3L_HUMAN Partitioning defective 3 homolog B OS=Homo sapiens GN=PARD3B PE=1 SV=2;tr|A0A087WZG6|A0A087WZG6_HUMAN Partitioning defective 3 homol	0.998724	31.4559	0.00678426	41.513	30.243	41.513																									0	0		NaN									0
A0A087X1S9;Q8TEW8;A0A087WZG6;R4GN62;A0A087WYL6	66;140;66;140;66	A0A087X1S9	A0A087X1S9	Partitioning defective 3 homolog B	PARD3B	tr|A0A087X1S9|A0A087X1S9_HUMAN Partitioning defective 3 homolog B OS=Homo sapiens GN=PARD3B PE=1 SV=1;sp|Q8TEW8|PAR3L_HUMAN Partitioning defective 3 homolog B OS=Homo sapiens GN=PARD3B PE=1 SV=2;tr|A0A087WZG6|A0A087WZG6_HUMAN Partitioning defective 3 homol	0.539104	0.68076	0.0107429	56.383	48.761	56.383													0	0		NaN	0	0		NaN					0	0		NaN					0	0		NaN
A0A087X1S9;Q8TEW8;A0A087WYL6	837;973;830	A0A087X1S9	A0A087X1S9	Partitioning defective 3 homolog B	PARD3B	tr|A0A087X1S9|A0A087X1S9_HUMAN Partitioning defective 3 homolog B OS=Homo sapiens GN=PARD3B PE=1 SV=1;sp|Q8TEW8|PAR3L_HUMAN Partitioning defective 3 homolog B OS=Homo sapiens GN=PARD3B PE=1 SV=2;tr|A0A087WYL6|A0A087WYL6_HUMAN Partitioning defective 3 homol	0.978186	16.6899	0.00875621	41.386	17.587	41.386	0	0		NaN	0	0		NaN					0	0		NaN	0	0		NaN					0	0		NaN	0	0		NaN					0
A0A087X1S9;Q8TEW8;A0A087WZG6;R4GN62	608;744;670;744	A0A087X1S9	A0A087X1S9	Partitioning defective 3 homolog B	PARD3B	tr|A0A087X1S9|A0A087X1S9_HUMAN Partitioning defective 3 homolog B OS=Homo sapiens GN=PARD3B PE=1 SV=1;sp|Q8TEW8|PAR3L_HUMAN Partitioning defective 3 homolog B OS=Homo sapiens GN=PARD3B PE=1 SV=2;tr|A0A087WZG6|A0A087WZG6_HUMAN Partitioning defective 3 homol	0.353251	0	0.00960482	55.66	40.97	55.66
A0A087X1S9;Q8TEW8;A0A087WZG6;R4GN62	609;745;671;745	A0A087X1S9	A0A087X1S9	Partitioning defective 3 homolog B	PARD3B	tr|A0A087X1S9|A0A087X1S9_HUMAN Partitioning defective 3 homolog B OS=Homo sapiens GN=PARD3B PE=1 SV=1;sp|Q8TEW8|PAR3L_HUMAN Partitioning defective 3 homolog B OS=Homo sapiens GN=PARD3B PE=1 SV=2;tr|A0A087WZG6|A0A087WZG6_HUMAN Partitioning defective 3 homol	0.353251	0	0.00960482	55.66	40.97	55.66
A0A087X1U9;O14976;D6RF16;D6RAQ7;D6RE78;D6RAW3	16;16;16;16;16;16	A0A087X1U9	A0A087X1U9	Cyclin-G-associated kinase	GAK	tr|A0A087X1U9|A0A087X1U9_HUMAN Cyclin-G-associated kinase OS=Homo sapiens GN=GAK PE=1 SV=1;sp|O14976|GAK_HUMAN Cyclin-G-associated kinase OS=Homo sapiens GN=GAK PE=1 SV=2;tr|D6RF16|D6RF16_HUMAN Cyclin-G-associated kinase OS=Homo sapiens GN=GAK PE=1 SV=1;tr	0.993704	21.9824	4.03449e-17	101.49	81.654	101.49
A0A087X1Z3;Q9UL46;H0YM70;H0YLG1;H0YLD2	10;10;10;10;10	A0A087X1Z3	A0A087X1Z3	Proteasome activator complex subunit 2	PSME2	tr|A0A087X1Z3|A0A087X1Z3_HUMAN Proteasome activator complex subunit 2 OS=Homo sapiens GN=PSME2 PE=1 SV=1;sp|Q9UL46|PSME2_HUMAN Proteasome activator complex subunit 2 OS=Homo sapiens GN=PSME2 PE=1 SV=4;tr|H0YM70|H0YM70_HUMAN Proteasome activator complex sub	1	45.7899	0.0107822	45.79	33.229	45.79													0	0		NaN																					0
A0A087X211;Q8TCG1	848;847	A0A087X211	A0A087X211	Protein CIP2A	KIAA1524	tr|A0A087X211|A0A087X211_HUMAN Cell proliferation-regulating inhibitor of protein phosphatase 2A OS=Homo sapiens GN=CIP2A PE=1 SV=1;sp|Q8TCG1|CIP2A_HUMAN Protein CIP2A OS=Homo sapiens GN=KIAA1524 PE=1 SV=2	0.333333	0	0.01769	45.137	18.022	44.318	0.333333	0	0.01769	45.137									0	0		NaN					0	0		NaN	0	0		NaN	0	0		NaN	0.333333	0	0.01769	45.137	0
A0A087X211;Q8TCG1	852;851	A0A087X211	A0A087X211	Protein CIP2A	KIAA1524	tr|A0A087X211|A0A087X211_HUMAN Cell proliferation-regulating inhibitor of protein phosphatase 2A OS=Homo sapiens GN=CIP2A PE=1 SV=1;sp|Q8TCG1|CIP2A_HUMAN Protein CIP2A OS=Homo sapiens GN=KIAA1524 PE=1 SV=2	0.333333	0	0.01769	45.137	18.022	44.318	0.333333	0	0.01769	45.137									0	0		NaN					0	0		NaN	0	0		NaN	0	0		NaN	0.333333	0	0.01769	45.137	0
A0A087X211;Q8TCG1	853;852	A0A087X211	A0A087X211	Protein CIP2A	KIAA1524	tr|A0A087X211|A0A087X211_HUMAN Cell proliferation-regulating inhibitor of protein phosphatase 2A OS=Homo sapiens GN=CIP2A PE=1 SV=1;sp|Q8TCG1|CIP2A_HUMAN Protein CIP2A OS=Homo sapiens GN=KIAA1524 PE=1 SV=2	0.333333	0	0.01769	45.137	18.022	44.318	0.333333	0	0.01769	45.137									0	0		NaN					0	0		NaN	0	0		NaN	0	0		NaN	0.333333	0	0.01769	45.137	0
A0A087X294;O75914	204;220	A0A087X294	A0A087X294	Non-specific serine/threonine protein kinase;Serine/threonine-protein kinase PAK 3	PAK3	tr|A0A087X294|A0A087X294_HUMAN Serine/threonine-protein kinase PAK 3 OS=Homo sapiens GN=PAK3 PE=1 SV=1;sp|O75914|PAK3_HUMAN Serine/threonine-protein kinase PAK 3 OS=Homo sapiens GN=PAK3 PE=1 SV=2	0.339832	0	0.000850977	53.779	39.738	53.779																									0	0		NaN
A0A087X2C4;H0YAH0	514;867	A0A087X2C4	A0A087X2C4		PCDH7	tr|A0A087X2C4|A0A087X2C4_HUMAN Protocadherin-7 (Fragment) OS=Homo sapiens GN=PCDH7 PE=1 SV=1;tr|H0YAH0|H0YAH0_HUMAN Protocadherin-7 (Fragment) OS=Homo sapiens GN=PCDH7 PE=1 SV=1	0.99998	47.2703	0.000508625	61.102	47.931	61.102																																					0
A0A087X2D0;P84103	5;5	A0A087X2D0	A0A087X2D0	Serine/arginine-rich splicing factor 3	SRSF3	tr|A0A087X2D0|A0A087X2D0_HUMAN Serine/arginine-rich-splicing factor 3 OS=Homo sapiens GN=SRSF3 PE=1 SV=1;sp|P84103|SRSF3_HUMAN Serine/arginine-rich splicing factor 3 OS=Homo sapiens GN=SRSF3 PE=1 SV=1	1	42.8094	0.000117662	123.95	94.649	42.809	0	0		NaN	0	0		NaN	0	0		NaN	0	0		NaN	0	0		NaN	0	0		NaN	1	78.9316	0.000563166	78.932	0	0		NaN	0	0		NaN	0
A0A087X2D8;O60271;H0YBE9	349;363;33	A0A087X2D8	A0A087X2D8	C-Jun-amino-terminal kinase-interacting protein 4	SPAG9	tr|A0A087X2D8|A0A087X2D8_HUMAN C-Jun-amino-terminal kinase-interacting protein 4 OS=Homo sapiens GN=SPAG9 PE=1 SV=1;sp|O60271|JIP4_HUMAN C-Jun-amino-terminal kinase-interacting protein 4 OS=Homo sapiens GN=SPAG9 PE=1 SV=4;tr|H0YBE9|H0YBE9_HUMAN C-Jun-amino	0.356788	0	4.52475e-09	89.859	62.159	63.682	0	0		NaN									0	0		NaN	0	0		NaN	0	0		NaN	0	0		NaN	0	0		NaN	0	0		NaN	0
A0A087X2D8;O60271;H0YBE9	350;364;34	A0A087X2D8	A0A087X2D8	C-Jun-amino-terminal kinase-interacting protein 4	SPAG9	tr|A0A087X2D8|A0A087X2D8_HUMAN C-Jun-amino-terminal kinase-interacting protein 4 OS=Homo sapiens GN=SPAG9 PE=1 SV=1;sp|O60271|JIP4_HUMAN C-Jun-amino-terminal kinase-interacting protein 4 OS=Homo sapiens GN=SPAG9 PE=1 SV=4;tr|H0YBE9|H0YBE9_HUMAN C-Jun-amino	0.356788	0	4.52475e-09	89.859	62.159	63.682	0	0		NaN									0	0		NaN	0	0		NaN	0	0		NaN	0	0		NaN	0	0		NaN	0	0		NaN	0
A0A087X2D8;O60271	584;593	A0A087X2D8	A0A087X2D8	C-Jun-amino-terminal kinase-interacting protein 4	SPAG9	tr|A0A087X2D8|A0A087X2D8_HUMAN C-Jun-amino-terminal kinase-interacting protein 4 OS=Homo sapiens GN=SPAG9 PE=1 SV=1;sp|O60271|JIP4_HUMAN C-Jun-amino-terminal kinase-interacting protein 4 OS=Homo sapiens GN=SPAG9 PE=1 SV=4	0.325025	0	0.0071013	44.426	18.896	44.426	0	0		NaN	0	0		NaN	0	0		NaN					0	0		NaN	0	0		NaN	0	0		NaN	0	0		NaN	0	0		NaN	0
A0A087X2D8;O60271	585;594	A0A087X2D8	A0A087X2D8	C-Jun-amino-terminal kinase-interacting protein 4	SPAG9	tr|A0A087X2D8|A0A087X2D8_HUMAN C-Jun-amino-terminal kinase-interacting protein 4 OS=Homo sapiens GN=SPAG9 PE=1 SV=1;sp|O60271|JIP4_HUMAN C-Jun-amino-terminal kinase-interacting protein 4 OS=Homo sapiens GN=SPAG9 PE=1 SV=4	0.684709	7.3097	0.00490446	59.185	34.047	59.185	0	0		NaN	0	0		NaN	0	0		NaN					0	0		NaN	0	0		NaN	0	0		NaN	0	0		NaN	0	0		NaN	0
A0A087X2D8;O60271	183;183	A0A087X2D8	A0A087X2D8	C-Jun-amino-terminal kinase-interacting protein 4	SPAG9	tr|A0A087X2D8|A0A087X2D8_HUMAN C-Jun-amino-terminal kinase-interacting protein 4 OS=Homo sapiens GN=SPAG9 PE=1 SV=1;sp|O60271|JIP4_HUMAN C-Jun-amino-terminal kinase-interacting protein 4 OS=Homo sapiens GN=SPAG9 PE=1 SV=4	0.498278	0	0.00706227	41.202	29.932	41.202
A0A087X2D8;O60271	185;185	A0A087X2D8	A0A087X2D8	C-Jun-amino-terminal kinase-interacting protein 4	SPAG9	tr|A0A087X2D8|A0A087X2D8_HUMAN C-Jun-amino-terminal kinase-interacting protein 4 OS=Homo sapiens GN=SPAG9 PE=1 SV=1;sp|O60271|JIP4_HUMAN C-Jun-amino-terminal kinase-interacting protein 4 OS=Homo sapiens GN=SPAG9 PE=1 SV=4	0.498278	0	0.00706227	41.202	29.932	41.202
A0A087X2D8;O60271	721;730	A0A087X2D8	A0A087X2D8	C-Jun-amino-terminal kinase-interacting protein 4	SPAG9	tr|A0A087X2D8|A0A087X2D8_HUMAN C-Jun-amino-terminal kinase-interacting protein 4 OS=Homo sapiens GN=SPAG9 PE=1 SV=1;sp|O60271|JIP4_HUMAN C-Jun-amino-terminal kinase-interacting protein 4 OS=Homo sapiens GN=SPAG9 PE=1 SV=4	0.999928	44.0555	6.50957e-34	126.32	109.49	126.32	0	0		NaN	0	0		NaN	0	0		NaN	0	0		NaN	0	0		NaN	0	0		NaN	0.999928	44.0555	6.50957e-34	126.32	0	0		NaN	0	0		NaN	0
A0A087X2D8;O60271	723;732	A0A087X2D8	A0A087X2D8	C-Jun-amino-terminal kinase-interacting protein 4	SPAG9	tr|A0A087X2D8|A0A087X2D8_HUMAN C-Jun-amino-terminal kinase-interacting protein 4 OS=Homo sapiens GN=SPAG9 PE=1 SV=1;sp|O60271|JIP4_HUMAN C-Jun-amino-terminal kinase-interacting protein 4 OS=Homo sapiens GN=SPAG9 PE=1 SV=4	0.524907	0.349778	1.4827e-10	107.85	78.506	47.397	0	0		NaN	0	0		NaN	0	0		NaN	0	0		NaN	0	0		NaN	0	0		NaN	0.491776	0	2.99889e-07	80.69	0	0		NaN	0	0		NaN	0
A0A087X2D8;O60271	724;733	A0A087X2D8	A0A087X2D8	C-Jun-amino-terminal kinase-interacting protein 4	SPAG9	tr|A0A087X2D8|A0A087X2D8_HUMAN C-Jun-amino-terminal kinase-interacting protein 4 OS=Homo sapiens GN=SPAG9 PE=1 SV=1;sp|O60271|JIP4_HUMAN C-Jun-amino-terminal kinase-interacting protein 4 OS=Homo sapiens GN=SPAG9 PE=1 SV=4	0.979893	16.8782	6.50957e-34	126.32	109.49	126.32	0	0		NaN	0	0		NaN	0	0		NaN	0	0		NaN	0	0		NaN	0	0		NaN	0.979893	16.8782	6.50957e-34	126.32	0	0		NaN	0	0		NaN	0
H0YJD4;H0YJP0;A0A087X2H1;Q9ULT8	138;1199;1776;1772	H0YJD4	H0YJD4	E3 ubiquitin-protein ligase HECTD1	HECTD1	tr|H0YJD4|H0YJD4_HUMAN E3 ubiquitin-protein ligase HECTD1 (Fragment) OS=Homo sapiens GN=HECTD1 PE=1 SV=2;tr|H0YJP0|H0YJP0_HUMAN E3 ubiquitin-protein ligase HECTD1 (Fragment) OS=Homo sapiens GN=HECTD1 PE=1 SV=2;tr|A0A087X2H1|A0A087X2H1_HUMAN E3 ubiquitin-pr	1	50.8699	0.000565817	58.49	41.208	50.87	0	0		NaN	1	57.4956	0.000635964	57.496	0	0		NaN	0	0		NaN	0	0		NaN	0	0		NaN	1	58.4895	0.000565817	58.49	0	0		NaN	0	0		NaN	0
A0A088AWL3;O75376	1188;1281	A0A088AWL3	A0A088AWL3	Nuclear receptor corepressor 1	NCOR1	tr|A0A088AWL3|A0A088AWL3_HUMAN Nuclear receptor corepressor 1 OS=Homo sapiens GN=NCOR1 PE=1 SV=1;sp|O75376|NCOR1_HUMAN Nuclear receptor corepressor 1 OS=Homo sapiens GN=NCOR1 PE=1 SV=2	0.994845	22.8551	0.00900539	45.33	31.247	45.33									0	0		NaN					0	0		NaN	0	0		NaN					0	0		NaN	0.994845	22.8551	0.00900539	45.33	0
A0A088AWL3;O75376;J3KS29;J3QKP0;E7EVK1	2088;2184;125;124;815	A0A088AWL3	A0A088AWL3	Nuclear receptor corepressor 1	NCOR1	tr|A0A088AWL3|A0A088AWL3_HUMAN Nuclear receptor corepressor 1 OS=Homo sapiens GN=NCOR1 PE=1 SV=1;sp|O75376|NCOR1_HUMAN Nuclear receptor corepressor 1 OS=Homo sapiens GN=NCOR1 PE=1 SV=2;tr|J3KS29|J3KS29_HUMAN Nuclear receptor corepressor 1 (Fragment) OS=Hom	0.976456	16.1886	2.38663e-06	73.672	58.158	73.672
A0A088AWL3;O75376	1229;1322	A0A088AWL3	A0A088AWL3	Nuclear receptor corepressor 1	NCOR1	tr|A0A088AWL3|A0A088AWL3_HUMAN Nuclear receptor corepressor 1 OS=Homo sapiens GN=NCOR1 PE=1 SV=1;sp|O75376|NCOR1_HUMAN Nuclear receptor corepressor 1 OS=Homo sapiens GN=NCOR1 PE=1 SV=2	0.99997	45.264	0.00120938	54.103	33.32	54.103	0	0		NaN					0	0		NaN	0	0		NaN					0	0		NaN	0	0		NaN									0
A0A088AWN2;Q8TBZ3	465;434	A0A088AWN2	A0A088AWN2	WD repeat-containing protein 20	WDR20	tr|A0A088AWN2|A0A088AWN2_HUMAN WD repeat-containing protein 20 OS=Homo sapiens GN=WDR20 PE=1 SV=1;sp|Q8TBZ3|WDR20_HUMAN WD repeat-containing protein 20 OS=Homo sapiens GN=WDR20 PE=1 SV=2	0.999836	39.9638	1.00825e-08	102.33	90.058	102.33	0	0		NaN	0	0		NaN	0	0		NaN					0	0		NaN	0	0		NaN	0.984183	19.2367	0.00132402	62.813	0.933831	11.793	0.00418236	45.094	0.998401	29.4915	0.000386643	62.739
A0A096LNH6;Q14185	1777;1756	A0A096LNH6	A0A096LNH6	Dedicator of cytokinesis protein 1	DOCK1	tr|A0A096LNH6|A0A096LNH6_HUMAN Dedicator of cytokinesis protein 1 OS=Homo sapiens GN=DOCK1 PE=1 SV=1;sp|Q14185|DOCK1_HUMAN Dedicator of cytokinesis protein 1 OS=Homo sapiens GN=DOCK1 PE=1 SV=2	0.711527	4.80128	0.00128877	45.611	36.68	45.611	0	0		NaN					0	0		NaN	0	0		NaN	0	0		NaN	0	0		NaN	0.711527	4.80128	0.00128877	45.611	0	0		NaN	0	0		NaN	0
A0A096LNH6;Q14185	1779;1758	A0A096LNH6	A0A096LNH6	Dedicator of cytokinesis protein 1	DOCK1	tr|A0A096LNH6|A0A096LNH6_HUMAN Dedicator of cytokinesis protein 1 OS=Homo sapiens GN=DOCK1 PE=1 SV=1;sp|Q14185|DOCK1_HUMAN Dedicator of cytokinesis protein 1 OS=Homo sapiens GN=DOCK1 PE=1 SV=2	0.558997	1.42888	5.73362e-12	88.755	77.505	88.755	0	0		NaN					0	0		NaN	0	0		NaN	0	0		NaN	0	0		NaN					0	0		NaN	0	0		NaN	0
A0A096LNR2;A0A096LNX0;A0A096LPI0;A0A096LNQ0;A0A096LPB4;A0A096LPH6;Q14966	41;41;41;131;102;552;552	A0A096LNR2	A0A096LNR2	Zinc finger protein 638	ZNF638	tr|A0A096LNR2|A0A096LNR2_HUMAN Zinc finger protein 638 (Fragment) OS=Homo sapiens GN=ZNF638 PE=1 SV=1;tr|A0A096LNX0|A0A096LNX0_HUMAN Zinc finger protein 638 (Fragment) OS=Homo sapiens GN=ZNF638 PE=1 SV=1;tr|A0A096LPI0|A0A096LPI0_HUMAN Zinc finger protein 6	1	56.0867	0.00923483	56.087	34.786	56.087					0	0		NaN									0	0		NaN									0	0		NaN	0	0		NaN	0
A0A096LNX8;Q96GP6	653;653	A0A096LNX8	A0A096LNX8	Scavenger receptor class F member 2	SCARF2	tr|A0A096LNX8|A0A096LNX8_HUMAN Scavenger receptor class F member 2 OS=Homo sapiens GN=SCARF2 PE=1 SV=1;sp|Q96GP6|SREC2_HUMAN Scavenger receptor class F member 2 OS=Homo sapiens GN=SCARF2 PE=1 SV=4	0.965468	14.4829	0.00207838	48.968	33.341	48.968	0	0		NaN	0	0		NaN	0	0		NaN	0	0		NaN	0	0		NaN	0	0		NaN	0	0		NaN	0	0		NaN	0	0		NaN	0
C9JFE4;A0A096LP07;A0A096LPJ3;A8K070;Q13098;J3QQX0	454;469;473;509;474;62	C9JFE4	C9JFE4	COP9 signalosome complex subunit 1	GPS1	tr|C9JFE4|C9JFE4_HUMAN COP9 signalosome complex subunit 1 OS=Homo sapiens GN=GPS1 PE=1 SV=2;tr|A0A096LP07|A0A096LP07_HUMAN COP9 signalosome complex subunit 1 OS=Homo sapiens GN=GPS1 PE=1 SV=1;tr|A0A096LPJ3|A0A096LPJ3_HUMAN COP9 signalosome complex subunit	0.958026	13.9277	0.000646363	50.827	33.679	50.827	0	0		NaN					0	0		NaN									0	0		NaN	0.832363	6.98853	0.00175628	43.888									0
A0A096LP25;Q6ZSR9	450;294	A0A096LP25	A0A096LP25	Uncharacterized protein FLJ45252	AAK1	tr|A0A096LP25|A0A096LP25_HUMAN AP2-associated protein kinase 1 (Fragment) OS=Homo sapiens GN=AAK1 PE=1 SV=1;sp|Q6ZSR9|YJ005_HUMAN Uncharacterized protein FLJ45252 OS=Homo sapiens PE=2 SV=2	0.89059	9.19554	0.000182875	57.484	49.772	57.484	0	0		NaN																					0	0		NaN
A0A096LP25;Q6ZSR9	456;300	A0A096LP25	A0A096LP25	Uncharacterized protein FLJ45252	AAK1	tr|A0A096LP25|A0A096LP25_HUMAN AP2-associated protein kinase 1 (Fragment) OS=Homo sapiens GN=AAK1 PE=1 SV=1;sp|Q6ZSR9|YJ005_HUMAN Uncharacterized protein FLJ45252 OS=Homo sapiens PE=2 SV=2	0.990321	21.2655	0.00157909	46.159	41.157	46.159	0	0		NaN																					0	0		NaN
A0A096LPC5;F8W7U3;E7ESD2;A0A0A0MR88;Q641Q2;A0A087WYF6	619;531;619;619;619;595	A0A096LPC5	A0A096LPC5	WASH complex subunit FAM21A	FAM21C;FAM21A	tr|A0A096LPC5|A0A096LPC5_HUMAN WASH complex subunit 2C OS=Homo sapiens GN=WASHC2C PE=1 SV=1;tr|F8W7U3|F8W7U3_HUMAN WASH complex subunit 2A OS=Homo sapiens GN=WASHC2A PE=1 SV=1;tr|E7ESD2|E7ESD2_HUMAN WASH complex subunit 2A OS=Homo sapiens GN=WASHC2A PE=1 S	0.515578	0.360182	4.8253e-05	58.498	52.656	58.498																																					0
A0A096LPC5;F8W7U3;E7ESD2;A0A0A0MR88;Q641Q2;A0A087WYF6	620;532;620;620;620;596	A0A096LPC5	A0A096LPC5	WASH complex subunit FAM21A	FAM21C;FAM21A	tr|A0A096LPC5|A0A096LPC5_HUMAN WASH complex subunit 2C OS=Homo sapiens GN=WASHC2C PE=1 SV=1;tr|F8W7U3|F8W7U3_HUMAN WASH complex subunit 2A OS=Homo sapiens GN=WASHC2A PE=1 SV=1;tr|E7ESD2|E7ESD2_HUMAN WASH complex subunit 2A OS=Homo sapiens GN=WASHC2A PE=1 S	0.495227	0	0.000740968	42.973	37.44	42.973																																					0
A0A096LPC5;F8W7U3;J3KP36;E7ESD2;A0A0A0MR88;Q9Y4E1;Q641Q2;A0A087WYF6;Q5SRD0	1328;1240;1249;1266;1328;1305;1328;1232;295	A0A096LPC5	A0A096LPC5	WASH complex subunit FAM21C;WASH complex subunit FAM21A;Putative WASH complex subunit FAM21	FAM21C;FAM21A;FAM21D	tr|A0A096LPC5|A0A096LPC5_HUMAN WASH complex subunit 2C OS=Homo sapiens GN=WASHC2C PE=1 SV=1;tr|F8W7U3|F8W7U3_HUMAN WASH complex subunit 2A OS=Homo sapiens GN=WASHC2A PE=1 SV=1;tr|J3KP36|J3KP36_HUMAN WASH complex subunit 2C OS=Homo sapiens GN=WASHC2C PE=1 S	1	98.7404	1.70288e-15	98.74	88.482	98.74					0	0		NaN					0	0		NaN	1	98.7404	1.70288e-15	98.74													0	0		NaN	0
A0A096LPC5;F8W7U3;J3KP36;E7ESD2;A0A0A0MR88;Q9Y4E1;Q641Q2;A0A087WYF6	478;390;422;478;478;478;478;454	A0A096LPC5	A0A096LPC5	WASH complex subunit FAM21C;WASH complex subunit FAM21A	FAM21C;FAM21A	tr|A0A096LPC5|A0A096LPC5_HUMAN WASH complex subunit 2C OS=Homo sapiens GN=WASHC2C PE=1 SV=1;tr|F8W7U3|F8W7U3_HUMAN WASH complex subunit 2A OS=Homo sapiens GN=WASHC2A PE=1 SV=1;tr|J3KP36|J3KP36_HUMAN WASH complex subunit 2C OS=Homo sapiens GN=WASHC2C PE=1 S	0.5	0	0.000983662	61.097	46.418	61.097
A0A096LPC5;F8W7U3;J3KP36;E7ESD2;A0A0A0MR88;Q9Y4E1;Q641Q2	333;245;277;333;333;333;333	A0A096LPC5	A0A096LPC5	WASH complex subunit FAM21C;WASH complex subunit FAM21A	FAM21C;FAM21A	tr|A0A096LPC5|A0A096LPC5_HUMAN WASH complex subunit 2C OS=Homo sapiens GN=WASHC2C PE=1 SV=1;tr|F8W7U3|F8W7U3_HUMAN WASH complex subunit 2A OS=Homo sapiens GN=WASHC2A PE=1 SV=1;tr|J3KP36|J3KP36_HUMAN WASH complex subunit 2C OS=Homo sapiens GN=WASHC2C PE=1 S	0.853134	7.64096	0.00272123	47.559	29.75	47.559																	0	0		NaN					0	0		NaN	0	0		NaN	0	0		NaN
A0A096LPC5;F8W7U3;J3KP36;E7ESD2;A0A0A0MR88;Q9Y4E1;Q641Q2;A0A087WYF6;Q5SRD0	1180;1092;1101;1118;1180;1157;1180;1084;147	A0A096LPC5	A0A096LPC5	WASH complex subunit FAM21C;WASH complex subunit FAM21A;Putative WASH complex subunit FAM21	FAM21C;FAM21A;FAM21D	tr|A0A096LPC5|A0A096LPC5_HUMAN WASH complex subunit 2C OS=Homo sapiens GN=WASHC2C PE=1 SV=1;tr|F8W7U3|F8W7U3_HUMAN WASH complex subunit 2A OS=Homo sapiens GN=WASHC2A PE=1 SV=1;tr|J3KP36|J3KP36_HUMAN WASH complex subunit 2C OS=Homo sapiens GN=WASHC2C PE=1 S	0.531295	1.54559	0.00184177	41.83	35.656	41.83
A0A096LPC5;F8W7U3;J3KP36;E7ESD2;A0A0A0MR88;Q9Y4E1;Q641Q2;A0A087WYF6;A0A0A0MT65	288;200;232;288;288;288;288;288;233	A0A096LPC5	A0A096LPC5	WASH complex subunit FAM21C;WASH complex subunit FAM21A	FAM21C;FAM21A	tr|A0A096LPC5|A0A096LPC5_HUMAN WASH complex subunit 2C OS=Homo sapiens GN=WASHC2C PE=1 SV=1;tr|F8W7U3|F8W7U3_HUMAN WASH complex subunit 2A OS=Homo sapiens GN=WASHC2A PE=1 SV=1;tr|J3KP36|J3KP36_HUMAN WASH complex subunit 2C OS=Homo sapiens GN=WASHC2C PE=1 S	0.964392	14.3277	6.71663e-07	110.44	74.154	106.14	0.499807	0	0.00470798	71.241	0.820624	6.60394	9.30291e-07	110.44					0	0		NaN					0	0		NaN	0	0		NaN					0	0		NaN	0
A0A0A0MQR1;Q9Y4K4	335;335	A0A0A0MQR1	A0A0A0MQR1	Mitogen-activated protein kinase kinase kinase kinase;Mitogen-activated protein kinase kinase kinase kinase 5	MAP4K5	tr|A0A0A0MQR1|A0A0A0MQR1_HUMAN Mitogen-activated protein kinase kinase kinase kinase OS=Homo sapiens GN=MAP4K5 PE=1 SV=1;sp|Q9Y4K4|M4K5_HUMAN Mitogen-activated protein kinase kinase kinase kinase 5 OS=Homo sapiens GN=MAP4K5 PE=1 SV=1	0.999062	30.2718	2.32335e-06	90.913	61.537	90.913	0	0		NaN	0	0		NaN	0	0		NaN					0	0		NaN	0	0		NaN	0.978505	16.5822	2.32335e-06	73.809	0	0		NaN					0
A0A0A0MQR8;A0A0A0MSZ1;A0A0A0MT23;J3KNR0;P27448;H0YIY6;A0A0A0MST9	403;442;419;442;419;171;340	A0A0A0MQR8	A0A0A0MQR8	MAP/microtubule affinity-regulating kinase 3	MARK3	tr|A0A0A0MQR8|A0A0A0MQR8_HUMAN Non-specific serine/threonine protein kinase OS=Homo sapiens GN=MARK3 PE=1 SV=1;tr|A0A0A0MSZ1|A0A0A0MSZ1_HUMAN Non-specific serine/threonine protein kinase OS=Homo sapiens GN=MARK3 PE=1 SV=1;tr|A0A0A0MT23|A0A0A0MT23_HUMAN Non	0.995234	23.2001	1.76066e-06	76.237	70.657	76.237					0	0		NaN									0	0		NaN					0.995234	23.2001	1.76066e-06	76.237					0	0		NaN
F5H0Q6;A0A0A0MQS2;Q8N2M8	285;285;285	F5H0Q6	F5H0Q6	CLK4-associating serine/arginine rich protein	CLASRP	tr|F5H0Q6|F5H0Q6_HUMAN CLK4-associating serine/arginine-rich protein OS=Homo sapiens GN=CLASRP PE=1 SV=2;tr|A0A0A0MQS2|A0A0A0MQS2_HUMAN CLK4-associating serine/arginine-rich protein OS=Homo sapiens GN=CLASRP PE=1 SV=1;sp|Q8N2M8|CLASR_HUMAN CLK4-associating	0.999402	32.3272	0.0311584	58.37	38.608	58.37	0	0		NaN	0	0		NaN	0	0		NaN	0	0		NaN					0	0		NaN	0	0		NaN
F5H0Q6;A0A0A0MQS2;Q8N2M8	547;547;547	F5H0Q6	F5H0Q6	CLK4-associating serine/arginine rich protein	CLASRP	tr|F5H0Q6|F5H0Q6_HUMAN CLK4-associating serine/arginine-rich protein OS=Homo sapiens GN=CLASRP PE=1 SV=2;tr|A0A0A0MQS2|A0A0A0MQS2_HUMAN CLK4-associating serine/arginine-rich protein OS=Homo sapiens GN=CLASRP PE=1 SV=1;sp|Q8N2M8|CLASR_HUMAN CLK4-associating	0.99668	24.7746	5.28554e-07	103.76	72.34	77.776	0.980915	17.1095	0.00293643	59.898	0.838094	7.14029	0.0106102	49.929	0	0		NaN	0	0		NaN	0	0		NaN	0	0		NaN	0.966539	14.6068	0.000343395	82.651	0	0		NaN	0.971915	15.3915	0.000551534	64.275	0
A0A0A0MTC7;A0A0A0MQS9;Q16363	944;951;951	A0A0A0MTC7	A0A0A0MTC7	Laminin subunit alpha-4	LAMA4	tr|A0A0A0MTC7|A0A0A0MTC7_HUMAN Laminin subunit alpha-4 OS=Homo sapiens GN=LAMA4 PE=1 SV=1;tr|A0A0A0MQS9|A0A0A0MQS9_HUMAN Laminin subunit alpha-4 OS=Homo sapiens GN=LAMA4 PE=1 SV=1;sp|Q16363|LAMA4_HUMAN Laminin subunit alpha-4 OS=Homo sapiens GN=LAMA4 PE=1	0.315681	0	0.00110001	71.548	51.97	71.548	0	0		NaN	0.249746	0	0.0111672	53.967	0	0		NaN									0	0		NaN	0.292731	0	0.00159647	68.809	0	0		NaN	0	0		NaN	0
A0A0A0MTC7;A0A0A0MQS9;Q16363	946;953;953	A0A0A0MTC7	A0A0A0MTC7	Laminin subunit alpha-4	LAMA4	tr|A0A0A0MTC7|A0A0A0MTC7_HUMAN Laminin subunit alpha-4 OS=Homo sapiens GN=LAMA4 PE=1 SV=1;tr|A0A0A0MQS9|A0A0A0MQS9_HUMAN Laminin subunit alpha-4 OS=Homo sapiens GN=LAMA4 PE=1 SV=1;sp|Q16363|LAMA4_HUMAN Laminin subunit alpha-4 OS=Homo sapiens GN=LAMA4 PE=1	0.433439	0	5.14873e-07	96.464	69.923	96.464	0	0		NaN	0.249746	0	0.0111672	53.967	0	0		NaN									0	0		NaN					0	0		NaN	0	0		NaN	0
A0A0A0MTC7;A0A0A0MQS9;Q16363	947;954;954	A0A0A0MTC7	A0A0A0MTC7	Laminin subunit alpha-4	LAMA4	tr|A0A0A0MTC7|A0A0A0MTC7_HUMAN Laminin subunit alpha-4 OS=Homo sapiens GN=LAMA4 PE=1 SV=1;tr|A0A0A0MQS9|A0A0A0MQS9_HUMAN Laminin subunit alpha-4 OS=Homo sapiens GN=LAMA4 PE=1 SV=1;sp|Q16363|LAMA4_HUMAN Laminin subunit alpha-4 OS=Homo sapiens GN=LAMA4 PE=1	0.433439	0	5.14873e-07	96.464	69.923	96.464	0	0		NaN	0.249746	0	0.0111672	53.967	0	0		NaN									0	0		NaN					0	0		NaN	0	0		NaN	0
A8MY87;A0A0A0MQW1;Q8IVT5	141;329;406	A8MY87	A8MY87	Kinase suppressor of Ras 1	KSR1	tr|A8MY87|A8MY87_HUMAN Kinase suppressor of Ras 1 (Fragment) OS=Homo sapiens GN=KSR1 PE=1 SV=2;tr|A0A0A0MQW1|A0A0A0MQW1_HUMAN Kinase suppressor of Ras 1 OS=Homo sapiens GN=KSR1 PE=1 SV=1;sp|Q8IVT5|KSR1_HUMAN Kinase suppressor of Ras 1 OS=Homo sapiens GN=KS	0.967988	16.1601	0.015675	53.754	21.686	53.754																	0	0		NaN													0.967988	16.1601	0.015675	53.754
A0A0A0MQY0;Q53GG5	93;93	A0A0A0MQY0	A0A0A0MQY0	PDZ and LIM domain protein 3	PDLIM3	tr|A0A0A0MQY0|A0A0A0MQY0_HUMAN PDZ and LIM domain protein 3 OS=Homo sapiens GN=PDLIM3 PE=1 SV=1;sp|Q53GG5|PDLI3_HUMAN PDZ and LIM domain protein 3 OS=Homo sapiens GN=PDLIM3 PE=1 SV=1	0.99959	34.3401	0.000423053	57.845	50.399	49.588					0.99959	34.3401	0.00105277	52.971	0	0		NaN	0	0		NaN					0	0		NaN	0.998763	29.1593	0.00187129	57.845									0
A0A0A0MQY0;Q53GG5;A0A087WYF8	185;273;106	A0A0A0MQY0	A0A0A0MQY0	PDZ and LIM domain protein 3	PDLIM3	tr|A0A0A0MQY0|A0A0A0MQY0_HUMAN PDZ and LIM domain protein 3 OS=Homo sapiens GN=PDLIM3 PE=1 SV=1;sp|Q53GG5|PDLI3_HUMAN PDZ and LIM domain protein 3 OS=Homo sapiens GN=PDLIM3 PE=1 SV=1;tr|A0A087WYF8|A0A087WYF8_HUMAN PDZ and LIM domain protein 3 OS=Homo sapie	0.499973	0	0.0619177	52.79	15.314	52.79
C9JW01;A0A0C4DG68;A0A0A0MR59;Q8TB72	178;69;122;178	C9JW01	C9JW01	Pumilio homolog 2	PUM2	tr|C9JW01|C9JW01_HUMAN Pumilio homolog 2 (Fragment) OS=Homo sapiens GN=PUM2 PE=1 SV=1;tr|A0A0C4DG68|A0A0C4DG68_HUMAN Pumilio homolog 2 (Fragment) OS=Homo sapiens GN=PUM2 PE=1 SV=1;tr|A0A0A0MR59|A0A0A0MR59_HUMAN Pumilio homolog 2 OS=Homo sapiens GN=PUM2 PE=	0.964564	14.6235	0.000359281	53.747	44.651	53.747					0	0		NaN	0	0		NaN	0	0		NaN	0	0		NaN					0.964564	14.6235	0.000359281	53.747	0	0		NaN	0	0		NaN	0
C9JW01;A0A0C4DG68;A0A0A0MR59;Q8TB72	182;73;126;182	C9JW01	C9JW01	Pumilio homolog 2	PUM2	tr|C9JW01|C9JW01_HUMAN Pumilio homolog 2 (Fragment) OS=Homo sapiens GN=PUM2 PE=1 SV=1;tr|A0A0C4DG68|A0A0C4DG68_HUMAN Pumilio homolog 2 (Fragment) OS=Homo sapiens GN=PUM2 PE=1 SV=1;tr|A0A0A0MR59|A0A0A0MR59_HUMAN Pumilio homolog 2 OS=Homo sapiens GN=PUM2 PE=	0.999848	38.1902	0.000359281	74.524	45.466	74.524					0	0		NaN	0	0		NaN	0	0		NaN	0	0		NaN					0.946861	12.6633	0.000359281	53.747	0	0		NaN	0	0		NaN	0
C9JW01;A0A0C4DG68;A0A0A0MR59;Q8TB72	136;27;80;136	C9JW01	C9JW01	Pumilio homolog 2	PUM2	tr|C9JW01|C9JW01_HUMAN Pumilio homolog 2 (Fragment) OS=Homo sapiens GN=PUM2 PE=1 SV=1;tr|A0A0C4DG68|A0A0C4DG68_HUMAN Pumilio homolog 2 (Fragment) OS=Homo sapiens GN=PUM2 PE=1 SV=1;tr|A0A0A0MR59|A0A0A0MR59_HUMAN Pumilio homolog 2 OS=Homo sapiens GN=PUM2 PE=	1	68.4105	4.30509e-11	109.37	82.038	68.41	0	0		NaN	0	0		NaN	0	0		NaN					0	0		NaN									0	0		NaN					0
A0A0A0MR66;P98175	154;89	A0A0A0MR66	A0A0A0MR66	RNA-binding protein 10	RBM10	tr|A0A0A0MR66|A0A0A0MR66_HUMAN RNA binding motif protein 10, isoform CRA_d OS=Homo sapiens GN=RBM10 PE=1 SV=1;sp|P98175|RBM10_HUMAN RNA-binding protein 10 OS=Homo sapiens GN=RBM10 PE=1 SV=3	0.969836	15.0721	0.0033145	51.265	40.926	51.265					0	0		NaN					0	0		NaN					0	0		NaN					0	0		NaN
A0A0A0MR81;F5GXF5;E7ETD6;Q12830	77;216;77;216	A0A0A0MR81	A0A0A0MR81	Nucleosome-remodeling factor subunit BPTF	BPTF	tr|A0A0A0MR81|A0A0A0MR81_HUMAN Nucleosome-remodeling factor subunit BPTF OS=Homo sapiens GN=BPTF PE=1 SV=1;tr|F5GXF5|F5GXF5_HUMAN Nucleosome-remodeling factor subunit BPTF (Fragment) OS=Homo sapiens GN=BPTF PE=1 SV=2;tr|E7ETD6|E7ETD6_HUMAN Nucleosome-remod	1	46.4083	0.00224235	57.328	27.837	46.408	0	0		NaN	0	0		NaN	0	0		NaN					0	0		NaN	0	0		NaN	0	0		NaN	0	0		NaN	0	0		NaN	0
M0R3F1;A0A0A0MRA5;B7Z4B8;Q9BUJ2;M0QYZ0;M0QYI8;M0R0K8	43;94;105;194;94;54;94	M0R3F1	M0R3F1	Heterogeneous nuclear ribonucleoprotein U-like protein 1	HNRNPUL1	tr|M0R3F1|M0R3F1_HUMAN Heterogeneous nuclear ribonucleoprotein U-like protein 1 (Fragment) OS=Homo sapiens GN=HNRNPUL1 PE=1 SV=1;tr|A0A0A0MRA5|A0A0A0MRA5_HUMAN Heterogeneous nuclear ribonucleoprotein U-like protein 1 OS=Homo sapiens GN=HNRNPUL1 PE=1 SV=1;t	1	75.4473	5.53232e-34	107.52	102.81	107.52	0.964202	14.4244	0.000583152	40.112	0	0		NaN	0	0		NaN													0	0		NaN									0
A0A0A0MRA8;Q9Y2J2;A8K968;J3QS83;A0A0A0MSA4;E9PK52;E9PHY5;E9PII3;O43491;Q6R5J7;Q6ZSX4;E9PN54;E9PPC9;P11171;Q4VB86	862;1031;700;84;990;756;880;651;950;328;146;214;71;812;570	A0A0A0MRA8;A0A0A0MSA4;E9PK52;O43491;P11171	O43491	Band 4.1-like protein 3;Band 4.1-like protein 3, N-terminally processed;Band 4.1-like protein 2;Protein 4.1	EPB41L3;EPB41L2;EPB41	tr|A0A0A0MRA8|A0A0A0MRA8_HUMAN Band 4.1-like protein 3 OS=Homo sapiens GN=EPB41L3 PE=1 SV=1;sp|Q9Y2J2|E41L3_HUMAN Band 4.1-like protein 3 OS=Homo sapiens GN=EPB41L3 PE=1 SV=2;tr|A8K968|A8K968_HUMAN Band 4.1-like protein 3 OS=Homo sapiens GN=EPB41L3 PE=1 SV	0.999664	34.7293	0.00227716	104.59	66.013	104.59																	0	0		NaN													0	0		NaN
A0A0A0MRA8;Q9Y2J2;A8K968;A0A1B0GTF8;J3KT37;A0A0J9YW26;A0A0A0MSA4	478;460;369;369;135;42;336	A0A0A0MRA8;A0A0A0MSA4	A0A0A0MRA8	Band 4.1-like protein 3;Band 4.1-like protein 3, N-terminally processed	EPB41L3	tr|A0A0A0MRA8|A0A0A0MRA8_HUMAN Band 4.1-like protein 3 OS=Homo sapiens GN=EPB41L3 PE=1 SV=1;sp|Q9Y2J2|E41L3_HUMAN Band 4.1-like protein 3 OS=Homo sapiens GN=EPB41L3 PE=1 SV=2;tr|A8K968|A8K968_HUMAN Band 4.1-like protein 3 OS=Homo sapiens GN=EPB41L3 PE=1 SV	0.994644	22.6883	1.36616e-36	180.7	156.46	113.4	0.994111	22.2736	3.59752e-10	109.79	0.981728	17.3021	4.13141e-07	97.836	0.889323	9.05633	0.00215929	65.704	0	0		NaN	0	0		NaN					0.99147	20.6534	1.36616e-36	180.7	0.994644	22.6883	7.61904e-11	113.4	0	0		NaN	0
A0A0A0MRA8;Q9Y2J2;J3QS55;J3KS70;J3QKY2;J3KRD1;J3QKK4;J3QR33;A0A0A0MSA4	88;88;88;88;88;88;88;88;88	A0A0A0MRA8;A0A0A0MSA4	A0A0A0MRA8	Band 4.1-like protein 3;Band 4.1-like protein 3, N-terminally processed	EPB41L3	tr|A0A0A0MRA8|A0A0A0MRA8_HUMAN Band 4.1-like protein 3 OS=Homo sapiens GN=EPB41L3 PE=1 SV=1;sp|Q9Y2J2|E41L3_HUMAN Band 4.1-like protein 3 OS=Homo sapiens GN=EPB41L3 PE=1 SV=2;tr|J3QS55|J3QS55_HUMAN Band 4.1-like protein 3 (Fragment) OS=Homo sapiens GN=EPB4	0.999931	41.6276	0.00253708	49.036	39.506	49.036
A0A0A0MRA8;Q9Y2J2;A8K968;A0A1B0GTF8;J3KT37;A0A0A0MSA4	420;420;311;311;77;278	A0A0A0MRA8;A0A0A0MSA4	A0A0A0MRA8	Band 4.1-like protein 3;Band 4.1-like protein 3, N-terminally processed	EPB41L3	tr|A0A0A0MRA8|A0A0A0MRA8_HUMAN Band 4.1-like protein 3 OS=Homo sapiens GN=EPB41L3 PE=1 SV=1;sp|Q9Y2J2|E41L3_HUMAN Band 4.1-like protein 3 OS=Homo sapiens GN=EPB41L3 PE=1 SV=2;tr|A8K968|A8K968_HUMAN Band 4.1-like protein 3 OS=Homo sapiens GN=EPB41L3 PE=1 SV	1	89.6597	5.43337e-08	96.718	69.762	96.718	0.999908	40.3459	0.00287506	47.754	0.999996	54.3982	0.000778648	58.366	0	0		NaN	0	0		NaN	0	0		NaN	0	0		NaN	1	89.6597	5.43337e-08	96.718	0	0		NaN	0	0		NaN	0
A0A0A0MRA8;A8K968;A0A1B0GTF8;J3KT37;A0A0J9YW26;A0A0A0MSA4	448;339;339;105;12;306	A0A0A0MRA8;A0A0A0MSA4	A0A0A0MRA8		EPB41L3	tr|A0A0A0MRA8|A0A0A0MRA8_HUMAN Band 4.1-like protein 3 OS=Homo sapiens GN=EPB41L3 PE=1 SV=1;tr|A8K968|A8K968_HUMAN Band 4.1-like protein 3 OS=Homo sapiens GN=EPB41L3 PE=1 SV=1;tr|A0A1B0GTF8|A0A1B0GTF8_HUMAN Band 4.1-like protein 3 OS=Homo sapiens GN=EPB41L	0.999928	43.8797	1.35728e-06	92.773	75.227	60.564	0	0		NaN	0	0		NaN					0	0		NaN									0.999743	35.9008	1.35728e-06	92.773									0
A0A0A0MRA8;Q9Y2J2;J3QS55;J3KS70;J3QKY2;J3KRD1;J3QKK4;J3QR33;J3QRQ6;A0A0A0MSA4	5;5;5;5;5;5;5;5;5;5	A0A0A0MRA8;A0A0A0MSA4	A0A0A0MRA8	Band 4.1-like protein 3;Band 4.1-like protein 3, N-terminally processed	EPB41L3	tr|A0A0A0MRA8|A0A0A0MRA8_HUMAN Band 4.1-like protein 3 OS=Homo sapiens GN=EPB41L3 PE=1 SV=1;sp|Q9Y2J2|E41L3_HUMAN Band 4.1-like protein 3 OS=Homo sapiens GN=EPB41L3 PE=1 SV=2;tr|J3QS55|J3QS55_HUMAN Band 4.1-like protein 3 (Fragment) OS=Homo sapiens GN=EPB4	0.371221	0	0.000929947	42.454	35.178	42.454
A0A0A0MRA8;Q9Y2J2;J3QS55;J3KS70;J3QKY2;J3KRD1;J3QKK4;J3QR33;J3QRQ6;A0A0A0MSA4	7;7;7;7;7;7;7;7;7;7	A0A0A0MRA8;A0A0A0MSA4	A0A0A0MRA8	Band 4.1-like protein 3;Band 4.1-like protein 3, N-terminally processed	EPB41L3	tr|A0A0A0MRA8|A0A0A0MRA8_HUMAN Band 4.1-like protein 3 OS=Homo sapiens GN=EPB41L3 PE=1 SV=1;sp|Q9Y2J2|E41L3_HUMAN Band 4.1-like protein 3 OS=Homo sapiens GN=EPB41L3 PE=1 SV=2;tr|J3QS55|J3QS55_HUMAN Band 4.1-like protein 3 (Fragment) OS=Homo sapiens GN=EPB4	0.371221	0	0.000929947	42.454	35.178	42.454
A0A0A0MSK4;A0A0A0MRC4;Q86YR5	492;524;492	A0A0A0MSK4	A0A0A0MSK4	G-protein-signaling modulator 1	GPSM1	tr|A0A0A0MSK4|A0A0A0MSK4_HUMAN G-protein-signaling modulator 1 OS=Homo sapiens GN=GPSM1 PE=1 SV=1;tr|A0A0A0MRC4|A0A0A0MRC4_HUMAN G-protein-signaling modulator 1 OS=Homo sapiens GN=GPSM1 PE=1 SV=2;sp|Q86YR5|GPSM1_HUMAN G-protein-signaling modulator 1 OS=Hom	0.428541	0	0.00090251	48.867	44.599	48.867					0	0		NaN
A0A0A0MSK4;A0A0A0MRC4;Q86YR5	493;525;493	A0A0A0MSK4	A0A0A0MSK4	G-protein-signaling modulator 1	GPSM1	tr|A0A0A0MSK4|A0A0A0MSK4_HUMAN G-protein-signaling modulator 1 OS=Homo sapiens GN=GPSM1 PE=1 SV=1;tr|A0A0A0MRC4|A0A0A0MRC4_HUMAN G-protein-signaling modulator 1 OS=Homo sapiens GN=GPSM1 PE=1 SV=2;sp|Q86YR5|GPSM1_HUMAN G-protein-signaling modulator 1 OS=Hom	0.428541	0	0.00090251	48.867	44.599	48.867					0	0		NaN
H0YBF7;A0A0A0MRE5;Q9ULH1	660;832;839	H0YBF7	H0YBF7	Arf-GAP with SH3 domain, ANK repeat and PH domain-containing protein 1	ASAP1	tr|H0YBF7|H0YBF7_HUMAN Arf-GAP with SH3 domain, ANK repeat and PH domain-containing protein 1 (Fragment) OS=Homo sapiens GN=ASAP1 PE=1 SV=1;tr|A0A0A0MRE5|A0A0A0MRE5_HUMAN Arf-GAP with SH3 domain, ANK repeat and PH domain-containing protein 1 OS=Homo sapien	0.998885	29.6356	4.46929e-16	113.76	94.153	94.728	0.498154	0	0.000660175	54.117	0.998288	28.7302	0.000254786	76.262	0	0		NaN	0.984768	18.4881	0.000607992	59.003	0	0		NaN	0	0		NaN	0.998885	29.6356	3.44212e-08	94.728	0	0		NaN	0	0		NaN	0
H0YBF7;A0A0A0MRE5;Q9ULH1;H0YBM4	829;1001;1008;365	H0YBF7	H0YBF7	Arf-GAP with SH3 domain, ANK repeat and PH domain-containing protein 1	ASAP1	tr|H0YBF7|H0YBF7_HUMAN Arf-GAP with SH3 domain, ANK repeat and PH domain-containing protein 1 (Fragment) OS=Homo sapiens GN=ASAP1 PE=1 SV=1;tr|A0A0A0MRE5|A0A0A0MRE5_HUMAN Arf-GAP with SH3 domain, ANK repeat and PH domain-containing protein 1 OS=Homo sapien	0.953353	17.7577	0.00175628	43.888	39.021	43.888
A0A0A0MRI1;Q8IXQ4	103;105	A0A0A0MRI1	A0A0A0MRI1	GPALPP motifs-containing protein 1	GPALPP1	tr|A0A0A0MRI1|A0A0A0MRI1_HUMAN GPALPP motifs-containing protein 1 OS=Homo sapiens GN=GPALPP1 PE=1 SV=1;sp|Q8IXQ4|GPAM1_HUMAN GPALPP motifs-containing protein 1 OS=Homo sapiens GN=GPALPP1 PE=1 SV=1	1	59.678	6.18494e-36	125.54	117.33	59.678	0	0		NaN	0	0		NaN									0	0		NaN					1	64.2888	2.86898e-05	64.289	0	0		NaN	0	0		NaN	0
A0A0A0MRJ3;Q8NEY1	212;199	A0A0A0MRJ3	A0A0A0MRJ3	Neuron navigator 1	NAV1	tr|A0A0A0MRJ3|A0A0A0MRJ3_HUMAN Neuron navigator 1 OS=Homo sapiens GN=NAV1 PE=1 SV=1;sp|Q8NEY1|NAV1_HUMAN Neuron navigator 1 OS=Homo sapiens GN=NAV1 PE=1 SV=2	0.723203	5.879	0.000133096	58.693	36.04	58.693
A0A0A0MRJ3;Q8NEY1;H0Y6F6	661;648;206	A0A0A0MRJ3	A0A0A0MRJ3	Neuron navigator 1	NAV1	tr|A0A0A0MRJ3|A0A0A0MRJ3_HUMAN Neuron navigator 1 OS=Homo sapiens GN=NAV1 PE=1 SV=1;sp|Q8NEY1|NAV1_HUMAN Neuron navigator 1 OS=Homo sapiens GN=NAV1 PE=1 SV=2;tr|H0Y6F6|H0Y6F6_HUMAN Neuron navigator 1 (Fragment) OS=Homo sapiens GN=NAV1 PE=1 SV=1	0.895515	9.34225	5.12601e-16	102.28	84.36	102.28	0	0		NaN	0.895515	9.34225	5.12601e-16	102.28					0	0		NaN					0	0		NaN													0
A0A0A0MRJ3;Q8NEY1	155;142	A0A0A0MRJ3	A0A0A0MRJ3	Neuron navigator 1	NAV1	tr|A0A0A0MRJ3|A0A0A0MRJ3_HUMAN Neuron navigator 1 OS=Homo sapiens GN=NAV1 PE=1 SV=1;sp|Q8NEY1|NAV1_HUMAN Neuron navigator 1 OS=Homo sapiens GN=NAV1 PE=1 SV=2	0.998009	27.0006	0.00913077	110.31	84.696	110.31	0	0		NaN	0	0		NaN	0	0		NaN	0	0		NaN	0	0		NaN													0	0		NaN	0
A0A0A0MRJ3;Q8NEY1;H0Y6F6	810;797;355	A0A0A0MRJ3	A0A0A0MRJ3	Neuron navigator 1	NAV1	tr|A0A0A0MRJ3|A0A0A0MRJ3_HUMAN Neuron navigator 1 OS=Homo sapiens GN=NAV1 PE=1 SV=1;sp|Q8NEY1|NAV1_HUMAN Neuron navigator 1 OS=Homo sapiens GN=NAV1 PE=1 SV=2;tr|H0Y6F6|H0Y6F6_HUMAN Neuron navigator 1 (Fragment) OS=Homo sapiens GN=NAV1 PE=1 SV=1	0.99994	42.2242	0.00429509	49.535	35.572	49.535																																	0	0		NaN
A0A0A0MRJ3;Q8NEY1	103;90	A0A0A0MRJ3	A0A0A0MRJ3	Neuron navigator 1	NAV1	tr|A0A0A0MRJ3|A0A0A0MRJ3_HUMAN Neuron navigator 1 OS=Homo sapiens GN=NAV1 PE=1 SV=1;sp|Q8NEY1|NAV1_HUMAN Neuron navigator 1 OS=Homo sapiens GN=NAV1 PE=1 SV=2	0.999565	33.6123	1.907e-66	209.22	137.7	209.22																									0	0		NaN
A0A0A0MRJ3;Q8NEY1;H0Y6F6	685;672;230	A0A0A0MRJ3	A0A0A0MRJ3	Neuron navigator 1	NAV1	tr|A0A0A0MRJ3|A0A0A0MRJ3_HUMAN Neuron navigator 1 OS=Homo sapiens GN=NAV1 PE=1 SV=1;sp|Q8NEY1|NAV1_HUMAN Neuron navigator 1 OS=Homo sapiens GN=NAV1 PE=1 SV=2;tr|H0Y6F6|H0Y6F6_HUMAN Neuron navigator 1 (Fragment) OS=Homo sapiens GN=NAV1 PE=1 SV=1	0.99918	32.4362	0.00327267	51.265	39.119	51.265	0	0		NaN	0	0		NaN					0	0		NaN																	0	0		NaN
A0A0A0MRJ3;Q8NEY1	153;140	A0A0A0MRJ3	A0A0A0MRJ3	Neuron navigator 1	NAV1	tr|A0A0A0MRJ3|A0A0A0MRJ3_HUMAN Neuron navigator 1 OS=Homo sapiens GN=NAV1 PE=1 SV=1;sp|Q8NEY1|NAV1_HUMAN Neuron navigator 1 OS=Homo sapiens GN=NAV1 PE=1 SV=2	0.56336	1.27102	0.00393071	50.178	27.06	50.178	0	0		NaN	0	0		NaN	0	0		NaN	0	0		NaN	0	0		NaN					0.56336	1.27102	0.00393071	50.178									0
F8W8M4;A0A0A0MRL6;O14639;J3QSX6	646;674;706;329	F8W8M4;J3QSX6	F8W8M4	Actin-binding LIM protein 1	ABLIM1	tr|F8W8M4|F8W8M4_HUMAN Actin-binding LIM protein 1 OS=Homo sapiens GN=ABLIM1 PE=1 SV=1;tr|A0A0A0MRL6|A0A0A0MRL6_HUMAN Actin-binding LIM protein 1 OS=Homo sapiens GN=ABLIM1 PE=1 SV=1;sp|O14639|ABLM1_HUMAN Actin-binding LIM protein 1 OS=Homo sapiens GN=ABLIM	1	113.724	1.23113e-10	113.72	71.514	113.72	0	0		NaN									0	0		NaN	0	0		NaN					0	0		NaN	0	0		NaN	0	0		NaN	0
F8W8M4;A0A0A0MRL6;O14639;J3QSX6	480;508;540;163	F8W8M4;J3QSX6	F8W8M4	Actin-binding LIM protein 1	ABLIM1	tr|F8W8M4|F8W8M4_HUMAN Actin-binding LIM protein 1 OS=Homo sapiens GN=ABLIM1 PE=1 SV=1;tr|A0A0A0MRL6|A0A0A0MRL6_HUMAN Actin-binding LIM protein 1 OS=Homo sapiens GN=ABLIM1 PE=1 SV=1;sp|O14639|ABLM1_HUMAN Actin-binding LIM protein 1 OS=Homo sapiens GN=ABLIM	0.469151	0	0.00319576	43.216	33.085	43.216	0	0		NaN
F8W8M4;A0A0A0MRL6;O14639;J3QSX6	481;509;541;164	F8W8M4;J3QSX6	F8W8M4	Actin-binding LIM protein 1	ABLIM1	tr|F8W8M4|F8W8M4_HUMAN Actin-binding LIM protein 1 OS=Homo sapiens GN=ABLIM1 PE=1 SV=1;tr|A0A0A0MRL6|A0A0A0MRL6_HUMAN Actin-binding LIM protein 1 OS=Homo sapiens GN=ABLIM1 PE=1 SV=1;sp|O14639|ABLM1_HUMAN Actin-binding LIM protein 1 OS=Homo sapiens GN=ABLIM	0.572546	1.44004	3.36589e-11	93.73	83.263	93.73	0	0		NaN
F8W8M4;A0A0A0MRL6;O14639;J3QSX6	366;394;426;84	F8W8M4;J3QSX6	F8W8M4	Actin-binding LIM protein 1	ABLIM1	tr|F8W8M4|F8W8M4_HUMAN Actin-binding LIM protein 1 OS=Homo sapiens GN=ABLIM1 PE=1 SV=1;tr|A0A0A0MRL6|A0A0A0MRL6_HUMAN Actin-binding LIM protein 1 OS=Homo sapiens GN=ABLIM1 PE=1 SV=1;sp|O14639|ABLM1_HUMAN Actin-binding LIM protein 1 OS=Homo sapiens GN=ABLIM	0.612605	5.19747	0.000125245	62.052	42.359	62.052	0	0		NaN													0	0		NaN									0	0		NaN					0
F8W8M4;A0A0A0MRL6;O14639;J3QSX6	371;399;431;89	F8W8M4;J3QSX6	F8W8M4	Actin-binding LIM protein 1	ABLIM1	tr|F8W8M4|F8W8M4_HUMAN Actin-binding LIM protein 1 OS=Homo sapiens GN=ABLIM1 PE=1 SV=1;tr|A0A0A0MRL6|A0A0A0MRL6_HUMAN Actin-binding LIM protein 1 OS=Homo sapiens GN=ABLIM1 PE=1 SV=1;sp|O14639|ABLM1_HUMAN Actin-binding LIM protein 1 OS=Homo sapiens GN=ABLIM	0.99899	30.3971	9.70634e-27	137.05	104.71	85.231	0	0		NaN	0.997218	28.0425	0.000175768	64.249	0	0		NaN	0	0		NaN	0	0		NaN	0	0		NaN	0.99899	30.3971	2.32602e-08	85.231	0.970244	17.1111	0.00824384	57.136	0.973476	16.9783	0.00239078	46.362	0
F8W8M4;A0A0A0MRL6;O14639;J3QSX6	375;403;435;93	F8W8M4;J3QSX6	F8W8M4	Actin-binding LIM protein 1	ABLIM1	tr|F8W8M4|F8W8M4_HUMAN Actin-binding LIM protein 1 OS=Homo sapiens GN=ABLIM1 PE=1 SV=1;tr|A0A0A0MRL6|A0A0A0MRL6_HUMAN Actin-binding LIM protein 1 OS=Homo sapiens GN=ABLIM1 PE=1 SV=1;sp|O14639|ABLM1_HUMAN Actin-binding LIM protein 1 OS=Homo sapiens GN=ABLIM	0.788721	6.0996	0.00919304	41.136	23.078	41.136	0	0		NaN					0	0		NaN	0	0		NaN	0	0		NaN	0	0		NaN					0	0		NaN	0	0		NaN	0
F8W8M4;A0A0A0MRL6;O14639;J3QSX6	526;554;586;209	F8W8M4;J3QSX6	F8W8M4	Actin-binding LIM protein 1	ABLIM1	tr|F8W8M4|F8W8M4_HUMAN Actin-binding LIM protein 1 OS=Homo sapiens GN=ABLIM1 PE=1 SV=1;tr|A0A0A0MRL6|A0A0A0MRL6_HUMAN Actin-binding LIM protein 1 OS=Homo sapiens GN=ABLIM1 PE=1 SV=1;sp|O14639|ABLM1_HUMAN Actin-binding LIM protein 1 OS=Homo sapiens GN=ABLIM	0.5	0	0.00343239	48.968	27.735	48.968	0	0		NaN	0	0		NaN	0	0		NaN									0	0		NaN	0	0		NaN	0	0		NaN	0	0		NaN	0
F8W8M4;A0A0A0MRL6;O14639;J3QSX6	527;555;587;210	F8W8M4;J3QSX6	F8W8M4	Actin-binding LIM protein 1	ABLIM1	tr|F8W8M4|F8W8M4_HUMAN Actin-binding LIM protein 1 OS=Homo sapiens GN=ABLIM1 PE=1 SV=1;tr|A0A0A0MRL6|A0A0A0MRL6_HUMAN Actin-binding LIM protein 1 OS=Homo sapiens GN=ABLIM1 PE=1 SV=1;sp|O14639|ABLM1_HUMAN Actin-binding LIM protein 1 OS=Homo sapiens GN=ABLIM	0.901422	9.61149	3.9702e-05	62.648	44.785	62.648	0	0		NaN	0	0		NaN	0	0		NaN									0	0		NaN	0	0		NaN	0	0		NaN	0	0		NaN	0
F8W8M4;A0A0A0MRL6;O14639;J3QSX6	390;418;450;108	F8W8M4;J3QSX6	F8W8M4	Actin-binding LIM protein 1	ABLIM1	tr|F8W8M4|F8W8M4_HUMAN Actin-binding LIM protein 1 OS=Homo sapiens GN=ABLIM1 PE=1 SV=1;tr|A0A0A0MRL6|A0A0A0MRL6_HUMAN Actin-binding LIM protein 1 OS=Homo sapiens GN=ABLIM1 PE=1 SV=1;sp|O14639|ABLM1_HUMAN Actin-binding LIM protein 1 OS=Homo sapiens GN=ABLIM	0.330465	0	0.00376761	63.408	55.483	63.408																					0	0		NaN
F8W8M4;A0A0A0MRL6;O14639;J3QSX6	392;420;452;110	F8W8M4;J3QSX6	F8W8M4	Actin-binding LIM protein 1	ABLIM1	tr|F8W8M4|F8W8M4_HUMAN Actin-binding LIM protein 1 OS=Homo sapiens GN=ABLIM1 PE=1 SV=1;tr|A0A0A0MRL6|A0A0A0MRL6_HUMAN Actin-binding LIM protein 1 OS=Homo sapiens GN=ABLIM1 PE=1 SV=1;sp|O14639|ABLM1_HUMAN Actin-binding LIM protein 1 OS=Homo sapiens GN=ABLIM	0.995496	26.4856	1.65526e-09	110.77	85.76	110.77	0.989434	23.5498	0.000146921	85.837	0.98845	23.4839	1.20906e-05	92.935	0.711106	6.9259	0.000171067	84.566	0.38673	1.04621	0.00273834	68.069					0	0		NaN
F8W8M4;A0A0A0MRL6;O14639;J3QSX6	595;623;655;278	F8W8M4;J3QSX6	F8W8M4	Actin-binding LIM protein 1	ABLIM1	tr|F8W8M4|F8W8M4_HUMAN Actin-binding LIM protein 1 OS=Homo sapiens GN=ABLIM1 PE=1 SV=1;tr|A0A0A0MRL6|A0A0A0MRL6_HUMAN Actin-binding LIM protein 1 OS=Homo sapiens GN=ABLIM1 PE=1 SV=1;sp|O14639|ABLM1_HUMAN Actin-binding LIM protein 1 OS=Homo sapiens GN=ABLIM	0.999692	35.1363	0.0219638	83.862	71.286	73.887	0	0		NaN	0	0		NaN	0	0		NaN	0	0		NaN	0	0		NaN	0	0		NaN	0	0		NaN	0	0		NaN	0	0		NaN	0
A0A0A0MRN4;Q5BKZ1	181;270	A0A0A0MRN4	A0A0A0MRN4	DBIRD complex subunit ZNF326	ZNF326	tr|A0A0A0MRN4|A0A0A0MRN4_HUMAN DBIRD complex subunit ZNF326 OS=Homo sapiens GN=ZNF326 PE=1 SV=1;sp|Q5BKZ1|ZN326_HUMAN DBIRD complex subunit ZNF326 OS=Homo sapiens GN=ZNF326 PE=1 SV=2	0.550997	1.12365	0.00625321	84.169	25.799	84.169
A0A0A0MRN5;Q9NZT2	326;378	A0A0A0MRN5	A0A0A0MRN5	Opioid growth factor receptor	OGFR	tr|A0A0A0MRN5|A0A0A0MRN5_HUMAN Opioid growth factor receptor OS=Homo sapiens GN=OGFR PE=1 SV=1;sp|Q9NZT2|OGFR_HUMAN Opioid growth factor receptor OS=Homo sapiens GN=OGFR PE=1 SV=3	1	108.464	5.38976e-21	111.65	94.074	111.65	0	0		NaN	0	0		NaN	0	0		NaN	0	0		NaN	0	0		NaN	0	0		NaN	0.999976	46.1392	0.00090251	48.867	0	0		NaN	0	0		NaN	0
A0A0A0MRP0;Q8IWC1	183;183	A0A0A0MRP0	A0A0A0MRP0	MAP7 domain-containing protein 3	MAP7D3	tr|A0A0A0MRP0|A0A0A0MRP0_HUMAN MAP7 domain-containing protein 3 (Fragment) OS=Homo sapiens GN=MAP7D3 PE=1 SV=1;sp|Q8IWC1|MA7D3_HUMAN MAP7 domain-containing protein 3 OS=Homo sapiens GN=MAP7D3 PE=1 SV=2	0.49818	0	0.00042826	66.797	46.691	66.797	0	0		NaN					0	0		NaN	0	0		NaN
A0A0A0MRP0;Q8IWC1	185;185	A0A0A0MRP0	A0A0A0MRP0	MAP7 domain-containing protein 3	MAP7D3	tr|A0A0A0MRP0|A0A0A0MRP0_HUMAN MAP7 domain-containing protein 3 (Fragment) OS=Homo sapiens GN=MAP7D3 PE=1 SV=1;sp|Q8IWC1|MA7D3_HUMAN MAP7 domain-containing protein 3 OS=Homo sapiens GN=MAP7D3 PE=1 SV=2	0.49818	0	0.00042826	66.797	46.691	66.797	0	0		NaN					0	0		NaN	0	0		NaN
A0A0A0MRT2;Q9BTA9	359;511	A0A0A0MRT2	A0A0A0MRT2	WW domain-containing adapter protein with coiled-coil	WAC	tr|A0A0A0MRT2|A0A0A0MRT2_HUMAN WW domain-containing adapter protein with coiled-coil OS=Homo sapiens GN=WAC PE=1 SV=1;sp|Q9BTA9|WAC_HUMAN WW domain-containing adapter protein with coiled-coil OS=Homo sapiens GN=WAC PE=1 SV=3	0.981596	18.1917	0.00037895	51.236	42.268	51.236	0	0		NaN	0	0		NaN	0	0		NaN	0	0		NaN	0	0		NaN	0	0		NaN					0	0		NaN	0	0		NaN	0
B6VEX4;A0A0A0MRT6;Q8IZP0	225;220;225	B6VEX4	B6VEX4	Abl interactor 1	ABI1	tr|B6VEX4|B6VEX4_HUMAN Abl interactor 1 OS=Homo sapiens GN=ABI1 PE=1 SV=1;tr|A0A0A0MRT6|A0A0A0MRT6_HUMAN Abl interactor 1 OS=Homo sapiens GN=ABI1 PE=1 SV=1;sp|Q8IZP0|ABI1_HUMAN Abl interactor 1 OS=Homo sapiens GN=ABI1 PE=1 SV=4	0.999782	37.7572	1.91141e-13	108.17	89.099	108.17					0	0		NaN	0	0		NaN	0	0		NaN					0	0		NaN	0.976406	18.2071	0.000369982	57.293
B6VEX4;A0A0A0MRT6;Q8IZP0	183;178;183	B6VEX4	B6VEX4	Abl interactor 1	ABI1	tr|B6VEX4|B6VEX4_HUMAN Abl interactor 1 OS=Homo sapiens GN=ABI1 PE=1 SV=1;tr|A0A0A0MRT6|A0A0A0MRT6_HUMAN Abl interactor 1 OS=Homo sapiens GN=ABI1 PE=1 SV=1;sp|Q8IZP0|ABI1_HUMAN Abl interactor 1 OS=Homo sapiens GN=ABI1 PE=1 SV=4	0.984425	19.7562	0.00309741	52.254	38.348	52.254	0	0		NaN	0	0		NaN	0	0		NaN	0	0		NaN	0	0		NaN	0	0		NaN	0	0		NaN	0	0		NaN	0	0		NaN	0
A0A0A0MRV0;Q9P2E9;A0A087WVV2;F8W7S5	959;959;483;300	A0A0A0MRV0	A0A0A0MRV0	Ribosome-binding protein 1	RRBP1	tr|A0A0A0MRV0|A0A0A0MRV0_HUMAN Ribosome-binding protein 1 OS=Homo sapiens GN=RRBP1 PE=1 SV=1;sp|Q9P2E9|RRBP1_HUMAN Ribosome-binding protein 1 OS=Homo sapiens GN=RRBP1 PE=1 SV=4;tr|A0A087WVV2|A0A087WVV2_HUMAN Ribosome-binding protein 1 OS=Homo sapiens GN=RR	1	62.4748	0.000529292	62.475	44.11	62.475					0	0		NaN
A0A0A0MRV0;Q9P2E9;A0A087WVV2;F8W7S5;A0A087WU26	1276;1276;800;617;213	A0A0A0MRV0	A0A0A0MRV0	Ribosome-binding protein 1	RRBP1	tr|A0A0A0MRV0|A0A0A0MRV0_HUMAN Ribosome-binding protein 1 OS=Homo sapiens GN=RRBP1 PE=1 SV=1;sp|Q9P2E9|RRBP1_HUMAN Ribosome-binding protein 1 OS=Homo sapiens GN=RRBP1 PE=1 SV=4;tr|A0A087WVV2|A0A087WVV2_HUMAN Ribosome-binding protein 1 OS=Homo sapiens GN=RR	0.499999	0	1.65751e-15	92.819	80.265	92.819	0	0		NaN	0.499958	0	8.6847e-06	58.722	0	0		NaN	0	0		NaN	0	0		NaN													0	0		NaN	0
A0A0A0MRV0;Q9P2E9;A0A087WVV2;F8W7S5;A0A087WU26	1277;1277;801;618;214	A0A0A0MRV0	A0A0A0MRV0	Ribosome-binding protein 1	RRBP1	tr|A0A0A0MRV0|A0A0A0MRV0_HUMAN Ribosome-binding protein 1 OS=Homo sapiens GN=RRBP1 PE=1 SV=1;sp|Q9P2E9|RRBP1_HUMAN Ribosome-binding protein 1 OS=Homo sapiens GN=RRBP1 PE=1 SV=4;tr|A0A087WVV2|A0A087WVV2_HUMAN Ribosome-binding protein 1 OS=Homo sapiens GN=RR	0.499999	0	1.65751e-15	92.819	80.265	92.819	0	0		NaN	0.499958	0	8.6847e-06	58.722	0	0		NaN	0	0		NaN	0	0		NaN													0	0		NaN	0
Q5VW31;A0A1B0GWB8;A0A1B0GW37;U3KQE8;A0A1B0GVN4;A0A1B0GWJ4;A0A0A0MRX8;A0A1B0GU97;A0A1B0GWI9;Q5VW27;Q5VW30;Q5VW26;O00712	76;149;319;324;249;328;354;319;321;328;328;328;328	Q5VW31	Q5VW31	Nuclear factor 1;Nuclear factor 1 B-type	NFIB	tr|Q5VW31|Q5VW31_HUMAN Nuclear factor 1 B-type OS=Homo sapiens GN=NFIB PE=1 SV=1;tr|A0A1B0GWB8|A0A1B0GWB8_HUMAN Nuclear factor 1 B-type OS=Homo sapiens GN=NFIB PE=1 SV=1;tr|A0A1B0GW37|A0A1B0GW37_HUMAN Nuclear factor 1 OS=Homo sapiens GN=NFIB PE=1 SV=1;tr|U	0.742104	7.62749	0.000970113	50.531	39.008	50.531					0	0		NaN
Q5VW31;A0A1B0GWB8;A0A1B0GW37;U3KQE8;A0A1B0GVN4;A0A1B0GWJ4;A0A0A0MRX8;A0A1B0GU97;A0A1B0GWI9;Q5VW27;Q5VW30;Q5VW26;O00712	12;85;255;260;185;264;290;255;257;264;264;264;264	Q5VW31	Q5VW31	Nuclear factor 1;Nuclear factor 1 B-type	NFIB	tr|Q5VW31|Q5VW31_HUMAN Nuclear factor 1 B-type OS=Homo sapiens GN=NFIB PE=1 SV=1;tr|A0A1B0GWB8|A0A1B0GWB8_HUMAN Nuclear factor 1 B-type OS=Homo sapiens GN=NFIB PE=1 SV=1;tr|A0A1B0GW37|A0A1B0GW37_HUMAN Nuclear factor 1 OS=Homo sapiens GN=NFIB PE=1 SV=1;tr|U	0.973767	16.1601	0.00184869	59.607	18.516	53.754																	0	0		NaN													0	0		NaN
F8WDP1;A0A0A0MRY0;Q8WUA7	167;137;167	F8WDP1	F8WDP1	TBC1 domain family member 22A	TBC1D22A	tr|F8WDP1|F8WDP1_HUMAN TBC1 domain family member 22A OS=Homo sapiens GN=TBC1D22A PE=1 SV=1;tr|A0A0A0MRY0|A0A0A0MRY0_HUMAN TBC1 domain family member 22A OS=Homo sapiens GN=TBC1D22A PE=1 SV=1;sp|Q8WUA7|TB22A_HUMAN TBC1 domain family member 22A OS=Homo sapien	0.647872	5.78814	3.00666e-14	83.559	71.126	50.94	0	0		NaN	0	0		NaN	0	0		NaN	0	0		NaN	0	0		NaN	0	0		NaN	0	0		NaN	0	0		NaN	0.186294	0	0.000194079	43.554	0
F8WDP1;A0A0A0MRY0;Q8WUA7	171;141;171	F8WDP1	F8WDP1	TBC1 domain family member 22A	TBC1D22A	tr|F8WDP1|F8WDP1_HUMAN TBC1 domain family member 22A OS=Homo sapiens GN=TBC1D22A PE=1 SV=1;tr|A0A0A0MRY0|A0A0A0MRY0_HUMAN TBC1 domain family member 22A OS=Homo sapiens GN=TBC1D22A PE=1 SV=1;sp|Q8WUA7|TB22A_HUMAN TBC1 domain family member 22A OS=Homo sapien	0.215216	0	3.00666e-14	83.559	71.126	83.559	0	0		NaN	0	0		NaN	0	0		NaN	0	0		NaN	0	0		NaN	0	0		NaN	0	0		NaN	0	0		NaN	0.186294	0	0.000194079	43.554	0
F8WDP1;A0A0A0MRY0;Q8WUA7	145;115;145	F8WDP1	F8WDP1	TBC1 domain family member 22A	TBC1D22A	tr|F8WDP1|F8WDP1_HUMAN TBC1 domain family member 22A OS=Homo sapiens GN=TBC1D22A PE=1 SV=1;tr|A0A0A0MRY0|A0A0A0MRY0_HUMAN TBC1 domain family member 22A OS=Homo sapiens GN=TBC1D22A PE=1 SV=1;sp|Q8WUA7|TB22A_HUMAN TBC1 domain family member 22A OS=Homo sapien	0.891739	14.7279	1.77191e-56	156.41	140.52	156.41	0	0		NaN					0	0		NaN									0	0		NaN	0.239916	0	0.000410026	57.009									0
F8WDP1;A0A0A0MRY0;Q8WUA7	147;117;147	F8WDP1	F8WDP1	TBC1 domain family member 22A	TBC1D22A	tr|F8WDP1|F8WDP1_HUMAN TBC1 domain family member 22A OS=Homo sapiens GN=TBC1D22A PE=1 SV=1;tr|A0A0A0MRY0|A0A0A0MRY0_HUMAN TBC1 domain family member 22A OS=Homo sapiens GN=TBC1D22A PE=1 SV=1;sp|Q8WUA7|TB22A_HUMAN TBC1 domain family member 22A OS=Homo sapien	0.239916	0	0.000410026	57.009	49.112	57.009	0	0		NaN					0	0		NaN									0	0		NaN	0.239916	0	0.000410026	57.009									0
F8WDP1;A0A0A0MRY0;Q8WUA7	150;120;150	F8WDP1	F8WDP1	TBC1 domain family member 22A	TBC1D22A	tr|F8WDP1|F8WDP1_HUMAN TBC1 domain family member 22A OS=Homo sapiens GN=TBC1D22A PE=1 SV=1;tr|A0A0A0MRY0|A0A0A0MRY0_HUMAN TBC1 domain family member 22A OS=Homo sapiens GN=TBC1D22A PE=1 SV=1;sp|Q8WUA7|TB22A_HUMAN TBC1 domain family member 22A OS=Homo sapien	0.239916	0	0.000410026	57.009	49.112	57.009	0	0		NaN					0	0		NaN									0	0		NaN	0.239916	0	0.000410026	57.009									0
A0A0A0MRY4;Q96N96;J3KQJ8	581;78;38	A0A0A0MRY4	A0A0A0MRY4	Spermatogenesis-associated protein 13	SPATA13	tr|A0A0A0MRY4|A0A0A0MRY4_HUMAN Uncharacterized protein OS=Homo sapiens PE=4 SV=1;sp|Q96N96|SPT13_HUMAN Spermatogenesis-associated protein 13 OS=Homo sapiens GN=SPATA13 PE=1 SV=1;tr|J3KQJ8|J3KQJ8_HUMAN Spermatogenesis-associated protein 13 (Fragment) OS=Hom	0.990572	20.2198	4.40624e-17	115.63	105	115.63					0.819562	7.0586	2.90386e-06	83.213					0	0		NaN													0	0		NaN	0	0		NaN
A0A0A0MS87;Q9UN36;G3V578;H0YJT9	313;328;241;244	A0A0A0MS87	A0A0A0MS87	Protein NDRG2	NDRG2	tr|A0A0A0MS87|A0A0A0MS87_HUMAN Protein NDRG2 OS=Homo sapiens GN=NDRG2 PE=1 SV=1;sp|Q9UN36|NDRG2_HUMAN Protein NDRG2 OS=Homo sapiens GN=NDRG2 PE=1 SV=2;tr|G3V578|G3V578_HUMAN Protein NDRG2 OS=Homo sapiens GN=NDRG2 PE=1 SV=1;tr|H0YJT9|H0YJT9_HUMAN Protein ND	0.713588	7.29403	7.70406e-05	72.564	63.31	46.953	0	0		NaN	0	0		NaN					0	0		NaN	0	0		NaN					0.58976	0	7.70406e-05	72.564	0	0		NaN	0	0		NaN	0
A0A0A0MS87;Q9UN36;G3V578;H0YJT9	317;332;245;248	A0A0A0MS87	A0A0A0MS87	Protein NDRG2	NDRG2	tr|A0A0A0MS87|A0A0A0MS87_HUMAN Protein NDRG2 OS=Homo sapiens GN=NDRG2 PE=1 SV=1;sp|Q9UN36|NDRG2_HUMAN Protein NDRG2 OS=Homo sapiens GN=NDRG2 PE=1 SV=2;tr|G3V578|G3V578_HUMAN Protein NDRG2 OS=Homo sapiens GN=NDRG2 PE=1 SV=1;tr|H0YJT9|H0YJT9_HUMAN Protein ND	0.999969	46.2256	7.65499e-36	180.84	169.35	180.84	0.867793	8.22923	0.000252224	82.908	0	0		NaN	0	0		NaN	0	0		NaN	0.861628	8.55772	0.00975761	58.487					0.999969	46.2256	7.65499e-36	180.84	0	0		NaN	0.933247	11.9121	0.00237453	69.716	0.95947
A0A0A0MS87;Q9UN36;G3V578;H0YJT9	335;350;263;266	A0A0A0MS87	A0A0A0MS87	Protein NDRG2	NDRG2	tr|A0A0A0MS87|A0A0A0MS87_HUMAN Protein NDRG2 OS=Homo sapiens GN=NDRG2 PE=1 SV=1;sp|Q9UN36|NDRG2_HUMAN Protein NDRG2 OS=Homo sapiens GN=NDRG2 PE=1 SV=2;tr|G3V578|G3V578_HUMAN Protein NDRG2 OS=Homo sapiens GN=NDRG2 PE=1 SV=1;tr|H0YJT9|H0YJT9_HUMAN Protein ND	0.64002	5.18558	0.00355664	47.507	44.351	47.507																									0.64002	5.18558	0.00355664	47.507
A0A0A0MSF3;Q96S94	175;348	A0A0A0MSF3	A0A0A0MSF3	Cyclin-L2	CCNL2	tr|A0A0A0MSF3|A0A0A0MSF3_HUMAN Cyclin-L2 OS=Homo sapiens GN=CCNL2 PE=1 SV=1;sp|Q96S94|CCNL2_HUMAN Cyclin-L2 OS=Homo sapiens GN=CCNL2 PE=1 SV=1	0.95273	13.1123	0.0129606	70.68	42.257	70.68
A0A0A0MSJ8;T1ECW5;O75170	374;497;771	A0A0A0MSJ8	A0A0A0MSJ8	Serine/threonine-protein phosphatase 6 regulatory subunit 2	PPP6R2	tr|A0A0A0MSJ8|A0A0A0MSJ8_HUMAN Serine/threonine-protein phosphatase 6 regulatory subunit 2 (Fragment) OS=Homo sapiens GN=PPP6R2 PE=1 SV=1;tr|T1ECW5|T1ECW5_HUMAN Serine/threonine-protein phosphatase 6 regulatory subunit 2 (Fragment) OS=Homo sapiens GN=PPP6R	0.963596	14.3877	0.00104371	53.625	47.009	53.625																	0	0		NaN					0	0		NaN	0	0		NaN					0
A2ABK4;A0A0G2JI50;E9PD43;A0A0A0MT02;A0A0A0MSN9;P18615	49;49;49;49;49;49	A2ABK4	A2ABK4	Negative elongation factor E	NELFE	tr|A2ABK4|A2ABK4_HUMAN Negative elongation factor E (Fragment) OS=Homo sapiens GN=NELFE PE=1 SV=1;tr|A0A0G2JI50|A0A0G2JI50_HUMAN Negative elongation factor E (Fragment) OS=Homo sapiens GN=NELFE PE=1 SV=1;tr|E9PD43|E9PD43_HUMAN Negative elongation factor E	0.54353	0.758117	8.22462e-08	86.378	69.299	86.378	0	0		NaN	0	0		NaN	0	0		NaN	0	0		NaN	0	0		NaN	0	0		NaN					0	0		NaN	0	0		NaN	0
A2ABK4;A0A0G2JI50;E9PD43;A0A0A0MT02;A0A0A0MSN9;P18615	51;51;51;51;51;51	A2ABK4	A2ABK4	Negative elongation factor E	NELFE	tr|A2ABK4|A2ABK4_HUMAN Negative elongation factor E (Fragment) OS=Homo sapiens GN=NELFE PE=1 SV=1;tr|A0A0G2JI50|A0A0G2JI50_HUMAN Negative elongation factor E (Fragment) OS=Homo sapiens GN=NELFE PE=1 SV=1;tr|E9PD43|E9PD43_HUMAN Negative elongation factor E	0.956119	13.3824	7.14816e-61	190.19	151.19	100.77	0	0		NaN	0	0		NaN	0	0		NaN	0	0		NaN	0	0		NaN	0	0		NaN	0.880643	8.67951	7.14816e-61	190.19	0	0		NaN	0	0		NaN	0
A2ABK4;A0A0G2JI50;E9PD43;A0A0A0MT02;A0A0A0MSN9;P18615	115;115;115;115;115;115	A2ABK4	A2ABK4	Negative elongation factor E	NELFE	tr|A2ABK4|A2ABK4_HUMAN Negative elongation factor E (Fragment) OS=Homo sapiens GN=NELFE PE=1 SV=1;tr|A0A0G2JI50|A0A0G2JI50_HUMAN Negative elongation factor E (Fragment) OS=Homo sapiens GN=NELFE PE=1 SV=1;tr|E9PD43|E9PD43_HUMAN Negative elongation factor E	0.999881	39.2453	5.95408e-16	155.43	127.23	155.43					0	0		NaN	0	0		NaN	0	0		NaN	0.927968	11.105	0.0301174	51.218					0.998787	29.1557	1.8437e-06	103.83	0	0		NaN	0.995519	23.4677	0.000983688	84.506	0
A0A0A0MSU2;A0A1C7CYX1;Q6PJG2	632;632;632	A0A0A0MSU2	A0A0A0MSU2	ELM2 and SANT domain-containing protein 1	ELMSAN1	tr|A0A0A0MSU2|A0A0A0MSU2_HUMAN ELM2 and SANT domain-containing protein 1 (Fragment) OS=Homo sapiens GN=ELMSAN1 PE=1 SV=6;tr|A0A1C7CYX1|A0A1C7CYX1_HUMAN ELM2 and SANT domain-containing protein 1 OS=Homo sapiens GN=ELMSAN1 PE=1 SV=1;sp|Q6PJG2|EMSA1_HUMAN ELM	0.564242	1.26772	2.76111e-45	127.63	118.87	127.63					0	0		NaN	0	0		NaN	0	0		NaN													0	0		NaN
A0A0A0MSU2;A0A1C7CYX1;Q6PJG2	636;636;636	A0A0A0MSU2	A0A0A0MSU2	ELM2 and SANT domain-containing protein 1	ELMSAN1	tr|A0A0A0MSU2|A0A0A0MSU2_HUMAN ELM2 and SANT domain-containing protein 1 (Fragment) OS=Homo sapiens GN=ELMSAN1 PE=1 SV=6;tr|A0A1C7CYX1|A0A1C7CYX1_HUMAN ELM2 and SANT domain-containing protein 1 OS=Homo sapiens GN=ELMSAN1 PE=1 SV=1;sp|Q6PJG2|EMSA1_HUMAN ELM	0.235399	0	2.15966e-07	53.615	46.784	53.615					0	0		NaN	0	0		NaN	0	0		NaN													0	0		NaN
A0A0A0MSU2;A0A1C7CYX1;Q6PJG2;H7C1L3	461;461;461;283	A0A0A0MSU2	A0A0A0MSU2	ELM2 and SANT domain-containing protein 1	ELMSAN1	tr|A0A0A0MSU2|A0A0A0MSU2_HUMAN ELM2 and SANT domain-containing protein 1 (Fragment) OS=Homo sapiens GN=ELMSAN1 PE=1 SV=6;tr|A0A1C7CYX1|A0A1C7CYX1_HUMAN ELM2 and SANT domain-containing protein 1 OS=Homo sapiens GN=ELMSAN1 PE=1 SV=1;sp|Q6PJG2|EMSA1_HUMAN ELM	1	98.0401	1.13894e-14	142.43	110.56	142.43	0	0		NaN	1	71.7521	5.99591e-11	107.41	0	0		NaN	0	0		NaN	0	0		NaN	0	0		NaN	1	98.0401	1.13894e-14	142.43					0	0		NaN	0
A0A0A0MSU2;A0A1C7CYX1;Q6PJG2	923;923;923	A0A0A0MSU2	A0A0A0MSU2	ELM2 and SANT domain-containing protein 1	ELMSAN1	tr|A0A0A0MSU2|A0A0A0MSU2_HUMAN ELM2 and SANT domain-containing protein 1 (Fragment) OS=Homo sapiens GN=ELMSAN1 PE=1 SV=6;tr|A0A1C7CYX1|A0A1C7CYX1_HUMAN ELM2 and SANT domain-containing protein 1 OS=Homo sapiens GN=ELMSAN1 PE=1 SV=1;sp|Q6PJG2|EMSA1_HUMAN ELM	0.940856	12.0161	0.00814702	46.319	32.906	46.319	0	0		NaN	0	0		NaN	0	0		NaN	0	0		NaN	0	0		NaN	0	0		NaN	0	0		NaN	0	0		NaN	0	0		NaN	0
A0A0A0MSW4;P48739	262;262	A0A0A0MSW4	A0A0A0MSW4	Phosphatidylinositol transfer protein beta isoform	PITPNB	tr|A0A0A0MSW4|A0A0A0MSW4_HUMAN Phosphatidylinositol transfer protein beta isoform OS=Homo sapiens GN=PITPNB PE=1 SV=1;sp|P48739|PIPNB_HUMAN Phosphatidylinositol transfer protein beta isoform OS=Homo sapiens GN=PITPNB PE=1 SV=2	0.934166	14.53	0.000834805	70.529	53.587	50.207	0	0		NaN									0	0		NaN	0	0		NaN	0	0		NaN	0.934166	14.53	0.0385681	50.207									0
A0A0A0MSW4;P48739	267;267	A0A0A0MSW4	A0A0A0MSW4	Phosphatidylinositol transfer protein beta isoform	PITPNB	tr|A0A0A0MSW4|A0A0A0MSW4_HUMAN Phosphatidylinositol transfer protein beta isoform OS=Homo sapiens GN=PITPNB PE=1 SV=1;sp|P48739|PIPNB_HUMAN Phosphatidylinositol transfer protein beta isoform OS=Homo sapiens GN=PITPNB PE=1 SV=2	0.333333	0	0.00590227	49.298	35.709	49.298	0	0		NaN									0	0		NaN	0	0		NaN	0	0		NaN													0
A0A0A0MSX4;Q9Y6N7	820;940	A0A0A0MSX4	A0A0A0MSX4	Roundabout homolog 1	ROBO1	tr|A0A0A0MSX4|A0A0A0MSX4_HUMAN Roundabout homolog 1 OS=Homo sapiens GN=ROBO1 PE=1 SV=1;sp|Q9Y6N7|ROBO1_HUMAN Roundabout homolog 1 OS=Homo sapiens GN=ROBO1 PE=1 SV=1	0.464236	0	0.00123929	53.995	41.203	53.995
A0A0A0MSX9;P41252;J3KR24;Q5TCC6	1047;1047;937;100	A0A0A0MSX9	A0A0A0MSX9	Isoleucine--tRNA ligase, cytoplasmic	IARS	tr|A0A0A0MSX9|A0A0A0MSX9_HUMAN Isoleucine--tRNA ligase, cytoplasmic OS=Homo sapiens GN=IARS PE=1 SV=1;sp|P41252|SYIC_HUMAN Isoleucine--tRNA ligase, cytoplasmic OS=Homo sapiens GN=IARS PE=1 SV=2;tr|J3KR24|J3KR24_HUMAN Isoleucine--tRNA ligase, cytoplasmic OS	0.980142	16.9371	7.3975e-10	94.122	81.739	94.122					0	0		NaN	0	0		NaN	0	0		NaN	0	0		NaN	0	0		NaN	0	0		NaN	0	0		NaN	0	0		NaN	0
X6R433;A0A0A0MT22;P08575	814;975;973	X6R433	X6R433	Protein-tyrosine-phosphatase;Receptor-type tyrosine-protein phosphatase C	PTPRC	tr|X6R433|X6R433_HUMAN Tyrosine-protein phosphatase OS=Homo sapiens GN=PTPRC PE=1 SV=1;tr|A0A0A0MT22|A0A0A0MT22_HUMAN Tyrosine-protein phosphatase OS=Homo sapiens GN=PTPRC PE=1 SV=1;sp|P08575|PTPRC_HUMAN Receptor-type tyrosine-protein phosphatase C OS=Homo	1	77.6203	5.16171e-12	134.9	106.14	130.2	0.999878	39.1901	0.000313188	83.499	0.999869	41.6207	0.00133845	65.472	0	0		NaN	0	0		NaN					0	0		NaN	0.99999	50.2417	3.12884e-06	102.52									0
A0A0D9SF41;A0A0A0MT38;Q9BZ29	21;21;21	A0A0D9SF41	A0A0D9SF41	Dedicator of cytokinesis protein 9	DOCK9	tr|A0A0D9SF41|A0A0D9SF41_HUMAN Dedicator of cytokinesis 9, isoform CRA_a OS=Homo sapiens GN=DOCK9 PE=1 SV=1;tr|A0A0A0MT38|A0A0A0MT38_HUMAN Dedicator of cytokinesis 9, isoform CRA_b OS=Homo sapiens GN=DOCK9 PE=1 SV=2;sp|Q9BZ29|DOCK9_HUMAN Dedicator of cytok	0.998839	29.3484	0.000658222	74.678	51.761	74.678																									0.969014	14.9517	0.00292909	53.565
A0A0A0MT60;Q5T1M5	1004;979	A0A0A0MT60	A0A0A0MT60	Peptidyl-prolyl cis-trans isomerase;FK506-binding protein 15	FKBP15	tr|A0A0A0MT60|A0A0A0MT60_HUMAN Peptidylprolyl isomerase (Fragment) OS=Homo sapiens GN=FKBP15 PE=1 SV=1;sp|Q5T1M5|FKB15_HUMAN FK506-binding protein 15 OS=Homo sapiens GN=FKBP15 PE=1 SV=2	0.952814	13.0682	1.8854e-05	46.714	37.087	46.714									0	0		NaN	0	0		NaN
A0A0A0MT60;Q5T1M5;X6RKW4	369;344;369	A0A0A0MT60	A0A0A0MT60	Peptidyl-prolyl cis-trans isomerase;FK506-binding protein 15	FKBP15	tr|A0A0A0MT60|A0A0A0MT60_HUMAN Peptidylprolyl isomerase (Fragment) OS=Homo sapiens GN=FKBP15 PE=1 SV=1;sp|Q5T1M5|FKB15_HUMAN FK506-binding protein 15 OS=Homo sapiens GN=FKBP15 PE=1 SV=2;tr|X6RKW4|X6RKW4_HUMAN Peptidylprolyl isomerase (Fragment) OS=Homo sap	0.446828	0.322269	0.000876682	51.554	38.951	51.554													0	0		NaN									0	0		NaN
A0A0A0MT60;Q5T1M5;X6RKW4	371;346;371	A0A0A0MT60	A0A0A0MT60	Peptidyl-prolyl cis-trans isomerase;FK506-binding protein 15	FKBP15	tr|A0A0A0MT60|A0A0A0MT60_HUMAN Peptidylprolyl isomerase (Fragment) OS=Homo sapiens GN=FKBP15 PE=1 SV=1;sp|Q5T1M5|FKB15_HUMAN FK506-binding protein 15 OS=Homo sapiens GN=FKBP15 PE=1 SV=2;tr|X6RKW4|X6RKW4_HUMAN Peptidylprolyl isomerase (Fragment) OS=Homo sap	0.868223	8.2042	6.95885e-35	158.65	139.01	158.65													0	0		NaN									0	0		NaN
A0A0A0MT60;Q5T1M5	1189;1164	A0A0A0MT60	A0A0A0MT60	Peptidyl-prolyl cis-trans isomerase;FK506-binding protein 15	FKBP15	tr|A0A0A0MT60|A0A0A0MT60_HUMAN Peptidylprolyl isomerase (Fragment) OS=Homo sapiens GN=FKBP15 PE=1 SV=1;sp|Q5T1M5|FKB15_HUMAN FK506-binding protein 15 OS=Homo sapiens GN=FKBP15 PE=1 SV=2	0.99912	31.411	5.93156e-07	131.35	120.83	131.35					0	0		NaN									0	0		NaN					0	0		NaN	0	0		NaN
C9JUH3;A0A0A0MT72;Q9BSQ5	287;378;384	C9JUH3	C9JUH3	Cerebral cavernous malformations 2 protein	CCM2	tr|C9JUH3|C9JUH3_HUMAN Cerebral cavernous malformations 2 protein OS=Homo sapiens GN=CCM2 PE=1 SV=1;tr|A0A0A0MT72|A0A0A0MT72_HUMAN Cerebral cavernous malformations 2 protein OS=Homo sapiens GN=CCM2 PE=1 SV=1;sp|Q9BSQ5|CCM2_HUMAN Cerebral cavernous malforma	0.999966	44.7308	0.00383585	123.96	86.863	106.29	0.995223	23.1881	0.0343528	79.201	0.999937	42.0062	0.00531705	123.96	0	0		NaN	0.999939	42.1265	0.0114249	94.616	0	0		NaN	0	0		NaN	0.954441	13.2118	0.00383585	60.401					0	0		NaN	0.985918
D3DP56;A0A0A0MTC0;Q96LW4	126;255;255	D3DP56	D3DP56	DNA-directed primase/polymerase protein	FLJ33167;PRIMPOL	tr|D3DP56|D3DP56_HUMAN DNA-directed primase/polymerase protein OS=Homo sapiens GN=FLJ33167 PE=1 SV=1;tr|A0A0A0MTC0|A0A0A0MTC0_HUMAN DNA-directed primase/polymerase protein OS=Homo sapiens GN=PRIMPOL PE=1 SV=1;sp|Q96LW4|PRIPO_HUMAN DNA-directed primase/poly	0.999827	38.8596	0.00665207	52.823	40.678	52.823																									0	0		NaN									0
H3BS40;H3BUP6;H3BQI5;H3BU12;H3BMG9;H3BSV5;A0A0A0MTL6	22;22;22;17;36;22;42	H3BS40	H3BS40		FAM65A	tr|H3BS40|H3BS40_HUMAN Rho family-interacting cell polarization regulator 1 (Fragment) OS=Homo sapiens GN=RIPOR1 PE=1 SV=2;tr|H3BUP6|H3BUP6_HUMAN Rho family-interacting cell polarization regulator 1 (Fragment) OS=Homo sapiens GN=RIPOR1 PE=1 SV=1;tr|H3BQI5|	0.993766	22.069	0.0018114	49.973	31.435	49.973					0.993766	22.069	0.0018114	49.973	0	0		NaN	0	0		NaN	0	0		NaN	0	0		NaN	0	0		NaN					0	0		NaN	0
A0A0A0MTP7;F8VXG7;Q99590	714;582;774	A0A0A0MTP7	A0A0A0MTP7	Protein SCAF11	SCAF11	tr|A0A0A0MTP7|A0A0A0MTP7_HUMAN Protein SCAF11 OS=Homo sapiens GN=SCAF11 PE=1 SV=1;tr|F8VXG7|F8VXG7_HUMAN Protein SCAF11 OS=Homo sapiens GN=SCAF11 PE=1 SV=1;sp|Q99590|SCAFB_HUMAN Protein SCAF11 OS=Homo sapiens GN=SCAF11 PE=1 SV=2	0.483377	0	0.000176642	64.203	51.9	64.203
A0A0A0MTP7;F8VXG7;Q99590	716;584;776	A0A0A0MTP7	A0A0A0MTP7	Protein SCAF11	SCAF11	tr|A0A0A0MTP7|A0A0A0MTP7_HUMAN Protein SCAF11 OS=Homo sapiens GN=SCAF11 PE=1 SV=1;tr|F8VXG7|F8VXG7_HUMAN Protein SCAF11 OS=Homo sapiens GN=SCAF11 PE=1 SV=1;sp|Q99590|SCAFB_HUMAN Protein SCAF11 OS=Homo sapiens GN=SCAF11 PE=1 SV=2	0.483377	0	0.000176642	64.203	51.9	64.203
A0A0A0MTR3	121	A0A0A0MTR3	A0A0A0MTR3		TMEM100	tr|A0A0A0MTR3|A0A0A0MTR3_HUMAN Transmembrane protein 100 (Fragment) OS=Homo sapiens GN=TMEM100 PE=1 SV=1	0.5	0	0.0553304	47.198	37.543	47.198																	0	0		NaN
A0A0A0MTS7;A0A0A0MRA3;Q8WZ42	35297;26424;33656	A0A0A0MTS7	A0A0A0MTS7	Titin	TTN	tr|A0A0A0MTS7|A0A0A0MTS7_HUMAN Titin OS=Homo sapiens GN=TTN PE=1 SV=1;tr|A0A0A0MRA3|A0A0A0MRA3_HUMAN Titin OS=Homo sapiens GN=TTN PE=1 SV=1;sp|Q8WZ42|TITIN_HUMAN Titin OS=Homo sapiens GN=TTN PE=1 SV=4	0.994916	22.9158	0.0206589	40.725	12.712	40.725
A0A1B0GWJ0;A0A1B0GTJ7;A0A0A6YY92;P30566;B4DEP1;A0A1W2PRX2;A0A096LP72;A0A096LNY4;A0A096LNY5;A0A1B0GTG9;A0A1B0GWF8	9;9;9;9;9;9;9;9;9;9;9	A0A1B0GWJ0	A0A1B0GWJ0	Adenylosuccinate lyase	ADSL	tr|A0A1B0GWJ0|A0A1B0GWJ0_HUMAN Adenylosuccinate lyase OS=Homo sapiens GN=ADSL PE=1 SV=1;tr|A0A1B0GTJ7|A0A1B0GTJ7_HUMAN Adenylosuccinate lyase OS=Homo sapiens GN=ADSL PE=1 SV=1;tr|A0A0A6YY92|A0A0A6YY92_HUMAN Adenylosuccinate lyase OS=Homo sapiens GN=ADSL PE	0.997539	29.0244	1.00373e-12	93.093	82.049	93.093	0	0		NaN					0	0		NaN	0	0		NaN					0	0		NaN	0	0		NaN									0
A0A0A6YYC7;Q96JP5	83;83	A0A0A6YYC7	A0A0A6YYC7	E3 ubiquitin-protein ligase ZFP91	ZFP91-CNTF;ZFP91	tr|A0A0A6YYC7|A0A0A6YYC7_HUMAN HCG2042749, isoform CRA_d OS=Homo sapiens GN=ZFP91-CNTF PE=4 SV=1;sp|Q96JP5|ZFP91_HUMAN E3 ubiquitin-protein ligase ZFP91 OS=Homo sapiens GN=ZFP91 PE=1 SV=1	0.69091	5.57399	2.31914e-05	63.376	53.211	63.376	0	0		NaN	0	0		NaN					0	0		NaN					0	0		NaN	0	0		NaN	0	0		NaN	0	0		NaN	0
A0A0A6YYH1;Q7Z6K5	2;2	A0A0A6YYH1	A0A0A6YYH1	Arpin	C15orf38-AP3S2;ARPIN	tr|A0A0A6YYH1|A0A0A6YYH1_HUMAN Protein C15orf38-AP3S2 OS=Homo sapiens GN=C15orf38-AP3S2 PE=4 SV=1;sp|Q7Z6K5|ARPIN_HUMAN Arpin OS=Homo sapiens GN=ARPIN PE=1 SV=1	0.999991	50.2247	0.00163965	67.964	62.145	67.964	0.998933	29.7138	0.00885785	49.5	0.999991	50.2247	0.00163965	67.964	0	0		NaN	0	0		NaN					0	0		NaN	0	0		NaN									0
H7C446;A8MV53;A0A0A6YYI3;A0A0B4J1V8;Q9NQ55	119;306;359;359;359	H7C446	H7C446	Suppressor of SWI4 1 homolog	PPAN;PPAN-P2RY11	tr|H7C446|H7C446_HUMAN Suppressor of SWI4 1 homolog (Fragment) OS=Homo sapiens GN=PPAN PE=1 SV=1;tr|A8MV53|A8MV53_HUMAN HCG2033702, isoform CRA_a OS=Homo sapiens GN=PPAN PE=4 SV=1;tr|A0A0A6YYI3|A0A0A6YYI3_HUMAN Protein PPAN-P2RY11 OS=Homo sapiens GN=PPAN-P	1	122.568	1.08537e-103	225.09	187.49	225.09									0.999788	36.7544	0.00231641	69.979													0	0		NaN					0	0		NaN
A0A0A6YYL4;P57737;I3L167;E7EP81	465;465;465;297	A0A0A6YYL4	A0A0A6YYL4	Coronin;Coronin-7	CORO7-PAM16;CORO7	tr|A0A0A6YYL4|A0A0A6YYL4_HUMAN Coronin OS=Homo sapiens GN=CORO7-PAM16 PE=3 SV=1;sp|P57737|CORO7_HUMAN Coronin-7 OS=Homo sapiens GN=CORO7 PE=1 SV=2;tr|I3L167|I3L167_HUMAN Coronin OS=Homo sapiens GN=CORO7-PAM16 PE=3 SV=1;tr|E7EP81|E7EP81_HUMAN Coronin-7 OS=H	0.999055	31.0585	0.00623055	89.231	30.861	89.231
A0A0B4J1R7;Q96B45	43;42	A0A0B4J1R7	A0A0B4J1R7	UPF0693 protein C10orf32	C10orf32-ASMT;C10orf32	tr|A0A0B4J1R7|A0A0B4J1R7_HUMAN BORCS7-ASMT readthrough (NMD candidate) OS=Homo sapiens GN=BORCS7-ASMT PE=1 SV=1;sp|Q96B45|BORC7_HUMAN BLOC-1-related complex subunit 7 OS=Homo sapiens GN=BORCS7 PE=3 SV=1	0.379734	0.879323	0.00390568	50.222	32.032	50.222	0	0		NaN	0.372714	0.7494	0.00537026	47.639	0	0		NaN									0	0		NaN													0
A0A0B4J1R7;Q96B45	45;44	A0A0B4J1R7	A0A0B4J1R7	UPF0693 protein C10orf32	C10orf32-ASMT;C10orf32	tr|A0A0B4J1R7|A0A0B4J1R7_HUMAN BORCS7-ASMT readthrough (NMD candidate) OS=Homo sapiens GN=BORCS7-ASMT PE=1 SV=1;sp|Q96B45|BORC7_HUMAN BLOC-1-related complex subunit 7 OS=Homo sapiens GN=BORCS7 PE=3 SV=1	0.333333	0	0.00755203	43.791	28.915	43.791	0	0		NaN					0	0		NaN									0	0		NaN													0
A0A0B4J1R7;Q96B45	46;45	A0A0B4J1R7	A0A0B4J1R7	UPF0693 protein C10orf32	C10orf32-ASMT;C10orf32	tr|A0A0B4J1R7|A0A0B4J1R7_HUMAN BORCS7-ASMT readthrough (NMD candidate) OS=Homo sapiens GN=BORCS7-ASMT PE=1 SV=1;sp|Q96B45|BORC7_HUMAN BLOC-1-related complex subunit 7 OS=Homo sapiens GN=BORCS7 PE=3 SV=1	0.333333	0	0.00755203	43.791	28.915	43.791	0	0		NaN					0	0		NaN									0	0		NaN													0
F8W860;A0A0B4J1S8;Q9UBF8	93;437;425	F8W860	F8W860	Phosphatidylinositol 4-kinase beta	PI4KB	tr|F8W860|F8W860_HUMAN Phosphatidylinositol 4-kinase beta (Fragment) OS=Homo sapiens GN=PI4KB PE=1 SV=1;tr|A0A0B4J1S8|A0A0B4J1S8_HUMAN Phosphatidylinositol 4-kinase beta OS=Homo sapiens GN=PI4KB PE=1 SV=1;sp|Q9UBF8|PI4KB_HUMAN Phosphatidylinositol 4-kinase	0.357904	0	6.28881e-09	88.551	61.402	78.516	0.33333	0	0.00128551	49.049	0.333333	0	0.000290736	57.525	0	0		NaN	0	0		NaN					0	0		NaN	0.333329	0	0.000219023	59.678									0
F8W860;A0A0B4J1S8;Q9UBF8	96;440;428	F8W860	F8W860	Phosphatidylinositol 4-kinase beta	PI4KB	tr|F8W860|F8W860_HUMAN Phosphatidylinositol 4-kinase beta (Fragment) OS=Homo sapiens GN=PI4KB PE=1 SV=1;tr|A0A0B4J1S8|A0A0B4J1S8_HUMAN Phosphatidylinositol 4-kinase beta OS=Homo sapiens GN=PI4KB PE=1 SV=1;sp|Q9UBF8|PI4KB_HUMAN Phosphatidylinositol 4-kinase	0.999506	33.0582	6.28881e-09	88.551	61.402	46.964	0.33333	0	0.00128551	49.049	0.333333	0	0.000290736	57.525	0	0		NaN	0	0		NaN					0	0		NaN	0.333329	0	0.000219023	59.678					0	0		NaN	0
H0YEG1;F5GY88;A0A0B4J1W0;O75448	38;881;887;862	H0YEG1	H0YEG1	Mediator of RNA polymerase II transcription subunit 24	MED24	tr|H0YEG1|H0YEG1_HUMAN Mediator of RNA polymerase II transcription subunit 24 (Fragment) OS=Homo sapiens GN=MED24 PE=1 SV=1;tr|F5GY88|F5GY88_HUMAN Mediator of RNA polymerase II transcription subunit 24 OS=Homo sapiens GN=MED24 PE=1 SV=2;tr|A0A0B4J1W0|A0A0B	0.98635	18.5891	1.36705e-34	153.86	124.56	153.86																													0	0		NaN
H0YEG1;F5GY88;A0A0B4J1W0;O75448	39;882;888;863	H0YEG1	H0YEG1	Mediator of RNA polymerase II transcription subunit 24	MED24	tr|H0YEG1|H0YEG1_HUMAN Mediator of RNA polymerase II transcription subunit 24 (Fragment) OS=Homo sapiens GN=MED24 PE=1 SV=1;tr|F5GY88|F5GY88_HUMAN Mediator of RNA polymerase II transcription subunit 24 OS=Homo sapiens GN=MED24 PE=1 SV=2;tr|A0A0B4J1W0|A0A0B	0.499686	0	0.00760426	51.211	42.022	51.211																													0	0		NaN
A0A0B4J1W9;P04049	43;43	A0A0B4J1W9	A0A0B4J1W9	RAF proto-oncogene serine/threonine-protein kinase	RAF1	tr|A0A0B4J1W9|A0A0B4J1W9_HUMAN RAF proto-oncogene serine/threonine-protein kinase OS=Homo sapiens GN=RAF1 PE=1 SV=1;sp|P04049|RAF1_HUMAN RAF proto-oncogene serine/threonine-protein kinase OS=Homo sapiens GN=RAF1 PE=1 SV=1	0.999923	41.1273	0.000263224	73.279	55.614	73.279					0	0		NaN									0	0		NaN									0	0		NaN	0	0		NaN
A0A0B4J203;P16234	527;767	A0A0B4J203	A0A0B4J203	Platelet-derived growth factor receptor alpha	FIP1L1;PDGFRA	tr|A0A0B4J203|A0A0B4J203_HUMAN Uncharacterized protein OS=Homo sapiens PE=3 SV=1;sp|P16234|PGFRA_HUMAN Platelet-derived growth factor receptor alpha OS=Homo sapiens GN=PDGFRA PE=1 SV=1	0.999994	55.7378	0.00960992	80.014	40.835	79.693	0	0		NaN	0	0		NaN	0	0		NaN					0	0		NaN	0	0		NaN	0.999994	55.7378	0.00972088	79.693	0	0		NaN					0
A0A0B4J203;Q6UN15	304;304	A0A0B4J203	A0A0B4J203	Pre-mRNA 3'-end-processing factor FIP1	FIP1L1	tr|A0A0B4J203|A0A0B4J203_HUMAN Uncharacterized protein OS=Homo sapiens PE=3 SV=1;sp|Q6UN15|FIP1_HUMAN Pre-mRNA 3'-end-processing factor FIP1 OS=Homo sapiens GN=FIP1L1 PE=1 SV=1	0.99783	26.6267	0.00258998	51.147	26.553	44.436													0	0		NaN	0	0		NaN	0	0		NaN	0.982376	17.4618	0.00258998	51.147	0	0		NaN	0	0		NaN	0
A0A0B4J2C2;Q9Y2H0	266;973	A0A0B4J2C2	A0A0B4J2C2	Disks large-associated protein 4	DLGAP4	tr|A0A0B4J2C2|A0A0B4J2C2_HUMAN Discs, large (Drosophila) homolog-associated protein 4, isoform CRA_b OS=Homo sapiens GN=DLGAP4 PE=1 SV=1;sp|Q9Y2H0|DLGP4_HUMAN Disks large-associated protein 4 OS=Homo sapiens GN=DLGAP4 PE=1 SV=3	0.249912	0	0.00265495	41.912	34.518	41.912
A0A0B4J2C2;Q9Y2H0	270;977	A0A0B4J2C2	A0A0B4J2C2	Disks large-associated protein 4	DLGAP4	tr|A0A0B4J2C2|A0A0B4J2C2_HUMAN Discs, large (Drosophila) homolog-associated protein 4, isoform CRA_b OS=Homo sapiens GN=DLGAP4 PE=1 SV=1;sp|Q9Y2H0|DLGP4_HUMAN Disks large-associated protein 4 OS=Homo sapiens GN=DLGAP4 PE=1 SV=3	0.249912	0	0.00265495	41.912	34.518	41.912
A0A0B4J2C2;Q9Y2H0	273;980	A0A0B4J2C2	A0A0B4J2C2	Disks large-associated protein 4	DLGAP4	tr|A0A0B4J2C2|A0A0B4J2C2_HUMAN Discs, large (Drosophila) homolog-associated protein 4, isoform CRA_b OS=Homo sapiens GN=DLGAP4 PE=1 SV=1;sp|Q9Y2H0|DLGP4_HUMAN Disks large-associated protein 4 OS=Homo sapiens GN=DLGAP4 PE=1 SV=3	0.249912	0	0.00265495	41.912	34.518	41.912
G3V207;G5E963;A0A1B0GUZ3;A0A0C4DFR1;Q9ULS5;O75069	185;198;213;243;216;438	G3V207	G3V207	Transmembrane and coiled-coil domains protein 3;Transmembrane and coiled-coil domains protein 2	TMCC3;TMCC2	tr|G3V207|G3V207_HUMAN Transmembrane and coiled-coil domain family 3, isoform CRA_c OS=Homo sapiens GN=TMCC3 PE=1 SV=1;tr|G5E963|G5E963_HUMAN Transmembrane and coiled-coil domain family 2, isoform CRA_b OS=Homo sapiens GN=TMCC2 PE=1 SV=1;tr|A0A1B0GUZ3|A0A1	1	86.4551	3.87922e-07	111.78	91.886	86.455	1	80.3867	0.000164332	80.387	0	0		NaN	0	0		NaN	0	0		NaN	0	0		NaN	0	0		NaN	0	0		NaN					0	0		NaN	0
H0Y3X6;A0A0C4DFX9;Q9H3P2	367;374;363	H0Y3X6	H0Y3X6	Negative elongation factor A	NELFA	tr|H0Y3X6|H0Y3X6_HUMAN Negative elongation factor A (Fragment) OS=Homo sapiens GN=NELFA PE=1 SV=1;tr|A0A0C4DFX9|A0A0C4DFX9_HUMAN Negative elongation factor A OS=Homo sapiens GN=NELFA PE=1 SV=1;sp|Q9H3P2|NELFA_HUMAN Negative elongation factor A OS=Homo sapi	0.804244	6.16769	2.90141e-05	63.115	46.627	63.115	0	0		NaN	0	0		NaN	0	0		NaN	0	0		NaN					0	0		NaN	0	0		NaN									0
A0A0C4DG40;Q8NF91;E7ENN3	2000;1993;2013	A0A0C4DG40	A0A0C4DG40	Nesprin-1	SYNE1	tr|A0A0C4DG40|A0A0C4DG40_HUMAN Nesprin-1 OS=Homo sapiens GN=SYNE1 PE=1 SV=1;sp|Q8NF91|SYNE1_HUMAN Nesprin-1 OS=Homo sapiens GN=SYNE1 PE=1 SV=4;tr|E7ENN3|E7ENN3_HUMAN Nesprin-1 OS=Homo sapiens GN=SYNE1 PE=1 SV=2	0.99994	42.2101	0.0313314	45.433	8.2528	45.433					0	0		NaN	0	0		NaN	0	0		NaN	0	0		NaN	0	0		NaN	0	0		NaN	0	0		NaN	0.99994	42.2101	0.0313314	45.433	0
A0A0C4DG40;Q8NF91;E7ENN3;Q5JV20;F8WAI0;H0Y326;H0Y325	8310;8358;7953;513;536;1004;1303	A0A0C4DG40	A0A0C4DG40	Nesprin-1	SYNE1	tr|A0A0C4DG40|A0A0C4DG40_HUMAN Nesprin-1 OS=Homo sapiens GN=SYNE1 PE=1 SV=1;sp|Q8NF91|SYNE1_HUMAN Nesprin-1 OS=Homo sapiens GN=SYNE1 PE=1 SV=4;tr|E7ENN3|E7ENN3_HUMAN Nesprin-1 OS=Homo sapiens GN=SYNE1 PE=1 SV=2;tr|Q5JV20|Q5JV20_HUMAN Nesprin-1 OS=Homo sapi	0.33333	0	0.00139757	56.215	37.677	56.215	0	0		NaN					0	0		NaN	0	0		NaN	0	0		NaN	0	0		NaN					0	0		NaN	0	0		NaN	0
E7ES21;A0A0C4DG76;Q9BQS7	956;1147;1145	E7ES21	E7ES21	Hephaestin	HEPH	tr|E7ES21|E7ES21_HUMAN Hephaestin OS=Homo sapiens GN=HEPH PE=1 SV=1;tr|A0A0C4DG76|A0A0C4DG76_HUMAN Hephaestin OS=Homo sapiens GN=HEPH PE=1 SV=1;sp|Q9BQS7|HEPH_HUMAN Hephaestin OS=Homo sapiens GN=HEPH PE=1 SV=3	0.999889	39.5373	0.00468581	55.335	43.567	55.335	0	0		NaN	0.999889	39.5373	0.00468581	55.335	0	0		NaN									0	0		NaN	0	0		NaN					0	0		NaN	0
A0A0C4DG98;Q8NI27;H0Y7U4;H0Y594;B7ZBA0;B7ZB98	1399;1514;309;110;103;7	A0A0C4DG98	A0A0C4DG98	THO complex subunit 2	THOC2	tr|A0A0C4DG98|A0A0C4DG98_HUMAN THO complex subunit 2 OS=Homo sapiens GN=THOC2 PE=1 SV=1;sp|Q8NI27|THOC2_HUMAN THO complex subunit 2 OS=Homo sapiens GN=THOC2 PE=1 SV=2;tr|H0Y7U4|H0Y7U4_HUMAN THO complex subunit 2 (Fragment) OS=Homo sapiens GN=THOC2 PE=1 SV=	0.499889	0	0.0032803	46.494	40.834	46.494					0	0		NaN	0	0		NaN									0	0		NaN	0	0		NaN	0	0		NaN	0	0		NaN	0
A0A0C4DG98;Q8NI27;H0Y7U4;H0Y594;B7ZBA0;B7ZB98	1401;1516;311;112;105;9	A0A0C4DG98	A0A0C4DG98	THO complex subunit 2	THOC2	tr|A0A0C4DG98|A0A0C4DG98_HUMAN THO complex subunit 2 OS=Homo sapiens GN=THOC2 PE=1 SV=1;sp|Q8NI27|THOC2_HUMAN THO complex subunit 2 OS=Homo sapiens GN=THOC2 PE=1 SV=2;tr|H0Y7U4|H0Y7U4_HUMAN THO complex subunit 2 (Fragment) OS=Homo sapiens GN=THOC2 PE=1 SV=	0.499889	0	0.0032803	46.494	40.834	46.494					0	0		NaN	0	0		NaN									0	0		NaN	0	0		NaN	0	0		NaN	0	0		NaN	0
A0A0C4DG98;Q8NI27;H0Y7U4;H7C477;H0Y594;B7ZBA0	1302;1417;185;153;13;6	A0A0C4DG98	A0A0C4DG98	THO complex subunit 2	THOC2	tr|A0A0C4DG98|A0A0C4DG98_HUMAN THO complex subunit 2 OS=Homo sapiens GN=THOC2 PE=1 SV=1;sp|Q8NI27|THOC2_HUMAN THO complex subunit 2 OS=Homo sapiens GN=THOC2 PE=1 SV=2;tr|H0Y7U4|H0Y7U4_HUMAN THO complex subunit 2 (Fragment) OS=Homo sapiens GN=THOC2 PE=1 SV=	0.938402	13.0586	2.6946e-06	89.859	68.91	65.231									0	0		NaN																					0	0		NaN
A0A0C4DG98;Q8NI27;H0Y7U4;H7C477	1278;1393;161;129	A0A0C4DG98	A0A0C4DG98	THO complex subunit 2	THOC2	tr|A0A0C4DG98|A0A0C4DG98_HUMAN THO complex subunit 2 OS=Homo sapiens GN=THOC2 PE=1 SV=1;sp|Q8NI27|THOC2_HUMAN THO complex subunit 2 OS=Homo sapiens GN=THOC2 PE=1 SV=2;tr|H0Y7U4|H0Y7U4_HUMAN THO complex subunit 2 (Fragment) OS=Homo sapiens GN=THOC2 PE=1 SV=	0.731178	5.08285	0.00305921	59.607	38.378	59.607																	0	0		NaN					0	0		NaN	0	0		NaN	0	0		NaN
A0A0C4DGB5;E7ES10;E7EVY3;B7Z574;P20810;E9PDE4;H0YA91	289;243;229;229;243;171;260	A0A0C4DGB5	A0A0C4DGB5	Calpastatin	CAST	tr|A0A0C4DGB5|A0A0C4DGB5_HUMAN Calpastatin OS=Homo sapiens GN=CAST PE=1 SV=1;tr|E7ES10|E7ES10_HUMAN Calpastatin (Fragment) OS=Homo sapiens GN=CAST PE=1 SV=1;tr|E7EVY3|E7EVY3_HUMAN Calpastatin OS=Homo sapiens GN=CAST PE=1 SV=1;tr|B7Z574|B7Z574_HUMAN Calpast	0.723452	7.39788	0.000132458	44.107	34.644	44.107																									0	0		NaN
A0A0C4DGB5;E7ES10;E7EVY3;B7Z574;P20810;E9PDE4;H0Y9H6;E7EQ12;A0A0A0MR45;E7EQA0;H0Y7F0;H0YD33;D6RC54;E9PCH5	412;366;352;352;366;294;124;81;89;89;118;109;53;331	A0A0C4DGB5;E9PCH5	A0A0C4DGB5	Calpastatin	CAST	tr|A0A0C4DGB5|A0A0C4DGB5_HUMAN Calpastatin OS=Homo sapiens GN=CAST PE=1 SV=1;tr|E7ES10|E7ES10_HUMAN Calpastatin (Fragment) OS=Homo sapiens GN=CAST PE=1 SV=1;tr|E7EVY3|E7EVY3_HUMAN Calpastatin OS=Homo sapiens GN=CAST PE=1 SV=1;tr|B7Z574|B7Z574_HUMAN Calpast	0.998963	29.8408	5.69899e-11	88.755	88.755	88.755
A0A0C4DGB5;E7ES10;E7EVY3;B7Z574;P20810;H0YA91;E9PCH5;F8W7E0;E9PSG1;H0Y944;E7EQK6	179;133;119;119;133;150;111;194;197;211;84	A0A0C4DGB5;E9PCH5;F8W7E0	A0A0C4DGB5	Calpastatin	CAST	tr|A0A0C4DGB5|A0A0C4DGB5_HUMAN Calpastatin OS=Homo sapiens GN=CAST PE=1 SV=1;tr|E7ES10|E7ES10_HUMAN Calpastatin (Fragment) OS=Homo sapiens GN=CAST PE=1 SV=1;tr|E7EVY3|E7EVY3_HUMAN Calpastatin OS=Homo sapiens GN=CAST PE=1 SV=1;tr|B7Z574|B7Z574_HUMAN Calpast	0.910703	10.0941	0.00151853	47.814	33.652	43.888									0	0		NaN	0	0		NaN	0	0		NaN	0	0		NaN	0	0		NaN	0	0		NaN	0	0		NaN	0
H0YN29;H0YL10;A0A0C4DGH0;Q5ZPR3	161;190;379;525	H0YN29	H0YN29	CD276 antigen	CD276	tr|H0YN29|H0YN29_HUMAN CD276 antigen (Fragment) OS=Homo sapiens GN=CD276 PE=1 SV=1;tr|H0YL10|H0YL10_HUMAN CD276 antigen (Fragment) OS=Homo sapiens GN=CD276 PE=1 SV=1;tr|A0A0C4DGH0|A0A0C4DGH0_HUMAN CD276 antigen OS=Homo sapiens GN=CD276 PE=1 SV=1;sp|Q5ZPR3|	0.832414	6.97565	0.000548133	51.234	40.09	51.234	0	0		NaN					0	0		NaN	0	0		NaN																					0
A0A0C4DGH3;Q9Y6R0;M0QXQ4;M0QYC2	183;224;127;183	A0A0C4DGH3	A0A0C4DGH3	Numb-like protein	NUMBL	tr|A0A0C4DGH3|A0A0C4DGH3_HUMAN Numb-like protein OS=Homo sapiens GN=NUMBL PE=1 SV=1;sp|Q9Y6R0|NUMBL_HUMAN Numb-like protein OS=Homo sapiens GN=NUMBL PE=1 SV=1;tr|M0QXQ4|M0QXQ4_HUMAN Numb-like protein (Fragment) OS=Homo sapiens GN=NUMBL PE=1 SV=1;tr|M0QYC2|	0.999852	38.2951	0.000187222	68.187	48.081	68.187													0	0		NaN
A0A0C4DGH3;Q9Y6R0;P49757;G3V3Z8	264;305;276;132	A0A0C4DGH3;P49757	P49757	Numb-like protein;Protein numb homolog	NUMBL;NUMB	tr|A0A0C4DGH3|A0A0C4DGH3_HUMAN Numb-like protein OS=Homo sapiens GN=NUMBL PE=1 SV=1;sp|Q9Y6R0|NUMBL_HUMAN Numb-like protein OS=Homo sapiens GN=NUMBL PE=1 SV=1;sp|P49757|NUMB_HUMAN Protein numb homolog OS=Homo sapiens GN=NUMB PE=1 SV=2;tr|G3V3Z8|G3V3Z8_HUMA	1	67.0626	9.91022e-07	116.51	57.312	116.51	0.999264	31.3252	0.0126315	40.856	0.999999	60.3419	0.000650116	74.46	0	0		NaN	0	0		NaN	0	0		NaN	0	0		NaN	1	67.0626	9.91022e-07	116.51	0	0		NaN	0	0		NaN	0
A0A0C4DGH3;Q9Y6R0	283;324	A0A0C4DGH3	A0A0C4DGH3	Numb-like protein	NUMBL	tr|A0A0C4DGH3|A0A0C4DGH3_HUMAN Numb-like protein OS=Homo sapiens GN=NUMBL PE=1 SV=1;sp|Q9Y6R0|NUMBL_HUMAN Numb-like protein OS=Homo sapiens GN=NUMBL PE=1 SV=1	0.999999	61.3738	2.69665e-06	89.846	81.03	89.846	0	0		NaN	0	0		NaN	0	0		NaN	0	0		NaN									0	0		NaN									0
A0A0C4DGH3;Q9Y6R0	370;411	A0A0C4DGH3	A0A0C4DGH3	Numb-like protein	NUMBL	tr|A0A0C4DGH3|A0A0C4DGH3_HUMAN Numb-like protein OS=Homo sapiens GN=NUMBL PE=1 SV=1;sp|Q9Y6R0|NUMBL_HUMAN Numb-like protein OS=Homo sapiens GN=NUMBL PE=1 SV=1	0.999527	33.2547	1.03203e-26	136.64	115.41	100.67	0	0		NaN	0.99564	23.5956	1.71792e-05	72.644	0	0		NaN	0	0		NaN	0	0		NaN	0	0		NaN	0.988598	19.3804	1.03203e-26	136.64									0
A0A0C4DGH6;A0JNW5	585;935	A0A0C4DGH6	A0A0C4DGH6	UHRF1-binding protein 1-like	UHRF1BP1L	tr|A0A0C4DGH6|A0A0C4DGH6_HUMAN UHRF1-binding protein 1-like OS=Homo sapiens GN=UHRF1BP1L PE=1 SV=1;sp|A0JNW5|UH1BL_HUMAN UHRF1-binding protein 1-like OS=Homo sapiens GN=UHRF1BP1L PE=1 SV=2	0.999719	35.7037	5.07274e-09	89.483	83.639	89.483																					0	0		NaN
H0YHL2;A0A0C4DGI9;J3KPG5;F8VU39;Q9UIF9	66;333;1367;1395;1397	H0YHL2	H0YHL2	Bromodomain adjacent to zinc finger domain protein 2A	BAZ2A	tr|H0YHL2|H0YHL2_HUMAN Bromodomain adjacent to zinc finger domain protein 2A (Fragment) OS=Homo sapiens GN=BAZ2A PE=1 SV=1;tr|A0A0C4DGI9|A0A0C4DGI9_HUMAN Bromodomain adjacent to zinc finger domain protein 2A (Fragment) OS=Homo sapiens GN=BAZ2A PE=1 SV=1;tr	0.939471	11.9092	0.00249382	42.325	32.404	42.325
J3QL89;J3QRU8;A0A0C4DGN6;Q9Y2X7	59;596;582;596	J3QL89	J3QL89	ARF GTPase-activating protein GIT1	GIT1	tr|J3QL89|J3QL89_HUMAN ARF GTPase-activating protein GIT1 (Fragment) OS=Homo sapiens GN=GIT1 PE=1 SV=1;tr|J3QRU8|J3QRU8_HUMAN ARF GTPase-activating protein GIT1 OS=Homo sapiens GN=GIT1 PE=1 SV=1;tr|A0A0C4DGN6|A0A0C4DGN6_HUMAN ARF GTPase-activating protein	0.528798	1.32731	2.34191e-11	84.573	79.48	84.573																	0	0		NaN					0	0		NaN	0	0		NaN					0
A0A0C4DGT3	798	A0A0C4DGT3	A0A0C4DGT3		IQSEC1	tr|A0A0C4DGT3|A0A0C4DGT3_HUMAN IQ motif and SEC7 domain-containing protein 1 OS=Homo sapiens GN=IQSEC1 PE=1 SV=1	0.2	0	0.0190421	40.025	34.179	40.025	0	0		NaN					0	0		NaN	0	0		NaN	0	0		NaN					0.2	0	0.0190421	40.025	0	0		NaN	0	0		NaN	0
A0A0C4DGT3	801	A0A0C4DGT3	A0A0C4DGT3		IQSEC1	tr|A0A0C4DGT3|A0A0C4DGT3_HUMAN IQ motif and SEC7 domain-containing protein 1 OS=Homo sapiens GN=IQSEC1 PE=1 SV=1	0.2	0	0.0190421	40.025	34.179	40.025	0	0		NaN					0	0		NaN	0	0		NaN	0	0		NaN					0.2	0	0.0190421	40.025	0	0		NaN	0	0		NaN	0
A0A0C4DGT3	802	A0A0C4DGT3	A0A0C4DGT3		IQSEC1	tr|A0A0C4DGT3|A0A0C4DGT3_HUMAN IQ motif and SEC7 domain-containing protein 1 OS=Homo sapiens GN=IQSEC1 PE=1 SV=1	0.489911	0	1.11534e-08	89.468	77.553	88.565	0.489911	0	1.3734e-08	88.565					0	0		NaN	0.439842	0	0.00300656	43.955	0	0		NaN					0.440834	0	0.000121857	69.148	0.476349	0	0.000131245	66.606	0	0		NaN	0
A0A0C4DGT3	803	A0A0C4DGT3	A0A0C4DGT3		IQSEC1	tr|A0A0C4DGT3|A0A0C4DGT3_HUMAN IQ motif and SEC7 domain-containing protein 1 OS=Homo sapiens GN=IQSEC1 PE=1 SV=1	0.842794	7.29736	1.82287e-31	153.21	123.08	153.21	0.489911	0	1.3734e-08	88.565	0.751207	5.77341	2.57722e-07	82.865	0	0		NaN	0.439842	0	0.00300656	43.955	0	0		NaN					0.842794	7.29736	1.82287e-31	153.21	0.476349	0	0.000131245	66.606	0	0		NaN	0
A0A0C4DGT3	808	A0A0C4DGT3	A0A0C4DGT3		IQSEC1	tr|A0A0C4DGT3|A0A0C4DGT3_HUMAN IQ motif and SEC7 domain-containing protein 1 OS=Homo sapiens GN=IQSEC1 PE=1 SV=1	0.2	0	0.0190421	40.025	34.179	40.025	0	0		NaN					0	0		NaN	0	0		NaN	0	0		NaN					0.2	0	0.0190421	40.025	0	0		NaN	0	0		NaN	0
H7BXT7;E9PHY4;A0A0C4DH16;B8ZZS0;Q9NYM9	9;9;9;9;9	H7BXT7	H7BXT7	BET1-like protein	BET1L	tr|H7BXT7|H7BXT7_HUMAN BET1-like protein OS=Homo sapiens GN=BET1L PE=1 SV=1;tr|E9PHY4|E9PHY4_HUMAN BET1-like protein OS=Homo sapiens GN=BET1L PE=1 SV=1;tr|A0A0C4DH16|A0A0C4DH16_HUMAN BET1-like protein OS=Homo sapiens GN=BET1L PE=1 SV=1;tr|B8ZZS0|B8ZZS0_HUM	1	52.7196	2.02611e-05	78.456	67.411	52.72					0	0		NaN									0	0		NaN					0	0		NaN					0	0		NaN
A0A0C4DH22;Q9H4G0;Q4VXN0;Q4VXN2;Q4VXN7;Q4VXN6;Q4VXN5;Q4VXN1	69;69;7;7;69;69;69;7	A0A0C4DH22	A0A0C4DH22	Band 4.1-like protein 1	EPB41L1	tr|A0A0C4DH22|A0A0C4DH22_HUMAN Band 4.1-like protein 1 OS=Homo sapiens GN=EPB41L1 PE=1 SV=1;sp|Q9H4G0|E41L1_HUMAN Band 4.1-like protein 1 OS=Homo sapiens GN=EPB41L1 PE=1 SV=2;tr|Q4VXN0|Q4VXN0_HUMAN Band 4.1-like protein 1 (Fragment) OS=Homo sapiens GN=EPB4	1	77.6777	4.61809e-05	136.38	124.46	136.38																									0	0		NaN	0	0		NaN	0	0		NaN	0
A0A0C4DH22;Q9H4G0;X6RC15;A0A1B0GTW6;H0Y482;H7C2K6	819;820;181;1007;58;248	A0A0C4DH22;H7C2K6	A0A0C4DH22	Band 4.1-like protein 1	EPB41L1	tr|A0A0C4DH22|A0A0C4DH22_HUMAN Band 4.1-like protein 1 OS=Homo sapiens GN=EPB41L1 PE=1 SV=1;sp|Q9H4G0|E41L1_HUMAN Band 4.1-like protein 1 OS=Homo sapiens GN=EPB41L1 PE=1 SV=2;tr|X6RC15|X6RC15_HUMAN Band 4.1-like protein 1 (Fragment) OS=Homo sapiens GN=EPB4	0.999585	33.8153	0.00350926	123.28	82.112	123.28	0	0		NaN													0	0		NaN					0.999585	33.8153	0.00350926	123.28	0	0		NaN	0	0		NaN	0
A0A0C4DH22;Q9H4G0;X6RC15	510;510;8	A0A0C4DH22	A0A0C4DH22	Band 4.1-like protein 1	EPB41L1	tr|A0A0C4DH22|A0A0C4DH22_HUMAN Band 4.1-like protein 1 OS=Homo sapiens GN=EPB41L1 PE=1 SV=1;sp|Q9H4G0|E41L1_HUMAN Band 4.1-like protein 1 OS=Homo sapiens GN=EPB41L1 PE=1 SV=2;tr|X6RC15|X6RC15_HUMAN Band 4.1-like protein 1 (Fragment) OS=Homo sapiens GN=EPB4	1	59.8981	3.47668e-12	158.01	106.25	59.898					1	63.1805	0.0061462	63.181	1	81.4939	0.00350155	81.494					1	99.2153	0.0102935	99.215	1	40.4755	0.0313811	40.475	1	91.8577	1.55884e-07	147.33	1	154.357	5.74398e-12	154.36	1	116.713	0.00792846	116.71	0
A0A0C4DH22;Q9H4G0;X6RC15;A0A1B0GTW6;H7C2K6	540;540;38;13;106	A0A0C4DH22;H7C2K6	A0A0C4DH22	Band 4.1-like protein 1	EPB41L1	tr|A0A0C4DH22|A0A0C4DH22_HUMAN Band 4.1-like protein 1 OS=Homo sapiens GN=EPB41L1 PE=1 SV=1;sp|Q9H4G0|E41L1_HUMAN Band 4.1-like protein 1 OS=Homo sapiens GN=EPB41L1 PE=1 SV=2;tr|X6RC15|X6RC15_HUMAN Band 4.1-like protein 1 (Fragment) OS=Homo sapiens GN=EPB4	0.498774	0	0.00247227	67.997	46.3	67.997	0	0		NaN	0	0		NaN	0	0		NaN	0	0		NaN	0	0		NaN					0	0		NaN	0	0		NaN	0	0		NaN	0
A0A0C4DH22;Q9H4G0;X6RC15;A0A1B0GTW6;H7C2K6	541;541;39;14;107	A0A0C4DH22;H7C2K6	A0A0C4DH22	Band 4.1-like protein 1	EPB41L1	tr|A0A0C4DH22|A0A0C4DH22_HUMAN Band 4.1-like protein 1 OS=Homo sapiens GN=EPB41L1 PE=1 SV=1;sp|Q9H4G0|E41L1_HUMAN Band 4.1-like protein 1 OS=Homo sapiens GN=EPB41L1 PE=1 SV=2;tr|X6RC15|X6RC15_HUMAN Band 4.1-like protein 1 (Fragment) OS=Homo sapiens GN=EPB4	0.498774	0	0.00247227	67.997	46.3	67.997	0	0		NaN	0	0		NaN	0	0		NaN	0	0		NaN	0	0		NaN					0	0		NaN	0	0		NaN	0	0		NaN	0
A0A0C4DH22;Q9H4G0;X6RC15;A0A1B0GTW6;H7C2K6	544;544;42;17;110	A0A0C4DH22;H7C2K6	A0A0C4DH22	Band 4.1-like protein 1	EPB41L1	tr|A0A0C4DH22|A0A0C4DH22_HUMAN Band 4.1-like protein 1 OS=Homo sapiens GN=EPB41L1 PE=1 SV=1;sp|Q9H4G0|E41L1_HUMAN Band 4.1-like protein 1 OS=Homo sapiens GN=EPB41L1 PE=1 SV=2;tr|X6RC15|X6RC15_HUMAN Band 4.1-like protein 1 (Fragment) OS=Homo sapiens GN=EPB4	0.671006	6.19483	0.0040008	61.235	37.859	61.235	0	0		NaN	0	0		NaN	0	0		NaN	0	0		NaN	0	0		NaN					0	0		NaN	0	0		NaN	0	0		NaN	0
A0A0C4DH22;Q9H4G0;X6RC15;A0A1B0GTW6;H7C2K6	546;546;44;19;112	A0A0C4DH22;H7C2K6	A0A0C4DH22	Band 4.1-like protein 1	EPB41L1	tr|A0A0C4DH22|A0A0C4DH22_HUMAN Band 4.1-like protein 1 OS=Homo sapiens GN=EPB41L1 PE=1 SV=1;sp|Q9H4G0|E41L1_HUMAN Band 4.1-like protein 1 OS=Homo sapiens GN=EPB41L1 PE=1 SV=2;tr|X6RC15|X6RC15_HUMAN Band 4.1-like protein 1 (Fragment) OS=Homo sapiens GN=EPB4	0.976872	16.7044	0.000142995	65.887	51.578	44.632	0	0		NaN	0	0		NaN	0	0		NaN	0	0		NaN	0.827037	6.7996	0.00685143	48.177					0.524909	0.671486	0.00577624	41.45	0.950273	15.0606	0.000142995	65.887	0	0		NaN	0
J3QR29;A0A0D9SEI3;B7ZVY7;A0A0D9SER5;A0A0D9SEN2;J3QR44;P21127;Q5QPR4;Q5QPR3;Q9UQ88	705;729;739;740;742;752;752;703;736;740	J3QR29;Q5QPR4	Q5QPR4	Cyclin-dependent kinase 11B;Cyclin-dependent kinase 11A	CDK11B;CDC2L1;CDK11A	tr|J3QR29|J3QR29_HUMAN Cyclin-dependent kinase 11B OS=Homo sapiens GN=CDK11B PE=1 SV=2;tr|A0A0D9SEI3|A0A0D9SEI3_HUMAN Cyclin-dependent kinase 11B OS=Homo sapiens GN=CDK11B PE=1 SV=1;tr|B7ZVY7|B7ZVY7_HUMAN Cell division cycle 2-like 1 (PITSLRE proteins) OS=	0.571577	1.25235	3.17464e-40	126.99	113.62	74.382					0	0		NaN																	0	0		NaN					0	0		NaN
J3QR29;A0A0D9SEI3;B7ZVY7;A0A0D9SER5;A0A0D9SEN2;J3QR44;P21127;Q5QPR4;Q5QPR3;Q9UQ88	542;566;576;577;579;589;589;540;573;577	J3QR29;Q5QPR4	Q5QPR4	Cyclin-dependent kinase 11B;Cyclin-dependent kinase 11A	CDK11B;CDC2L1;CDK11A	tr|J3QR29|J3QR29_HUMAN Cyclin-dependent kinase 11B OS=Homo sapiens GN=CDK11B PE=1 SV=2;tr|A0A0D9SEI3|A0A0D9SEI3_HUMAN Cyclin-dependent kinase 11B OS=Homo sapiens GN=CDK11B PE=1 SV=1;tr|B7ZVY7|B7ZVY7_HUMAN Cell division cycle 2-like 1 (PITSLRE proteins) OS=	0.999999	61.2334	1.70998e-11	117.78	91.672	117.78	0	0		NaN	0	0		NaN	0	0		NaN	0	0		NaN	0	0		NaN	0	0		NaN	0.974912	15.8949	0.000663866	59.585	0	0		NaN	0	0		NaN	0
A0A0D9SEM4;Q08170;Q13247	112;112;118	A0A0D9SEM4;Q13247	Q13247	Serine/arginine-rich splicing factor 4;Serine/arginine-rich splicing factor 6	SRSF4;SRSF6	tr|A0A0D9SEM4|A0A0D9SEM4_HUMAN Serine/arginine-rich-splicing factor 4 (Fragment) OS=Homo sapiens GN=SRSF4 PE=1 SV=1;sp|Q08170|SRSF4_HUMAN Serine/arginine-rich splicing factor 4 OS=Homo sapiens GN=SRSF4 PE=1 SV=2;sp|Q13247|SRSF6_HUMAN Serine/arginine-rich s	0.333333	0	0.000910147	53.773	34.729	53.773					0	0		NaN	0	0		NaN													0	0		NaN
A0A0D9SEM4;Q08170;Q13247	113;113;119	A0A0D9SEM4;Q13247	Q13247	Serine/arginine-rich splicing factor 4;Serine/arginine-rich splicing factor 6	SRSF4;SRSF6	tr|A0A0D9SEM4|A0A0D9SEM4_HUMAN Serine/arginine-rich-splicing factor 4 (Fragment) OS=Homo sapiens GN=SRSF4 PE=1 SV=1;sp|Q08170|SRSF4_HUMAN Serine/arginine-rich splicing factor 4 OS=Homo sapiens GN=SRSF4 PE=1 SV=2;sp|Q13247|SRSF6_HUMAN Serine/arginine-rich s	0.333333	0	0.000910147	53.773	34.729	53.773					0	0		NaN	0	0		NaN													0	0		NaN
A0A0D9SEM4;Q08170;Q13247	116;116;122	A0A0D9SEM4;Q13247	Q13247	Serine/arginine-rich splicing factor 4;Serine/arginine-rich splicing factor 6	SRSF4;SRSF6	tr|A0A0D9SEM4|A0A0D9SEM4_HUMAN Serine/arginine-rich-splicing factor 4 (Fragment) OS=Homo sapiens GN=SRSF4 PE=1 SV=1;sp|Q08170|SRSF4_HUMAN Serine/arginine-rich splicing factor 4 OS=Homo sapiens GN=SRSF4 PE=1 SV=2;sp|Q13247|SRSF6_HUMAN Serine/arginine-rich s	0.378035	0.847963	0.000910147	53.773	34.729	44.382					0	0		NaN	0	0		NaN													0	0		NaN
A0A0D9SEU5;R4GMX8;Q6VN20	367;367;367	A0A0D9SEU5	A0A0D9SEU5	Ran-binding protein 10	RANBP10	tr|A0A0D9SEU5|A0A0D9SEU5_HUMAN Ran-binding protein 10 OS=Homo sapiens GN=RANBP10 PE=1 SV=1;tr|R4GMX8|R4GMX8_HUMAN Ran-binding protein 10 OS=Homo sapiens GN=RANBP10 PE=1 SV=1;sp|Q6VN20|RBP10_HUMAN Ran-binding protein 10 OS=Homo sapiens GN=RANBP10 PE=1 SV=1	0.492672	0	0.00139305	74.678	48.56	57.136									0	0		NaN
A0A0D9SEU5;R4GMX8;Q6VN20	369;369;369	A0A0D9SEU5	A0A0D9SEU5	Ran-binding protein 10	RANBP10	tr|A0A0D9SEU5|A0A0D9SEU5_HUMAN Ran-binding protein 10 OS=Homo sapiens GN=RANBP10 PE=1 SV=1;tr|R4GMX8|R4GMX8_HUMAN Ran-binding protein 10 OS=Homo sapiens GN=RANBP10 PE=1 SV=1;sp|Q6VN20|RBP10_HUMAN Ran-binding protein 10 OS=Homo sapiens GN=RANBP10 PE=1 SV=1	0.492672	0	0.00139305	74.678	48.56	57.136									0	0		NaN
E5RIQ4;E5RIK1;A0A0D9SF44;A0A0R4J2E2;Q9Y3T6	236;227;194;236;236	E5RIQ4	E5RIQ4	R3H and coiled-coil domain-containing protein 1	R3HCC1	tr|E5RIQ4|E5RIQ4_HUMAN R3H and coiled-coil domain-containing protein 1 (Fragment) OS=Homo sapiens GN=R3HCC1 PE=1 SV=2;tr|E5RIK1|E5RIK1_HUMAN R3H and coiled-coil domain-containing protein 1 (Fragment) OS=Homo sapiens GN=R3HCC1 PE=1 SV=2;tr|A0A0D9SF44|A0A0D9	0.993597	21.9082	0.00101029	103.43	85.208	103.43																																	0	0		NaN
A0A0D9SF60;Q99569	276;276	A0A0D9SF60	A0A0D9SF60	Plakophilin-4	PKP4	tr|A0A0D9SF60|A0A0D9SF60_HUMAN Plakophilin-4 OS=Homo sapiens GN=PKP4 PE=1 SV=1;sp|Q99569|PKP4_HUMAN Plakophilin-4 OS=Homo sapiens GN=PKP4 PE=1 SV=2	0.45703	0	0.00276973	44.743	27.178	44.743	0	0		NaN									0	0		NaN
A0A0D9SF60;Q99569	281;281	A0A0D9SF60	A0A0D9SF60	Plakophilin-4	PKP4	tr|A0A0D9SF60|A0A0D9SF60_HUMAN Plakophilin-4 OS=Homo sapiens GN=PKP4 PE=1 SV=1;sp|Q99569|PKP4_HUMAN Plakophilin-4 OS=Homo sapiens GN=PKP4 PE=1 SV=2	0.45703	0	0.00276973	44.743	27.178	44.743	0	0		NaN									0	0		NaN
A0A0D9SF60;Q99569	775;776	A0A0D9SF60	A0A0D9SF60	Plakophilin-4	PKP4	tr|A0A0D9SF60|A0A0D9SF60_HUMAN Plakophilin-4 OS=Homo sapiens GN=PKP4 PE=1 SV=1;sp|Q99569|PKP4_HUMAN Plakophilin-4 OS=Homo sapiens GN=PKP4 PE=1 SV=2	0.658747	6.01454	6.40805e-06	64.152	42.834	64.152																									0.658747	6.01454	6.40805e-06	64.152									0
A0A0D9SF60;Q99569	335;335	A0A0D9SF60	A0A0D9SF60	Plakophilin-4	PKP4	tr|A0A0D9SF60|A0A0D9SF60_HUMAN Plakophilin-4 OS=Homo sapiens GN=PKP4 PE=1 SV=1;sp|Q99569|PKP4_HUMAN Plakophilin-4 OS=Homo sapiens GN=PKP4 PE=1 SV=2	0.333241	0	0.000695763	56.799	37.045	56.799	0	0		NaN													0	0		NaN					0	0		NaN	0	0		NaN	0	0		NaN	0
A0A0D9SF60;Q99569	336;336	A0A0D9SF60	A0A0D9SF60	Plakophilin-4	PKP4	tr|A0A0D9SF60|A0A0D9SF60_HUMAN Plakophilin-4 OS=Homo sapiens GN=PKP4 PE=1 SV=1;sp|Q99569|PKP4_HUMAN Plakophilin-4 OS=Homo sapiens GN=PKP4 PE=1 SV=2	0.333241	0	0.000695763	56.799	37.045	56.799	0	0		NaN													0	0		NaN					0	0		NaN	0	0		NaN	0	0		NaN	0
A0A0D9SF60;Q99569	337;337	A0A0D9SF60	A0A0D9SF60	Plakophilin-4	PKP4	tr|A0A0D9SF60|A0A0D9SF60_HUMAN Plakophilin-4 OS=Homo sapiens GN=PKP4 PE=1 SV=1;sp|Q99569|PKP4_HUMAN Plakophilin-4 OS=Homo sapiens GN=PKP4 PE=1 SV=2	0.710601	6.93233	6.55877e-05	83.692	57.753	83.692	0	0		NaN													0	0		NaN					0	0		NaN	0	0		NaN	0	0		NaN	0
A0A0D9SF60;Q99569	314;314	A0A0D9SF60	A0A0D9SF60	Plakophilin-4	PKP4	tr|A0A0D9SF60|A0A0D9SF60_HUMAN Plakophilin-4 OS=Homo sapiens GN=PKP4 PE=1 SV=1;sp|Q99569|PKP4_HUMAN Plakophilin-4 OS=Homo sapiens GN=PKP4 PE=1 SV=2	0.999936	42.0026	0.00126345	82.069	63.011	82.069													0	0		NaN									0.998934	30.1817	0.00470256	65.219
A0A0D9SFE4	847	A0A0D9SFE4	A0A0D9SFE4		DNM1	tr|A0A0D9SFE4|A0A0D9SFE4_HUMAN Dynamin-1 OS=Homo sapiens GN=DNM1 PE=1 SV=1	0.5	0	1.99814e-05	65.425	53.229	48.489					0.5	0	1.99814e-05	65.425					0	0		NaN													0	0		NaN
A0A0X1KG75;A0A0D9SG04;Q53SF7;A0A0B4J1Z0	395;421;393;368	A0A0X1KG75	A0A0X1KG75	Cordon-bleu protein-like 1	COBLL1	tr|A0A0X1KG75|A0A0X1KG75_HUMAN Cordon-bleu protein-like 1 (Fragment) OS=Homo sapiens GN=COBLL1 PE=1 SV=1;tr|A0A0D9SG04|A0A0D9SG04_HUMAN Cordon-bleu protein-like 1 OS=Homo sapiens GN=COBLL1 PE=1 SV=2;sp|Q53SF7|COBL1_HUMAN Cordon-bleu protein-like 1 OS=Homo	0.496389	0	7.03391e-23	100.04	80.91	100.04
A0A0X1KG75;A0A0D9SG04;Q53SF7;A0A0B4J1Z0	396;422;394;369	A0A0X1KG75	A0A0X1KG75	Cordon-bleu protein-like 1	COBLL1	tr|A0A0X1KG75|A0A0X1KG75_HUMAN Cordon-bleu protein-like 1 (Fragment) OS=Homo sapiens GN=COBLL1 PE=1 SV=1;tr|A0A0D9SG04|A0A0D9SG04_HUMAN Cordon-bleu protein-like 1 OS=Homo sapiens GN=COBLL1 PE=1 SV=2;sp|Q53SF7|COBL1_HUMAN Cordon-bleu protein-like 1 OS=Homo	0.496389	0	7.03391e-23	100.04	80.91	100.04
A0A0X1KG75;A0A0D9SG04;Q53SF7;A0A0B4J1Z0	343;369;341;316	A0A0X1KG75	A0A0X1KG75	Cordon-bleu protein-like 1	COBLL1	tr|A0A0X1KG75|A0A0X1KG75_HUMAN Cordon-bleu protein-like 1 (Fragment) OS=Homo sapiens GN=COBLL1 PE=1 SV=1;tr|A0A0D9SG04|A0A0D9SG04_HUMAN Cordon-bleu protein-like 1 OS=Homo sapiens GN=COBLL1 PE=1 SV=2;sp|Q53SF7|COBL1_HUMAN Cordon-bleu protein-like 1 OS=Homo	0.517834	0.310028	4.59066e-08	71.906	51.731	71.906													0	0		NaN	0	0		NaN													0	0		NaN	0
A0A0X1KG75;A0A0D9SG04;Q53SF7;A0A0B4J1Z0	345;371;343;318	A0A0X1KG75	A0A0X1KG75	Cordon-bleu protein-like 1	COBLL1	tr|A0A0X1KG75|A0A0X1KG75_HUMAN Cordon-bleu protein-like 1 (Fragment) OS=Homo sapiens GN=COBLL1 PE=1 SV=1;tr|A0A0D9SG04|A0A0D9SG04_HUMAN Cordon-bleu protein-like 1 OS=Homo sapiens GN=COBLL1 PE=1 SV=2;sp|Q53SF7|COBL1_HUMAN Cordon-bleu protein-like 1 OS=Homo	0.872122	8.3394	6.11276e-16	87.206	80.018	87.206													0	0		NaN	0	0		NaN													0	0		NaN	0
A0A0X1KG75;A0A0D9SG04;Q53SF7;A0A0B4J1Z0	296;322;294;269	A0A0X1KG75	A0A0X1KG75	Cordon-bleu protein-like 1	COBLL1	tr|A0A0X1KG75|A0A0X1KG75_HUMAN Cordon-bleu protein-like 1 (Fragment) OS=Homo sapiens GN=COBLL1 PE=1 SV=1;tr|A0A0D9SG04|A0A0D9SG04_HUMAN Cordon-bleu protein-like 1 OS=Homo sapiens GN=COBLL1 PE=1 SV=2;sp|Q53SF7|COBL1_HUMAN Cordon-bleu protein-like 1 OS=Homo	0.578471	1.36123	0.0263774	50.843	35.456	50.843																	0	0		NaN													0.578471	1.36123	0.0263774	50.843
A0A0X1KG75;A0A0D9SG04;Q53SF7;A0A0B4J1Z0;H7C1G2	287;313;285;260;250	A0A0X1KG75	A0A0X1KG75	Cordon-bleu protein-like 1	COBLL1	tr|A0A0X1KG75|A0A0X1KG75_HUMAN Cordon-bleu protein-like 1 (Fragment) OS=Homo sapiens GN=COBLL1 PE=1 SV=1;tr|A0A0D9SG04|A0A0D9SG04_HUMAN Cordon-bleu protein-like 1 OS=Homo sapiens GN=COBLL1 PE=1 SV=2;sp|Q53SF7|COBL1_HUMAN Cordon-bleu protein-like 1 OS=Homo	1	79.9406	1.1156e-18	167.2	154.7	167.2	0.999717	35.4824	0.015421	64.439	0	0		NaN					0	0		NaN	0	0		NaN	0	0		NaN	0	0		NaN	0	0		NaN	0.9971	25.3627	0.0273535	53.567	0
A0A0X1KG75;A0A0D9SG04;Q53SF7	1110;1175;1146	A0A0X1KG75	A0A0X1KG75	Cordon-bleu protein-like 1	COBLL1	tr|A0A0X1KG75|A0A0X1KG75_HUMAN Cordon-bleu protein-like 1 (Fragment) OS=Homo sapiens GN=COBLL1 PE=1 SV=1;tr|A0A0D9SG04|A0A0D9SG04_HUMAN Cordon-bleu protein-like 1 OS=Homo sapiens GN=COBLL1 PE=1 SV=2;sp|Q53SF7|COBL1_HUMAN Cordon-bleu protein-like 1 OS=Homo	0.976381	16.1679	6.74067e-11	107.61	84.004	107.61					0	0		NaN					0	0		NaN									0.974676	15.9183	5.81183e-07	95.57					0	0		NaN
A0A0X1KG75;A0A0D9SG04;Q53SF7;A0A0B4J1Z0	366;392;364;339	A0A0X1KG75	A0A0X1KG75	Cordon-bleu protein-like 1	COBLL1	tr|A0A0X1KG75|A0A0X1KG75_HUMAN Cordon-bleu protein-like 1 (Fragment) OS=Homo sapiens GN=COBLL1 PE=1 SV=1;tr|A0A0D9SG04|A0A0D9SG04_HUMAN Cordon-bleu protein-like 1 OS=Homo sapiens GN=COBLL1 PE=1 SV=2;sp|Q53SF7|COBL1_HUMAN Cordon-bleu protein-like 1 OS=Homo	0.999937	43.228	2.01773e-09	99.566	84.876	98.816	0	0		NaN	0	0		NaN					0	0		NaN									0.990064	20.1902	0.000311739	62.362					0.992866	22.4113	0.000347271	61.648	0
A0A0X1KG75;A0A0D9SG04;Q53SF7;A0A0B4J1Z0	313;339;311;286	A0A0X1KG75	A0A0X1KG75	Cordon-bleu protein-like 1	COBLL1	tr|A0A0X1KG75|A0A0X1KG75_HUMAN Cordon-bleu protein-like 1 (Fragment) OS=Homo sapiens GN=COBLL1 PE=1 SV=1;tr|A0A0D9SG04|A0A0D9SG04_HUMAN Cordon-bleu protein-like 1 OS=Homo sapiens GN=COBLL1 PE=1 SV=2;sp|Q53SF7|COBL1_HUMAN Cordon-bleu protein-like 1 OS=Homo	0.497149	0	0.000549581	55.437	45.875	55.437					0	0		NaN					0	0		NaN	0	0		NaN	0	0		NaN	0	0		NaN	0.497149	0	0.000549581	55.437	0	0		NaN	0
A0A0X1KG75;A0A0D9SG04;Q53SF7;A0A0B4J1Z0	317;343;315;290	A0A0X1KG75	A0A0X1KG75	Cordon-bleu protein-like 1	COBLL1	tr|A0A0X1KG75|A0A0X1KG75_HUMAN Cordon-bleu protein-like 1 (Fragment) OS=Homo sapiens GN=COBLL1 PE=1 SV=1;tr|A0A0D9SG04|A0A0D9SG04_HUMAN Cordon-bleu protein-like 1 OS=Homo sapiens GN=COBLL1 PE=1 SV=2;sp|Q53SF7|COBL1_HUMAN Cordon-bleu protein-like 1 OS=Homo	0.52306	2.10781	8.67056e-05	60.564	51.745	60.564					0	0		NaN					0	0		NaN	0	0		NaN	0	0		NaN	0	0		NaN	0	0		NaN	0	0		NaN	0
A0A0D9SG79;Q9NZ09	315;289	A0A0D9SG79	A0A0D9SG79	Ubiquitin-associated protein 1	UBAP1	tr|A0A0D9SG79|A0A0D9SG79_HUMAN Ubiquitin-associated protein 1 (Fragment) OS=Homo sapiens GN=UBAP1 PE=1 SV=1;sp|Q9NZ09|UBAP1_HUMAN Ubiquitin-associated protein 1 OS=Homo sapiens GN=UBAP1 PE=1 SV=1	0.788461	6.58688	9.23894e-05	101.32	72.993	94.688	0	0		NaN	0	0		NaN	0	0		NaN	0	0		NaN					0	0		NaN	0.774435	6.29901	9.23894e-05	101.32					0	0		NaN	0
A0A0D9SG79;Q9NZ09	293;267	A0A0D9SG79	A0A0D9SG79	Ubiquitin-associated protein 1	UBAP1	tr|A0A0D9SG79|A0A0D9SG79_HUMAN Ubiquitin-associated protein 1 (Fragment) OS=Homo sapiens GN=UBAP1 PE=1 SV=1;sp|Q9NZ09|UBAP1_HUMAN Ubiquitin-associated protein 1 OS=Homo sapiens GN=UBAP1 PE=1 SV=1	0.99959	34.1414	3.79298e-05	79.489	62.207	79.489	0	0		NaN	0	0		NaN					0	0		NaN	0	0		NaN	0	0		NaN	0.95574	13.3773	0.000730103	63.682	0	0		NaN	0	0		NaN	0
A0A0D9SGG1;Q13094	207;207	A0A0D9SGG1	A0A0D9SGG1	Lymphocyte cytosolic protein 2	LCP2	tr|A0A0D9SGG1|A0A0D9SGG1_HUMAN Lymphocyte cytosolic protein 2 OS=Homo sapiens GN=LCP2 PE=1 SV=1;sp|Q13094|LCP2_HUMAN Lymphocyte cytosolic protein 2 OS=Homo sapiens GN=LCP2 PE=1 SV=1	0.998532	31.1758	0.00783678	40.756	30.271	40.756
A0A0D9SGJ6;J3KQV8;O43426	1243;1329;1290	A0A0D9SGJ6	A0A0D9SGJ6	Synaptojanin-1	SYNJ1	tr|A0A0D9SGJ6|A0A0D9SGJ6_HUMAN Synaptojanin-1 OS=Homo sapiens GN=SYNJ1 PE=1 SV=1;tr|J3KQV8|J3KQV8_HUMAN Synaptojanin-1 OS=Homo sapiens GN=SYNJ1 PE=1 SV=1;sp|O43426|SYNJ1_HUMAN Synaptojanin-1 OS=Homo sapiens GN=SYNJ1 PE=1 SV=2	0.249985	0	0.000375729	54.974	44.809	54.974	0	0		NaN	0	0		NaN																	0.249985	0	0.000375729	54.974					0	0		NaN	0
A0A0D9SGJ6;J3KQV8;O43426	1245;1331;1292	A0A0D9SGJ6	A0A0D9SGJ6	Synaptojanin-1	SYNJ1	tr|A0A0D9SGJ6|A0A0D9SGJ6_HUMAN Synaptojanin-1 OS=Homo sapiens GN=SYNJ1 PE=1 SV=1;tr|J3KQV8|J3KQV8_HUMAN Synaptojanin-1 OS=Homo sapiens GN=SYNJ1 PE=1 SV=1;sp|O43426|SYNJ1_HUMAN Synaptojanin-1 OS=Homo sapiens GN=SYNJ1 PE=1 SV=2	0.249985	0	0.000375729	54.974	44.809	54.974	0	0		NaN	0	0		NaN																	0.249985	0	0.000375729	54.974					0	0		NaN	0
A0A0D9SGJ6;J3KQV8;O43426	1246;1332;1293	A0A0D9SGJ6	A0A0D9SGJ6	Synaptojanin-1	SYNJ1	tr|A0A0D9SGJ6|A0A0D9SGJ6_HUMAN Synaptojanin-1 OS=Homo sapiens GN=SYNJ1 PE=1 SV=1;tr|J3KQV8|J3KQV8_HUMAN Synaptojanin-1 OS=Homo sapiens GN=SYNJ1 PE=1 SV=1;sp|O43426|SYNJ1_HUMAN Synaptojanin-1 OS=Homo sapiens GN=SYNJ1 PE=1 SV=2	0.249985	0	0.000375729	54.974	44.809	54.974	0	0		NaN	0	0		NaN																	0.249985	0	0.000375729	54.974					0	0		NaN	0
A0A0D9SGJ6;J3KQV8;O43426	1248;1334;1295	A0A0D9SGJ6	A0A0D9SGJ6	Synaptojanin-1	SYNJ1	tr|A0A0D9SGJ6|A0A0D9SGJ6_HUMAN Synaptojanin-1 OS=Homo sapiens GN=SYNJ1 PE=1 SV=1;tr|J3KQV8|J3KQV8_HUMAN Synaptojanin-1 OS=Homo sapiens GN=SYNJ1 PE=1 SV=1;sp|O43426|SYNJ1_HUMAN Synaptojanin-1 OS=Homo sapiens GN=SYNJ1 PE=1 SV=2	0.309938	1.29821	0.000375729	54.974	44.809	45.876	0	0		NaN	0	0		NaN																	0.249985	0	0.000375729	54.974					0	0		NaN	0
A0A0G2JHC2;Q6NYC8	221;221	A0A0G2JHC2	A0A0G2JHC2	Phostensin	PPP1R18	tr|A0A0G2JHC2|A0A0G2JHC2_HUMAN PPP1R18 OS=Homo sapiens GN=PPP1R18 PE=1 SV=1;sp|Q6NYC8|PPR18_HUMAN Phostensin OS=Homo sapiens GN=PPP1R18 PE=1 SV=1	0.494375	0	0.000587216	60.334	44.555	60.334									0	0		NaN									0	0		NaN									0	0		NaN
A0A0G2JHC2;Q6NYC8	224;224	A0A0G2JHC2	A0A0G2JHC2	Phostensin	PPP1R18	tr|A0A0G2JHC2|A0A0G2JHC2_HUMAN PPP1R18 OS=Homo sapiens GN=PPP1R18 PE=1 SV=1;sp|Q6NYC8|PPR18_HUMAN Phostensin OS=Homo sapiens GN=PPP1R18 PE=1 SV=1	0.891238	9.1728	4.95587e-05	78.021	57.358	69.737									0	0		NaN									0	0		NaN									0	0		NaN
A0A0G2JHC2;Q6NYC8	368;368	A0A0G2JHC2	A0A0G2JHC2	Phostensin	PPP1R18	tr|A0A0G2JHC2|A0A0G2JHC2_HUMAN PPP1R18 OS=Homo sapiens GN=PPP1R18 PE=1 SV=1;sp|Q6NYC8|PPR18_HUMAN Phostensin OS=Homo sapiens GN=PPP1R18 PE=1 SV=1	1	118.191	3.29402e-16	118.19	88.892	118.19
A0A0G2JHC2;Q6NYC8	195;195	A0A0G2JHC2	A0A0G2JHC2	Phostensin	PPP1R18	tr|A0A0G2JHC2|A0A0G2JHC2_HUMAN PPP1R18 OS=Homo sapiens GN=PPP1R18 PE=1 SV=1;sp|Q6NYC8|PPR18_HUMAN Phostensin OS=Homo sapiens GN=PPP1R18 PE=1 SV=1	0.999999	62.4053	0.00174343	77.42	68.162	77.42	0	0		NaN	0.999999	62.4053	0.00174343	77.42	0	0		NaN	0	0		NaN					0	0		NaN	0	0		NaN					0	0		NaN	0
H0YCG0;A0A0G2JMS7;A0A0G2JNZ2;A0A0G2JPP5;Q14160	281;1204;1285;1285;1285	H0YCG0	H0YCG0	Protein scribble homolog	SCRIB	tr|H0YCG0|H0YCG0_HUMAN Protein scribble homolog (Fragment) OS=Homo sapiens GN=SCRIB PE=1 SV=1;tr|A0A0G2JMS7|A0A0G2JMS7_HUMAN Protein scribble homolog OS=Homo sapiens GN=SCRIB PE=1 SV=1;tr|A0A0G2JNZ2|A0A0G2JNZ2_HUMAN Protein scribble homolog OS=Homo sapiens	0.630263	5.3266	0.0011182	48.489	37.346	48.489	0	0		NaN																					0	0		NaN	0	0		NaN
I3L170;A0A0G2JQJ7;A0A0G2JPD5;A0A0G2JS76;A0A0G2JMX7;P10636	133;519;519;537;537;519	I3L170	I3L170	Microtubule-associated protein;Microtubule-associated protein tau	MAPT	tr|I3L170|I3L170_HUMAN Microtubule-associated protein OS=Homo sapiens GN=MAPT PE=1 SV=1;tr|A0A0G2JQJ7|A0A0G2JQJ7_HUMAN Microtubule-associated protein OS=Homo sapiens GN=MAPT PE=1 SV=1;tr|A0A0G2JPD5|A0A0G2JPD5_HUMAN Microtubule-associated protein OS=Homo sa	0.823027	9.82155	0.0194032	50.352	39.407	50.352																									0	0		NaN									0
A0A0G2JP16;E9PIR1;A0A0G2JRG8;A0A0G2JNY3;Q6ZUM4	182;182;182;182;182	A0A0G2JP16	A0A0G2JP16	Rho GTPase-activating protein 27	ARHGAP27	tr|A0A0G2JP16|A0A0G2JP16_HUMAN Rho GTPase-activating protein 27 OS=Homo sapiens GN=ARHGAP27 PE=1 SV=1;tr|E9PIR1|E9PIR1_HUMAN Rho GTPase-activating protein 27 OS=Homo sapiens GN=ARHGAP27 PE=1 SV=1;tr|A0A0G2JRG8|A0A0G2JRG8_HUMAN Rho GTPase-activating protein	0.999981	47.1297	1.7142e-05	79.311	75.068	79.311	0	0		NaN					0	0		NaN	0	0		NaN
B7WPD9;A0A0G2JR66;Q2KJY2	1572;1799;1953	B7WPD9	B7WPD9	Kinesin-like protein;Kinesin-like protein KIF26B	KIF26B	tr|B7WPD9|B7WPD9_HUMAN Kinesin-like protein KIF26B OS=Homo sapiens GN=KIF26B PE=1 SV=1;tr|A0A0G2JR66|A0A0G2JR66_HUMAN Kinesin-like protein KIF26B (Fragment) OS=Homo sapiens GN=KIF26B PE=1 SV=1;sp|Q2KJY2|KI26B_HUMAN Kinesin-like protein KIF26B OS=Homo sapie	0.95991	19.3876	0.00138493	50.499	37.311	50.499					0.95991	19.3876	0.00138493	50.499
B7WPD9;A0A0G2JR66;Q2KJY2	625;852;1006	B7WPD9	B7WPD9	Kinesin-like protein;Kinesin-like protein KIF26B	KIF26B	tr|B7WPD9|B7WPD9_HUMAN Kinesin-like protein KIF26B OS=Homo sapiens GN=KIF26B PE=1 SV=1;tr|A0A0G2JR66|A0A0G2JR66_HUMAN Kinesin-like protein KIF26B (Fragment) OS=Homo sapiens GN=KIF26B PE=1 SV=1;sp|Q2KJY2|KI26B_HUMAN Kinesin-like protein KIF26B OS=Homo sapie	0.995177	23.1466	7.44529e-08	80.293	50.527	80.293					0.995177	23.1466	7.44529e-08	80.293	0	0		NaN	0	0		NaN					0	0		NaN	0	0		NaN	0	0		NaN	0	0		NaN	0
A0A0J9YVW5	834	A0A0J9YVW5	A0A0J9YVW5			tr|A0A0J9YVW5|A0A0J9YVW5_HUMAN Multidrug resistance-associated protein 6 OS=Homo sapiens GN=ABCC6 PE=1 SV=1	0.665991	0	0.0052546	45.115	27.291	45.115
A0A0J9YVW5	836	A0A0J9YVW5	A0A0J9YVW5			tr|A0A0J9YVW5|A0A0J9YVW5_HUMAN Multidrug resistance-associated protein 6 OS=Homo sapiens GN=ABCC6 PE=1 SV=1	0.665888	0	0.0052546	45.115	27.291	45.115
A0A0J9YW69;A0A0J9YY72;A0A1W2PQQ1;A0A0J9YY34;Q5HYW2	751;759;942;1034;668	A0A0J9YW69	A0A0J9YW69	NHS-like protein 2	NHSL2	tr|A0A0J9YW69|A0A0J9YW69_HUMAN NHS-like protein 2 (Fragment) OS=Homo sapiens GN=NHSL2 PE=1 SV=1;tr|A0A0J9YY72|A0A0J9YY72_HUMAN NHS-like protein 2 OS=Homo sapiens GN=NHSL2 PE=1 SV=1;tr|A0A1W2PQQ1|A0A1W2PQQ1_HUMAN NHS-like protein 2 OS=Homo sapiens GN=NHSL2	0.998409	27.9783	0.00127846	69.979	55.56	69.979									0	0		NaN
A0A0J9YW69;A0A0J9YY72;A0A1W2PQQ1;A0A0J9YY34;Q5HYW2	217;225;408;500;134	A0A0J9YW69	A0A0J9YW69	NHS-like protein 2	NHSL2	tr|A0A0J9YW69|A0A0J9YW69_HUMAN NHS-like protein 2 (Fragment) OS=Homo sapiens GN=NHSL2 PE=1 SV=1;tr|A0A0J9YY72|A0A0J9YY72_HUMAN NHS-like protein 2 OS=Homo sapiens GN=NHSL2 PE=1 SV=1;tr|A0A1W2PQQ1|A0A1W2PQQ1_HUMAN NHS-like protein 2 OS=Homo sapiens GN=NHSL2	0.952909	13.1178	2.83037e-15	101.67	87.414	101.67
A0A0J9YW69;A0A0J9YY72;A0A1W2PQQ1;A0A0J9YY34;Q5HYW2	291;299;482;574;208	A0A0J9YW69	A0A0J9YW69	NHS-like protein 2	NHSL2	tr|A0A0J9YW69|A0A0J9YW69_HUMAN NHS-like protein 2 (Fragment) OS=Homo sapiens GN=NHSL2 PE=1 SV=1;tr|A0A0J9YY72|A0A0J9YY72_HUMAN NHS-like protein 2 OS=Homo sapiens GN=NHSL2 PE=1 SV=1;tr|A0A1W2PQQ1|A0A1W2PQQ1_HUMAN NHS-like protein 2 OS=Homo sapiens GN=NHSL2	0.5	0	4.46504e-22	111.18	90.716	111.18	0	0		NaN	0	0		NaN	0	0		NaN	0	0		NaN	0	0		NaN					0.5	0	4.46504e-22	111.18	0	0		NaN					0
A0A0J9YW69;A0A0J9YY72;A0A1W2PQQ1;A0A0J9YY34;Q5HYW2	293;301;484;576;210	A0A0J9YW69	A0A0J9YW69	NHS-like protein 2	NHSL2	tr|A0A0J9YW69|A0A0J9YW69_HUMAN NHS-like protein 2 (Fragment) OS=Homo sapiens GN=NHSL2 PE=1 SV=1;tr|A0A0J9YY72|A0A0J9YY72_HUMAN NHS-like protein 2 OS=Homo sapiens GN=NHSL2 PE=1 SV=1;tr|A0A1W2PQQ1|A0A1W2PQQ1_HUMAN NHS-like protein 2 OS=Homo sapiens GN=NHSL2	0.5	0	4.46504e-22	111.18	90.716	111.18	0	0		NaN	0	0		NaN	0	0		NaN	0	0		NaN	0	0		NaN					0.5	0	4.46504e-22	111.18	0	0		NaN					0
A0A0J9YX88;E9PJ24;B7ZM65;F8WEF5;A0A0J9YYB5;A0A0J9YWD5;Q9P1Y6	1360;1356;1356;1358;1358;1359;1360	A0A0J9YX88	A0A0J9YX88	PHD and RING finger domain-containing protein 1	PHRF1	tr|A0A0J9YX88|A0A0J9YX88_HUMAN PHD and RING finger domain-containing protein 1 OS=Homo sapiens GN=PHRF1 PE=1 SV=1;tr|E9PJ24|E9PJ24_HUMAN PHD and RING finger domain-containing protein 1 OS=Homo sapiens GN=PHRF1 PE=1 SV=1;tr|B7ZM65|B7ZM65_HUMAN PHD and RING	0.540692	0.920286	0.0014859	47.099	22.314	47.099
A0A0J9YX88;E9PJ24;B7ZM65;F8WEF5;A0A0J9YYB5;A0A0J9YWD5;Q9P1Y6	915;911;911;913;913;914;915	A0A0J9YX88	A0A0J9YX88	PHD and RING finger domain-containing protein 1	PHRF1	tr|A0A0J9YX88|A0A0J9YX88_HUMAN PHD and RING finger domain-containing protein 1 OS=Homo sapiens GN=PHRF1 PE=1 SV=1;tr|E9PJ24|E9PJ24_HUMAN PHD and RING finger domain-containing protein 1 OS=Homo sapiens GN=PHRF1 PE=1 SV=1;tr|B7ZM65|B7ZM65_HUMAN PHD and RING	0.934405	11.5367	5.21838e-47	129.03	115.49	129.03	0	0		NaN	0.497081	0	7.45137e-05	59.691					0	0		NaN					0	0		NaN
A0A0J9YWL0;Q9Y4K1	937;529	A0A0J9YWL0	A0A0J9YWL0	Absent in melanoma 1 protein	AIM1	tr|A0A0J9YWL0|A0A0J9YWL0_HUMAN Beta/gamma crystallin domain-containing protein 1 OS=Homo sapiens GN=CRYBG1 PE=1 SV=1;sp|Q9Y4K1|CRBG1_HUMAN Beta/gamma crystallin domain-containing protein 1 OS=Homo sapiens GN=CRYBG1 PE=1 SV=3	0.299645	0	7.77505e-06	54.441	36.302	54.441
A0A0J9YWL0;Q9Y4K1	941;533	A0A0J9YWL0	A0A0J9YWL0	Absent in melanoma 1 protein	AIM1	tr|A0A0J9YWL0|A0A0J9YWL0_HUMAN Beta/gamma crystallin domain-containing protein 1 OS=Homo sapiens GN=CRYBG1 PE=1 SV=1;sp|Q9Y4K1|CRBG1_HUMAN Beta/gamma crystallin domain-containing protein 1 OS=Homo sapiens GN=CRYBG1 PE=1 SV=3	0.299645	0	7.77505e-06	54.441	36.302	54.441
A0A0J9YX05	184	A0A0J9YX05	A0A0J9YX05			tr|A0A0J9YX05|A0A0J9YX05_HUMAN Dystonin (Fragment) OS=Homo sapiens GN=DST PE=1 SV=1	0.995658	23.6333	0.00289701	71.548	36.542	71.548																	0	0		NaN					0	0		NaN	0	0		NaN					0
A0A0J9YY01	3010	A0A0J9YY01	A0A0J9YY01			tr|A0A0J9YY01|A0A0J9YY01_HUMAN Unconventional myosin-XVB OS=Homo sapiens GN=MYO15B PE=1 SV=1	1	51.4453	0.00398178	81.338	39.002	51.445	1	41.3995	0.0318943	41.399	1	70.1001	0.00573751	70.1	0	0		NaN	0	0		NaN									0	0		NaN	0	0		NaN	0	0		NaN	1
B1APY9;B1APY8;A0A0R4J2E6;P26378	38;38;69;33	B1APY9	B1APY9	ELAV-like protein;ELAV-like protein 4	ELAVL4	tr|B1APY9|B1APY9_HUMAN ELAV-like protein OS=Homo sapiens GN=ELAVL4 PE=1 SV=1;tr|B1APY8|B1APY8_HUMAN ELAV-like protein OS=Homo sapiens GN=ELAVL4 PE=1 SV=1;tr|A0A0R4J2E6|A0A0R4J2E6_HUMAN ELAV-like protein OS=Homo sapiens GN=ELAVL4 PE=1 SV=1;sp|P26378|ELAV4_H	0.99925	31.3929	1.29314e-05	87.618	70.592	87.618
A0A0R4J2E8;A8MXP9;P43243;D6REM6;D6R991	188;188;188;188;188	A0A0R4J2E8	A0A0R4J2E8	Matrin-3	MATR3	tr|A0A0R4J2E8|A0A0R4J2E8_HUMAN Matrin-3 OS=Homo sapiens GN=MATR3 PE=1 SV=1;tr|A8MXP9|A8MXP9_HUMAN Matrin-3 OS=Homo sapiens GN=MATR3 PE=1 SV=1;sp|P43243|MATR3_HUMAN Matrin-3 OS=Homo sapiens GN=MATR3 PE=1 SV=2;tr|D6REM6|D6REM6_HUMAN Matrin-3 OS=Homo sapiens	0.999991	50.6605	1.47355e-72	178.63	167.22	98.84	0.982646	17.5564	1.24634e-17	100.29	0.999932	41.652	1.47355e-72	178.63	0.814668	6.43036	3.66097e-05	68.231	0	0		NaN	0	0		NaN	0	0		NaN	0.999991	50.6605	1.57038e-63	165.37	0	0		NaN	0.979246	16.9199	1.57805e-07	77.522	0.999196
A0A0R4J2E8;A8MXP9;P43243;D6REM6;D6R991	195;195;195;195;195	A0A0R4J2E8	A0A0R4J2E8	Matrin-3	MATR3	tr|A0A0R4J2E8|A0A0R4J2E8_HUMAN Matrin-3 OS=Homo sapiens GN=MATR3 PE=1 SV=1;tr|A8MXP9|A8MXP9_HUMAN Matrin-3 OS=Homo sapiens GN=MATR3 PE=1 SV=1;sp|P43243|MATR3_HUMAN Matrin-3 OS=Homo sapiens GN=MATR3 PE=1 SV=2;tr|D6REM6|D6REM6_HUMAN Matrin-3 OS=Homo sapiens	0.597631	1.71817	0.00169906	53.779	41.116	53.779	0	0		NaN	0.597631	1.71817	0.0020017	53.779	0	0		NaN	0.530088	0.523988	0.00169906	46.404	0	0		NaN	0	0		NaN					0	0		NaN	0.499982	0	0.00553454	45.88	0
A0A0R4J2E8;A8MXP9;P43243;D6REM6;B3KM87	598;598;598;598;260	A0A0R4J2E8	A0A0R4J2E8	Matrin-3	MATR3	tr|A0A0R4J2E8|A0A0R4J2E8_HUMAN Matrin-3 OS=Homo sapiens GN=MATR3 PE=1 SV=1;tr|A8MXP9|A8MXP9_HUMAN Matrin-3 OS=Homo sapiens GN=MATR3 PE=1 SV=1;sp|P43243|MATR3_HUMAN Matrin-3 OS=Homo sapiens GN=MATR3 PE=1 SV=2;tr|D6REM6|D6REM6_HUMAN Matrin-3 OS=Homo sapiens	0.996212	24.3091	5.80453e-08	102.08	91.139	102.08					0	0		NaN	0	0		NaN	0	0		NaN	0.993194	25.0262	0.00205802	52.522	0	0		NaN	0	0		NaN	0.989976	25.0478	0.0026351	51.03	0	0		NaN	0
A0A0U1RQE4;Q5HYK7	647;367	A0A0U1RQE4	A0A0U1RQE4	SH3 domain-containing protein 19	SH3D19	tr|A0A0U1RQE4|A0A0U1RQE4_HUMAN SH3 domain-containing protein 19 OS=Homo sapiens GN=SH3D19 PE=1 SV=1;sp|Q5HYK7|SH319_HUMAN SH3 domain-containing protein 19 OS=Homo sapiens GN=SH3D19 PE=1 SV=2	0.333333	0	0.00140066	52.862	33.309	52.862
A0A0U1RQE4;Q5HYK7	648;368	A0A0U1RQE4	A0A0U1RQE4	SH3 domain-containing protein 19	SH3D19	tr|A0A0U1RQE4|A0A0U1RQE4_HUMAN SH3 domain-containing protein 19 OS=Homo sapiens GN=SH3D19 PE=1 SV=1;sp|Q5HYK7|SH319_HUMAN SH3 domain-containing protein 19 OS=Homo sapiens GN=SH3D19 PE=1 SV=2	0.333333	0	0.00140066	52.862	33.309	52.862
A0A0U1RQE4;Q5HYK7	649;369	A0A0U1RQE4	A0A0U1RQE4	SH3 domain-containing protein 19	SH3D19	tr|A0A0U1RQE4|A0A0U1RQE4_HUMAN SH3 domain-containing protein 19 OS=Homo sapiens GN=SH3D19 PE=1 SV=1;sp|Q5HYK7|SH319_HUMAN SH3 domain-containing protein 19 OS=Homo sapiens GN=SH3D19 PE=1 SV=2	0.333333	0	0.00140066	52.862	33.309	52.862
A0A0U1RQE4;Q5HYK7;A0A0U1RQN2	428;148;125	A0A0U1RQE4	A0A0U1RQE4	SH3 domain-containing protein 19	SH3D19	tr|A0A0U1RQE4|A0A0U1RQE4_HUMAN SH3 domain-containing protein 19 OS=Homo sapiens GN=SH3D19 PE=1 SV=1;sp|Q5HYK7|SH319_HUMAN SH3 domain-containing protein 19 OS=Homo sapiens GN=SH3D19 PE=1 SV=2;tr|A0A0U1RQN2|A0A0U1RQN2_HUMAN SH3 domain-containing protein 19 (	0.451826	0.386504	0.00209009	42.708	30.628	42.708					0	0		NaN									0	0		NaN					0	0		NaN	0	0		NaN	0	0		NaN
A0A0U1RQE4;Q5HYK7;A0A0U1RQN2	430;150;127	A0A0U1RQE4	A0A0U1RQE4	SH3 domain-containing protein 19	SH3D19	tr|A0A0U1RQE4|A0A0U1RQE4_HUMAN SH3 domain-containing protein 19 OS=Homo sapiens GN=SH3D19 PE=1 SV=1;sp|Q5HYK7|SH319_HUMAN SH3 domain-containing protein 19 OS=Homo sapiens GN=SH3D19 PE=1 SV=2;tr|A0A0U1RQN2|A0A0U1RQN2_HUMAN SH3 domain-containing protein 19 (	0.922928	11.3164	2.8229e-33	121.62	117.64	121.62					0	0		NaN									0	0		NaN					0	0		NaN	0	0		NaN	0	0		NaN
A0A0U1RQE4;Q5HYK7;A0A0U1RQN2	431;151;128	A0A0U1RQE4	A0A0U1RQE4	SH3 domain-containing protein 19	SH3D19	tr|A0A0U1RQE4|A0A0U1RQE4_HUMAN SH3 domain-containing protein 19 OS=Homo sapiens GN=SH3D19 PE=1 SV=1;sp|Q5HYK7|SH319_HUMAN SH3 domain-containing protein 19 OS=Homo sapiens GN=SH3D19 PE=1 SV=2;tr|A0A0U1RQN2|A0A0U1RQN2_HUMAN SH3 domain-containing protein 19 (	0.359748	0.341895	5.18863e-05	64.377	60.5	64.377					0	0		NaN									0	0		NaN					0	0		NaN	0	0		NaN	0	0		NaN
A0A0U1RQI5;Q5T925;Q9BX66	184;142;711	A0A0U1RQI5;Q9BX66	Q9BX66	Sorbin and SH3 domain-containing protein 1	SORBS1	tr|A0A0U1RQI5|A0A0U1RQI5_HUMAN Sorbin and SH3 domain-containing protein 1 (Fragment) OS=Homo sapiens GN=SORBS1 PE=1 SV=1;tr|Q5T925|Q5T925_HUMAN Sorbin and SH3 domain-containing protein 1 (Fragment) OS=Homo sapiens GN=SORBS1 PE=1 SV=2;sp|Q9BX66|SRBS1_HUMAN	0.5	0	1.29845e-05	71.085	60.332	71.085
A0A0U1RQI5;Q5T925;Q9BX66	186;144;713	A0A0U1RQI5;Q9BX66	Q9BX66	Sorbin and SH3 domain-containing protein 1	SORBS1	tr|A0A0U1RQI5|A0A0U1RQI5_HUMAN Sorbin and SH3 domain-containing protein 1 (Fragment) OS=Homo sapiens GN=SORBS1 PE=1 SV=1;tr|Q5T925|Q5T925_HUMAN Sorbin and SH3 domain-containing protein 1 (Fragment) OS=Homo sapiens GN=SORBS1 PE=1 SV=2;sp|Q9BX66|SRBS1_HUMAN	0.5	0	1.29845e-05	71.085	60.332	71.085
A0A0U1RQI5;Q9BX66	85;556	A0A0U1RQI5;Q9BX66	Q9BX66	Sorbin and SH3 domain-containing protein 1	SORBS1	tr|A0A0U1RQI5|A0A0U1RQI5_HUMAN Sorbin and SH3 domain-containing protein 1 (Fragment) OS=Homo sapiens GN=SORBS1 PE=1 SV=1;sp|Q9BX66|SRBS1_HUMAN Sorbin and SH3 domain-containing protein 1 OS=Homo sapiens GN=SORBS1 PE=1 SV=3	0.701968	3.72055	0.00211922	53.773	42.729	53.773
A0A0U1RQI5;Q9BX66	416;943	A0A0U1RQI5;Q9BX66	Q9BX66	Sorbin and SH3 domain-containing protein 1	SORBS1	tr|A0A0U1RQI5|A0A0U1RQI5_HUMAN Sorbin and SH3 domain-containing protein 1 (Fragment) OS=Homo sapiens GN=SORBS1 PE=1 SV=1;sp|Q9BX66|SRBS1_HUMAN Sorbin and SH3 domain-containing protein 1 OS=Homo sapiens GN=SORBS1 PE=1 SV=3	0.322488	0	2.04879e-12	107.18	89.67	107.18
A0A0U1RQI5;Q9BX66	417;944	A0A0U1RQI5;Q9BX66	Q9BX66	Sorbin and SH3 domain-containing protein 1	SORBS1	tr|A0A0U1RQI5|A0A0U1RQI5_HUMAN Sorbin and SH3 domain-containing protein 1 (Fragment) OS=Homo sapiens GN=SORBS1 PE=1 SV=1;sp|Q9BX66|SRBS1_HUMAN Sorbin and SH3 domain-containing protein 1 OS=Homo sapiens GN=SORBS1 PE=1 SV=3	0.465123	0	6.55167e-94	219.95	204.79	219.95
A0A0U1RQI5;Q9BX66	418;945	A0A0U1RQI5;Q9BX66	Q9BX66	Sorbin and SH3 domain-containing protein 1	SORBS1	tr|A0A0U1RQI5|A0A0U1RQI5_HUMAN Sorbin and SH3 domain-containing protein 1 (Fragment) OS=Homo sapiens GN=SORBS1 PE=1 SV=1;sp|Q9BX66|SRBS1_HUMAN Sorbin and SH3 domain-containing protein 1 OS=Homo sapiens GN=SORBS1 PE=1 SV=3	0.465123	0	6.55167e-94	219.95	204.79	219.95
A0A0U1RQI5;Q9BX66	24;495	A0A0U1RQI5;Q9BX66	Q9BX66	Sorbin and SH3 domain-containing protein 1	SORBS1	tr|A0A0U1RQI5|A0A0U1RQI5_HUMAN Sorbin and SH3 domain-containing protein 1 (Fragment) OS=Homo sapiens GN=SORBS1 PE=1 SV=1;sp|Q9BX66|SRBS1_HUMAN Sorbin and SH3 domain-containing protein 1 OS=Homo sapiens GN=SORBS1 PE=1 SV=3	0.5	0	0.0221242	57.348	39.54	57.348					0	0		NaN	0	0		NaN	0	0		NaN					0	0		NaN													0
A0A0U1RQI5	422	A0A0U1RQI5	A0A0U1RQI5			tr|A0A0U1RQI5|A0A0U1RQI5_HUMAN Sorbin and SH3 domain-containing protein 1 (Fragment) OS=Homo sapiens GN=SORBS1 PE=1 SV=1	0.333333	0	0.047785	44.309	36.929	44.309																									0	0		NaN
A0A0U1RQI5	426	A0A0U1RQI5	A0A0U1RQI5			tr|A0A0U1RQI5|A0A0U1RQI5_HUMAN Sorbin and SH3 domain-containing protein 1 (Fragment) OS=Homo sapiens GN=SORBS1 PE=1 SV=1	0.333333	0	0.047785	44.309	36.929	44.309																									0	0		NaN
E3W994;A0A0U1RQI6;E7ERI8;E7EW49;J3KR49;O75122;H7C4X8	991;1022;1231;1232;1011;1012;34	E3W994	E3W994	CLIP-associating protein 2	CLASP2	tr|E3W994|E3W994_HUMAN CLIP-associating protein 2 OS=Homo sapiens GN=CLASP2 PE=1 SV=2;tr|A0A0U1RQI6|A0A0U1RQI6_HUMAN CLIP-associating protein 2 OS=Homo sapiens GN=CLASP2 PE=1 SV=1;tr|E7ERI8|E7ERI8_HUMAN CLIP-associating protein 2 OS=Homo sapiens GN=CLASP2	0.490346	0	0.000176221	74.618	26.441	74.618													0	0		NaN					0	0		NaN	0.477749	0	0.000188432	73.918	0	0		NaN
E3W994;A0A0U1RQI6;E7ERI8;E7EW49;J3KR49;O75122;H7C4X8	992;1023;1232;1233;1012;1013;35	E3W994	E3W994	CLIP-associating protein 2	CLASP2	tr|E3W994|E3W994_HUMAN CLIP-associating protein 2 OS=Homo sapiens GN=CLASP2 PE=1 SV=2;tr|A0A0U1RQI6|A0A0U1RQI6_HUMAN CLIP-associating protein 2 OS=Homo sapiens GN=CLASP2 PE=1 SV=1;tr|E7ERI8|E7ERI8_HUMAN CLIP-associating protein 2 OS=Homo sapiens GN=CLASP2	0.565278	1.47756	0.000176221	74.618	26.441	53.21													0	0		NaN					0	0		NaN	0.477749	0	0.000188432	73.918	0	0		NaN
E3W994;A0A0U1RQI6;E7ERI8;E7EW49;J3KR49;O75122;H7C4M5	507;531;740;741;507;507;10	E3W994	E3W994	CLIP-associating protein 2	CLASP2	tr|E3W994|E3W994_HUMAN CLIP-associating protein 2 OS=Homo sapiens GN=CLASP2 PE=1 SV=2;tr|A0A0U1RQI6|A0A0U1RQI6_HUMAN CLIP-associating protein 2 OS=Homo sapiens GN=CLASP2 PE=1 SV=1;tr|E7ERI8|E7ERI8_HUMAN CLIP-associating protein 2 OS=Homo sapiens GN=CLASP2	0.983881	17.9864	0.0045398	71.555	53.52	71.555																									0.971815	15.5747	0.0106668	46.964
E3W994;A0A0U1RQI6;E7ERI8;E7EW49	536;560;769;770	E3W994	E3W994		CLASP2	tr|E3W994|E3W994_HUMAN CLIP-associating protein 2 OS=Homo sapiens GN=CLASP2 PE=1 SV=2;tr|A0A0U1RQI6|A0A0U1RQI6_HUMAN CLIP-associating protein 2 OS=Homo sapiens GN=CLASP2 PE=1 SV=1;tr|E7ERI8|E7ERI8_HUMAN CLIP-associating protein 2 OS=Homo sapiens GN=CLASP2	0.214806	0	0.000862754	46.66	21.284	45.862	0	0		NaN																																	0
E3W994;A0A0U1RQI6;E7ERI8;E7EW49	537;561;770;771	E3W994	E3W994		CLASP2	tr|E3W994|E3W994_HUMAN CLIP-associating protein 2 OS=Homo sapiens GN=CLASP2 PE=1 SV=2;tr|A0A0U1RQI6|A0A0U1RQI6_HUMAN CLIP-associating protein 2 OS=Homo sapiens GN=CLASP2 PE=1 SV=1;tr|E7ERI8|E7ERI8_HUMAN CLIP-associating protein 2 OS=Homo sapiens GN=CLASP2	0.214806	0	0.000862754	46.66	21.284	45.862	0	0		NaN																																	0
E3W994;A0A0U1RQI6;E7ERI8;E7EW49	541;565;774;775	E3W994	E3W994		CLASP2	tr|E3W994|E3W994_HUMAN CLIP-associating protein 2 OS=Homo sapiens GN=CLASP2 PE=1 SV=2;tr|A0A0U1RQI6|A0A0U1RQI6_HUMAN CLIP-associating protein 2 OS=Homo sapiens GN=CLASP2 PE=1 SV=1;tr|E7ERI8|E7ERI8_HUMAN CLIP-associating protein 2 OS=Homo sapiens GN=CLASP2	0.199987	0	0.000862754	46.66	21.284	46.66	0	0		NaN																																	0
E3W994;A0A0U1RQI6;E7ERI8;E7EW49	545;569;778;779	E3W994	E3W994		CLASP2	tr|E3W994|E3W994_HUMAN CLIP-associating protein 2 OS=Homo sapiens GN=CLASP2 PE=1 SV=2;tr|A0A0U1RQI6|A0A0U1RQI6_HUMAN CLIP-associating protein 2 OS=Homo sapiens GN=CLASP2 PE=1 SV=1;tr|E7ERI8|E7ERI8_HUMAN CLIP-associating protein 2 OS=Homo sapiens GN=CLASP2	0.199987	0	0.000862754	46.66	21.284	46.66	0	0		NaN																																	0
E3W994;A0A0U1RQI6;E7ERI8;E7EW49;J3KR49;O75122;B3KR06;E7ENG2	368;374;601;602;368;368;374;378	E3W994	E3W994	CLIP-associating protein 2	CLASP2	tr|E3W994|E3W994_HUMAN CLIP-associating protein 2 OS=Homo sapiens GN=CLASP2 PE=1 SV=2;tr|A0A0U1RQI6|A0A0U1RQI6_HUMAN CLIP-associating protein 2 OS=Homo sapiens GN=CLASP2 PE=1 SV=1;tr|E7ERI8|E7ERI8_HUMAN CLIP-associating protein 2 OS=Homo sapiens GN=CLASP2	0.619568	2.11812	1.53981e-07	99.941	82.873	64.798	0.5	0	0.0110472	40.025	0.611765	1.97489	0.000147387	75.143	0.593956	1.6518	0.00504296	44.968	0	0		NaN	0	0		NaN	0.5	0	0.00700794	42.426	0.618696	2.10206	1.85828e-05	84.753	0.5	0	7.46209e-05	79.875	0.5	0	1.53981e-07	99.941	0.5
E3W994;A0A0U1RQI6;E7ERI8;E7EW49;J3KR49;O75122;B3KR06;E7ENG2	370;376;603;604;370;370;376;380	E3W994	E3W994	CLIP-associating protein 2	CLASP2	tr|E3W994|E3W994_HUMAN CLIP-associating protein 2 OS=Homo sapiens GN=CLASP2 PE=1 SV=2;tr|A0A0U1RQI6|A0A0U1RQI6_HUMAN CLIP-associating protein 2 OS=Homo sapiens GN=CLASP2 PE=1 SV=1;tr|E7ERI8|E7ERI8_HUMAN CLIP-associating protein 2 OS=Homo sapiens GN=CLASP2	0.996279	24.2777	2.1184e-22	163.41	116.22	138.91	0.5	0	0.0110472	40.025	0.890341	9.09511	0.00305562	57.836	0.86038	7.89741	0.00770692	50.292	0	0		NaN	0	0		NaN	0.5	0	0.00700794	42.426	0.996072	24.041	1.00508e-20	153.75	0.5	0	7.46209e-05	79.875	0.5	0	1.53981e-07	99.941	0.5
A0A0U1RQQ1;Q5VZK9	567;967	A0A0U1RQQ1	A0A0U1RQQ1	Leucine-rich repeat-containing protein 16A	LRRC16A	tr|A0A0U1RQQ1|A0A0U1RQQ1_HUMAN F-actin-uncapping protein LRRC16A (Fragment) OS=Homo sapiens GN=CARMIL1 PE=1 SV=1;sp|Q5VZK9|CARL1_HUMAN F-actin-uncapping protein LRRC16A OS=Homo sapiens GN=CARMIL1 PE=1 SV=1	0.577457	1.51267	0.000266038	64.422	43.484	54.768	0	0		NaN	0	0		NaN	0	0		NaN	0	0		NaN	0	0		NaN	0	0		NaN	0	0		NaN	0	0		NaN					0
A0A0U1RQQ1;Q5VZK9	568;968	A0A0U1RQQ1	A0A0U1RQQ1	Leucine-rich repeat-containing protein 16A	LRRC16A	tr|A0A0U1RQQ1|A0A0U1RQQ1_HUMAN F-actin-uncapping protein LRRC16A (Fragment) OS=Homo sapiens GN=CARMIL1 PE=1 SV=1;sp|Q5VZK9|CARL1_HUMAN F-actin-uncapping protein LRRC16A OS=Homo sapiens GN=CARMIL1 PE=1 SV=1	0.875146	8.45677	2.01559e-22	162.41	127.06	162.41	0	0		NaN	0	0		NaN	0	0		NaN	0	0		NaN	0	0		NaN	0	0		NaN	0.750992	4.79455	9.53205e-14	139.88	0	0		NaN					0
A0A0U1RQQ1;Q5VZK9	693;1093	A0A0U1RQQ1	A0A0U1RQQ1	Leucine-rich repeat-containing protein 16A	LRRC16A	tr|A0A0U1RQQ1|A0A0U1RQQ1_HUMAN F-actin-uncapping protein LRRC16A (Fragment) OS=Homo sapiens GN=CARMIL1 PE=1 SV=1;sp|Q5VZK9|CARL1_HUMAN F-actin-uncapping protein LRRC16A OS=Homo sapiens GN=CARMIL1 PE=1 SV=1	0.494575	0	0.00171354	49.343	39.555	49.343																									0	0		NaN
A0A0U1RQQ1;Q5VZK9	694;1094	A0A0U1RQQ1	A0A0U1RQQ1	Leucine-rich repeat-containing protein 16A	LRRC16A	tr|A0A0U1RQQ1|A0A0U1RQQ1_HUMAN F-actin-uncapping protein LRRC16A (Fragment) OS=Homo sapiens GN=CARMIL1 PE=1 SV=1;sp|Q5VZK9|CARL1_HUMAN F-actin-uncapping protein LRRC16A OS=Homo sapiens GN=CARMIL1 PE=1 SV=1	0.494575	0	0.00171354	49.343	39.555	49.343																									0	0		NaN
A0A0U1RQQ1;Q5VZK9	888;1288	A0A0U1RQQ1	A0A0U1RQQ1	Leucine-rich repeat-containing protein 16A	LRRC16A	tr|A0A0U1RQQ1|A0A0U1RQQ1_HUMAN F-actin-uncapping protein LRRC16A (Fragment) OS=Homo sapiens GN=CARMIL1 PE=1 SV=1;sp|Q5VZK9|CARL1_HUMAN F-actin-uncapping protein LRRC16A OS=Homo sapiens GN=CARMIL1 PE=1 SV=1	0.395919	1.17814	0.00886266	43.991	24.668	43.991
A0A0U1RQQ1;Q5VZK9	474;880	A0A0U1RQQ1	A0A0U1RQQ1	Leucine-rich repeat-containing protein 16A	LRRC16A	tr|A0A0U1RQQ1|A0A0U1RQQ1_HUMAN F-actin-uncapping protein LRRC16A (Fragment) OS=Homo sapiens GN=CARMIL1 PE=1 SV=1;sp|Q5VZK9|CARL1_HUMAN F-actin-uncapping protein LRRC16A OS=Homo sapiens GN=CARMIL1 PE=1 SV=1	0.999834	37.7869	2.26843e-07	74.876	62.443	74.876	0.993367	21.7538	0.000517819	52.169	0	0		NaN	0	0		NaN	0	0		NaN									0	0		NaN
A0A0U1RQQ9;Q6P3W7	681;677	A0A0U1RQQ9	A0A0U1RQQ9	SCY1-like protein 2	SCYL2	tr|A0A0U1RQQ9|A0A0U1RQQ9_HUMAN SCY1-like protein 2 OS=Homo sapiens GN=SCYL2 PE=1 SV=1;sp|Q6P3W7|SCYL2_HUMAN SCY1-like protein 2 OS=Homo sapiens GN=SCYL2 PE=1 SV=1	0.999518	33.1659	5.91697e-14	123.92	41.913	98.407	0	0		NaN	0	0		NaN					0	0		NaN	0	0		NaN	0	0		NaN	0	0		NaN					0	0		NaN	0
A0A0U1RR93;A0A0U1RQS4;Q9BYB0	373;373;373	A0A0U1RR93	A0A0U1RR93	SH3 and multiple ankyrin repeat domains protein 3	SHANK3	tr|A0A0U1RR93|A0A0U1RR93_HUMAN SH3 and multiple ankyrin repeat domains protein 3 OS=Homo sapiens GN=SHANK3 PE=1 SV=1;tr|A0A0U1RQS4|A0A0U1RQS4_HUMAN SH3 and multiple ankyrin repeat domains protein 3 OS=Homo sapiens GN=SHANK3 PE=1 SV=1;sp|Q9BYB0|SHAN3_HUMAN	0.515146	0.263983	0.00146854	45.596	36.995	45.596													0	0		NaN									0	0		NaN
A0A0U1RQT8;Q8TCZ2	165;250	A0A0U1RQT8	A0A0U1RQT8	CD99 antigen-like protein 2	CD99L2	tr|A0A0U1RQT8|A0A0U1RQT8_HUMAN CD99 antigen-like protein 2 (Fragment) OS=Homo sapiens GN=CD99L2 PE=1 SV=1;sp|Q8TCZ2|C99L2_HUMAN CD99 antigen-like protein 2 OS=Homo sapiens GN=CD99L2 PE=1 SV=1	0.213256	0	0.00111829	48.112	39.617	48.112	0	0		NaN	0	0		NaN					0	0		NaN									0.213256	0	0.00111829	48.112	0	0		NaN
A0A0U1RR39;A0A1B0GW38;A0A0U1RQX8;P22681	625;667;669;669	A0A0U1RR39	A0A0U1RR39	E3 ubiquitin-protein ligase CBL	CBL	tr|A0A0U1RR39|A0A0U1RR39_HUMAN E3 ubiquitin-protein ligase CBL OS=Homo sapiens GN=CBL PE=1 SV=1;tr|A0A1B0GW38|A0A1B0GW38_HUMAN E3 ubiquitin-protein ligase CBL (Fragment) OS=Homo sapiens GN=CBL PE=1 SV=1;tr|A0A0U1RQX8|A0A0U1RQX8_HUMAN E3 ubiquitin-protein l	0.679326	6.33051	0.000136761	61.602	48.281	44.264					0.676862	6.65769	0.00119302	47.745					0	0		NaN	0	0		NaN					0.679326	6.33051	0.00160916	44.264					0	0		NaN
A0A0U1RQZ9;F6VDE0;P51531;Q9HBD4;A0A0A0MT49;P51532	1049;991;1049;1079;1143;1079	A0A0U1RQZ9	A0A0U1RQZ9	Probable global transcription activator SNF2L2;Transcription activator BRG1	SMARCA2;SMARCA4	tr|A0A0U1RQZ9|A0A0U1RQZ9_HUMAN Probable global transcription activator SNF2L2 OS=Homo sapiens GN=SMARCA2 PE=1 SV=1;tr|F6VDE0|F6VDE0_HUMAN Probable global transcription activator SNF2L2 OS=Homo sapiens GN=SMARCA2 PE=1 SV=2;sp|P51531|SMCA2_HUMAN Probable glo	1	48.6251	0.00356515	48.625	21.596	48.625																																	1	48.6251	0.00356515	48.625
A0A0U1RQZ9;F6VDE0;P51531;A0A0U1RRJ4;A0A0U1RRD6;A0A0U1RRF8;A0A0A0MSS5;F6UH26;A0A0U1RQU0;A0A0U1RR09;F6XE55;A0A0U1RQW7;A0A0U1RRN2;B1ALG1;A0A0U1RR83;A0A0U1RQX3;F6T8Q0;B1ALG2;A0A0U1RR26;A0A0U1RRG6;B4DNT1;B1ALF6	1377;1319;1377;51;41;41;53;41;81;41;81;81;97;41;81;81;53;41;65;170;81;83	A0A0U1RQZ9	A0A0U1RQZ9	Probable global transcription activator SNF2L2	SMARCA2	tr|A0A0U1RQZ9|A0A0U1RQZ9_HUMAN Probable global transcription activator SNF2L2 OS=Homo sapiens GN=SMARCA2 PE=1 SV=1;tr|F6VDE0|F6VDE0_HUMAN Probable global transcription activator SNF2L2 OS=Homo sapiens GN=SMARCA2 PE=1 SV=2;sp|P51531|SMCA2_HUMAN Probable glo	1	81.4275	2.39426e-16	146.76	129.48	81.428	0	0		NaN																					1	78.95	8.77229e-05	78.95	0	0		NaN					0
A0A0U1RR07;Q9HCH5	345;344	A0A0U1RR07	A0A0U1RR07	Synaptotagmin-like protein 2	SYTL2	tr|A0A0U1RR07|A0A0U1RR07_HUMAN Synaptotagmin-like protein 2 OS=Homo sapiens GN=SYTL2 PE=1 SV=1;sp|Q9HCH5|SYTL2_HUMAN Synaptotagmin-like protein 2 OS=Homo sapiens GN=SYTL2 PE=1 SV=3	0.999983	47.6457	0.000122045	62.589	49.402	62.589													0	0		NaN									0.999983	47.6457	0.000122045	62.589									0
A0A0U1RR07;A0A0U1RRJ3;A0A0U1RQP0	1072;109;109	A0A0U1RR07	A0A0U1RR07			tr|A0A0U1RR07|A0A0U1RR07_HUMAN Synaptotagmin-like protein 2 OS=Homo sapiens GN=SYTL2 PE=1 SV=1;tr|A0A0U1RRJ3|A0A0U1RRJ3_HUMAN Synaptotagmin-like protein 2 (Fragment) OS=Homo sapiens GN=SYTL2 PE=1 SV=1;tr|A0A0U1RQP0|A0A0U1RQP0_HUMAN Synaptotagmin-like prote	0.993705	21.9823	1.65048e-07	78.272	74.004	78.272													0	0		NaN									0.993705	21.9823	1.65048e-07	78.272									0
A0A0U1RR07;A0A0U1RRJ3;A0A0U1RQP0	1208;245;245	A0A0U1RR07	A0A0U1RR07			tr|A0A0U1RR07|A0A0U1RR07_HUMAN Synaptotagmin-like protein 2 OS=Homo sapiens GN=SYTL2 PE=1 SV=1;tr|A0A0U1RRJ3|A0A0U1RRJ3_HUMAN Synaptotagmin-like protein 2 (Fragment) OS=Homo sapiens GN=SYTL2 PE=1 SV=1;tr|A0A0U1RQP0|A0A0U1RQP0_HUMAN Synaptotagmin-like prote	0.999709	35.3723	1.61234e-12	159.5	91.141	159.5	0	0		NaN																					0.909666	10.3708	0.00722115	47.548									0
A0A0U1RR27;Q7Z401	1195;1151	A0A0U1RR27	A0A0U1RR27	C-myc promoter-binding protein	DENND4A	tr|A0A0U1RR27|A0A0U1RR27_HUMAN C-myc promoter-binding protein OS=Homo sapiens GN=DENND4A PE=1 SV=1;sp|Q7Z401|MYCPP_HUMAN C-myc promoter-binding protein OS=Homo sapiens GN=DENND4A PE=1 SV=2	0.98325	17.7753	0.00159785	76.262	65.111	76.262					0	0		NaN					0	0		NaN	0	0		NaN													0.98325	17.7753	0.00159785	76.262	0
A0A0U1RRD5;P01298;K7EKP2	114;77;87	A0A0U1RRD5	A0A0U1RRD5	Pancreatic prohormone;Pancreatic hormone;Pancreatic icosapeptide	PPY	tr|A0A0U1RRD5|A0A0U1RRD5_HUMAN Pancreatic prohormone (Fragment) OS=Homo sapiens GN=PPY PE=1 SV=1;sp|P01298|PAHO_HUMAN Pancreatic prohormone OS=Homo sapiens GN=PPY PE=1 SV=1;tr|K7EKP2|K7EKP2_HUMAN Pancreatic prohormone OS=Homo sapiens GN=PPY PE=1 SV=1	0.999944	45.5594	6.85398e-61	174.53	167.42	174.53																																	0	0		NaN
A0A0U1RRD5;P01298;K7EKP2	118;81;91	A0A0U1RRD5	A0A0U1RRD5	Pancreatic prohormone;Pancreatic hormone;Pancreatic icosapeptide	PPY	tr|A0A0U1RRD5|A0A0U1RRD5_HUMAN Pancreatic prohormone (Fragment) OS=Homo sapiens GN=PPY PE=1 SV=1;sp|P01298|PAHO_HUMAN Pancreatic prohormone OS=Homo sapiens GN=PPY PE=1 SV=1;tr|K7EKP2|K7EKP2_HUMAN Pancreatic prohormone OS=Homo sapiens GN=PPY PE=1 SV=1	0.999911	40.6387	1.62266e-45	159.66	147.73	102.6																																	0	0		NaN
A0A0U1RRD5	64	A0A0U1RRD5	A0A0U1RRD5			tr|A0A0U1RRD5|A0A0U1RRD5_HUMAN Pancreatic prohormone (Fragment) OS=Homo sapiens GN=PPY PE=1 SV=1	0.815218	7.06257	5.28377e-05	72.898	59.779	47.559
A0A0U1RRL5;P32519	187;187	A0A0U1RRL5	A0A0U1RRL5	ETS-related transcription factor Elf-1	ELF1	tr|A0A0U1RRL5|A0A0U1RRL5_HUMAN ETS-related transcription factor Elf-1 (Fragment) OS=Homo sapiens GN=ELF1 PE=1 SV=1;sp|P32519|ELF1_HUMAN ETS-related transcription factor Elf-1 OS=Homo sapiens GN=ELF1 PE=1 SV=2	0.908757	11.9748	0.00218736	44.5	35.129	40.844	0	0		NaN	0	0		NaN	0	0		NaN	0	0		NaN	0	0		NaN	0	0		NaN	0.908757	11.9748	0.00544228	40.844	0	0		NaN	0	0		NaN	0
A0A0U1RRL5;P32519	163;163	A0A0U1RRL5	A0A0U1RRL5	ETS-related transcription factor Elf-1	ELF1	tr|A0A0U1RRL5|A0A0U1RRL5_HUMAN ETS-related transcription factor Elf-1 (Fragment) OS=Homo sapiens GN=ELF1 PE=1 SV=1;sp|P32519|ELF1_HUMAN ETS-related transcription factor Elf-1 OS=Homo sapiens GN=ELF1 PE=1 SV=2	0.99991	43.3535	0.000145557	85.909	73.278	85.909
A0A0X1KG71;Q8WX92	605;557	A0A0X1KG71	A0A0X1KG71	Negative elongation factor B	NELFB	tr|A0A0X1KG71|A0A0X1KG71_HUMAN Negative elongation factor B OS=Homo sapiens GN=NELFB PE=1 SV=1;sp|Q8WX92|NELFB_HUMAN Negative elongation factor B OS=Homo sapiens GN=NELFB PE=1 SV=1	0.892534	9.19354	5.54393e-15	78.286	76.232	78.286																									0	0		NaN					0	0		NaN
A0A140T9C0;A0A140T902;A0A140T8Y3;A0A140TA52;A0A140TA41;A0A140TA33;P22105;A0A140T8Z8;A0A140T9L7;A0A087X0I0;Q16473	3629;3629;3629;3649;3649;3649;3649;2703;1556;1369;139	A0A140T9C0	A0A140T9C0	Tenascin-X;Putative tenascin-XA	TNXB;TNXA	tr|A0A140T9C0|A0A140T9C0_HUMAN Tenascin-X OS=Homo sapiens GN=TNXB PE=1 SV=1;tr|A0A140T902|A0A140T902_HUMAN Tenascin-X OS=Homo sapiens GN=TNXB PE=1 SV=1;tr|A0A140T8Y3|A0A140T8Y3_HUMAN Tenascin-X OS=Homo sapiens GN=TNXB PE=1 SV=1;tr|A0A140TA52|A0A140TA52_HUM	0.703494	6.11442	2.94317e-70	162.92	149.68	49.638	0	0		NaN					0	0		NaN	0	0		NaN	0	0		NaN	0	0		NaN	0.48524	0	9.12658e-45	125.12	0	0		NaN	0	0		NaN	0
A0A140T9C0;A0A140T902;A0A140T8Y3;A0A140TA52;A0A140TA41;A0A140TA33;P22105;A0A140T8Z8;A0A140T9L7;A0A087X0I0;Q16473	3632;3632;3632;3652;3652;3652;3652;2706;1559;1372;142	A0A140T9C0	A0A140T9C0	Tenascin-X;Putative tenascin-XA	TNXB;TNXA	tr|A0A140T9C0|A0A140T9C0_HUMAN Tenascin-X OS=Homo sapiens GN=TNXB PE=1 SV=1;tr|A0A140T902|A0A140T902_HUMAN Tenascin-X OS=Homo sapiens GN=TNXB PE=1 SV=1;tr|A0A140T8Y3|A0A140T8Y3_HUMAN Tenascin-X OS=Homo sapiens GN=TNXB PE=1 SV=1;tr|A0A140TA52|A0A140TA52_HUM	0.835576	10.071	2.94317e-70	162.92	149.68	108.88	0.43529	2.25388	0.000841904	49.101	0.835576	10.071	2.58376e-25	108.88	0	0		NaN	0	0		NaN	0	0		NaN	0	0		NaN	0.333295	0	9.12658e-45	125.12	0	0		NaN	0	0		NaN	0
A0A1B0GTL5;Q9BXF6	494;494	A0A1B0GTL5	A0A1B0GTL5	Rab11 family-interacting protein 5	RAB11FIP5	tr|A0A1B0GTL5|A0A1B0GTL5_HUMAN Rab11 family-interacting protein 5 OS=Homo sapiens GN=RAB11FIP5 PE=1 SV=1;sp|Q9BXF6|RFIP5_HUMAN Rab11 family-interacting protein 5 OS=Homo sapiens GN=RAB11FIP5 PE=1 SV=1	0.976963	21.0458	0.0015482	48.656	30.118	48.656
A0A1B0GTL5;Q9BXF6	356;356	A0A1B0GTL5	A0A1B0GTL5	Rab11 family-interacting protein 5	RAB11FIP5	tr|A0A1B0GTL5|A0A1B0GTL5_HUMAN Rab11 family-interacting protein 5 OS=Homo sapiens GN=RAB11FIP5 PE=1 SV=1;sp|Q9BXF6|RFIP5_HUMAN Rab11 family-interacting protein 5 OS=Homo sapiens GN=RAB11FIP5 PE=1 SV=1	0.249993	0	0.000128844	58.914	50.96	58.914	0.24993	0	0.000876392	48.656	0.249875	0	0.000279461	56.304					0	0		NaN					0	0		NaN	0	0		NaN									0
A0A1B0GTL5;Q9BXF6	357;357	A0A1B0GTL5	A0A1B0GTL5	Rab11 family-interacting protein 5	RAB11FIP5	tr|A0A1B0GTL5|A0A1B0GTL5_HUMAN Rab11 family-interacting protein 5 OS=Homo sapiens GN=RAB11FIP5 PE=1 SV=1;sp|Q9BXF6|RFIP5_HUMAN Rab11 family-interacting protein 5 OS=Homo sapiens GN=RAB11FIP5 PE=1 SV=1	0.249993	0	0.000128844	58.914	50.96	58.914	0.24993	0	0.000876392	48.656	0.249875	0	0.000279461	56.304					0	0		NaN					0	0		NaN	0	0		NaN									0
A0A1B0GTL5;Q9BXF6	359;359	A0A1B0GTL5	A0A1B0GTL5	Rab11 family-interacting protein 5	RAB11FIP5	tr|A0A1B0GTL5|A0A1B0GTL5_HUMAN Rab11 family-interacting protein 5 OS=Homo sapiens GN=RAB11FIP5 PE=1 SV=1;sp|Q9BXF6|RFIP5_HUMAN Rab11 family-interacting protein 5 OS=Homo sapiens GN=RAB11FIP5 PE=1 SV=1	0.249993	0	0.000128844	58.914	50.96	58.914	0.24993	0	0.000876392	48.656	0.249875	0	0.000279461	56.304					0	0		NaN					0	0		NaN	0	0		NaN									0
A0A1B0GTL5;Q9BXF6	361;361	A0A1B0GTL5	A0A1B0GTL5	Rab11 family-interacting protein 5	RAB11FIP5	tr|A0A1B0GTL5|A0A1B0GTL5_HUMAN Rab11 family-interacting protein 5 OS=Homo sapiens GN=RAB11FIP5 PE=1 SV=1;sp|Q9BXF6|RFIP5_HUMAN Rab11 family-interacting protein 5 OS=Homo sapiens GN=RAB11FIP5 PE=1 SV=1	0.292309	0.932832	8.52832e-05	60.747	51.217	60.747	0.24993	0	0.000876392	48.656	0.249875	0	0.000279461	56.304					0	0		NaN					0	0		NaN	0.292309	0.932832	8.52832e-05	60.747									0
A0A1B0GTL5;Q9BXF6	207;207	A0A1B0GTL5	A0A1B0GTL5	Rab11 family-interacting protein 5	RAB11FIP5	tr|A0A1B0GTL5|A0A1B0GTL5_HUMAN Rab11 family-interacting protein 5 OS=Homo sapiens GN=RAB11FIP5 PE=1 SV=1;sp|Q9BXF6|RFIP5_HUMAN Rab11 family-interacting protein 5 OS=Homo sapiens GN=RAB11FIP5 PE=1 SV=1	0.535007	2.30143	3.80317e-13	89.129	76.574	65.741	0	0		NaN	0.488362	0	5.74388e-05	59.818	0	0		NaN													0.535007	2.30143	8.54071e-06	65.741	0	0		NaN	0	0		NaN	0
A0A1B0GTL5;Q9BXF6	209;209	A0A1B0GTL5	A0A1B0GTL5	Rab11 family-interacting protein 5	RAB11FIP5	tr|A0A1B0GTL5|A0A1B0GTL5_HUMAN Rab11 family-interacting protein 5 OS=Homo sapiens GN=RAB11FIP5 PE=1 SV=1;sp|Q9BXF6|RFIP5_HUMAN Rab11 family-interacting protein 5 OS=Homo sapiens GN=RAB11FIP5 PE=1 SV=1	0.498894	0	3.80317e-13	89.129	76.574	89.129	0	0		NaN	0.488362	0	5.74388e-05	59.818	0	0		NaN													0	0		NaN	0	0		NaN	0	0		NaN	0
A0A1B0GTL5	911	A0A1B0GTL5	A0A1B0GTL5			tr|A0A1B0GTL5|A0A1B0GTL5_HUMAN Rab11 family-interacting protein 5 OS=Homo sapiens GN=RAB11FIP5 PE=1 SV=1	0.90122	9.7289	5.52573e-11	113.29	96.976	101.39	0	0		NaN	0.497308	0	0.00281636	50.653	0	0		NaN	0	0		NaN	0	0		NaN	0	0		NaN	0.499922	0	5.52573e-11	113.29	0	0		NaN	0	0		NaN	0
A0A1B0GTL5	913	A0A1B0GTL5	A0A1B0GTL5			tr|A0A1B0GTL5|A0A1B0GTL5_HUMAN Rab11 family-interacting protein 5 OS=Homo sapiens GN=RAB11FIP5 PE=1 SV=1	0.975579	16.0311	1.14498e-11	129.32	103.76	129.32	0	0		NaN	0.497308	0	0.00281636	50.653	0	0		NaN	0	0		NaN	0	0		NaN	0	0		NaN	0.499922	0	5.52573e-11	113.29	0	0		NaN	0	0		NaN	0
A0A1B0GTL5;Q9BXF6	176;176	A0A1B0GTL5	A0A1B0GTL5	Rab11 family-interacting protein 5	RAB11FIP5	tr|A0A1B0GTL5|A0A1B0GTL5_HUMAN Rab11 family-interacting protein 5 OS=Homo sapiens GN=RAB11FIP5 PE=1 SV=1;sp|Q9BXF6|RFIP5_HUMAN Rab11 family-interacting protein 5 OS=Homo sapiens GN=RAB11FIP5 PE=1 SV=1	0.999938	43.2992	3.2655e-11	147.18	138.29	147.18
A0A1B0GTL5;Q9BXF6	393;393	A0A1B0GTL5	A0A1B0GTL5	Rab11 family-interacting protein 5	RAB11FIP5	tr|A0A1B0GTL5|A0A1B0GTL5_HUMAN Rab11 family-interacting protein 5 OS=Homo sapiens GN=RAB11FIP5 PE=1 SV=1;sp|Q9BXF6|RFIP5_HUMAN Rab11 family-interacting protein 5 OS=Homo sapiens GN=RAB11FIP5 PE=1 SV=1	0.463626	0	4.27262e-11	92.977	65.948	89.261					0	0		NaN	0	0		NaN									0	0		NaN	0.463626	0	4.57225e-10	89.261									0
A0A1B0GTL5;Q9BXF6	395;395	A0A1B0GTL5	A0A1B0GTL5	Rab11 family-interacting protein 5	RAB11FIP5	tr|A0A1B0GTL5|A0A1B0GTL5_HUMAN Rab11 family-interacting protein 5 OS=Homo sapiens GN=RAB11FIP5 PE=1 SV=1;sp|Q9BXF6|RFIP5_HUMAN Rab11 family-interacting protein 5 OS=Homo sapiens GN=RAB11FIP5 PE=1 SV=1	0.780852	8.81429	1.51654e-14	98.796	80.432	98.796					0	0		NaN	0	0		NaN									0	0		NaN	0.463626	0	4.57225e-10	89.261									0
A0A1B0GTL5;Q9BXF6	396;396	A0A1B0GTL5	A0A1B0GTL5	Rab11 family-interacting protein 5	RAB11FIP5	tr|A0A1B0GTL5|A0A1B0GTL5_HUMAN Rab11 family-interacting protein 5 OS=Homo sapiens GN=RAB11FIP5 PE=1 SV=1;sp|Q9BXF6|RFIP5_HUMAN Rab11 family-interacting protein 5 OS=Homo sapiens GN=RAB11FIP5 PE=1 SV=1	0.25	0	4.27262e-11	92.977	65.948	92.977					0	0		NaN	0	0		NaN									0	0		NaN													0
A0A1B0GTL5;Q9BXF6	397;397	A0A1B0GTL5	A0A1B0GTL5	Rab11 family-interacting protein 5	RAB11FIP5	tr|A0A1B0GTL5|A0A1B0GTL5_HUMAN Rab11 family-interacting protein 5 OS=Homo sapiens GN=RAB11FIP5 PE=1 SV=1;sp|Q9BXF6|RFIP5_HUMAN Rab11 family-interacting protein 5 OS=Homo sapiens GN=RAB11FIP5 PE=1 SV=1	0.25	0	4.27262e-11	92.977	65.948	92.977					0	0		NaN	0	0		NaN									0	0		NaN													0
A0A1B0GTL5;Q9BXF6	307;307	A0A1B0GTL5	A0A1B0GTL5	Rab11 family-interacting protein 5	RAB11FIP5	tr|A0A1B0GTL5|A0A1B0GTL5_HUMAN Rab11 family-interacting protein 5 OS=Homo sapiens GN=RAB11FIP5 PE=1 SV=1;sp|Q9BXF6|RFIP5_HUMAN Rab11 family-interacting protein 5 OS=Homo sapiens GN=RAB11FIP5 PE=1 SV=1	0.999906	40.2924	0.000254146	138.36	128.37	117.14					0	0		NaN	0	0		NaN	0	0		NaN					0	0		NaN	0.997504	28.2332	0.0183796	48.44									0
A0A1B0GTN9;E9PKC0;Q6IQ23	262;363;363	A0A1B0GTN9	A0A1B0GTN9	Pleckstrin homology domain-containing family A member 7	PLEKHA7	tr|A0A1B0GTN9|A0A1B0GTN9_HUMAN Pleckstrin homology domain-containing family A member 7 (Fragment) OS=Homo sapiens GN=PLEKHA7 PE=1 SV=1;tr|E9PKC0|E9PKC0_HUMAN Pleckstrin homology domain-containing family A member 7 OS=Homo sapiens GN=PLEKHA7 PE=1 SV=1;sp|Q6	0.818072	8.98915	5.10858e-06	72.443	64.821	72.443
A0A1B0GTN9;E9PKC0;Q6IQ23;H0YDE2	435;536;536;167	A0A1B0GTN9	A0A1B0GTN9	Pleckstrin homology domain-containing family A member 7	PLEKHA7	tr|A0A1B0GTN9|A0A1B0GTN9_HUMAN Pleckstrin homology domain-containing family A member 7 (Fragment) OS=Homo sapiens GN=PLEKHA7 PE=1 SV=1;tr|E9PKC0|E9PKC0_HUMAN Pleckstrin homology domain-containing family A member 7 OS=Homo sapiens GN=PLEKHA7 PE=1 SV=1;sp|Q6	0.982115	17.5151	0.00237638	53.252	40.051	53.252	0.982115	17.5151	0.00237638	53.252																					0	0		NaN					0	0		NaN	0
A0A1B0GTN9;E9PKC0;Q6IQ23;H0YDE2;A0A1B0GUN0;A0A1B0GUM1	780;903;903;534;308;124	A0A1B0GTN9	A0A1B0GTN9	Pleckstrin homology domain-containing family A member 7	PLEKHA7	tr|A0A1B0GTN9|A0A1B0GTN9_HUMAN Pleckstrin homology domain-containing family A member 7 (Fragment) OS=Homo sapiens GN=PLEKHA7 PE=1 SV=1;tr|E9PKC0|E9PKC0_HUMAN Pleckstrin homology domain-containing family A member 7 OS=Homo sapiens GN=PLEKHA7 PE=1 SV=1;sp|Q6	0.987287	18.9032	1.45119e-08	145.41	96.841	145.41	0	0		NaN									0	0		NaN	0	0		NaN	0	0		NaN	0.987287	18.9032	1.45119e-08	145.41	0	0		NaN	0	0		NaN	0
A0A1B0GTN9;E9PKC0;Q6IQ23;H0YDE2;A0A1B0GUN0;A0A1B0GUM1	784;907;907;538;312;128	A0A1B0GTN9	A0A1B0GTN9	Pleckstrin homology domain-containing family A member 7	PLEKHA7	tr|A0A1B0GTN9|A0A1B0GTN9_HUMAN Pleckstrin homology domain-containing family A member 7 (Fragment) OS=Homo sapiens GN=PLEKHA7 PE=1 SV=1;tr|E9PKC0|E9PKC0_HUMAN Pleckstrin homology domain-containing family A member 7 OS=Homo sapiens GN=PLEKHA7 PE=1 SV=1;sp|Q6	0.987275	18.9294	0.0282773	100.11	71.102	100.11	0	0		NaN									0	0		NaN	0	0		NaN	0	0		NaN					0	0		NaN	0	0		NaN	0
F5GZ78;A0A1B0GTU4;P49023;A0A1B0GV30	300;792;302;187	F5GZ78	F5GZ78	Paxillin	PXN	tr|F5GZ78|F5GZ78_HUMAN Paxillin OS=Homo sapiens GN=PXN PE=1 SV=1;tr|A0A1B0GTU4|A0A1B0GTU4_HUMAN Paxillin OS=Homo sapiens GN=PXN PE=1 SV=1;sp|P49023|PAXI_HUMAN Paxillin OS=Homo sapiens GN=PXN PE=1 SV=3;tr|A0A1B0GV30|A0A1B0GV30_HUMAN Paxillin (Fragment) OS=H	0.596108	1.69059	3.92965e-11	87.468	77.81	87.468	0	0		NaN	0	0		NaN	0	0		NaN	0	0		NaN	0	0		NaN	0	0		NaN	0	0		NaN	0	0		NaN	0	0		NaN	0
F5GZ78;A0A1B0GTU4;P49023;A0A1B0GV30	301;793;303;188	F5GZ78	F5GZ78	Paxillin	PXN	tr|F5GZ78|F5GZ78_HUMAN Paxillin OS=Homo sapiens GN=PXN PE=1 SV=1;tr|A0A1B0GTU4|A0A1B0GTU4_HUMAN Paxillin OS=Homo sapiens GN=PXN PE=1 SV=1;sp|P49023|PAXI_HUMAN Paxillin OS=Homo sapiens GN=PXN PE=1 SV=3;tr|A0A1B0GV30|A0A1B0GV30_HUMAN Paxillin (Fragment) OS=H	0.824995	6.73401	1.40495e-15	95.666	85.526	81.553	0	0		NaN	0	0		NaN	0	0		NaN	0	0		NaN	0	0		NaN	0	0		NaN	0	0		NaN	0	0		NaN	0	0		NaN	0
F5GZ78;A0A1B0GTU4;P49023;A0A1B0GU60;F5H836	82;84;84;84;85	F5GZ78	F5GZ78	Paxillin	PXN	tr|F5GZ78|F5GZ78_HUMAN Paxillin OS=Homo sapiens GN=PXN PE=1 SV=1;tr|A0A1B0GTU4|A0A1B0GTU4_HUMAN Paxillin OS=Homo sapiens GN=PXN PE=1 SV=1;sp|P49023|PAXI_HUMAN Paxillin OS=Homo sapiens GN=PXN PE=1 SV=3;tr|A0A1B0GU60|A0A1B0GU60_HUMAN Paxillin OS=Homo sapiens	0.456516	0	0.0034692	54.7	41.719	54.7					0	0		NaN	0	0		NaN	0	0		NaN	0	0		NaN	0	0		NaN					0	0		NaN	0	0		NaN	0
F5GZ78;A0A1B0GTU4;P49023;A0A1B0GU60;F5H836	83;85;85;85;86	F5GZ78	F5GZ78	Paxillin	PXN	tr|F5GZ78|F5GZ78_HUMAN Paxillin OS=Homo sapiens GN=PXN PE=1 SV=1;tr|A0A1B0GTU4|A0A1B0GTU4_HUMAN Paxillin OS=Homo sapiens GN=PXN PE=1 SV=1;sp|P49023|PAXI_HUMAN Paxillin OS=Homo sapiens GN=PXN PE=1 SV=3;tr|A0A1B0GU60|A0A1B0GU60_HUMAN Paxillin OS=Homo sapiens	0.810587	6.3757	4.72501e-12	100.76	81.716	100.76	0.697748	6.43005	0.00184096	47.392	0	0		NaN	0	0		NaN	0	0		NaN	0	0		NaN	0	0		NaN	0.595519	1.73057	4.56552e-05	69.398	0	0		NaN	0	0		NaN	0
F5GZ78;A0A1B0GTU4;P49023	319;811;321	F5GZ78	F5GZ78	Paxillin	PXN	tr|F5GZ78|F5GZ78_HUMAN Paxillin OS=Homo sapiens GN=PXN PE=1 SV=1;tr|A0A1B0GTU4|A0A1B0GTU4_HUMAN Paxillin OS=Homo sapiens GN=PXN PE=1 SV=1;sp|P49023|PAXI_HUMAN Paxillin OS=Homo sapiens GN=PXN PE=1 SV=3	0.675483	6.35439	5.62537e-30	109.09	97.242	106.94	0	0		NaN																	0.401602	0	7.49065e-05	47.191	0.448698	0.493071	5.62537e-30	109.09									0
F5GZ78;A0A1B0GTU4;P49023	320;812;322	F5GZ78	F5GZ78	Paxillin	PXN	tr|F5GZ78|F5GZ78_HUMAN Paxillin OS=Homo sapiens GN=PXN PE=1 SV=1;tr|A0A1B0GTU4|A0A1B0GTU4_HUMAN Paxillin OS=Homo sapiens GN=PXN PE=1 SV=1;sp|P49023|PAXI_HUMAN Paxillin OS=Homo sapiens GN=PXN PE=1 SV=3	0.811444	7.16744	3.84423e-39	114.52	105.44	114.52	0	0		NaN																	0.401602	0	7.49065e-05	47.191													0
F5GZ78;A0A1B0GTU4;P49023;A0A1B0GV30;A0A1B0GU60	256;258;258;40;258	F5GZ78	F5GZ78	Paxillin	PXN	tr|F5GZ78|F5GZ78_HUMAN Paxillin OS=Homo sapiens GN=PXN PE=1 SV=1;tr|A0A1B0GTU4|A0A1B0GTU4_HUMAN Paxillin OS=Homo sapiens GN=PXN PE=1 SV=1;sp|P49023|PAXI_HUMAN Paxillin OS=Homo sapiens GN=PXN PE=1 SV=3;tr|A0A1B0GV30|A0A1B0GV30_HUMAN Paxillin (Fragment) OS=H	0.896054	12.1464	9.77866e-25	123.61	94.006	122.53	0	0		NaN	0	0		NaN													0	0		NaN	0	0		NaN	0	0		NaN					0
A0A1B0GTW1;Q9UDY2	1037;978	A0A1B0GTW1	A0A1B0GTW1	Tight junction protein ZO-2	TJP2	tr|A0A1B0GTW1|A0A1B0GTW1_HUMAN Tight junction protein ZO-2 OS=Homo sapiens GN=TJP2 PE=1 SV=1;sp|Q9UDY2|ZO2_HUMAN Tight junction protein ZO-2 OS=Homo sapiens GN=TJP2 PE=1 SV=2	0.738462	3.72131	0.00278012	42.909	36.476	42.909									0	0		NaN	0	0		NaN	0	0		NaN					0	0		NaN	0	0		NaN	0	0		NaN	0
A0A1B0GTW1;Q9UDY2	1045;986	A0A1B0GTW1	A0A1B0GTW1	Tight junction protein ZO-2	TJP2	tr|A0A1B0GTW1|A0A1B0GTW1_HUMAN Tight junction protein ZO-2 OS=Homo sapiens GN=TJP2 PE=1 SV=1;sp|Q9UDY2|ZO2_HUMAN Tight junction protein ZO-2 OS=Homo sapiens GN=TJP2 PE=1 SV=2	0.877658	7.02088	0.00278012	42.909	36.476	42.909									0	0		NaN	0	0		NaN	0	0		NaN					0	0		NaN	0	0		NaN	0	0		NaN	0
A0A1B0GTW1;Q9UDY2	325;266	A0A1B0GTW1	A0A1B0GTW1	Tight junction protein ZO-2	TJP2	tr|A0A1B0GTW1|A0A1B0GTW1_HUMAN Tight junction protein ZO-2 OS=Homo sapiens GN=TJP2 PE=1 SV=1;sp|Q9UDY2|ZO2_HUMAN Tight junction protein ZO-2 OS=Homo sapiens GN=TJP2 PE=1 SV=2	0.999967	44.9659	1.06696e-13	139.58	104.86	139.58	0	0		NaN	0	0		NaN	0.791214	8.84713	0.000932637	56.959	0	0		NaN					0	0		NaN	0.999967	44.9659	1.06696e-13	139.58					0	0		NaN	0
A0A1B0GTW1;Q9UDY2	1218;1159	A0A1B0GTW1	A0A1B0GTW1	Tight junction protein ZO-2	TJP2	tr|A0A1B0GTW1|A0A1B0GTW1_HUMAN Tight junction protein ZO-2 OS=Homo sapiens GN=TJP2 PE=1 SV=1;sp|Q9UDY2|ZO2_HUMAN Tight junction protein ZO-2 OS=Homo sapiens GN=TJP2 PE=1 SV=2	0.999967	45.6204	2.08848e-17	100.29	93.569	100.29									0	0		NaN	0	0		NaN									0.999967	45.6204	2.08848e-17	100.29					0	0		NaN	0
A0A1B0GTW1;Q9UDY2	520;461	A0A1B0GTW1	A0A1B0GTW1	Tight junction protein ZO-2	TJP2	tr|A0A1B0GTW1|A0A1B0GTW1_HUMAN Tight junction protein ZO-2 OS=Homo sapiens GN=TJP2 PE=1 SV=1;sp|Q9UDY2|ZO2_HUMAN Tight junction protein ZO-2 OS=Homo sapiens GN=TJP2 PE=1 SV=2	0.489644	0	1.65834e-08	73.975	61.172	73.975	0	0		NaN									0	0		NaN	0	0		NaN					0	0		NaN	0	0		NaN	0.45773	0	0.000169953	58.457	0
A0A1B0GTW1;Q9UDY2;B1AN86	229;170;147	A0A1B0GTW1	A0A1B0GTW1	Tight junction protein ZO-2	TJP2	tr|A0A1B0GTW1|A0A1B0GTW1_HUMAN Tight junction protein ZO-2 OS=Homo sapiens GN=TJP2 PE=1 SV=1;sp|Q9UDY2|ZO2_HUMAN Tight junction protein ZO-2 OS=Homo sapiens GN=TJP2 PE=1 SV=2;tr|B1AN86|B1AN86_HUMAN Tight junction protein ZO-2 (Fragment) OS=Homo sapiens GN=	0.989481	19.7421	0.00282936	99.941	78.546	74.392	0	0		NaN	0	0		NaN	0	0		NaN					0	0		NaN	0	0		NaN	0	0		NaN	0	0		NaN	0	0		NaN	0
A0A1B0GTW1;Q9UDY2;B1AN86	233;174;151	A0A1B0GTW1	A0A1B0GTW1	Tight junction protein ZO-2	TJP2	tr|A0A1B0GTW1|A0A1B0GTW1_HUMAN Tight junction protein ZO-2 OS=Homo sapiens GN=TJP2 PE=1 SV=1;sp|Q9UDY2|ZO2_HUMAN Tight junction protein ZO-2 OS=Homo sapiens GN=TJP2 PE=1 SV=2;tr|B1AN86|B1AN86_HUMAN Tight junction protein ZO-2 (Fragment) OS=Homo sapiens GN=	0.999986	48.4411	0.000466492	65.107	44.739	65.107	0	0		NaN	0	0		NaN	0.999959	43.9164	0.00376976	50.079					0	0		NaN	0	0		NaN	0	0		NaN	0	0		NaN	0	0		NaN	0
A0A1B0GTW1;Q9UDY2	1020;961	A0A1B0GTW1	A0A1B0GTW1	Tight junction protein ZO-2	TJP2	tr|A0A1B0GTW1|A0A1B0GTW1_HUMAN Tight junction protein ZO-2 OS=Homo sapiens GN=TJP2 PE=1 SV=1;sp|Q9UDY2|ZO2_HUMAN Tight junction protein ZO-2 OS=Homo sapiens GN=TJP2 PE=1 SV=2	0.589387	1.56968	5.4309e-34	126.61	117.9	126.61	0	0		NaN					0	0		NaN	0	0		NaN	0	0		NaN	0	0		NaN					0	0		NaN	0	0		NaN
A0A1B0GTW1;Q9UDY2	1025;966	A0A1B0GTW1	A0A1B0GTW1	Tight junction protein ZO-2	TJP2	tr|A0A1B0GTW1|A0A1B0GTW1_HUMAN Tight junction protein ZO-2 OS=Homo sapiens GN=TJP2 PE=1 SV=1;sp|Q9UDY2|ZO2_HUMAN Tight junction protein ZO-2 OS=Homo sapiens GN=TJP2 PE=1 SV=2	0.951423	12.9194	4.42516e-21	112.85	105.32	112.85	0	0		NaN					0	0		NaN	0	0		NaN	0	0		NaN	0	0		NaN	0.951423	12.9194	4.42516e-21	112.85	0	0		NaN	0	0		NaN
A0A1B0GUA8;Q9H1H9;H0Y9Z7	1738;1698;702	A0A1B0GUA8	A0A1B0GUA8	Kinesin-like protein KIF13A	KIF13A	tr|A0A1B0GUA8|A0A1B0GUA8_HUMAN Kinesin-like protein KIF13A OS=Homo sapiens GN=KIF13A PE=1 SV=1;sp|Q9H1H9|KI13A_HUMAN Kinesin-like protein KIF13A OS=Homo sapiens GN=KIF13A PE=1 SV=2;tr|H0Y9Z7|H0Y9Z7_HUMAN Kinesin-like protein KIF13A (Fragment) OS=Homo sapie	0.997548	26.5469	2.93089e-41	190.37	169.39	184.11					0.797203	8.37556	0.00367829	68.809	0	0		NaN					0	0		NaN	0	0		NaN	0.993005	21.6063	2.93089e-41	190.37					0	0		NaN
A0A1B0GUI1;Q6GYQ0	711;711	A0A1B0GUI1	A0A1B0GUI1	Ral GTPase-activating protein subunit alpha-1	RALGAPA1	tr|A0A1B0GUI1|A0A1B0GUI1_HUMAN Ral GTPase-activating protein subunit alpha-1 OS=Homo sapiens GN=RALGAPA1 PE=1 SV=1;sp|Q6GYQ0|RGPA1_HUMAN Ral GTPase-activating protein subunit alpha-1 OS=Homo sapiens GN=RALGAPA1 PE=1 SV=1	1	48.907	0.00465135	48.907	31.321	48.907																													0	0		NaN
A0A1B0GUI1;Q6GYQ0	1319;860	A0A1B0GUI1	A0A1B0GUI1	Ral GTPase-activating protein subunit alpha-1	RALGAPA1	tr|A0A1B0GUI1|A0A1B0GUI1_HUMAN Ral GTPase-activating protein subunit alpha-1 OS=Homo sapiens GN=RALGAPA1 PE=1 SV=1;sp|Q6GYQ0|RGPA1_HUMAN Ral GTPase-activating protein subunit alpha-1 OS=Homo sapiens GN=RALGAPA1 PE=1 SV=1	0.930022	12.2471	0.000185171	90.498	76.819	54.343	0	0		NaN	0	0		NaN					0	0		NaN	0	0		NaN					0	0		NaN	0.930022	12.2471	0.00703835	54.343	0.786988	5.76508	0.00528547	58.32	0
A0A1B0GUI1;Q6GYQ0	1320;861	A0A1B0GUI1	A0A1B0GUI1	Ral GTPase-activating protein subunit alpha-1	RALGAPA1	tr|A0A1B0GUI1|A0A1B0GUI1_HUMAN Ral GTPase-activating protein subunit alpha-1 OS=Homo sapiens GN=RALGAPA1 PE=1 SV=1;sp|Q6GYQ0|RGPA1_HUMAN Ral GTPase-activating protein subunit alpha-1 OS=Homo sapiens GN=RALGAPA1 PE=1 SV=1	0.773266	5.34084	0.00788802	46.823	41.934	46.823	0.36478	0	0.0215677	45.915	0	0		NaN					0	0		NaN	0	0		NaN					0	0		NaN	0	0		NaN	0.773266	5.34084	0.00788802	46.823	0
A0A1B0GUI1;Q6GYQ0	1323;864	A0A1B0GUI1	A0A1B0GUI1	Ral GTPase-activating protein subunit alpha-1	RALGAPA1	tr|A0A1B0GUI1|A0A1B0GUI1_HUMAN Ral GTPase-activating protein subunit alpha-1 OS=Homo sapiens GN=RALGAPA1 PE=1 SV=1;sp|Q6GYQ0|RGPA1_HUMAN Ral GTPase-activating protein subunit alpha-1 OS=Homo sapiens GN=RALGAPA1 PE=1 SV=1	0.36478	0	0.0215677	45.915	22.065	45.915	0.36478	0	0.0215677	45.915	0	0		NaN					0	0		NaN	0	0		NaN					0	0		NaN	0	0		NaN					0
A0A1B0GUI1	1083	A0A1B0GUI1	A0A1B0GUI1			tr|A0A1B0GUI1|A0A1B0GUI1_HUMAN Ral GTPase-activating protein subunit alpha-1 OS=Homo sapiens GN=RALGAPA1 PE=1 SV=1	0.999877	39.2945	0.00923786	104.79	49.394	104.79	0	0		NaN	0	0		NaN	0	0		NaN									0	0		NaN									0	0		NaN	0
A0A1B0GUI1;Q6GYQ0	795;795	A0A1B0GUI1	A0A1B0GUI1	Ral GTPase-activating protein subunit alpha-1	RALGAPA1	tr|A0A1B0GUI1|A0A1B0GUI1_HUMAN Ral GTPase-activating protein subunit alpha-1 OS=Homo sapiens GN=RALGAPA1 PE=1 SV=1;sp|Q6GYQ0|RGPA1_HUMAN Ral GTPase-activating protein subunit alpha-1 OS=Homo sapiens GN=RALGAPA1 PE=1 SV=1	0.227545	0	0.0041283	47.666	38.477	47.666																																					0
A0A1B0GUI1;Q6GYQ0	796;796	A0A1B0GUI1	A0A1B0GUI1	Ral GTPase-activating protein subunit alpha-1	RALGAPA1	tr|A0A1B0GUI1|A0A1B0GUI1_HUMAN Ral GTPase-activating protein subunit alpha-1 OS=Homo sapiens GN=RALGAPA1 PE=1 SV=1;sp|Q6GYQ0|RGPA1_HUMAN Ral GTPase-activating protein subunit alpha-1 OS=Homo sapiens GN=RALGAPA1 PE=1 SV=1	0.227545	0	0.0041283	47.666	38.477	47.666																																					0
A0A1B0GUI1;Q6GYQ0	797;797	A0A1B0GUI1	A0A1B0GUI1	Ral GTPase-activating protein subunit alpha-1	RALGAPA1	tr|A0A1B0GUI1|A0A1B0GUI1_HUMAN Ral GTPase-activating protein subunit alpha-1 OS=Homo sapiens GN=RALGAPA1 PE=1 SV=1;sp|Q6GYQ0|RGPA1_HUMAN Ral GTPase-activating protein subunit alpha-1 OS=Homo sapiens GN=RALGAPA1 PE=1 SV=1	0.849858	11.8684	0.000191306	81.597	57.611	81.597																																					0
A0A1B0GUI1;Q6GYQ0	799;799	A0A1B0GUI1	A0A1B0GUI1	Ral GTPase-activating protein subunit alpha-1	RALGAPA1	tr|A0A1B0GUI1|A0A1B0GUI1_HUMAN Ral GTPase-activating protein subunit alpha-1 OS=Homo sapiens GN=RALGAPA1 PE=1 SV=1;sp|Q6GYQ0|RGPA1_HUMAN Ral GTPase-activating protein subunit alpha-1 OS=Homo sapiens GN=RALGAPA1 PE=1 SV=1	0.208019	0	0.0041283	45.257	34.831	45.257																																					0
A0A1B0GUI1;Q6GYQ0	773;773	A0A1B0GUI1	A0A1B0GUI1	Ral GTPase-activating protein subunit alpha-1	RALGAPA1	tr|A0A1B0GUI1|A0A1B0GUI1_HUMAN Ral GTPase-activating protein subunit alpha-1 OS=Homo sapiens GN=RALGAPA1 PE=1 SV=1;sp|Q6GYQ0|RGPA1_HUMAN Ral GTPase-activating protein subunit alpha-1 OS=Homo sapiens GN=RALGAPA1 PE=1 SV=1	0.333333	0	0.000545835	48.867	42.707	48.867
A0A1B0GUI1;Q6GYQ0	775;775	A0A1B0GUI1	A0A1B0GUI1	Ral GTPase-activating protein subunit alpha-1	RALGAPA1	tr|A0A1B0GUI1|A0A1B0GUI1_HUMAN Ral GTPase-activating protein subunit alpha-1 OS=Homo sapiens GN=RALGAPA1 PE=1 SV=1;sp|Q6GYQ0|RGPA1_HUMAN Ral GTPase-activating protein subunit alpha-1 OS=Homo sapiens GN=RALGAPA1 PE=1 SV=1	0.333333	0	0.000545835	48.867	42.707	48.867
Q5VTI5;A0A1B0GUN5;Q9Y2H5	468;448;448	Q5VTI5	Q5VTI5	Pleckstrin homology domain-containing family A member 6	PLEKHA6	tr|Q5VTI5|Q5VTI5_HUMAN Pleckstrin homology domain-containing family A member 6 OS=Homo sapiens GN=PLEKHA6 PE=1 SV=1;tr|A0A1B0GUN5|A0A1B0GUN5_HUMAN Pleckstrin homology domain-containing family A member 6 OS=Homo sapiens GN=PLEKHA6 PE=1 SV=1;sp|Q9Y2H5|PKHA6_	1	96.3311	0.012449	96.331	19.504	96.331																	0	0		NaN
Q5VTI5;A0A1B0GUN5;Q9Y2H5	797;901;777	Q5VTI5	Q5VTI5	Pleckstrin homology domain-containing family A member 6	PLEKHA6	tr|Q5VTI5|Q5VTI5_HUMAN Pleckstrin homology domain-containing family A member 6 OS=Homo sapiens GN=PLEKHA6 PE=1 SV=1;tr|A0A1B0GUN5|A0A1B0GUN5_HUMAN Pleckstrin homology domain-containing family A member 6 OS=Homo sapiens GN=PLEKHA6 PE=1 SV=1;sp|Q9Y2H5|PKHA6_	0.98423	19.1357	2.96168e-06	88.73	76.103	88.73	0.983309	18.1302	2.96168e-06	77.391	0	0		NaN	0	0		NaN	0	0		NaN									0.98423	19.1357	3.0164e-06	88.73									0
A0A1B0GWI0;A0A1B0GVV8;A0A1B0GW50;A0JP08;A0A1B0GV02;O60315	444;591;703;702;728;703	A0A1B0GWI0	A0A1B0GWI0	Zinc finger E-box-binding homeobox 2	ZEB2	tr|A0A1B0GWI0|A0A1B0GWI0_HUMAN Zinc finger E-box-binding homeobox 2 OS=Homo sapiens GN=ZEB2 PE=1 SV=1;tr|A0A1B0GVV8|A0A1B0GVV8_HUMAN Zinc finger E-box-binding homeobox 2 OS=Homo sapiens GN=ZEB2 PE=1 SV=1;tr|A0A1B0GW50|A0A1B0GW50_HUMAN Zinc finger E-box-bin	0.431966	0	0.0001531	74.772	53.096	74.772
A0A1B0GWI0;A0A1B0GVV8;A0A1B0GW50;A0JP08;A0A1B0GV02;O60315	446;593;705;704;730;705	A0A1B0GWI0	A0A1B0GWI0	Zinc finger E-box-binding homeobox 2	ZEB2	tr|A0A1B0GWI0|A0A1B0GWI0_HUMAN Zinc finger E-box-binding homeobox 2 OS=Homo sapiens GN=ZEB2 PE=1 SV=1;tr|A0A1B0GVV8|A0A1B0GVV8_HUMAN Zinc finger E-box-binding homeobox 2 OS=Homo sapiens GN=ZEB2 PE=1 SV=1;tr|A0A1B0GW50|A0A1B0GW50_HUMAN Zinc finger E-box-bin	0.431966	0	0.0001531	74.772	53.096	74.772
A0A1B0GV68	583	A0A1B0GV68	A0A1B0GV68			tr|A0A1B0GV68|A0A1B0GV68_HUMAN FERM, RhoGEF and pleckstrin domain-containing protein 1 OS=Homo sapiens GN=FARP1 PE=1 SV=1	0.977114	16.3038	6.54202e-27	182.41	162.07	182.41																	0	0		NaN									0	0		NaN	0	0		NaN	0
A0A1B0GV68;M0QYB0;C9JME2;Q9Y4F1	20;20;20;20	A0A1B0GV68;C9JME2	A0A1B0GV68	FERM, RhoGEF and pleckstrin domain-containing protein 1	FARP1	tr|A0A1B0GV68|A0A1B0GV68_HUMAN FERM, RhoGEF and pleckstrin domain-containing protein 1 OS=Homo sapiens GN=FARP1 PE=1 SV=1;tr|M0QYB0|M0QYB0_HUMAN FERM, RhoGEF and pleckstrin domain-containing protein 1 (Fragment) OS=Homo sapiens GN=FARP1 PE=1 SV=1;tr|C9JME2	0.333333	0	0.0440786	45.359	38.67	45.359					0	0		NaN	0	0		NaN	0	0		NaN	0.333333	0	0.0440786	45.359	0	0		NaN	0	0		NaN	0	0		NaN	0	0		NaN	0
A0A1B0GV68;M0QYB0;C9JME2;Q9Y4F1	23;23;23;23	A0A1B0GV68;C9JME2	A0A1B0GV68	FERM, RhoGEF and pleckstrin domain-containing protein 1	FARP1	tr|A0A1B0GV68|A0A1B0GV68_HUMAN FERM, RhoGEF and pleckstrin domain-containing protein 1 OS=Homo sapiens GN=FARP1 PE=1 SV=1;tr|M0QYB0|M0QYB0_HUMAN FERM, RhoGEF and pleckstrin domain-containing protein 1 (Fragment) OS=Homo sapiens GN=FARP1 PE=1 SV=1;tr|C9JME2	0.647464	2.64119	1.68048e-17	113.76	95.445	113.76	0.3724	0	0.00254799	41.661	0.442267	0	0.000566699	54.311	0.499846	0	2.72669e-07	102.73	0	0		NaN	0.333333	0	0.0440786	45.359	0	0		NaN	0.496117	0	1.68048e-17	94.606	0	0		NaN	0	0		NaN	0.498585
A0A1B0GV68;C9JME2;Q9Y4F1	427;427;427	A0A1B0GV68;C9JME2	A0A1B0GV68	FERM, RhoGEF and pleckstrin domain-containing protein 1	FARP1	tr|A0A1B0GV68|A0A1B0GV68_HUMAN FERM, RhoGEF and pleckstrin domain-containing protein 1 OS=Homo sapiens GN=FARP1 PE=1 SV=1;tr|C9JME2|C9JME2_HUMAN FERM, RhoGEF and pleckstrin domain-containing protein 1 OS=Homo sapiens GN=FARP1 PE=1 SV=2;sp|Q9Y4F1|FARP1_HUMA	0.998229	27.5173	2.9419e-06	89.982	60.001	85.837	0.815553	6.46719	0.00397999	45.704	0	0		NaN	0	0		NaN	0	0		NaN	0.997173	25.4747	2.9419e-06	89.982	0	0		NaN	0.998229	27.5173	5.11964e-05	85.837	0.792197	5.81213	2.07372e-05	81.967	0.985775	18.5688	0.00461298	47.201	0.746081
A0A1B0GV68;C9JME2;Q9Y4F1	433;433;433	A0A1B0GV68;C9JME2	A0A1B0GV68	FERM, RhoGEF and pleckstrin domain-containing protein 1	FARP1	tr|A0A1B0GV68|A0A1B0GV68_HUMAN FERM, RhoGEF and pleckstrin domain-containing protein 1 OS=Homo sapiens GN=FARP1 PE=1 SV=1;tr|C9JME2|C9JME2_HUMAN FERM, RhoGEF and pleckstrin domain-containing protein 1 OS=Homo sapiens GN=FARP1 PE=1 SV=2;sp|Q9Y4F1|FARP1_HUMA	0.494413	0	6.9684e-05	63.63	54.688	46.404	0	0		NaN	0	0		NaN	0	0		NaN													0	0		NaN	0	0		NaN					0
A0A1B0GVJ7;Q9BY89	385;1800	A0A1B0GVJ7	A0A1B0GVJ7	Uncharacterized protein KIAA1671	KIAA1671	tr|A0A1B0GVJ7|A0A1B0GVJ7_HUMAN Uncharacterized protein KIAA1671 OS=Homo sapiens GN=KIAA1671 PE=1 SV=1;sp|Q9BY89|K1671_HUMAN Uncharacterized protein KIAA1671 OS=Homo sapiens GN=KIAA1671 PE=1 SV=2	0.999988	49.205	0.0082069	99.5	81.913	90.653	0	0		NaN	0	0		NaN	0	0		NaN					0	0		NaN	0	0		NaN	0	0		NaN	0	0		NaN	0	0		NaN	0
A0A1B0GVY1;Q96PU5	727;448	A0A1B0GVY1	A0A1B0GVY1	E3 ubiquitin-protein ligase NEDD4-like	NEDD4L	tr|A0A1B0GVY1|A0A1B0GVY1_HUMAN E3 ubiquitin-protein ligase NEDD4-like OS=Homo sapiens GN=NEDD4L PE=1 SV=1;sp|Q96PU5|NED4L_HUMAN E3 ubiquitin-protein ligase NEDD4-like OS=Homo sapiens GN=NEDD4L PE=1 SV=2	0.975074	15.9262	4.29526e-138	234.21	208.77	234.21													0	0		NaN	0	0		NaN					0.842239	9.71714	2.26712e-27	143.38	0.651359	3.98549	1.28501e-05	80.534	0.75485	7.44842	1.96732e-07	85.734	0
A0A1B0GVY1;Q96PU5	728;449	A0A1B0GVY1	A0A1B0GVY1	E3 ubiquitin-protein ligase NEDD4-like	NEDD4L	tr|A0A1B0GVY1|A0A1B0GVY1_HUMAN E3 ubiquitin-protein ligase NEDD4-like OS=Homo sapiens GN=NEDD4L PE=1 SV=1;sp|Q96PU5|NED4L_HUMAN E3 ubiquitin-protein ligase NEDD4-like OS=Homo sapiens GN=NEDD4L PE=1 SV=2	0.440629	0	4.56786e-06	75.334	63.895	75.334	0.435093	0.668783	0.0172759	48.216									0	0		NaN	0	0		NaN					0	0		NaN	0	0		NaN	0	0		NaN	0
A0A1B0GWB9;O94885	327;407	A0A1B0GWB9	A0A1B0GWB9	SAM and SH3 domain-containing protein 1	SASH1	tr|A0A1B0GWB9|A0A1B0GWB9_HUMAN SAM and SH3 domain-containing protein 1 (Fragment) OS=Homo sapiens GN=SASH1 PE=1 SV=1;sp|O94885|SASH1_HUMAN SAM and SH3 domain-containing protein 1 OS=Homo sapiens GN=SASH1 PE=1 SV=3	0.999838	37.9027	0.000454968	114.87	101.51	98.531	0.996216	24.4247	0.0407285	51.211	0.988364	19.2912	0.00420351	81.431					0	0		NaN					0	0		NaN	0.998798	29.1956	0.000454968	114.87					0	0		NaN	0
A0A1B0GWE0;Q96N67	1218;2129	A0A1B0GWE0;Q96N67	Q96N67	Dedicator of cytokinesis protein 7	DOCK7	tr|A0A1B0GWE0|A0A1B0GWE0_HUMAN Dedicator of cytokinesis protein 7 (Fragment) OS=Homo sapiens GN=DOCK7 PE=1 SV=1;sp|Q96N67|DOCK7_HUMAN Dedicator of cytokinesis protein 7 OS=Homo sapiens GN=DOCK7 PE=1 SV=4	0.750966	7.2059	0.000142477	75.463	52.988	75.463													0	0		NaN	0	0		NaN					0	0		NaN	0	0		NaN	0	0		NaN
A0A1B0GWE0;Q96N67	1220;2131	A0A1B0GWE0;Q96N67	Q96N67	Dedicator of cytokinesis protein 7	DOCK7	tr|A0A1B0GWE0|A0A1B0GWE0_HUMAN Dedicator of cytokinesis protein 7 (Fragment) OS=Homo sapiens GN=DOCK7 PE=1 SV=1;sp|Q96N67|DOCK7_HUMAN Dedicator of cytokinesis protein 7 OS=Homo sapiens GN=DOCK7 PE=1 SV=4	0.583525	1.47965	1.67576e-05	85.619	66.066	85.619													0	0		NaN	0	0		NaN					0	0		NaN	0	0		NaN	0	0		NaN
A0A1B0GWE0	521	A0A1B0GWE0	A0A1B0GWE0			tr|A0A1B0GWE0|A0A1B0GWE0_HUMAN Dedicator of cytokinesis protein 7 (Fragment) OS=Homo sapiens GN=DOCK7 PE=1 SV=1	0.499155	0.134178	0.0359347	47.666	26.826	47.666	0	0		NaN	0	0		NaN	0	0		NaN	0	0		NaN									0	0		NaN
A0A1B0GWE0	523	A0A1B0GWE0	A0A1B0GWE0			tr|A0A1B0GWE0|A0A1B0GWE0_HUMAN Dedicator of cytokinesis protein 7 (Fragment) OS=Homo sapiens GN=DOCK7 PE=1 SV=1	0.99809	27.832	2.26048e-20	157.2	119.18	157.2	0	0		NaN	0.990645	22.666	4.07167e-10	114.7	0	0		NaN	0	0		NaN									0	0		NaN
A0A1B0GWE0	525	A0A1B0GWE0	A0A1B0GWE0			tr|A0A1B0GWE0|A0A1B0GWE0_HUMAN Dedicator of cytokinesis protein 7 (Fragment) OS=Homo sapiens GN=DOCK7 PE=1 SV=1	0.473064	0	9.94429e-06	68.762	55.306	68.762	0	0		NaN	0	0		NaN	0	0		NaN	0	0		NaN									0	0		NaN
A0A1B0GWE0	529	A0A1B0GWE0	A0A1B0GWE0			tr|A0A1B0GWE0|A0A1B0GWE0_HUMAN Dedicator of cytokinesis protein 7 (Fragment) OS=Homo sapiens GN=DOCK7 PE=1 SV=1	0.999997	54.6416	2.55601e-10	122.64	92.433	122.64	0	0		NaN	0	0		NaN	0	0		NaN	0	0		NaN									0	0		NaN
A0A1B0GWE0;Q96N67	483;1383	A0A1B0GWE0;Q96N67	Q96N67	Dedicator of cytokinesis protein 7	DOCK7	tr|A0A1B0GWE0|A0A1B0GWE0_HUMAN Dedicator of cytokinesis protein 7 (Fragment) OS=Homo sapiens GN=DOCK7 PE=1 SV=1;sp|Q96N67|DOCK7_HUMAN Dedicator of cytokinesis protein 7 OS=Homo sapiens GN=DOCK7 PE=1 SV=4	0.999383	32.0978	0.00558054	125.75	88.191	125.75					0	0		NaN	0	0		NaN					0	0		NaN	0	0		NaN	0.972526	15.4899	0.00659718	75.509					0	0		NaN	0.999383
A0A1W2PNV4;O15143	642;310	A0A1W2PNV4;O15143	A0A1W2PNV4	Actin-related protein 2/3 complex subunit 1B	ARPC1B	tr|A0A1W2PNV4|A0A1W2PNV4_HUMAN Uncharacterized protein OS=Homo sapiens PE=4 SV=1;sp|O15143|ARC1B_HUMAN Actin-related protein 2/3 complex subunit 1B OS=Homo sapiens GN=ARPC1B PE=1 SV=3	0.495554	2.30104	8.91287e-16	100.97	80.842	69.528					0.451559	0	8.91287e-16	100.97	0	0		NaN	0	0		NaN					0	0		NaN	0	0		NaN
A0A1W2PNV4;O15143	643;311	A0A1W2PNV4;O15143	A0A1W2PNV4	Actin-related protein 2/3 complex subunit 1B	ARPC1B	tr|A0A1W2PNV4|A0A1W2PNV4_HUMAN Uncharacterized protein OS=Homo sapiens PE=4 SV=1;sp|O15143|ARC1B_HUMAN Actin-related protein 2/3 complex subunit 1B OS=Homo sapiens GN=ARPC1B PE=1 SV=3	0.451559	0	8.91287e-16	100.97	80.842	100.97					0.451559	0	8.91287e-16	100.97	0	0		NaN	0	0		NaN					0	0		NaN	0	0		NaN
A0A1W2PPS1;Q00839;A0A1W2PP35;Q5RI18;A0A1W2PRI6	252;271;180;48;53	A0A1W2PPS1	A0A1W2PPS1	Heterogeneous nuclear ribonucleoprotein U	HNRNPU	tr|A0A1W2PPS1|A0A1W2PPS1_HUMAN Heterogeneous nuclear ribonucleoprotein U OS=Homo sapiens GN=HNRNPU PE=1 SV=1;sp|Q00839|HNRPU_HUMAN Heterogeneous nuclear ribonucleoprotein U OS=Homo sapiens GN=HNRNPU PE=1 SV=6;tr|A0A1W2PP35|A0A1W2PP35_HUMAN Heterogeneous nu	1	139.549	4.96665e-172	222.31	203.2	222.31	0.999996	53.5641	5.95732e-22	97.874	0.983088	17.647	5.7048e-09	67.78	0.988136	19.2059	9.55307e-18	92.822	0	0		NaN	0	0		NaN					0.999999	58.8198	1.83126e-31	112.8	0	0		NaN	0.97538	15.9887	1.04877e-06	58.11
A0A1W2PPS1;Q00839;A0A1X7SBS1	3;3;3	A0A1W2PPS1	A0A1W2PPS1	Heterogeneous nuclear ribonucleoprotein U	HNRNPU	tr|A0A1W2PPS1|A0A1W2PPS1_HUMAN Heterogeneous nuclear ribonucleoprotein U OS=Homo sapiens GN=HNRNPU PE=1 SV=1;sp|Q00839|HNRPU_HUMAN Heterogeneous nuclear ribonucleoprotein U OS=Homo sapiens GN=HNRNPU PE=1 SV=6;tr|A0A1X7SBS1|A0A1X7SBS1_HUMAN Heterogeneous nu	0.580151	1.45749	0.00609312	61.56	30.27	61.56	0	0		NaN	0	0		NaN	0.580151	1.45749	0.00609312	61.56	0	0		NaN	0	0		NaN									0	0		NaN					0
A0A1W2PPS1;Q00839;A0A1X7SBS1	4;4;4	A0A1W2PPS1	A0A1W2PPS1	Heterogeneous nuclear ribonucleoprotein U	HNRNPU	tr|A0A1W2PPS1|A0A1W2PPS1_HUMAN Heterogeneous nuclear ribonucleoprotein U OS=Homo sapiens GN=HNRNPU PE=1 SV=1;sp|Q00839|HNRPU_HUMAN Heterogeneous nuclear ribonucleoprotein U OS=Homo sapiens GN=HNRNPU PE=1 SV=6;tr|A0A1X7SBS1|A0A1X7SBS1_HUMAN Heterogeneous nu	0.91212	10.5037	0.00180739	82.029	45.647	52.193	0	0		NaN	0	0		NaN					0	0		NaN	0	0		NaN	0.532239	1.08938	0.00963238	54.416	0.711807	3.93076	0.00180739	82.029	0	0		NaN					0
E5RIS7;A0A1W2PRL9;A0A1W2PPZ5;P23193	100;79;100;100	E5RIS7	E5RIS7	Transcription elongation factor A protein 1	TCEA1	tr|E5RIS7|E5RIS7_HUMAN Transcription elongation factor A protein 1 OS=Homo sapiens GN=TCEA1 PE=1 SV=1;tr|A0A1W2PRL9|A0A1W2PRL9_HUMAN Transcription elongation factor A protein 1 OS=Homo sapiens GN=TCEA1 PE=1 SV=1;tr|A0A1W2PPZ5|A0A1W2PPZ5_HUMAN Transcription	0.878062	8.70995	0.00356991	45.347	26.276	45.347									0	0		NaN					0	0		NaN	0	0		NaN	0	0		NaN	0	0		NaN	0	0		NaN	0
A8MXE8;A0A1W2PQJ7;Q7Z5J4	683;636;683	A8MXE8	A8MXE8	Retinoic acid-induced protein 1	RAI1	tr|A8MXE8|A8MXE8_HUMAN Retinoic acid-induced protein 1 (Fragment) OS=Homo sapiens GN=RAI1 PE=1 SV=1;tr|A0A1W2PQJ7|A0A1W2PQJ7_HUMAN Retinoic acid-induced protein 1 OS=Homo sapiens GN=RAI1 PE=1 SV=1;sp|Q7Z5J4|RAI1_HUMAN Retinoic acid-induced protein 1 OS=Hom	0.99906	30.415	0.000129041	58.92	55.48	58.92
A0A1W2PQL4	7	A0A1W2PQL4	A0A1W2PQL4			tr|A0A1W2PQL4|A0A1W2PQL4_HUMAN Uncharacterized protein OS=Homo sapiens PE=4 SV=1	0.5	0	0.011421	41.378	28.887	41.378	0	0		NaN													0	0		NaN									0	0		NaN	0	0		NaN	0
A0A1W2PQL4	10	A0A1W2PQL4	A0A1W2PQL4			tr|A0A1W2PQL4|A0A1W2PQL4_HUMAN Uncharacterized protein OS=Homo sapiens PE=4 SV=1	0.5	0	0.011421	41.378	28.887	41.378	0	0		NaN													0	0		NaN									0	0		NaN	0	0		NaN	0
A0A1W2PQP5;Q5JSZ5	226;226	A0A1W2PQP5	A0A1W2PQP5	Protein PRRC2B	PRRC2B	tr|A0A1W2PQP5|A0A1W2PQP5_HUMAN Protein PRRC2B OS=Homo sapiens GN=PRRC2B PE=1 SV=1;sp|Q5JSZ5|PRC2B_HUMAN Protein PRRC2B OS=Homo sapiens GN=PRRC2B PE=1 SV=2	0.591916	6.16666	0.00212214	46.178	31.718	46.178																									0	0		NaN									0
A0A1W2PR06;P52569	671;646	A0A1W2PR06	A0A1W2PR06	Cationic amino acid transporter 2	SLC7A2	tr|A0A1W2PR06|A0A1W2PR06_HUMAN Cationic amino acid transporter 2 (Fragment) OS=Homo sapiens GN=SLC7A2 PE=1 SV=1;sp|P52569|CTR2_HUMAN Cationic amino acid transporter 2 OS=Homo sapiens GN=SLC7A2 PE=1 SV=2	0.5	0	0.00482227	58.071	38.677	58.071																	0	0		NaN					0.5	0	0.00482227	58.071	0	0		NaN	0	0		NaN
A0A1W2PR06;P52569	672;647	A0A1W2PR06	A0A1W2PR06	Cationic amino acid transporter 2	SLC7A2	tr|A0A1W2PR06|A0A1W2PR06_HUMAN Cationic amino acid transporter 2 (Fragment) OS=Homo sapiens GN=SLC7A2 PE=1 SV=1;sp|P52569|CTR2_HUMAN Cationic amino acid transporter 2 OS=Homo sapiens GN=SLC7A2 PE=1 SV=2	0.5	0	0.00482227	58.071	38.677	58.071																	0	0		NaN					0.5	0	0.00482227	58.071	0	0		NaN	0	0		NaN
Q9H178;Q5W015;Q5VX20;A0A1W2PR17;Q16875	30;461;461;461;461	Q9H178	Q9H178	6-phosphofructo-2-kinase/fructose-2,6-bisphosphatase 3;6-phosphofructo-2-kinase;Fructose-2,6-bisphosphatase	PFKFB3	tr|Q9H178|Q9H178_HUMAN 6-phosphofructo-2-kinase/fructose-2, 6-bisphosphatase (Fragment) OS=Homo sapiens GN=PFKFB3 PE=1 SV=1;tr|Q5W015|Q5W015_HUMAN 6-phosphofructo-2-kinase/fructose-2,6-bisphosphatase 3 OS=Homo sapiens GN=PFKFB3 PE=1 SV=1;tr|Q5VX20|Q5VX20_H	0.998525	28.3245	4.39583e-07	99.481	77.435	86.497																									0.883853	8.84588	0.00960569	48.112									0
A0A1W2PR18;A0A1W2PR28;Q5JU85	156;393;383	A0A1W2PR18	A0A1W2PR18	IQ motif and SEC7 domain-containing protein 2	IQSEC2	tr|A0A1W2PR18|A0A1W2PR18_HUMAN IQ motif and SEC7 domain-containing protein 2 (Fragment) OS=Homo sapiens GN=IQSEC2 PE=1 SV=1;tr|A0A1W2PR28|A0A1W2PR28_HUMAN IQ motif and SEC7 domain-containing protein 2 OS=Homo sapiens GN=IQSEC2 PE=1 SV=1;sp|Q5JU85|IQEC2_HUM	0.999714	35.4416	0.0478915	68.44	55.852	68.44
E7ER60;A0A1W2PR85;O15056	465;885;1122	E7ER60	E7ER60	Synaptojanin-2	SYNJ2	tr|E7ER60|E7ER60_HUMAN Synaptojanin-2 OS=Homo sapiens GN=SYNJ2 PE=1 SV=2;tr|A0A1W2PR85|A0A1W2PR85_HUMAN Synaptojanin-2 OS=Homo sapiens GN=SYNJ2 PE=1 SV=1;sp|O15056|SYNJ2_HUMAN Synaptojanin-2 OS=Homo sapiens GN=SYNJ2 PE=1 SV=3	0.522993	0.400567	0.000307099	58.877	48.894	58.877	0	0		NaN	0.522993	0.400567	0.000307099	58.877
E7ER60;A0A1W2PR85;O15056	467;887;1124	E7ER60	E7ER60	Synaptojanin-2	SYNJ2	tr|E7ER60|E7ER60_HUMAN Synaptojanin-2 OS=Homo sapiens GN=SYNJ2 PE=1 SV=2;tr|A0A1W2PR85|A0A1W2PR85_HUMAN Synaptojanin-2 OS=Homo sapiens GN=SYNJ2 PE=1 SV=1;sp|O15056|SYNJ2_HUMAN Synaptojanin-2 OS=Homo sapiens GN=SYNJ2 PE=1 SV=3	0.999364	32.0176	1.86395e-47	136.53	119.5	136.53	0	0		NaN
A0A1X7SBY3;H0Y860;A0A1W2PRA1;Q9P246	678;686;686;678	A0A1X7SBY3	A0A1X7SBY3	Stromal interaction molecule 2	STIM2	tr|A0A1X7SBY3|A0A1X7SBY3_HUMAN Stromal interaction molecule 2 OS=Homo sapiens GN=STIM2 PE=1 SV=1;tr|H0Y860|H0Y860_HUMAN Stromal interaction molecule 2 OS=Homo sapiens GN=STIM2 PE=1 SV=1;tr|A0A1W2PRA1|A0A1W2PRA1_HUMAN Stromal interaction molecule 2 OS=Homo	0.53066	0.600551	0.00108023	51.695	46.891	50.653	0.495054	0	0.0108312	42.556					0	0		NaN	0	0		NaN	0	0		NaN	0	0		NaN									0	0		NaN	0
A0A1X7SBY3;H0Y860;A0A1W2PRA1;Q9P246	680;688;688;680	A0A1X7SBY3	A0A1X7SBY3	Stromal interaction molecule 2	STIM2	tr|A0A1X7SBY3|A0A1X7SBY3_HUMAN Stromal interaction molecule 2 OS=Homo sapiens GN=STIM2 PE=1 SV=1;tr|H0Y860|H0Y860_HUMAN Stromal interaction molecule 2 OS=Homo sapiens GN=STIM2 PE=1 SV=1;tr|A0A1W2PRA1|A0A1W2PRA1_HUMAN Stromal interaction molecule 2 OS=Homo	0.950213	12.9381	0.000176642	64.203	58.66	64.203	0.495054	0	0.0108312	42.556	0.827434	7.38278	0.000857557	52.522	0	0		NaN	0	0		NaN	0	0		NaN	0	0		NaN	0.786539	5.6965	0.000845006	52.569					0	0		NaN	0
A0A1W2PRG7;B7ZM68;Q6ZNL6	675;391;632	A0A1W2PRG7	A0A1W2PRG7	FYVE, RhoGEF and PH domain-containing protein 5	FGD5	tr|A0A1W2PRG7|A0A1W2PRG7_HUMAN FYVE, RhoGEF and PH domain-containing protein 5 (Fragment) OS=Homo sapiens GN=FGD5 PE=1 SV=1;tr|B7ZM68|B7ZM68_HUMAN FGD5 protein OS=Homo sapiens GN=FGD5 PE=1 SV=1;sp|Q6ZNL6|FGD5_HUMAN FYVE, RhoGEF and PH domain-containing pro	0.49987	0	2.11637e-05	92.457	83.099	92.457
A0A1W2PRG7;B7ZM68;Q6ZNL6	676;392;633	A0A1W2PRG7	A0A1W2PRG7	FYVE, RhoGEF and PH domain-containing protein 5	FGD5	tr|A0A1W2PRG7|A0A1W2PRG7_HUMAN FYVE, RhoGEF and PH domain-containing protein 5 (Fragment) OS=Homo sapiens GN=FGD5 PE=1 SV=1;tr|B7ZM68|B7ZM68_HUMAN FGD5 protein OS=Homo sapiens GN=FGD5 PE=1 SV=1;sp|Q6ZNL6|FGD5_HUMAN FYVE, RhoGEF and PH domain-containing pro	0.49987	0	2.11637e-05	92.457	83.099	92.457
B4DP61;A0A1W2PRV5;E7EQZ4;Q16637	31;31;31;31	B4DP61	B4DP61	Survival motor neuron protein	SMN2;SMN1	tr|B4DP61|B4DP61_HUMAN Survival motor neuron protein OS=Homo sapiens GN=SMN2 PE=1 SV=1;tr|A0A1W2PRV5|A0A1W2PRV5_HUMAN Survival motor neuron protein OS=Homo sapiens GN=SMN2 PE=1 SV=1;tr|E7EQZ4|E7EQZ4_HUMAN Survival motor neuron protein OS=Homo sapiens GN=SM	0.677641	3.51097	1.46592e-07	78.837	74.22	78.837																									0	0		NaN
A0A1W2PS85;R4GMW8;P28715	566;795;341	A0A1W2PS85	A0A1W2PS85	DNA repair protein complementing XP-G cells	BIVM-ERCC5;ERCC5	tr|A0A1W2PS85|A0A1W2PS85_HUMAN BIVM-ERCC5 readthrough OS=Homo sapiens GN=BIVM-ERCC5 PE=4 SV=1;tr|R4GMW8|R4GMW8_HUMAN BIVM-ERCC5 readthrough OS=Homo sapiens GN=BIVM-ERCC5 PE=2 SV=2;sp|P28715|ERCC5_HUMAN DNA repair protein complementing XP-G cells OS=Homo sa	0.999726	35.7263	3.83668e-08	98.684	79.294	71.148	0	0		NaN	0	0		NaN	0	0		NaN	0	0		NaN	0	0		NaN	0	0		NaN	0.999271	31.3718	3.83668e-08	98.684									0
A0A1W2PS85;R4GMW8;P28715	607;836;382	A0A1W2PS85	A0A1W2PS85	DNA repair protein complementing XP-G cells	BIVM-ERCC5;ERCC5	tr|A0A1W2PS85|A0A1W2PS85_HUMAN BIVM-ERCC5 readthrough OS=Homo sapiens GN=BIVM-ERCC5 PE=4 SV=1;tr|R4GMW8|R4GMW8_HUMAN BIVM-ERCC5 readthrough OS=Homo sapiens GN=BIVM-ERCC5 PE=2 SV=2;sp|P28715|ERCC5_HUMAN DNA repair protein complementing XP-G cells OS=Homo sa	0.536362	0.63279	6.33741e-12	133.47	108.02	133.47	0	0		NaN	0	0		NaN									0	0		NaN	0	0		NaN	0.536362	0.63279	6.33741e-12	133.47	0	0		NaN					0
A0A1W2PS85;R4GMW8;P28715	609;838;384	A0A1W2PS85	A0A1W2PS85	DNA repair protein complementing XP-G cells	BIVM-ERCC5;ERCC5	tr|A0A1W2PS85|A0A1W2PS85_HUMAN BIVM-ERCC5 readthrough OS=Homo sapiens GN=BIVM-ERCC5 PE=4 SV=1;tr|R4GMW8|R4GMW8_HUMAN BIVM-ERCC5 readthrough OS=Homo sapiens GN=BIVM-ERCC5 PE=2 SV=2;sp|P28715|ERCC5_HUMAN DNA repair protein complementing XP-G cells OS=Homo sa	0.796878	5.93636	2.33002e-10	123.76	103.43	116.78	0	0		NaN	0	0		NaN									0	0		NaN	0	0		NaN					0	0		NaN	0.754352	4.8726	0.0105092	57.885	0
A0A1X7SBX3;E7ENE0;P41180	824;911;901	A0A1X7SBX3	A0A1X7SBX3	Extracellular calcium-sensing receptor	CASR	tr|A0A1X7SBX3|A0A1X7SBX3_HUMAN Extracellular calcium-sensing receptor OS=Homo sapiens GN=CASR PE=1 SV=1;tr|E7ENE0|E7ENE0_HUMAN Extracellular calcium-sensing receptor OS=Homo sapiens GN=CASR PE=1 SV=1;sp|P41180|CASR_HUMAN Extracellular calcium-sensing recep	0.75653	8.01098	0.00132188	58.09	38.251	58.09																									0	0		NaN	0	0		NaN	0	0		NaN
A0A1X7SC65;O14558;K7EP04	59;59;59	A0A1X7SC65	A0A1X7SC65	Heat shock protein beta-6	HSPB6	tr|A0A1X7SC65|A0A1X7SC65_HUMAN Heat shock protein beta-6 (Fragment) OS=Homo sapiens GN=HSPB6 PE=1 SV=1;sp|O14558|HSPB6_HUMAN Heat shock protein beta-6 OS=Homo sapiens GN=HSPB6 PE=1 SV=2;tr|K7EP04|K7EP04_HUMAN Heat shock protein beta-6 OS=Homo sapiens GN=HS	0.999999	63.8677	1.42319e-07	75.436	62.116	75.436	0	0		NaN																					0.999997	57.0529	7.37814e-05	62.833					0	0		NaN
A0A1X7SC65;O14558;K7EP04	16;16;16	A0A1X7SC65	A0A1X7SC65	Heat shock protein beta-6	HSPB6	tr|A0A1X7SC65|A0A1X7SC65_HUMAN Heat shock protein beta-6 (Fragment) OS=Homo sapiens GN=HSPB6 PE=1 SV=1;sp|O14558|HSPB6_HUMAN Heat shock protein beta-6 OS=Homo sapiens GN=HSPB6 PE=1 SV=2;tr|K7EP04|K7EP04_HUMAN Heat shock protein beta-6 OS=Homo sapiens GN=HS	1	85.2958	1.31996e-11	131.72	104.05	124.09	0.999971	45.4267	0.000341672	75.911	1	69.3585	8.85014e-11	119.45	1	72.369	6.29354e-11	124.09	1	66.6611	1.1469e-09	105.46	0	0		NaN	0.999938	42.0794	0.0017101	53.995	0.999999	62.8618	1.06917e-10	116	0.999939	42.1589	0.00248381	59.185	1	74.1352	5.27652e-07	98.694	0.999824
A0A5E8;Q99501	297;297	A0A5E8	A0A5E8	GAS2-like protein 1	GAS2L1	tr|A0A5E8|A0A5E8_HUMAN GAS2-like protein 1 OS=Homo sapiens GN=GAS2L1 PE=1 SV=1;sp|Q99501|GA2L1_HUMAN GAS2-like protein 1 OS=Homo sapiens GN=GAS2L1 PE=1 SV=2	0.431664	0.048802	0.00814263	40.986	31.358	40.986	0	0		NaN	0	0		NaN					0	0		NaN	0	0		NaN					0.431664	0.048802	0.00814263	40.986	0	0		NaN
A0MZ66	506	A0MZ66	A0MZ66	Shootin-1	KIAA1598	sp|A0MZ66|SHOT1_HUMAN Shootin-1 OS=Homo sapiens GN=SHTN1 PE=1 SV=4	0.999977	46.8659	0.00485772	64.675	52.827	64.675	0	0		NaN																																	0
A1IGU5	665	A1IGU5	A1IGU5	Rho guanine nucleotide exchange factor 37	ARHGEF37	sp|A1IGU5|ARH37_HUMAN Rho guanine nucleotide exchange factor 37 OS=Homo sapiens GN=ARHGEF37 PE=2 SV=2	0.999998	56.724	3.91979e-05	93.058	76.804	93.058	0	0		NaN									0	0		NaN									0.999998	56.724	3.91979e-05	93.058
G3V311;A1L390	246;741	G3V311	G3V311	Pleckstrin homology domain-containing family G member 3	PLEKHG3	tr|G3V311|G3V311_HUMAN Pleckstrin homology domain-containing family G member 3 OS=Homo sapiens GN=PLEKHG3 PE=1 SV=1;sp|A1L390|PKHG3_HUMAN Pleckstrin homology domain-containing family G member 3 OS=Homo sapiens GN=PLEKHG3 PE=1 SV=1	0.976724	16.3127	0.00823288	60.436	6.9886	51.211	0	0		NaN	0.976724	16.3127	0.0127704	51.211	0	0		NaN	0	0		NaN	0	0		NaN	0	0		NaN	0.902332	9.66077	0.00823288	58.32	0	0		NaN	0	0		NaN	0
G3V311;A1L390	584;1079	G3V311	G3V311	Pleckstrin homology domain-containing family G member 3	PLEKHG3	tr|G3V311|G3V311_HUMAN Pleckstrin homology domain-containing family G member 3 OS=Homo sapiens GN=PLEKHG3 PE=1 SV=1;sp|A1L390|PKHG3_HUMAN Pleckstrin homology domain-containing family G member 3 OS=Homo sapiens GN=PLEKHG3 PE=1 SV=1	0.531524	0.548373	0.000915562	55.206	22.281	55.206													0	0		NaN									0	0		NaN									0
G3V311;A1L390	545;1040	G3V311	G3V311	Pleckstrin homology domain-containing family G member 3	PLEKHG3	tr|G3V311|G3V311_HUMAN Pleckstrin homology domain-containing family G member 3 OS=Homo sapiens GN=PLEKHG3 PE=1 SV=1;sp|A1L390|PKHG3_HUMAN Pleckstrin homology domain-containing family G member 3 OS=Homo sapiens GN=PLEKHG3 PE=1 SV=1	0.641422	6.07285	0.0333028	45.077	37.511	45.077									0	0		NaN
G3V311;A1L390;A0A0U1RR71	152;647;591	G3V311	G3V311	Pleckstrin homology domain-containing family G member 3	PLEKHG3	tr|G3V311|G3V311_HUMAN Pleckstrin homology domain-containing family G member 3 OS=Homo sapiens GN=PLEKHG3 PE=1 SV=1;sp|A1L390|PKHG3_HUMAN Pleckstrin homology domain-containing family G member 3 OS=Homo sapiens GN=PLEKHG3 PE=1 SV=1;tr|A0A0U1RR71|A0A0U1RR71_	0.891755	9.16107	0.00870839	68.277	40.85	68.277	0	0		NaN
A1X283	491	A1X283	A1X283	SH3 and PX domain-containing protein 2B	SH3PXD2B	sp|A1X283|SPD2B_HUMAN SH3 and PX domain-containing protein 2B OS=Homo sapiens GN=SH3PXD2B PE=1 SV=3	1	42.7886	0.0230938	42.789	28.109	42.789	0	0		NaN	1	42.7886	0.0230938	42.789	0	0		NaN																									0
A1X283	770	A1X283	A1X283	SH3 and PX domain-containing protein 2B	SH3PXD2B	sp|A1X283|SPD2B_HUMAN SH3 and PX domain-containing protein 2B OS=Homo sapiens GN=SH3PXD2B PE=1 SV=3	0.482143	1.44263	0.00314363	51.495	35.505	51.495					0	0		NaN																	0	0		NaN									0
A2A2D0;P16949;E5RGX5;Q93045	46;46;69;80	A2A2D0	A2A2D0	Stathmin;Stathmin-2	STMN1;STMN2	tr|A2A2D0|A2A2D0_HUMAN Stathmin (Fragment) OS=Homo sapiens GN=STMN1 PE=1 SV=8;sp|P16949|STMN1_HUMAN Stathmin OS=Homo sapiens GN=STMN1 PE=1 SV=3;tr|E5RGX5|E5RGX5_HUMAN Stathmin OS=Homo sapiens GN=STMN2 PE=1 SV=1;sp|Q93045|STMN2_HUMAN Stathmin-2 OS=Homo sapi	1	133.752	0.000207517	133.75	72.193	133.75																									1	133.752	0.000207517	133.75	0	0		NaN	0	0		NaN	0
A2A2D0;P16949	38;38	A2A2D0	A2A2D0	Stathmin	STMN1	tr|A2A2D0|A2A2D0_HUMAN Stathmin (Fragment) OS=Homo sapiens GN=STMN1 PE=1 SV=8;sp|P16949|STMN1_HUMAN Stathmin OS=Homo sapiens GN=STMN1 PE=1 SV=3	0.999975	45.9345	0.00496763	59.898	48.535	59.898													0	0		NaN	0	0		NaN					0	0		NaN	0	0		NaN	0	0		NaN	0
A2A2D0;P16949	16;16	A2A2D0	A2A2D0	Stathmin	STMN1	tr|A2A2D0|A2A2D0_HUMAN Stathmin (Fragment) OS=Homo sapiens GN=STMN1 PE=1 SV=8;sp|P16949|STMN1_HUMAN Stathmin OS=Homo sapiens GN=STMN1 PE=1 SV=3	1	129.176	7.71115e-16	144.97	93.882	144.97	0	0		NaN	0.999984	48.0798	0.00205989	52.599					0	0		NaN	0	0		NaN	0	0		NaN	1	129.176	7.71115e-16	144.97	0.999976	46.2347	0.00271224	50.938	0.999974	45.9013	0.00449111	46.408	0.999961
A2A2D0;P16949	25;25	A2A2D0	A2A2D0	Stathmin	STMN1	tr|A2A2D0|A2A2D0_HUMAN Stathmin (Fragment) OS=Homo sapiens GN=STMN1 PE=1 SV=8;sp|P16949|STMN1_HUMAN Stathmin OS=Homo sapiens GN=STMN1 PE=1 SV=3	1	107.19	1.38847e-10	111.66	94.974	111.66	0	0		NaN	1	68.6413	0.000180756	73.11	0.999988	49.2666	0.00246554	51.566	0	0		NaN	0	0		NaN	0	0		NaN	1	98.7793	1.0598e-08	103.17	0	0		NaN	0	0		NaN	0
A2A370;A2A369;Q8NF50	205;370;903	A2A370	A2A370	Dedicator of cytokinesis protein 8	DOCK8	tr|A2A370|A2A370_HUMAN Dedicator of cytokinesis protein 8 OS=Homo sapiens GN=DOCK8 PE=1 SV=1;tr|A2A369|A2A369_HUMAN Dedicator of cytokinesis protein 8 OS=Homo sapiens GN=DOCK8 PE=1 SV=1;sp|Q8NF50|DOCK8_HUMAN Dedicator of cytokinesis protein 8 OS=Homo sapie	0.719788	7.10815	1.73059e-07	77.641	60.046	77.641	0	0		NaN	0	0		NaN	0	0		NaN	0	0		NaN	0	0		NaN					0	0		NaN	0	0		NaN					0
A2A370;A2A369;Q8NF50	206;371;904	A2A370	A2A370	Dedicator of cytokinesis protein 8	DOCK8	tr|A2A370|A2A370_HUMAN Dedicator of cytokinesis protein 8 OS=Homo sapiens GN=DOCK8 PE=1 SV=1;tr|A2A369|A2A369_HUMAN Dedicator of cytokinesis protein 8 OS=Homo sapiens GN=DOCK8 PE=1 SV=1;sp|Q8NF50|DOCK8_HUMAN Dedicator of cytokinesis protein 8 OS=Homo sapie	0.963556	14.4095	2.11658e-17	100.62	81.083	100.62	0	0		NaN	0	0		NaN	0	0		NaN	0	0		NaN	0	0		NaN					0	0		NaN	0	0		NaN					0
A6NC98	596	A6NC98	A6NC98	Coiled-coil domain-containing protein 88B	CCDC88B	sp|A6NC98|CC88B_HUMAN Coiled-coil domain-containing protein 88B OS=Homo sapiens GN=CCDC88B PE=1 SV=1	0.440786	0	1.83205e-08	82.765	73.108	82.765	0	0		NaN	0.365926	0	0.000257229	53.554	0	0		NaN	0	0		NaN	0	0		NaN					0.440786	0	1.83205e-08	82.765	0	0		NaN
A6NC98	597	A6NC98	A6NC98	Coiled-coil domain-containing protein 88B	CCDC88B	sp|A6NC98|CC88B_HUMAN Coiled-coil domain-containing protein 88B OS=Homo sapiens GN=CCDC88B PE=1 SV=1	0.440786	0	1.83205e-08	82.765	73.108	82.765	0	0		NaN	0.249994	0	0.0130685	40.113	0	0		NaN	0	0		NaN	0	0		NaN					0.440786	0	1.83205e-08	82.765	0	0		NaN
A6NC98	600	A6NC98	A6NC98	Coiled-coil domain-containing protein 88B	CCDC88B	sp|A6NC98|CC88B_HUMAN Coiled-coil domain-containing protein 88B OS=Homo sapiens GN=CCDC88B PE=1 SV=1	0.394659	1.17035	0.000257229	53.554	45.004	50.358	0	0		NaN	0.365926	0	0.000257229	53.554	0	0		NaN	0	0		NaN	0	0		NaN					0	0		NaN	0	0		NaN
A6NC98	603	A6NC98	A6NC98	Coiled-coil domain-containing protein 88B	CCDC88B	sp|A6NC98|CC88B_HUMAN Coiled-coil domain-containing protein 88B OS=Homo sapiens GN=CCDC88B PE=1 SV=1	0.249994	0	0.0130685	40.113	25.955	40.113	0	0		NaN	0.249994	0	0.0130685	40.113	0	0		NaN	0	0		NaN	0	0		NaN					0	0		NaN	0	0		NaN
A6NC98	1408	A6NC98	A6NC98	Coiled-coil domain-containing protein 88B	CCDC88B	sp|A6NC98|CC88B_HUMAN Coiled-coil domain-containing protein 88B OS=Homo sapiens GN=CCDC88B PE=1 SV=1	0.946882	16.7594	0.0140906	61.375	40.675	61.375																	0	0		NaN					0	0		NaN
A6NCC9;E9PME3;C9JHT9;C9JJV1;Q9Y5U2	79;143;143;79;143	A6NCC9	A6NCC9	Protein TSSC4	TSSC4	tr|A6NCC9|A6NCC9_HUMAN Protein TSSC4 OS=Homo sapiens GN=TSSC4 PE=1 SV=1;tr|E9PME3|E9PME3_HUMAN Protein TSSC4 (Fragment) OS=Homo sapiens GN=TSSC4 PE=1 SV=1;tr|C9JHT9|C9JHT9_HUMAN Protein TSSC4 (Fragment) OS=Homo sapiens GN=TSSC4 PE=1 SV=1;tr|C9JJV1|C9JJV1_H	0.529068	0.506389	0.000328623	52.814	39.626	45.094					0.499991	0	0.000328623	52.814									0	0		NaN					0	0		NaN					0	0		NaN
A6NCC9;E9PME3;C9JHT9;C9JJV1;Q9Y5U2	82;146;146;82;146	A6NCC9	A6NCC9	Protein TSSC4	TSSC4	tr|A6NCC9|A6NCC9_HUMAN Protein TSSC4 OS=Homo sapiens GN=TSSC4 PE=1 SV=1;tr|E9PME3|E9PME3_HUMAN Protein TSSC4 (Fragment) OS=Homo sapiens GN=TSSC4 PE=1 SV=1;tr|C9JHT9|C9JHT9_HUMAN Protein TSSC4 (Fragment) OS=Homo sapiens GN=TSSC4 PE=1 SV=1;tr|C9JJV1|C9JJV1_H	0.522798	0.396582	0.000328623	52.814	39.626	50.426					0.499991	0	0.000328623	52.814									0	0		NaN					0	0		NaN					0	0		NaN
A6ND36	4	A6ND36	A6ND36	Protein FAM83G	FAM83G	sp|A6ND36|FA83G_HUMAN Protein FAM83G OS=Homo sapiens GN=FAM83G PE=1 SV=2	1	76.7043	7.52307e-06	76.704	64.15	76.704
A6NDB9	375	A6NDB9	A6NDB9	Paralemmin-3	PALM3	sp|A6NDB9|PALM3_HUMAN Paralemmin-3 OS=Homo sapiens GN=PALM3 PE=1 SV=2	1	57.8039	0.00177654	61.375	38.635	57.804																													0	0		NaN	0	0		NaN	0
A6NDB9	436	A6NDB9	A6NDB9	Paralemmin-3	PALM3	sp|A6NDB9|PALM3_HUMAN Paralemmin-3 OS=Homo sapiens GN=PALM3 PE=1 SV=2	0.5	0	0.00715163	47.64	33.405	47.64																													0	0		NaN
A6NDB9	439	A6NDB9	A6NDB9	Paralemmin-3	PALM3	sp|A6NDB9|PALM3_HUMAN Paralemmin-3 OS=Homo sapiens GN=PALM3 PE=1 SV=2	0.5	0	0.00715163	47.64	33.405	47.64																													0	0		NaN
A6NEM2;P51610	6;6	A6NEM2	A6NEM2	Host cell factor 1;HCF N-terminal chain 1;HCF N-terminal chain 2;HCF N-terminal chain 3;HCF N-terminal chain 4;HCF N-terminal chain 5;HCF N-terminal chain 6;HCF C-terminal chain 1;HCF C-terminal chain 2;HCF C-terminal chain 3;HCF C-terminal chain 4;HCF C-terminal chain 5;HCF C-terminal chain 6	HCFC1	tr|A6NEM2|A6NEM2_HUMAN Host cell factor 1 OS=Homo sapiens GN=HCFC1 PE=1 SV=2;sp|P51610|HCFC1_HUMAN Host cell factor 1 OS=Homo sapiens GN=HCFC1 PE=1 SV=2	0.842995	7.29911	4.98813e-05	64.2	59.767	64.2	0	0		NaN																					0.842995	7.29911	4.98813e-05	64.2
A6NEM2;P51610	666;666	A6NEM2	A6NEM2	Host cell factor 1;HCF N-terminal chain 1;HCF N-terminal chain 2;HCF N-terminal chain 3;HCF N-terminal chain 4;HCF N-terminal chain 5;HCF N-terminal chain 6;HCF C-terminal chain 1;HCF C-terminal chain 2;HCF C-terminal chain 3;HCF C-terminal chain 4;HCF C-terminal chain 5;HCF C-terminal chain 6	HCFC1	tr|A6NEM2|A6NEM2_HUMAN Host cell factor 1 OS=Homo sapiens GN=HCFC1 PE=1 SV=2;sp|P51610|HCFC1_HUMAN Host cell factor 1 OS=Homo sapiens GN=HCFC1 PE=1 SV=2	0.991426	20.6323	0.00124438	66.246	53.128	66.246					0	0		NaN	0	0		NaN									0	0		NaN	0	0		NaN					0	0		NaN
A6NEM2;P51610	669;669	A6NEM2	A6NEM2	Host cell factor 1;HCF N-terminal chain 1;HCF N-terminal chain 2;HCF N-terminal chain 3;HCF N-terminal chain 4;HCF N-terminal chain 5;HCF N-terminal chain 6;HCF C-terminal chain 1;HCF C-terminal chain 2;HCF C-terminal chain 3;HCF C-terminal chain 4;HCF C-terminal chain 5;HCF C-terminal chain 6	HCFC1	tr|A6NEM2|A6NEM2_HUMAN Host cell factor 1 OS=Homo sapiens GN=HCFC1 PE=1 SV=2;sp|P51610|HCFC1_HUMAN Host cell factor 1 OS=Homo sapiens GN=HCFC1 PE=1 SV=2	0.518919	0.629179	0.00111379	50.531	46.869	50.531					0	0		NaN	0	0		NaN									0	0		NaN	0	0		NaN					0	0		NaN
A6NFI3	112	A6NFI3	A6NFI3	Zinc finger protein 316	ZNF316	sp|A6NFI3|ZN316_HUMAN Zinc finger protein 316 OS=Homo sapiens GN=ZNF316 PE=1 SV=1	0.999954	43.4018	0.000270394	63.998	48.453	63.998					0	0		NaN									0	0		NaN									0	0		NaN	0	0		NaN	0
A6NGP5;H3BMV3;Q9H910;H3BMT0;H3BTV5;H3BU16	57;69;69;53;34;53	A6NGP5	A6NGP5	Hematological and neurological expressed 1-like protein	HN1L	tr|A6NGP5|A6NGP5_HUMAN Jupiter microtubule-associated homolog 2 OS=Homo sapiens GN=JPT2 PE=1 SV=2;tr|H3BMV3|H3BMV3_HUMAN Jupiter microtubule-associated homolog 2 (Fragment) OS=Homo sapiens GN=JPT2 PE=1 SV=1;sp|Q9H910|JUPI2_HUMAN Jupiter microtubule associa	0.994397	22.5326	1.53545e-07	76.237	67.923	76.237	0	0		NaN	0	0		NaN	0	0		NaN	0	0		NaN					0	0		NaN	0.994397	22.5326	1.53545e-07	76.237									0
A6NIW2;Q5JSL3	12;12	A6NIW2	A6NIW2	Dedicator of cytokinesis protein 11	DOCK11	tr|A6NIW2|A6NIW2_HUMAN Dedicator of cytokinesis protein 11 OS=Homo sapiens GN=DOCK11 PE=1 SV=2;sp|Q5JSL3|DOC11_HUMAN Dedicator of cytokinesis protein 11 OS=Homo sapiens GN=DOCK11 PE=1 SV=2	0.999921	41.0104	0.00108932	65.716	52.598	65.716	0.959422	13.7372	0.0148176	41.401	0.996771	24.8958	0.00127599	62.924	0.996695	24.7943	0.00894684	45.257	0	0		NaN									0.998989	29.9469	0.00209884	58.159					0	0		NaN	0.995931
A6NKB8;Q9H4A4	3;3	A6NKB8	A6NKB8	Aminopeptidase B	RNPEP	tr|A6NKB8|A6NKB8_HUMAN Aminopeptidase B OS=Homo sapiens GN=RNPEP PE=1 SV=1;sp|Q9H4A4|AMPB_HUMAN Aminopeptidase B OS=Homo sapiens GN=RNPEP PE=1 SV=2	0.495959	1.23607	8.94338e-51	125.74	103.5	125.74									0	0		NaN													0	0		NaN									0
A6NKB8;Q9H4A4	7;7	A6NKB8	A6NKB8	Aminopeptidase B	RNPEP	tr|A6NKB8|A6NKB8_HUMAN Aminopeptidase B OS=Homo sapiens GN=RNPEP PE=1 SV=1;sp|Q9H4A4|AMPB_HUMAN Aminopeptidase B OS=Homo sapiens GN=RNPEP PE=1 SV=2	0.656934	7.07953	1.9617e-16	87.772	76.517	87.772									0	0		NaN													0	0		NaN									0
C9JXU1;A6NN40;Q2M3G4	224;224;224	C9JXU1	C9JXU1	Protein Shroom1	SHROOM1	tr|C9JXU1|C9JXU1_HUMAN Protein Shroom1 (Fragment) OS=Homo sapiens GN=SHROOM1 PE=1 SV=1;tr|A6NN40|A6NN40_HUMAN Protein Shroom1 OS=Homo sapiens GN=SHROOM1 PE=1 SV=1;sp|Q2M3G4|SHRM1_HUMAN Protein Shroom1 OS=Homo sapiens GN=SHROOM1 PE=1 SV=1	1	41.8708	0.000989408	67.605	53.575	41.871	0	0		NaN	0	0		NaN	0	0		NaN													1	67.6053	0.000989408	67.605									0
C9JXU1;A6NN40;Q2M3G4	188;188;188	C9JXU1	C9JXU1	Protein Shroom1	SHROOM1	tr|C9JXU1|C9JXU1_HUMAN Protein Shroom1 (Fragment) OS=Homo sapiens GN=SHROOM1 PE=1 SV=1;tr|A6NN40|A6NN40_HUMAN Protein Shroom1 OS=Homo sapiens GN=SHROOM1 PE=1 SV=1;sp|Q2M3G4|SHRM1_HUMAN Protein Shroom1 OS=Homo sapiens GN=SHROOM1 PE=1 SV=1	0.902901	11.5798	5.11964e-05	85.837	72.484	57.496					0	0		NaN	0	0		NaN													0	0		NaN									0
A6NNK5;Q12888;C9JXV0	285;280;285	A6NNK5	A6NNK5	Tumor suppressor p53-binding protein 1	TP53BP1	tr|A6NNK5|A6NNK5_HUMAN TP53-binding protein 1 OS=Homo sapiens GN=TP53BP1 PE=1 SV=2;sp|Q12888|TP53B_HUMAN TP53-binding protein 1 OS=Homo sapiens GN=TP53BP1 PE=1 SV=2;tr|C9JXV0|C9JXV0_HUMAN TP53-binding protein 1 (Fragment) OS=Homo sapiens GN=TP53BP1 PE=1 SV	0.556758	4.09159	2.89425e-05	49.059	45.024	49.059
A6NNK5;Q12888;C9JXV0	270;265;270	A6NNK5	A6NNK5	Tumor suppressor p53-binding protein 1	TP53BP1	tr|A6NNK5|A6NNK5_HUMAN TP53-binding protein 1 OS=Homo sapiens GN=TP53BP1 PE=1 SV=2;sp|Q12888|TP53B_HUMAN TP53-binding protein 1 OS=Homo sapiens GN=TP53BP1 PE=1 SV=2;tr|C9JXV0|C9JXV0_HUMAN TP53-binding protein 1 (Fragment) OS=Homo sapiens GN=TP53BP1 PE=1 SV	0.711399	3.91815	0.00696476	40.723	26.992	40.723	0	0		NaN									0	0		NaN	0	0		NaN	0	0		NaN	0.711399	3.91815	0.00696476	40.723	0	0		NaN					0
A6NNK5;Q12888;H7BZY0	1628;1673;141	A6NNK5	A6NNK5	Tumor suppressor p53-binding protein 1	TP53BP1	tr|A6NNK5|A6NNK5_HUMAN TP53-binding protein 1 OS=Homo sapiens GN=TP53BP1 PE=1 SV=2;sp|Q12888|TP53B_HUMAN TP53-binding protein 1 OS=Homo sapiens GN=TP53BP1 PE=1 SV=2;tr|H7BZY0|H7BZY0_HUMAN TP53-binding protein 1 (Fragment) OS=Homo sapiens GN=TP53BP1 PE=1 SV	0.468666	0	0.0181491	48.004	36.853	48.004																	0	0		NaN	0	0		NaN
A6NNK5;Q12888;H7BZY0	1633;1678;146	A6NNK5	A6NNK5	Tumor suppressor p53-binding protein 1	TP53BP1	tr|A6NNK5|A6NNK5_HUMAN TP53-binding protein 1 OS=Homo sapiens GN=TP53BP1 PE=1 SV=2;sp|Q12888|TP53B_HUMAN TP53-binding protein 1 OS=Homo sapiens GN=TP53BP1 PE=1 SV=2;tr|H7BZY0|H7BZY0_HUMAN TP53-binding protein 1 (Fragment) OS=Homo sapiens GN=TP53BP1 PE=1 SV	0.960926	14.4981	0.000821321	70.98	59.459	70.98																	0	0		NaN	0	0		NaN
A6NNK5;Q12888;C9JXV0	525;520;525	A6NNK5	A6NNK5	Tumor suppressor p53-binding protein 1	TP53BP1	tr|A6NNK5|A6NNK5_HUMAN TP53-binding protein 1 OS=Homo sapiens GN=TP53BP1 PE=1 SV=2;sp|Q12888|TP53B_HUMAN TP53-binding protein 1 OS=Homo sapiens GN=TP53BP1 PE=1 SV=2;tr|C9JXV0|C9JXV0_HUMAN TP53-binding protein 1 (Fragment) OS=Homo sapiens GN=TP53BP1 PE=1 SV	0.372648	1.80237	0.000583751	65.563	46.783	65.563	0	0		NaN
A6NNK5;Q12888;C9JXV0	530;525;530	A6NNK5	A6NNK5	Tumor suppressor p53-binding protein 1	TP53BP1	tr|A6NNK5|A6NNK5_HUMAN TP53-binding protein 1 OS=Homo sapiens GN=TP53BP1 PE=1 SV=2;sp|Q12888|TP53B_HUMAN TP53-binding protein 1 OS=Homo sapiens GN=TP53BP1 PE=1 SV=2;tr|C9JXV0|C9JXV0_HUMAN TP53-binding protein 1 (Fragment) OS=Homo sapiens GN=TP53BP1 PE=1 SV	0.781055	5.58735	2.34351e-06	124.09	103.25	124.09	0	0		NaN
A6NNK5;Q12888;C9JXV0	557;552;557	A6NNK5	A6NNK5	Tumor suppressor p53-binding protein 1	TP53BP1	tr|A6NNK5|A6NNK5_HUMAN TP53-binding protein 1 OS=Homo sapiens GN=TP53BP1 PE=1 SV=2;sp|Q12888|TP53B_HUMAN TP53-binding protein 1 OS=Homo sapiens GN=TP53BP1 PE=1 SV=2;tr|C9JXV0|C9JXV0_HUMAN TP53-binding protein 1 (Fragment) OS=Homo sapiens GN=TP53BP1 PE=1 SV	0.997614	26.3673	7.15757e-30	106.81	88.509	106.81
A6NNK5;Q12888	1118;1113	A6NNK5	A6NNK5	Tumor suppressor p53-binding protein 1	TP53BP1	tr|A6NNK5|A6NNK5_HUMAN TP53-binding protein 1 OS=Homo sapiens GN=TP53BP1 PE=1 SV=2;sp|Q12888|TP53B_HUMAN TP53-binding protein 1 OS=Homo sapiens GN=TP53BP1 PE=1 SV=2	0.608098	1.90796	1.54003e-51	143.95	135.53	143.95					0	0		NaN					0	0		NaN													0	0		NaN					0
A6NNK5;Q12888	1119;1114	A6NNK5	A6NNK5	Tumor suppressor p53-binding protein 1	TP53BP1	tr|A6NNK5|A6NNK5_HUMAN TP53-binding protein 1 OS=Homo sapiens GN=TP53BP1 PE=1 SV=2;sp|Q12888|TP53B_HUMAN TP53-binding protein 1 OS=Homo sapiens GN=TP53BP1 PE=1 SV=2	0.790346	5.82625	3.85044e-11	88.036	80.37	75.261					0	0		NaN					0	0		NaN													0	0		NaN					0
A6NNK5;Q12888	1099;1094	A6NNK5	A6NNK5	Tumor suppressor p53-binding protein 1	TP53BP1	tr|A6NNK5|A6NNK5_HUMAN TP53-binding protein 1 OS=Homo sapiens GN=TP53BP1 PE=1 SV=2;sp|Q12888|TP53B_HUMAN TP53-binding protein 1 OS=Homo sapiens GN=TP53BP1 PE=1 SV=2	0.999409	35.5524	6.49073e-05	64.295	55.645	64.295	0	0		NaN	0.994373	24.0296	0.00235249	44.105	0	0		NaN	0	0		NaN	0	0		NaN					0	0		NaN	0	0		NaN	0	0		NaN	0
A6NNK5;Q12888	1106;1101	A6NNK5	A6NNK5	Tumor suppressor p53-binding protein 1	TP53BP1	tr|A6NNK5|A6NNK5_HUMAN TP53-binding protein 1 OS=Homo sapiens GN=TP53BP1 PE=1 SV=2;sp|Q12888|TP53B_HUMAN TP53-binding protein 1 OS=Homo sapiens GN=TP53BP1 PE=1 SV=2	0.959702	13.799	0.0015124	48.968	40.387	47.808	0	0		NaN	0.866685	8.13234	0.00235249	44.105	0	0		NaN	0	0		NaN	0	0		NaN					0	0		NaN	0	0		NaN	0	0		NaN	0
A6NNK5;Q12888	1415;1460	A6NNK5	A6NNK5	Tumor suppressor p53-binding protein 1	TP53BP1	tr|A6NNK5|A6NNK5_HUMAN TP53-binding protein 1 OS=Homo sapiens GN=TP53BP1 PE=1 SV=2;sp|Q12888|TP53B_HUMAN TP53-binding protein 1 OS=Homo sapiens GN=TP53BP1 PE=1 SV=2	0.633483	2.37642	1.23074e-17	92.349	73.851	92.349					0.633483	2.37642	1.23074e-17	92.349	0	0		NaN	0	0		NaN					0	0		NaN
A6NNK5;Q12888	1417;1462	A6NNK5	A6NNK5	Tumor suppressor p53-binding protein 1	TP53BP1	tr|A6NNK5|A6NNK5_HUMAN TP53-binding protein 1 OS=Homo sapiens GN=TP53BP1 PE=1 SV=2;sp|Q12888|TP53B_HUMAN TP53-binding protein 1 OS=Homo sapiens GN=TP53BP1 PE=1 SV=2	0.76689	5.1719	6.25403e-17	88.226	76.304	88.226	0.76689	5.1719	6.25403e-17	88.226					0	0		NaN	0	0		NaN					0	0		NaN
A6NNK5;Q12888;C9JXV0;H7C3N7	835;830;835;77	A6NNK5	A6NNK5	Tumor suppressor p53-binding protein 1	TP53BP1	tr|A6NNK5|A6NNK5_HUMAN TP53-binding protein 1 OS=Homo sapiens GN=TP53BP1 PE=1 SV=2;sp|Q12888|TP53B_HUMAN TP53-binding protein 1 OS=Homo sapiens GN=TP53BP1 PE=1 SV=2;tr|C9JXV0|C9JXV0_HUMAN TP53-binding protein 1 (Fragment) OS=Homo sapiens GN=TP53BP1 PE=1 SV	0.412906	0	0.00101096	50.358	41.758	50.358
A6NNK5;Q12888;C9JXV0;H7C3N7	836;831;836;78	A6NNK5	A6NNK5	Tumor suppressor p53-binding protein 1	TP53BP1	tr|A6NNK5|A6NNK5_HUMAN TP53-binding protein 1 OS=Homo sapiens GN=TP53BP1 PE=1 SV=2;sp|Q12888|TP53B_HUMAN TP53-binding protein 1 OS=Homo sapiens GN=TP53BP1 PE=1 SV=2;tr|C9JXV0|C9JXV0_HUMAN TP53-binding protein 1 (Fragment) OS=Homo sapiens GN=TP53BP1 PE=1 SV	0.412906	0	0.00101096	50.358	41.758	50.358
A6NNK5;Q12888;C9JXV0	371;366;371	A6NNK5	A6NNK5	Tumor suppressor p53-binding protein 1	TP53BP1	tr|A6NNK5|A6NNK5_HUMAN TP53-binding protein 1 OS=Homo sapiens GN=TP53BP1 PE=1 SV=2;sp|Q12888|TP53B_HUMAN TP53-binding protein 1 OS=Homo sapiens GN=TP53BP1 PE=1 SV=2;tr|C9JXV0|C9JXV0_HUMAN TP53-binding protein 1 (Fragment) OS=Homo sapiens GN=TP53BP1 PE=1 SV	0.99985	39.4038	2.90004e-09	83.245	72.823	83.245					0.99985	39.4038	2.90004e-09	83.245
A6NNK5;Q12888;C9JXV0	384;379;384	A6NNK5	A6NNK5	Tumor suppressor p53-binding protein 1	TP53BP1	tr|A6NNK5|A6NNK5_HUMAN TP53-binding protein 1 OS=Homo sapiens GN=TP53BP1 PE=1 SV=2;sp|Q12888|TP53B_HUMAN TP53-binding protein 1 OS=Homo sapiens GN=TP53BP1 PE=1 SV=2;tr|C9JXV0|C9JXV0_HUMAN TP53-binding protein 1 (Fragment) OS=Homo sapiens GN=TP53BP1 PE=1 SV	0.45205	0	7.12497e-05	69.92	52.056	69.92					0	0		NaN
A6NNK5;Q12888;C9JXV0	385;380;385	A6NNK5	A6NNK5	Tumor suppressor p53-binding protein 1	TP53BP1	tr|A6NNK5|A6NNK5_HUMAN TP53-binding protein 1 OS=Homo sapiens GN=TP53BP1 PE=1 SV=2;sp|Q12888|TP53B_HUMAN TP53-binding protein 1 OS=Homo sapiens GN=TP53BP1 PE=1 SV=2;tr|C9JXV0|C9JXV0_HUMAN TP53-binding protein 1 (Fragment) OS=Homo sapiens GN=TP53BP1 PE=1 SV	0.45205	0	7.12497e-05	69.92	52.056	69.92					0	0		NaN
A6NNK5;Q12888;C9JXV0	505;500;505	A6NNK5	A6NNK5	Tumor suppressor p53-binding protein 1	TP53BP1	tr|A6NNK5|A6NNK5_HUMAN TP53-binding protein 1 OS=Homo sapiens GN=TP53BP1 PE=1 SV=2;sp|Q12888|TP53B_HUMAN TP53-binding protein 1 OS=Homo sapiens GN=TP53BP1 PE=1 SV=2;tr|C9JXV0|C9JXV0_HUMAN TP53-binding protein 1 (Fragment) OS=Homo sapiens GN=TP53BP1 PE=1 SV	1	90.3059	2.04721e-96	200.99	192.68	200.99	0	0		NaN	0.999163	31.1271	2.14685e-11	85.35	0	0		NaN	0	0		NaN					0	0		NaN	0.999996	56.1861	3.88578e-33	115.66					0	0		NaN	0
A6NNK5;Q12888;M0R142	1321;1316;79	A6NNK5	A6NNK5	Tumor suppressor p53-binding protein 1	TP53BP1	tr|A6NNK5|A6NNK5_HUMAN TP53-binding protein 1 OS=Homo sapiens GN=TP53BP1 PE=1 SV=2;sp|Q12888|TP53B_HUMAN TP53-binding protein 1 OS=Homo sapiens GN=TP53BP1 PE=1 SV=2;tr|M0R142|M0R142_HUMAN TP53-binding protein 1 (Fragment) OS=Homo sapiens GN=TP53BP1 PE=1 SV	0.319455	0	0.00413013	51.211	44.77	51.211	0	0		NaN	0	0		NaN	0	0		NaN	0	0		NaN	0	0		NaN	0	0		NaN	0	0		NaN	0	0		NaN	0	0		NaN	0
A6NNK5;Q12888;M0R142	1322;1317;80	A6NNK5	A6NNK5	Tumor suppressor p53-binding protein 1	TP53BP1	tr|A6NNK5|A6NNK5_HUMAN TP53-binding protein 1 OS=Homo sapiens GN=TP53BP1 PE=1 SV=2;sp|Q12888|TP53B_HUMAN TP53-binding protein 1 OS=Homo sapiens GN=TP53BP1 PE=1 SV=2;tr|M0R142|M0R142_HUMAN TP53-binding protein 1 (Fragment) OS=Homo sapiens GN=TP53BP1 PE=1 SV	0.999676	38.331	1.84385e-16	109.65	97.267	100.94	0	0		NaN	0	0		NaN	0	0		NaN	0	0		NaN	0	0		NaN	0	0		NaN	0.653879	6.42347	0.000458755	54.103	0	0		NaN	0	0		NaN	0
A6NNK5;Q12888;C9JXV0	325;320;325	A6NNK5	A6NNK5	Tumor suppressor p53-binding protein 1	TP53BP1	tr|A6NNK5|A6NNK5_HUMAN TP53-binding protein 1 OS=Homo sapiens GN=TP53BP1 PE=1 SV=2;sp|Q12888|TP53B_HUMAN TP53-binding protein 1 OS=Homo sapiens GN=TP53BP1 PE=1 SV=2;tr|C9JXV0|C9JXV0_HUMAN TP53-binding protein 1 (Fragment) OS=Homo sapiens GN=TP53BP1 PE=1 SV	0.410603	0	1.84136e-16	75.654	63.929	69.197																									0	0		NaN
A6NNK5;Q12888;C9JXV0	328;323;328	A6NNK5	A6NNK5	Tumor suppressor p53-binding protein 1	TP53BP1	tr|A6NNK5|A6NNK5_HUMAN TP53-binding protein 1 OS=Homo sapiens GN=TP53BP1 PE=1 SV=2;sp|Q12888|TP53B_HUMAN TP53-binding protein 1 OS=Homo sapiens GN=TP53BP1 PE=1 SV=2;tr|C9JXV0|C9JXV0_HUMAN TP53-binding protein 1 (Fragment) OS=Homo sapiens GN=TP53BP1 PE=1 SV	0.302396	0	1.84136e-16	75.654	63.929	75.654																									0	0		NaN
A6NNN6;E7ETA6;Q15154;H0YBA1	1676;1722;1730;470	A6NNN6	A6NNN6	Pericentriolar material 1 protein	PCM1	tr|A6NNN6|A6NNN6_HUMAN Pericentriolar material 1 protein OS=Homo sapiens GN=PCM1 PE=1 SV=5;tr|E7ETA6|E7ETA6_HUMAN Pericentriolar material 1 protein OS=Homo sapiens GN=PCM1 PE=1 SV=1;sp|Q15154|PCM1_HUMAN Pericentriolar material 1 protein OS=Homo sapiens GN=	1	55.4367	0.000252525	58.693	47.636	55.437
A6NNN6;E7ETA6;Q15154;E5RGQ4;E9PGW9;E7EV93	65;65;65;65;65;65	A6NNN6	A6NNN6	Pericentriolar material 1 protein	PCM1	tr|A6NNN6|A6NNN6_HUMAN Pericentriolar material 1 protein OS=Homo sapiens GN=PCM1 PE=1 SV=5;tr|E7ETA6|E7ETA6_HUMAN Pericentriolar material 1 protein OS=Homo sapiens GN=PCM1 PE=1 SV=1;sp|Q15154|PCM1_HUMAN Pericentriolar material 1 protein OS=Homo sapiens GN=	0.998418	29.0408	5.66814e-11	118.55	102.96	118.55					0	0		NaN	0	0		NaN	0	0		NaN									0.998418	29.0408	5.66814e-11	118.55					0	0		NaN	0
A6NNN6;E7ETA6;Q15154;E5RGQ4;E9PGW9;E7EV93	93;93;93;93;93;93	A6NNN6	A6NNN6	Pericentriolar material 1 protein	PCM1	tr|A6NNN6|A6NNN6_HUMAN Pericentriolar material 1 protein OS=Homo sapiens GN=PCM1 PE=1 SV=5;tr|E7ETA6|E7ETA6_HUMAN Pericentriolar material 1 protein OS=Homo sapiens GN=PCM1 PE=1 SV=1;sp|Q15154|PCM1_HUMAN Pericentriolar material 1 protein OS=Homo sapiens GN=	0.999982	47.5552	8.77209e-12	114.69	100.46	114.69													0	0		NaN	0	0		NaN					0	0		NaN	0	0		NaN	0	0		NaN	0
A6PVV7;Q8N1G0	25;1057	A6PVV7	A6PVV7	Zinc finger protein 687	ZNF687	tr|A6PVV7|A6PVV7_HUMAN Zinc finger protein 687 (Fragment) OS=Homo sapiens GN=ZNF687 PE=1 SV=1;sp|Q8N1G0|ZN687_HUMAN Zinc finger protein 687 OS=Homo sapiens GN=ZNF687 PE=1 SV=1	0.99999	53.1549	6.70392e-26	132.14	103.94	132.14																					0	0		NaN
G3V174;A7KAX9	632;706	G3V174	G3V174	Rho GTPase-activating protein 32	ARHGAP32	tr|G3V174|G3V174_HUMAN Rho GTPase-activating protein 32 OS=Homo sapiens GN=ARHGAP32 PE=1 SV=1;sp|A7KAX9|RHG32_HUMAN Rho GTPase-activating protein 32 OS=Homo sapiens GN=ARHGAP32 PE=1 SV=1	0.82347	9.89982	0.000215512	55.247	43.604	55.247									0	0		NaN	0	0		NaN	0	0		NaN					0	0		NaN	0	0		NaN	0	0		NaN	0
Q9NQA3;C4AMC7;Q6VEQ5;A8K0Z3;A8MWX3	199;215;217;217;230	Q9NQA3	Q9NQA3	WAS protein family homolog 6;Putative WAS protein family homolog 3;WAS protein family homolog 2;WAS protein family homolog 1;Putative WAS protein family homolog 4	WASH6P;WASH3P;WASH2P;WASH1;WASH4P	sp|Q9NQA3|WASH6_HUMAN WAS protein family homolog 6 OS=Homo sapiens GN=WASH6P PE=1 SV=3;sp|C4AMC7|WASH3_HUMAN Putative WAS protein family homolog 3 OS=Homo sapiens GN=WASH3P PE=1 SV=2;sp|Q6VEQ5|WASH2_HUMAN WAS protein family homolog 2 OS=Homo sapiens GN=WAS	0.5	0	0.0328713	63.408	40.366	63.408
Q9NQA3;C4AMC7;Q6VEQ5;A8K0Z3;A8MWX3	201;217;219;219;232	Q9NQA3	Q9NQA3	WAS protein family homolog 6;Putative WAS protein family homolog 3;WAS protein family homolog 2;WAS protein family homolog 1;Putative WAS protein family homolog 4	WASH6P;WASH3P;WASH2P;WASH1;WASH4P	sp|Q9NQA3|WASH6_HUMAN WAS protein family homolog 6 OS=Homo sapiens GN=WASH6P PE=1 SV=3;sp|C4AMC7|WASH3_HUMAN Putative WAS protein family homolog 3 OS=Homo sapiens GN=WASH3P PE=1 SV=2;sp|Q6VEQ5|WASH2_HUMAN WAS protein family homolog 2 OS=Homo sapiens GN=WAS	0.5	0	0.0328713	63.408	40.366	63.408
Q5TIG5;A8MQ02;J3KN01;P55196	1172;1131;1179;1172	Q5TIG5	Q5TIG5	Afadin	MLLT4	tr|Q5TIG5|Q5TIG5_HUMAN Afadin OS=Homo sapiens GN=AFDN PE=1 SV=1;tr|A8MQ02|A8MQ02_HUMAN Afadin OS=Homo sapiens GN=AFDN PE=1 SV=2;tr|J3KN01|J3KN01_HUMAN Afadin OS=Homo sapiens GN=AFDN PE=1 SV=1;sp|P55196|AFAD_HUMAN Afadin OS=Homo sapiens GN=AFDN PE=1 SV=3	0.500022	0	0.000483999	52.784	42.862	48.229									0	0		NaN					0	0		NaN					0.50001	0	0.000483999	52.784	0	0		NaN	0	0		NaN	0
Q5TIG5;A8MQ02;J3KN01;P55196	1173;1132;1180;1173	Q5TIG5	Q5TIG5	Afadin	MLLT4	tr|Q5TIG5|Q5TIG5_HUMAN Afadin OS=Homo sapiens GN=AFDN PE=1 SV=1;tr|A8MQ02|A8MQ02_HUMAN Afadin OS=Homo sapiens GN=AFDN PE=1 SV=2;tr|J3KN01|J3KN01_HUMAN Afadin OS=Homo sapiens GN=AFDN PE=1 SV=1;sp|P55196|AFAD_HUMAN Afadin OS=Homo sapiens GN=AFDN PE=1 SV=3	0.500022	0	0.000483999	52.784	42.862	48.229									0	0		NaN					0	0		NaN					0.50001	0	0.000483999	52.784	0	0		NaN	0	0		NaN	0
Q5TIG5;A8MQ02;J3KN01;P55196	1182;1141;1189;1182	Q5TIG5	Q5TIG5	Afadin	MLLT4	tr|Q5TIG5|Q5TIG5_HUMAN Afadin OS=Homo sapiens GN=AFDN PE=1 SV=1;tr|A8MQ02|A8MQ02_HUMAN Afadin OS=Homo sapiens GN=AFDN PE=1 SV=2;tr|J3KN01|J3KN01_HUMAN Afadin OS=Homo sapiens GN=AFDN PE=1 SV=1;sp|P55196|AFAD_HUMAN Afadin OS=Homo sapiens GN=AFDN PE=1 SV=3	1	75.143	3.29251e-05	88.561	72.621	88.561									0	0		NaN					0	0		NaN					1	75.143	3.29251e-05	88.561	0	0		NaN	0	0		NaN	0
Q5TIG5;A8MQ02;J3KN01;P55196;H0Y7R8	589;548;589;589;288	Q5TIG5	Q5TIG5	Afadin	MLLT4	tr|Q5TIG5|Q5TIG5_HUMAN Afadin OS=Homo sapiens GN=AFDN PE=1 SV=1;tr|A8MQ02|A8MQ02_HUMAN Afadin OS=Homo sapiens GN=AFDN PE=1 SV=2;tr|J3KN01|J3KN01_HUMAN Afadin OS=Homo sapiens GN=AFDN PE=1 SV=1;sp|P55196|AFAD_HUMAN Afadin OS=Homo sapiens GN=AFDN PE=1 SV=3;tr	0.333331	0	0.00143262	50.144	42.698	50.144																									0	0		NaN
Q5TIG5;A8MQ02;J3KN01;P55196;H0Y7R8	595;554;595;595;294	Q5TIG5	Q5TIG5	Afadin	MLLT4	tr|Q5TIG5|Q5TIG5_HUMAN Afadin OS=Homo sapiens GN=AFDN PE=1 SV=1;tr|A8MQ02|A8MQ02_HUMAN Afadin OS=Homo sapiens GN=AFDN PE=1 SV=2;tr|J3KN01|J3KN01_HUMAN Afadin OS=Homo sapiens GN=AFDN PE=1 SV=1;sp|P55196|AFAD_HUMAN Afadin OS=Homo sapiens GN=AFDN PE=1 SV=3;tr	0.333331	0	0.00143262	50.144	42.698	50.144																									0	0		NaN
Q5TIG5;A8MQ02;J3KN01;P55196	1083;1042;1090;1083	Q5TIG5	Q5TIG5	Afadin	MLLT4	tr|Q5TIG5|Q5TIG5_HUMAN Afadin OS=Homo sapiens GN=AFDN PE=1 SV=1;tr|A8MQ02|A8MQ02_HUMAN Afadin OS=Homo sapiens GN=AFDN PE=1 SV=2;tr|J3KN01|J3KN01_HUMAN Afadin OS=Homo sapiens GN=AFDN PE=1 SV=1;sp|P55196|AFAD_HUMAN Afadin OS=Homo sapiens GN=AFDN PE=1 SV=3	0.995356	24.1213	0.00618288	89.301	73.761	89.301	0.995356	24.1213	0.00618288	89.301					0	0		NaN
A8MT19;Q8IUC4	536;639	A8MT19	A8MT19	Putative rhophilin-2-like protein RHPN2P1;Rhophilin-2	RHPN2P1;RHPN2	sp|A8MT19|RHN2P_HUMAN Putative rhophilin-2-like protein RHPN2P1 OS=Homo sapiens GN=RHPN2P1 PE=5 SV=2;sp|Q8IUC4|RHPN2_HUMAN Rhophilin-2 OS=Homo sapiens GN=RHPN2 PE=1 SV=1	0.997617	26.2183	0.00131644	81.619	32.796	81.619																									0.997617	26.2183	0.00131644	81.619
A8MT19;Q8IUC4	549;652	A8MT19	A8MT19	Putative rhophilin-2-like protein RHPN2P1;Rhophilin-2	RHPN2P1;RHPN2	sp|A8MT19|RHN2P_HUMAN Putative rhophilin-2-like protein RHPN2P1 OS=Homo sapiens GN=RHPN2P1 PE=5 SV=2;sp|Q8IUC4|RHPN2_HUMAN Rhophilin-2 OS=Homo sapiens GN=RHPN2 PE=1 SV=1	0.521986	0.506354	2.04628e-05	63.69	54.594	63.69	0	0		NaN					0	0		NaN					0	0		NaN					0	0		NaN	0	0		NaN	0	0		NaN	0
A8MT19;Q8IUC4	551;654	A8MT19	A8MT19	Putative rhophilin-2-like protein RHPN2P1;Rhophilin-2	RHPN2P1;RHPN2	sp|A8MT19|RHN2P_HUMAN Putative rhophilin-2-like protein RHPN2P1 OS=Homo sapiens GN=RHPN2P1 PE=5 SV=2;sp|Q8IUC4|RHPN2_HUMAN Rhophilin-2 OS=Homo sapiens GN=RHPN2 PE=1 SV=1	0.990016	20.0245	3.56142e-31	152	117.31	152	0	0		NaN					0.759175	5.77704	0.000421994	53.585	0.860139	10.2216	2.45233e-06	73.405	0	0		NaN					0.990016	20.0245	3.56142e-31	152	0	0		NaN	0	0		NaN	0
A8MUM1;Q53HC9	347;320	A8MUM1	A8MUM1	Protein TSSC1	TSSC1	tr|A8MUM1|A8MUM1_HUMAN Protein TSSC1 OS=Homo sapiens GN=EIPR1 PE=1 SV=2;sp|Q53HC9|TSSC1_HUMAN Protein TSSC1 OS=Homo sapiens GN=EIPR1 PE=1 SV=2	0.630679	7.17806	0.000244468	42.262	31.767	42.262
H7BY10;K7EJV9;K7ERT8;A8MUS3;P62750	45;36;62;81;43	H7BY10	H7BY10	60S ribosomal protein L23a	RPL23A	tr|H7BY10|H7BY10_HUMAN 60S ribosomal protein L23a (Fragment) OS=Homo sapiens GN=RPL23A PE=1 SV=1;tr|K7EJV9|K7EJV9_HUMAN 60S ribosomal protein L23a (Fragment) OS=Homo sapiens GN=RPL23A PE=1 SV=1;tr|K7ERT8|K7ERT8_HUMAN 60S ribosomal protein L23a (Fragment) O	0.973664	15.726	0.00678975	104.22	66.877	104.22	0	0		NaN	0.623844	2.20817	0.0245223	74.533	0	0		NaN	0	0		NaN	0.747904	4.73436	0.0241753	77.662	0	0		NaN	0	0		NaN					0	0		NaN	0
A8MZI9;Q01196	227;212	A8MZI9	A8MZI9	Runt-related transcription factor 1	RUNX1	tr|A8MZI9|A8MZI9_HUMAN Runt-related transcription factor 1 (Fragment) OS=Homo sapiens GN=RUNX1 PE=1 SV=2;sp|Q01196|RUNX1_HUMAN Runt-related transcription factor 1 OS=Homo sapiens GN=RUNX1 PE=1 SV=3	0.974248	15.7813	2.0669e-05	81.665	74.043	70.453					0	0		NaN					0	0		NaN	0	0		NaN	0	0		NaN					0	0		NaN	0	0		NaN	0
A9Z1X7;Q8IYB3;E9PCT1;M0R088	703;694;693;667	A9Z1X7;M0R088	A9Z1X7	Serine/arginine repetitive matrix protein 1	SRRM1	tr|A9Z1X7|A9Z1X7_HUMAN Serine/arginine repetitive matrix protein 1 OS=Homo sapiens GN=SRRM1 PE=1 SV=1;sp|Q8IYB3|SRRM1_HUMAN Serine/arginine repetitive matrix protein 1 OS=Homo sapiens GN=SRRM1 PE=1 SV=2;tr|E9PCT1|E9PCT1_HUMAN Serine/arginine repetitive mat	0.625885	5.80366	0.00580974	46.892	31.305	46.892	0	0		NaN													0	0		NaN																	0
A9Z1X7;Q8IYB3;E9PCT1;M0R088	704;695;694;668	A9Z1X7;M0R088	A9Z1X7	Serine/arginine repetitive matrix protein 1	SRRM1	tr|A9Z1X7|A9Z1X7_HUMAN Serine/arginine repetitive matrix protein 1 OS=Homo sapiens GN=SRRM1 PE=1 SV=1;sp|Q8IYB3|SRRM1_HUMAN Serine/arginine repetitive matrix protein 1 OS=Homo sapiens GN=SRRM1 PE=1 SV=2;tr|E9PCT1|E9PCT1_HUMAN Serine/arginine repetitive mat	0.669099	3.08086	8.19674e-06	136.93	118.87	130.1	0	0		NaN													0	0		NaN																	0
A9Z1X7;Q8IYB3;E9PCT1;M0R088	705;696;695;669	A9Z1X7;M0R088	A9Z1X7	Serine/arginine repetitive matrix protein 1	SRRM1	tr|A9Z1X7|A9Z1X7_HUMAN Serine/arginine repetitive matrix protein 1 OS=Homo sapiens GN=SRRM1 PE=1 SV=1;sp|Q8IYB3|SRRM1_HUMAN Serine/arginine repetitive matrix protein 1 OS=Homo sapiens GN=SRRM1 PE=1 SV=2;tr|E9PCT1|E9PCT1_HUMAN Serine/arginine repetitive mat	0.817364	6.62864	8.19674e-06	136.93	118.87	96.059	0	0		NaN													0	0		NaN																	0
A9Z1X7;Q8IYB3;E9PCT1;M0R088	397;402;401;363	A9Z1X7;M0R088	A9Z1X7	Serine/arginine repetitive matrix protein 1	SRRM1	tr|A9Z1X7|A9Z1X7_HUMAN Serine/arginine repetitive matrix protein 1 OS=Homo sapiens GN=SRRM1 PE=1 SV=1;sp|Q8IYB3|SRRM1_HUMAN Serine/arginine repetitive matrix protein 1 OS=Homo sapiens GN=SRRM1 PE=1 SV=2;tr|E9PCT1|E9PCT1_HUMAN Serine/arginine repetitive mat	1	58.9802	9.42397e-05	98.227	82.343	58.98	1	54.7679	0.00435725	54.768	0	0		NaN	1	58.9802	0.00317657	58.98	0	0		NaN	0	0		NaN	0	0		NaN	0	0		NaN	1	54.2806	0.00449382	54.281	1	51.2649	0.00717536	51.265	1
A9Z1X7;Q8IYB3	883;874	A9Z1X7	A9Z1X7	Serine/arginine repetitive matrix protein 1	SRRM1	tr|A9Z1X7|A9Z1X7_HUMAN Serine/arginine repetitive matrix protein 1 OS=Homo sapiens GN=SRRM1 PE=1 SV=1;sp|Q8IYB3|SRRM1_HUMAN Serine/arginine repetitive matrix protein 1 OS=Homo sapiens GN=SRRM1 PE=1 SV=2	0.999168	30.7946	1.26267e-42	176.67	155.04	176.67	0	0		NaN	0	0		NaN	0	0		NaN	0	0		NaN	0	0		NaN					0.976069	16.1051	6.92698e-19	136.35	0	0		NaN	0.778246	5.45246	0.00217791	48.616	0
A9Z1X7;Q8IYB3;E9PCT1	778;769;768	A9Z1X7	A9Z1X7	Serine/arginine repetitive matrix protein 1	SRRM1	tr|A9Z1X7|A9Z1X7_HUMAN Serine/arginine repetitive matrix protein 1 OS=Homo sapiens GN=SRRM1 PE=1 SV=1;sp|Q8IYB3|SRRM1_HUMAN Serine/arginine repetitive matrix protein 1 OS=Homo sapiens GN=SRRM1 PE=1 SV=2;tr|E9PCT1|E9PCT1_HUMAN Serine/arginine repetitive mat	0.968069	15.1008	0.00211613	41.483	29.287	40.428	0	0		NaN	0	0		NaN					0	0		NaN									0	0		NaN					0	0		NaN	0
A9Z1X7;Q8IYB3;E9PCT1	782;773;772	A9Z1X7	A9Z1X7	Serine/arginine repetitive matrix protein 1	SRRM1	tr|A9Z1X7|A9Z1X7_HUMAN Serine/arginine repetitive matrix protein 1 OS=Homo sapiens GN=SRRM1 PE=1 SV=1;sp|Q8IYB3|SRRM1_HUMAN Serine/arginine repetitive matrix protein 1 OS=Homo sapiens GN=SRRM1 PE=1 SV=2;tr|E9PCT1|E9PCT1_HUMAN Serine/arginine repetitive mat	0.676262	1.74726	0.000432043	43.523	40.425	41.434	0	0		NaN	0	0		NaN					0	0		NaN									0.676262	1.74726	0.0023519	41.434					0	0		NaN	0
A9Z1X7;Q8IYB3;E9PCT1	784;775;774	A9Z1X7	A9Z1X7	Serine/arginine repetitive matrix protein 1	SRRM1	tr|A9Z1X7|A9Z1X7_HUMAN Serine/arginine repetitive matrix protein 1 OS=Homo sapiens GN=SRRM1 PE=1 SV=1;sp|Q8IYB3|SRRM1_HUMAN Serine/arginine repetitive matrix protein 1 OS=Homo sapiens GN=SRRM1 PE=1 SV=2;tr|E9PCT1|E9PCT1_HUMAN Serine/arginine repetitive mat	0.652411	1.32167	0.000432043	43.523	40.425	41.434	0	0		NaN	0	0		NaN					0	0		NaN									0.652411	1.32167	0.0023519	41.434					0	0		NaN	0
A9Z1X7;Q8IYB3;E9PCT1;M0R088	458;463;462;422	A9Z1X7;M0R088	A9Z1X7	Serine/arginine repetitive matrix protein 1	SRRM1	tr|A9Z1X7|A9Z1X7_HUMAN Serine/arginine repetitive matrix protein 1 OS=Homo sapiens GN=SRRM1 PE=1 SV=1;sp|Q8IYB3|SRRM1_HUMAN Serine/arginine repetitive matrix protein 1 OS=Homo sapiens GN=SRRM1 PE=1 SV=2;tr|E9PCT1|E9PCT1_HUMAN Serine/arginine repetitive mat	0.99314	21.6072	3.06497e-05	82.709	69.136	64.52					0	0		NaN	0	0		NaN	0	0		NaN	0	0		NaN	0	0		NaN	0	0		NaN	0	0		NaN	0	0		NaN	0
A9Z1X7;Q8IYB3;E9PCT1;M0R088	460;465;464;424	A9Z1X7;M0R088	A9Z1X7	Serine/arginine repetitive matrix protein 1	SRRM1	tr|A9Z1X7|A9Z1X7_HUMAN Serine/arginine repetitive matrix protein 1 OS=Homo sapiens GN=SRRM1 PE=1 SV=1;sp|Q8IYB3|SRRM1_HUMAN Serine/arginine repetitive matrix protein 1 OS=Homo sapiens GN=SRRM1 PE=1 SV=2;tr|E9PCT1|E9PCT1_HUMAN Serine/arginine repetitive mat	0.944839	12.3372	0.00140056	56.064	43.297	56.064					0	0		NaN	0	0		NaN	0	0		NaN	0	0		NaN	0	0		NaN	0	0		NaN	0	0		NaN	0	0		NaN	0
A9Z1X7;Q8IYB3;E9PCT1;M0R088	445;450;449;409	A9Z1X7;M0R088	A9Z1X7	Serine/arginine repetitive matrix protein 1	SRRM1	tr|A9Z1X7|A9Z1X7_HUMAN Serine/arginine repetitive matrix protein 1 OS=Homo sapiens GN=SRRM1 PE=1 SV=1;sp|Q8IYB3|SRRM1_HUMAN Serine/arginine repetitive matrix protein 1 OS=Homo sapiens GN=SRRM1 PE=1 SV=2;tr|E9PCT1|E9PCT1_HUMAN Serine/arginine repetitive mat	0.780966	5.52121	0.0170802	41.967	31.061	41.967													0	0		NaN	0.780966	5.52121	0.0170802	41.967					0	0		NaN	0	0		NaN
A9Z1X7;Q8IYB3;E9PCT1;M0R088	384;389;388;350	A9Z1X7;M0R088	A9Z1X7	Serine/arginine repetitive matrix protein 1	SRRM1	tr|A9Z1X7|A9Z1X7_HUMAN Serine/arginine repetitive matrix protein 1 OS=Homo sapiens GN=SRRM1 PE=1 SV=1;sp|Q8IYB3|SRRM1_HUMAN Serine/arginine repetitive matrix protein 1 OS=Homo sapiens GN=SRRM1 PE=1 SV=2;tr|E9PCT1|E9PCT1_HUMAN Serine/arginine repetitive mat	0.981023	17.0496	0.0211452	43.761	37.325	43.761	0.963425	13.5827	0.0306661	40.552	0	0		NaN					0	0		NaN	0.981023	17.0496	0.0211452	43.761					0	0		NaN
A9Z1X7;Q8IYB3;E9PCT1;M0R088	388;393;392;354	A9Z1X7;M0R088	A9Z1X7	Serine/arginine repetitive matrix protein 1	SRRM1	tr|A9Z1X7|A9Z1X7_HUMAN Serine/arginine repetitive matrix protein 1 OS=Homo sapiens GN=SRRM1 PE=1 SV=1;sp|Q8IYB3|SRRM1_HUMAN Serine/arginine repetitive matrix protein 1 OS=Homo sapiens GN=SRRM1 PE=1 SV=2;tr|E9PCT1|E9PCT1_HUMAN Serine/arginine repetitive mat	0.981023	17.0496	0.0211452	43.761	37.325	43.761	0.871137	8.11329	0.0306661	40.552	0	0		NaN					0	0		NaN	0.981023	17.0496	0.0211452	43.761					0	0		NaN
A9Z1X7;Q8IYB3;E9PCT1;M0R088	569;560;559;533	A9Z1X7;M0R088	A9Z1X7	Serine/arginine repetitive matrix protein 1	SRRM1	tr|A9Z1X7|A9Z1X7_HUMAN Serine/arginine repetitive matrix protein 1 OS=Homo sapiens GN=SRRM1 PE=1 SV=1;sp|Q8IYB3|SRRM1_HUMAN Serine/arginine repetitive matrix protein 1 OS=Homo sapiens GN=SRRM1 PE=1 SV=2;tr|E9PCT1|E9PCT1_HUMAN Serine/arginine repetitive mat	1	45.1154	0.00576769	59.248	54.844	45.115													0	0		NaN					0	0		NaN					0	0		NaN	0	0		NaN
A9Z1X7;Q8IYB3;E9PCT1;M0R088	571;562;561;535	A9Z1X7;M0R088	A9Z1X7	Serine/arginine repetitive matrix protein 1	SRRM1	tr|A9Z1X7|A9Z1X7_HUMAN Serine/arginine repetitive matrix protein 1 OS=Homo sapiens GN=SRRM1 PE=1 SV=1;sp|Q8IYB3|SRRM1_HUMAN Serine/arginine repetitive matrix protein 1 OS=Homo sapiens GN=SRRM1 PE=1 SV=2;tr|E9PCT1|E9PCT1_HUMAN Serine/arginine repetitive mat	1	45.1154	0.00576769	59.248	54.844	45.115													0	0		NaN					0	0		NaN					0	0		NaN	0	0		NaN
A9Z1X7;Q8IYB3;E9PCT1;M0R088	625;616;615;589	A9Z1X7;M0R088	A9Z1X7	Serine/arginine repetitive matrix protein 1	SRRM1	tr|A9Z1X7|A9Z1X7_HUMAN Serine/arginine repetitive matrix protein 1 OS=Homo sapiens GN=SRRM1 PE=1 SV=1;sp|Q8IYB3|SRRM1_HUMAN Serine/arginine repetitive matrix protein 1 OS=Homo sapiens GN=SRRM1 PE=1 SV=2;tr|E9PCT1|E9PCT1_HUMAN Serine/arginine repetitive mat	1	44.9681	0.0486387	47.774	26.996	44.968																	0	0		NaN									0	0		NaN	0	0		NaN
A9Z1X7;M0R088	547;511	A9Z1X7;M0R088	A9Z1X7		SRRM1	tr|A9Z1X7|A9Z1X7_HUMAN Serine/arginine repetitive matrix protein 1 OS=Homo sapiens GN=SRRM1 PE=1 SV=1;tr|M0R088|M0R088_HUMAN Serine/arginine repetitive matrix protein 1 (Fragment) OS=Homo sapiens GN=SRRM1 PE=1 SV=1	0.999996	53.4976	0.00696594	119.75	89.06	91.584	0	0		NaN	0	0		NaN	0	0		NaN	0	0		NaN	0	0		NaN	0	0		NaN	0	0		NaN	0	0		NaN	0	0		NaN	0
A9Z1X7;Q8IYB3;E9PCT1;M0R088	606;597;596;570	A9Z1X7;M0R088	A9Z1X7	Serine/arginine repetitive matrix protein 1	SRRM1	tr|A9Z1X7|A9Z1X7_HUMAN Serine/arginine repetitive matrix protein 1 OS=Homo sapiens GN=SRRM1 PE=1 SV=1;sp|Q8IYB3|SRRM1_HUMAN Serine/arginine repetitive matrix protein 1 OS=Homo sapiens GN=SRRM1 PE=1 SV=2;tr|E9PCT1|E9PCT1_HUMAN Serine/arginine repetitive mat	1	87.0769	4.89836e-12	155.06	103.61	155.06	0.999996	53.6012	0.00919372	98.048	0.999145	30.6755	0.0116341	93.556	0.999963	44.3158	0.0081295	119.53	0	0		NaN	0	0		NaN	0.999986	48.5665	0.0221805	83.862	0.999997	54.9737	0.00863469	117.52	0	0		NaN	1	66.615	0.00691714	123.79	0.999984
A9Z1X7;Q8IYB3;E9PCT1;M0R088	614;605;604;578	A9Z1X7;M0R088	A9Z1X7	Serine/arginine repetitive matrix protein 1	SRRM1	tr|A9Z1X7|A9Z1X7_HUMAN Serine/arginine repetitive matrix protein 1 OS=Homo sapiens GN=SRRM1 PE=1 SV=1;sp|Q8IYB3|SRRM1_HUMAN Serine/arginine repetitive matrix protein 1 OS=Homo sapiens GN=SRRM1 PE=1 SV=2;tr|E9PCT1|E9PCT1_HUMAN Serine/arginine repetitive mat	0.856757	9.47308	0.0338191	57.047	34.556	57.047																					0	0		NaN	0	0		NaN
A9Z1X7;Q8IYB3;E9PCT1;M0R088	260;260;260;221	A9Z1X7;M0R088	A9Z1X7	Serine/arginine repetitive matrix protein 1	SRRM1	tr|A9Z1X7|A9Z1X7_HUMAN Serine/arginine repetitive matrix protein 1 OS=Homo sapiens GN=SRRM1 PE=1 SV=1;sp|Q8IYB3|SRRM1_HUMAN Serine/arginine repetitive matrix protein 1 OS=Homo sapiens GN=SRRM1 PE=1 SV=2;tr|E9PCT1|E9PCT1_HUMAN Serine/arginine repetitive mat	1	43.8414	1.93221e-11	97.776	81.025	43.841	0	0		NaN	1	97.7764	1.93221e-11	97.776	0	0		NaN	0	0		NaN	0	0		NaN	0	0		NaN	1	43.5569	0.00306922	43.557					0	0		NaN	0
A9Z1X7;Q8IYB3;E9PCT1	426;431;430	A9Z1X7	A9Z1X7	Serine/arginine repetitive matrix protein 1	SRRM1	tr|A9Z1X7|A9Z1X7_HUMAN Serine/arginine repetitive matrix protein 1 OS=Homo sapiens GN=SRRM1 PE=1 SV=1;sp|Q8IYB3|SRRM1_HUMAN Serine/arginine repetitive matrix protein 1 OS=Homo sapiens GN=SRRM1 PE=1 SV=2;tr|E9PCT1|E9PCT1_HUMAN Serine/arginine repetitive mat	0.977994	19.543	1.33647e-05	87.148	73.403	87.148																																	0	0		NaN
B0I1T2	1010	B0I1T2	B0I1T2	Unconventional myosin-Ig;Minor histocompatibility antigen HA-2	MYO1G	sp|B0I1T2|MYO1G_HUMAN Unconventional myosin-Ig OS=Homo sapiens GN=MYO1G PE=1 SV=2	0.870652	8.28084	0.0406911	73.781	65.677	73.781
B0I1T2	992	B0I1T2	B0I1T2	Unconventional myosin-Ig;Minor histocompatibility antigen HA-2	MYO1G	sp|B0I1T2|MYO1G_HUMAN Unconventional myosin-Ig OS=Homo sapiens GN=MYO1G PE=1 SV=2	1	55.0072	1.46641e-06	87.49	62.896	55.007
B0QY16;Q6ICG6	209;324	B0QY16	B0QY16	Uncharacterized protein KIAA0930	KIAA0930	tr|B0QY16|B0QY16_HUMAN Uncharacterized protein KIAA0930 (Fragment) OS=Homo sapiens GN=KIAA0930 PE=1 SV=1;sp|Q6ICG6|K0930_HUMAN Uncharacterized protein KIAA0930 OS=Homo sapiens GN=KIAA0930 PE=1 SV=1	0.999269	31.8893	1.49501e-35	114.23	99.768	114.23	0	0		NaN	0	0		NaN	0	0		NaN	0	0		NaN
B0QY16;Q6ICG6	213;328	B0QY16	B0QY16	Uncharacterized protein KIAA0930	KIAA0930	tr|B0QY16|B0QY16_HUMAN Uncharacterized protein KIAA0930 (Fragment) OS=Homo sapiens GN=KIAA0930 PE=1 SV=1;sp|Q6ICG6|K0930_HUMAN Uncharacterized protein KIAA0930 OS=Homo sapiens GN=KIAA0930 PE=1 SV=1	0.563331	1.18814	0.000620579	47.96	33.478	47.96	0	0		NaN	0	0		NaN	0	0		NaN	0	0		NaN
B1AK85;P47756	28;2	B1AK85;P47756	P47756	F-actin-capping protein subunit beta	CAPZB	tr|B1AK85|B1AK85_HUMAN F-actin-capping protein subunit beta OS=Homo sapiens GN=CAPZB PE=1 SV=1;sp|P47756|CAPZB_HUMAN F-actin-capping protein subunit beta OS=Homo sapiens GN=CAPZB PE=1 SV=4	1	61.038	0.00616742	61.038	52.309	61.038
B1AKD8;Q5TZA2;A0A087WU09;A0A087WW81	372;512;114;406	B1AKD8	B1AKD8	Rootletin	CROCC	tr|B1AKD8|B1AKD8_HUMAN Rootletin (Fragment) OS=Homo sapiens GN=CROCC PE=1 SV=2;sp|Q5TZA2|CROCC_HUMAN Rootletin OS=Homo sapiens GN=CROCC PE=1 SV=1;tr|A0A087WU09|A0A087WU09_HUMAN Rootletin (Fragment) OS=Homo sapiens GN=CROCC PE=1 SV=1;tr|A0A087WW81|A0A087WW8	0.999921	41.7612	0.00260224	66.027	52.84	66.027	0	0		NaN																					0.999921	41.7612	0.00260224	66.027					0	0		NaN
F5H7V1;B1AKJ5;O43847	86;86;86	F5H7V1	F5H7V1	Nardilysin	NRD1	tr|F5H7V1|F5H7V1_HUMAN Nardilysin OS=Homo sapiens GN=NRDC PE=1 SV=2;tr|B1AKJ5|B1AKJ5_HUMAN Nardilysin OS=Homo sapiens GN=NRDC PE=1 SV=1;sp|O43847|NRDC_HUMAN Nardilysin OS=Homo sapiens GN=NRDC PE=1 SV=2	0.485023	0	3.32146e-34	114.79	88.974	54.683	0	0		NaN	0	0		NaN	0	0		NaN	0	0		NaN	0	0		NaN					0	0		NaN					0	0		NaN	0
F5H7V1;B1AKJ5;O43847	94;94;94	F5H7V1	F5H7V1	Nardilysin	NRD1	tr|F5H7V1|F5H7V1_HUMAN Nardilysin OS=Homo sapiens GN=NRDC PE=1 SV=2;tr|B1AKJ5|B1AKJ5_HUMAN Nardilysin OS=Homo sapiens GN=NRDC PE=1 SV=1;sp|O43847|NRDC_HUMAN Nardilysin OS=Homo sapiens GN=NRDC PE=1 SV=2	0.485023	0	3.32146e-34	114.79	88.974	54.683	0	0		NaN	0	0		NaN	0	0		NaN	0	0		NaN	0	0		NaN					0	0		NaN					0	0		NaN	0
F5H7V1;B1AKJ5;O43847	96;96;96	F5H7V1	F5H7V1	Nardilysin	NRD1	tr|F5H7V1|F5H7V1_HUMAN Nardilysin OS=Homo sapiens GN=NRDC PE=1 SV=2;tr|B1AKJ5|B1AKJ5_HUMAN Nardilysin OS=Homo sapiens GN=NRDC PE=1 SV=1;sp|O43847|NRDC_HUMAN Nardilysin OS=Homo sapiens GN=NRDC PE=1 SV=2	0.654437	3.70669	2.25369e-17	94.006	78.951	94.006	0	0		NaN	0	0		NaN	0	0		NaN	0	0		NaN	0	0		NaN					0	0		NaN					0	0		NaN	0
D6RA28;B1AKN3;Q9P2R6	14;326;594	D6RA28	D6RA28	Arginine-glutamic acid dipeptide repeats protein	RERE	tr|D6RA28|D6RA28_HUMAN Arginine-glutamic acid dipeptide repeats protein (Fragment) OS=Homo sapiens GN=RERE PE=1 SV=8;tr|B1AKN3|B1AKN3_HUMAN Arginine-glutamic acid dipeptide (RE) repeats, isoform CRA_b OS=Homo sapiens GN=RERE PE=1 SV=1;sp|Q9P2R6|RERE_HUMAN	0.997995	24.1142	0.00480321	50.531	40.951	50.531
B1ALK7	619	B1ALK7	B1ALK7		ARHGEF7	tr|B1ALK7|B1ALK7_HUMAN Rho guanine nucleotide exchange factor 7 OS=Homo sapiens GN=ARHGEF7 PE=1 SV=1	1	62.6167	0.000511005	62.617	41.611	62.617	0	0		NaN	0	0		NaN	0	0		NaN	0	0		NaN	0	0		NaN					0	0		NaN	0	0		NaN	1	42.0682	0.00762984	42.068
B1ALK7;F6SJA5;E7EUY6;E9PDQ5;Q14155	340;34;340;262;518	B1ALK7	B1ALK7	Rho guanine nucleotide exchange factor 7	ARHGEF7	tr|B1ALK7|B1ALK7_HUMAN Rho guanine nucleotide exchange factor 7 OS=Homo sapiens GN=ARHGEF7 PE=1 SV=1;tr|F6SJA5|F6SJA5_HUMAN Rho guanine nucleotide exchange factor 7 (Fragment) OS=Homo sapiens GN=ARHGEF7 PE=1 SV=1;tr|E7EUY6|E7EUY6_HUMAN Rho guanine nucleoti	1	83.9112	1.46505e-20	112.13	101.66	112.13	0.999935	42.1218	0.000201308	70.091	0.999984	48.0217	1.01408e-10	85.573	0.999999	58.7472	0.0431167	76.143	1	67.7197	0.0126182	92.538	0	0		NaN	0	0		NaN	0.998059	27.3698	0.000305884	52.956	0	0		NaN	1	83.9112	0.00115312	112.13	1
H0YD59;E9PME6;B1AQP1;P22415	53;125;158;186	H0YD59	H0YD59	Upstream stimulatory factor 1	USF1	tr|H0YD59|H0YD59_HUMAN Upstream stimulatory factor 1 (Fragment) OS=Homo sapiens GN=USF1 PE=1 SV=1;tr|E9PME6|E9PME6_HUMAN Upstream stimulatory factor 1 (Fragment) OS=Homo sapiens GN=USF1 PE=1 SV=8;tr|B1AQP1|B1AQP1_HUMAN Upstream stimulatory factor 1 OS=Homo	0.960651	14.1403	0.00414855	51.695	40.79	51.695	0	0		NaN
B1AUU8;P42566	107;107	B1AUU8	B1AUU8	Epidermal growth factor receptor substrate 15	EPS15	tr|B1AUU8|B1AUU8_HUMAN Epidermal growth factor receptor substrate 15 OS=Homo sapiens GN=EPS15 PE=1 SV=1;sp|P42566|EPS15_HUMAN Epidermal growth factor receptor substrate 15 OS=Homo sapiens GN=EPS15 PE=1 SV=2	0.370216	0	2.4747e-12	85.097	70.504	55.977	0	0		NaN	0	0		NaN	0	0		NaN	0	0		NaN									0.333324	0	2.4747e-12	85.097	0.333029	0	0.00146451	47.537	0.31829	0	0.00153574	47.38	0
B1AUU8;P42566	108;108	B1AUU8	B1AUU8	Epidermal growth factor receptor substrate 15	EPS15	tr|B1AUU8|B1AUU8_HUMAN Epidermal growth factor receptor substrate 15 OS=Homo sapiens GN=EPS15 PE=1 SV=1;sp|P42566|EPS15_HUMAN Epidermal growth factor receptor substrate 15 OS=Homo sapiens GN=EPS15 PE=1 SV=2	0.771042	7.74558	2.4747e-12	85.097	70.504	68.689	0	0		NaN	0	0		NaN	0	0		NaN	0	0		NaN									0.333324	0	2.4747e-12	85.097	0.333029	0	0.00146451	47.537	0.31829	0	0.00153574	47.38	0
B1AUU8;P42566	680;814	B1AUU8	B1AUU8	Epidermal growth factor receptor substrate 15	EPS15	tr|B1AUU8|B1AUU8_HUMAN Epidermal growth factor receptor substrate 15 OS=Homo sapiens GN=EPS15 PE=1 SV=1;sp|P42566|EPS15_HUMAN Epidermal growth factor receptor substrate 15 OS=Homo sapiens GN=EPS15 PE=1 SV=2	1	115.384	2.71133e-27	121.62	102.3	115.38	0	0		NaN					0	0		NaN	0	0		NaN	0	0		NaN	0	0		NaN	0	0		NaN	0	0		NaN	0	0		NaN
B1AUU8;P42566	323;323	B1AUU8	B1AUU8	Epidermal growth factor receptor substrate 15	EPS15	tr|B1AUU8|B1AUU8_HUMAN Epidermal growth factor receptor substrate 15 OS=Homo sapiens GN=EPS15 PE=1 SV=1;sp|P42566|EPS15_HUMAN Epidermal growth factor receptor substrate 15 OS=Homo sapiens GN=EPS15 PE=1 SV=2	0.498981	0	0.023648	48.741	32.85	48.741
B1AUU8;P42566	324;324	B1AUU8	B1AUU8	Epidermal growth factor receptor substrate 15	EPS15	tr|B1AUU8|B1AUU8_HUMAN Epidermal growth factor receptor substrate 15 OS=Homo sapiens GN=EPS15 PE=1 SV=1;sp|P42566|EPS15_HUMAN Epidermal growth factor receptor substrate 15 OS=Homo sapiens GN=EPS15 PE=1 SV=2	0.794152	5.88314	8.35729e-05	83.106	57.375	83.106
B1AUU8;P42566	656;790	B1AUU8	B1AUU8	Epidermal growth factor receptor substrate 15	EPS15	tr|B1AUU8|B1AUU8_HUMAN Epidermal growth factor receptor substrate 15 OS=Homo sapiens GN=EPS15 PE=1 SV=1;sp|P42566|EPS15_HUMAN Epidermal growth factor receptor substrate 15 OS=Homo sapiens GN=EPS15 PE=1 SV=2	0.628054	2.27525	0.000156506	55.366	43.17	55.366	0	0		NaN					0	0		NaN	0	0		NaN	0	0		NaN	0	0		NaN	0	0		NaN	0	0		NaN	0	0		NaN	0
B1AUU8;P42566	662;796	B1AUU8	B1AUU8	Epidermal growth factor receptor substrate 15	EPS15	tr|B1AUU8|B1AUU8_HUMAN Epidermal growth factor receptor substrate 15 OS=Homo sapiens GN=EPS15 PE=1 SV=1;sp|P42566|EPS15_HUMAN Epidermal growth factor receptor substrate 15 OS=Homo sapiens GN=EPS15 PE=1 SV=2	1	121.774	9.08739e-21	169.4	140.77	169.4	0.940657	12.0243	0.00165253	40.428	1	67.3185	0.000218731	94.728	0	0		NaN	0	0		NaN	0	0		NaN	0	0		NaN	0.983478	17.7471	1.44541e-06	70.718	0	0		NaN	0	0		NaN	0
E9PM17;B3KNX7;Q13153;H0YCM0	46;144;144;35	E9PM17	E9PM17	Non-specific serine/threonine protein kinase;Serine/threonine-protein kinase PAK 1	PAK1	tr|E9PM17|E9PM17_HUMAN Serine/threonine-protein kinase PAK 1 OS=Homo sapiens GN=PAK1 PE=1 SV=1;tr|B3KNX7|B3KNX7_HUMAN Serine/threonine-protein kinase PAK 1 OS=Homo sapiens GN=PAK1 PE=1 SV=1;sp|Q13153|PAK1_HUMAN Serine/threonine-protein kinase PAK 1 OS=Homo	0.998253	27.5709	0.00887915	113.71	94.728	113.71					0	0		NaN					0	0		NaN																					0
F5H672;F5H5N2;B4DNC9;B3KQ30;Q9H1K1	29;29;29;29;29	F5H672	F5H672	Iron-sulfur cluster assembly enzyme ISCU, mitochondrial	ISCU	tr|F5H672|F5H672_HUMAN Iron-sulfur cluster assembly enzyme ISCU, mitochondrial OS=Homo sapiens GN=ISCU PE=1 SV=1;tr|F5H5N2|F5H5N2_HUMAN Iron-sulfur cluster assembly enzyme ISCU, mitochondrial OS=Homo sapiens GN=ISCU PE=1 SV=1;tr|B4DNC9|B4DNC9_HUMAN Iron-su	1	42.5683	0.0156701	42.568	15.159	42.568	0	0		NaN	0	0		NaN	0	0		NaN	0	0		NaN	0	0		NaN	0	0		NaN	0	0		NaN	0	0		NaN	0	0		NaN	0
F8WCJ4;C9JXD9;C9IYL0;B4DEH9;C9JY31;Q9NR19	28;28;28;28;28;28	F8WCJ4	F8WCJ4	Acetyl-coenzyme A synthetase, cytoplasmic	ACSS2	tr|F8WCJ4|F8WCJ4_HUMAN Acetyl-coenzyme A synthetase, cytoplasmic OS=Homo sapiens GN=ACSS2 PE=1 SV=1;tr|C9JXD9|C9JXD9_HUMAN Acetyl-coenzyme A synthetase, cytoplasmic (Fragment) OS=Homo sapiens GN=ACSS2 PE=1 SV=8;tr|C9IYL0|C9IYL0_HUMAN Acetyl-coenzyme A synt	0.499999	0	0.001718	60.49	37.264	60.49	0	0		NaN	0	0		NaN	0	0		NaN	0	0		NaN					0	0		NaN	0	0		NaN									0
F8WCJ4;C9JXD9;C9IYL0;B4DEH9;C9JY31;Q9NR19	30;30;30;30;30;30	F8WCJ4	F8WCJ4	Acetyl-coenzyme A synthetase, cytoplasmic	ACSS2	tr|F8WCJ4|F8WCJ4_HUMAN Acetyl-coenzyme A synthetase, cytoplasmic OS=Homo sapiens GN=ACSS2 PE=1 SV=1;tr|C9JXD9|C9JXD9_HUMAN Acetyl-coenzyme A synthetase, cytoplasmic (Fragment) OS=Homo sapiens GN=ACSS2 PE=1 SV=8;tr|C9IYL0|C9IYL0_HUMAN Acetyl-coenzyme A synt	0.999976	47.7629	0.001718	86.911	76.362	86.911	0	0		NaN	0	0		NaN	0	0		NaN	0	0		NaN					0	0		NaN	0	0		NaN									0
H0YNQ5;B4DGI9;Q99081	98;94;98	H0YNQ5	H0YNQ5	Transcription factor 12	TCF12	tr|H0YNQ5|H0YNQ5_HUMAN Transcription factor 12 (Fragment) OS=Homo sapiens GN=TCF12 PE=1 SV=1;tr|B4DGI9|B4DGI9_HUMAN Transcription factor 12 (Fragment) OS=Homo sapiens GN=TCF12 PE=1 SV=1;sp|Q99081|HTF4_HUMAN Transcription factor 12 OS=Homo sapiens GN=TCF12	0.920147	10.6298	0.00113715	48.182	34.861	48.182
B4DGU4;P35222	184;191	B4DGU4	B4DGU4	Catenin beta-1	CTNNB1	tr|B4DGU4|B4DGU4_HUMAN Catenin beta-1 OS=Homo sapiens GN=CTNNB1 PE=1 SV=1;sp|P35222|CTNB1_HUMAN Catenin beta-1 OS=Homo sapiens GN=CTNNB1 PE=1 SV=1	0.999982	47.51	1.49595e-07	93.269	76.017	79.311	0.999968	44.9499	5.94876e-05	76.768	0.999636	37.3842	0.000794725	58.693	0	0		NaN	0	0		NaN					0	0		NaN	0	0		NaN									0
B4DGU4;P35222	668;675	B4DGU4	B4DGU4	Catenin beta-1	CTNNB1	tr|B4DGU4|B4DGU4_HUMAN Catenin beta-1 OS=Homo sapiens GN=CTNNB1 PE=1 SV=1;sp|P35222|CTNB1_HUMAN Catenin beta-1 OS=Homo sapiens GN=CTNNB1 PE=1 SV=1	0.999998	57.3611	5.21361e-05	113.59	97.159	113.59	0.999984	49.7143	0.000335692	70.96	0.999988	50.682	0.000358343	70.235	0	0		NaN	0	0		NaN					0	0		NaN	0.999998	57.6549	0.00016082	80.488	0	0		NaN					0
B4DGU4;P35222	545;552	B4DGU4	B4DGU4	Catenin beta-1	CTNNB1	tr|B4DGU4|B4DGU4_HUMAN Catenin beta-1 OS=Homo sapiens GN=CTNNB1 PE=1 SV=1;sp|P35222|CTNB1_HUMAN Catenin beta-1 OS=Homo sapiens GN=CTNNB1 PE=1 SV=1	0.856789	10.7793	4.18392e-17	116.43	94.878	44.188	0.479242	1.22503	0.000388426	61.087	0.762874	7.09242	2.33345e-05	77.631	0	0		NaN	0	0		NaN	0	0		NaN	0	0		NaN	0.808714	6.42081	3.39806e-09	95.703	0	0		NaN	0.691154	5.82699	3.08573e-05	75.574	0
F8W095;F8W1K6;B4DHQ7;O60486	25;19;25;978	F8W095	F8W095	Plexin-C1	PLXNC1	tr|F8W095|F8W095_HUMAN Plexin-C1 (Fragment) OS=Homo sapiens GN=PLXNC1 PE=1 SV=1;tr|F8W1K6|F8W1K6_HUMAN Plexin-C1 OS=Homo sapiens GN=PLXNC1 PE=1 SV=1;tr|B4DHQ7|B4DHQ7_HUMAN Plexin-C1 OS=Homo sapiens GN=PLXNC1 PE=1 SV=1;sp|O60486|PLXC1_HUMAN Plexin-C1 OS=Hom	0.999966	44.6955	0.00127494	53.454	49.186	53.454																									0.999966	44.6955	0.00127494	53.454
H7C299;E7EQM7;C9JM82;E7EPG2;B4DJ62;E7EX32;G3XAH0;Q99719	91;225;178;263;178;225;234;225	H7C299	H7C299	Septin-5	2005-09-01	tr|H7C299|H7C299_HUMAN Septin-5 (Fragment) OS=Homo sapiens GN=SEPT5 PE=1 SV=1;tr|E7EQM7|E7EQM7_HUMAN Septin-5 OS=Homo sapiens GN=SEPT5 PE=1 SV=1;tr|C9JM82|C9JM82_HUMAN Septin-5 (Fragment) OS=Homo sapiens GN=SEPT5 PE=1 SV=1;tr|E7EPG2|E7EPG2_HUMAN Septin-5 (	0.999976	46.1202	0.000913256	55.413	48.764	55.413
B4DJX4;Q9HAU0;A0JP02;H0YGJ6	810;855;613;136	B4DJX4	B4DJX4	Pleckstrin homology domain-containing family A member 5	PLEKHA5	tr|B4DJX4|B4DJX4_HUMAN Pleckstrin homology domain-containing family A member 5 (Fragment) OS=Homo sapiens GN=PLEKHA5 PE=1 SV=1;sp|Q9HAU0|PKHA5_HUMAN Pleckstrin homology domain-containing family A member 5 OS=Homo sapiens GN=PLEKHA5 PE=1 SV=1;tr|A0JP02|A0JP	0.995257	23.3938	2.48897e-15	96.504	89.393	96.504	0.954997	13.4396	0.0382252	40.066	0.956065	15.1297	0.000110504	60.464	0	0		NaN	0	0		NaN	0	0		NaN	0	0		NaN	0.995257	23.3938	2.48897e-15	96.504					0	0		NaN	0
B4DJX4;Q9HAU0;A0JP02;H0YGJ6	885;930;688;211	B4DJX4	B4DJX4	Pleckstrin homology domain-containing family A member 5	PLEKHA5	tr|B4DJX4|B4DJX4_HUMAN Pleckstrin homology domain-containing family A member 5 (Fragment) OS=Homo sapiens GN=PLEKHA5 PE=1 SV=1;sp|Q9HAU0|PKHA5_HUMAN Pleckstrin homology domain-containing family A member 5 OS=Homo sapiens GN=PLEKHA5 PE=1 SV=1;tr|A0JP02|A0JP	0.542848	0	0.000532389	52.909	43.451	45.784																									0	0		NaN					0	0		NaN
B4DJX4;Q9HAU0;A0JP02;H0YGJ6	888;933;691;214	B4DJX4	B4DJX4	Pleckstrin homology domain-containing family A member 5	PLEKHA5	tr|B4DJX4|B4DJX4_HUMAN Pleckstrin homology domain-containing family A member 5 (Fragment) OS=Homo sapiens GN=PLEKHA5 PE=1 SV=1;sp|Q9HAU0|PKHA5_HUMAN Pleckstrin homology domain-containing family A member 5 OS=Homo sapiens GN=PLEKHA5 PE=1 SV=1;tr|A0JP02|A0JP	0.839106	7.33732	8.49971e-08	77.984	58.866	77.984																									0	0		NaN					0	0		NaN
B4DJX4;Q9HAU0;A0JP02;H0YGJ6	892;937;695;218	B4DJX4	B4DJX4	Pleckstrin homology domain-containing family A member 5	PLEKHA5	tr|B4DJX4|B4DJX4_HUMAN Pleckstrin homology domain-containing family A member 5 (Fragment) OS=Homo sapiens GN=PLEKHA5 PE=1 SV=1;sp|Q9HAU0|PKHA5_HUMAN Pleckstrin homology domain-containing family A member 5 OS=Homo sapiens GN=PLEKHA5 PE=1 SV=1;tr|A0JP02|A0JP	0.875452	6.85152	4.08449e-06	72.425	50.654	45.784																									0	0		NaN					0	0		NaN
B4DJX4;Q9HAU0;A0JP02	274;382;140	B4DJX4	B4DJX4	Pleckstrin homology domain-containing family A member 5	PLEKHA5	tr|B4DJX4|B4DJX4_HUMAN Pleckstrin homology domain-containing family A member 5 (Fragment) OS=Homo sapiens GN=PLEKHA5 PE=1 SV=1;sp|Q9HAU0|PKHA5_HUMAN Pleckstrin homology domain-containing family A member 5 OS=Homo sapiens GN=PLEKHA5 PE=1 SV=1;tr|A0JP02|A0JP	1	102.4	0.00785448	102.4	59.683	102.4																									1	65.1792	0.0257426	65.179									0
B4DJX4;Q9HAU0;F5H1X3	53;161;53	B4DJX4	B4DJX4	Pleckstrin homology domain-containing family A member 5	PLEKHA5	tr|B4DJX4|B4DJX4_HUMAN Pleckstrin homology domain-containing family A member 5 (Fragment) OS=Homo sapiens GN=PLEKHA5 PE=1 SV=1;sp|Q9HAU0|PKHA5_HUMAN Pleckstrin homology domain-containing family A member 5 OS=Homo sapiens GN=PLEKHA5 PE=1 SV=1;tr|F5H1X3|F5H1	0.983976	17.8822	0.00171427	53.773	32.224	53.773	0	0		NaN									0	0		NaN					0	0		NaN	0	0		NaN					0	0		NaN	0
B4DJX4;Q9HAU0;A0JP02	302;410;168	B4DJX4	B4DJX4	Pleckstrin homology domain-containing family A member 5	PLEKHA5	tr|B4DJX4|B4DJX4_HUMAN Pleckstrin homology domain-containing family A member 5 (Fragment) OS=Homo sapiens GN=PLEKHA5 PE=1 SV=1;sp|Q9HAU0|PKHA5_HUMAN Pleckstrin homology domain-containing family A member 5 OS=Homo sapiens GN=PLEKHA5 PE=1 SV=1;tr|A0JP02|A0JP	0.999978	46.5503	1.84996e-63	209.22	187.92	209.22	0	0		NaN	0	0		NaN					0	0		NaN									0.999123	30.5677	4.4481e-05	109.07	0	0		NaN	0.929368	11.1919	0.00917921	46.606	0
C9JUN4;C9J168;B4DP31;Q14558	141;141;141;215	C9JUN4	C9JUN4	Phosphoribosyl pyrophosphate synthase-associated protein 1	PRPSAP1	tr|C9JUN4|C9JUN4_HUMAN Phosphoribosyl pyrophosphate synthase-associated protein 1 (Fragment) OS=Homo sapiens GN=PRPSAP1 PE=1 SV=2;tr|C9J168|C9J168_HUMAN Phosphoribosyl pyrophosphate synthase-associated protein 1 (Fragment) OS=Homo sapiens GN=PRPSAP1 PE=1 S	0.996505	24.5499	0.000222112	51.236	42.247	51.236
B4DR80	4	B4DR80	B4DR80		STK24	tr|B4DR80|B4DR80_HUMAN Serine/threonine-protein kinase 24 OS=Homo sapiens GN=STK24 PE=1 SV=1	0.999991	50.3645	6.77482e-13	110.35	91.675	107.75	0	0		NaN	0	0		NaN	0	0		NaN	0.999452	32.6506	5.49396e-05	55.049	0	0		NaN	0	0		NaN	0.99999	49.8473	7.85122e-06	88.561	0	0		NaN	0	0		NaN	0
M0QZ82;B4DTS2;Q9BZL6	40;197;197	M0QZ82	M0QZ82	Serine/threonine-protein kinase;Serine/threonine-protein kinase D2	PRKD2	tr|M0QZ82|M0QZ82_HUMAN Serine/threonine-protein kinase D2 (Fragment) OS=Homo sapiens GN=PRKD2 PE=1 SV=1;tr|B4DTS2|B4DTS2_HUMAN Serine/threonine-protein kinase OS=Homo sapiens GN=PRKD2 PE=1 SV=1;sp|Q9BZL6|KPCD2_HUMAN Serine/threonine-protein kinase D2 OS=Ho	0.824057	9.64832	3.96237e-11	117.37	105.93	117.37	0.558403	5.78404	0.000125535	76.586					0.706618	7.23273	0.000111941	77.468	0	0		NaN									0.47816	3.93736	0.000360143	65.808					0	0		NaN
M0QZ82;B4DTS2;Q9BZL6	41;198;198	M0QZ82	M0QZ82	Serine/threonine-protein kinase;Serine/threonine-protein kinase D2	PRKD2	tr|M0QZ82|M0QZ82_HUMAN Serine/threonine-protein kinase D2 (Fragment) OS=Homo sapiens GN=PRKD2 PE=1 SV=1;tr|B4DTS2|B4DTS2_HUMAN Serine/threonine-protein kinase OS=Homo sapiens GN=PRKD2 PE=1 SV=1;sp|Q9BZL6|KPCD2_HUMAN Serine/threonine-protein kinase D2 OS=Ho	0.33015	0	0.000819192	60.401	50.343	51.089					0.33015	0	0.00265306	51.089					0	0		NaN																	0	0		NaN
M0QZ82;B4DTS2;Q9BZL6	43;200;200	M0QZ82	M0QZ82	Serine/threonine-protein kinase;Serine/threonine-protein kinase D2	PRKD2	tr|M0QZ82|M0QZ82_HUMAN Serine/threonine-protein kinase D2 (Fragment) OS=Homo sapiens GN=PRKD2 PE=1 SV=1;tr|B4DTS2|B4DTS2_HUMAN Serine/threonine-protein kinase OS=Homo sapiens GN=PRKD2 PE=1 SV=1;sp|Q9BZL6|KPCD2_HUMAN Serine/threonine-protein kinase D2 OS=Ho	0.33711	1.42276	0.000356821	65.943	56.907	65.943													0	0		NaN																	0	0		NaN
I3L0Y9;I3L3C6;B4DWA1;I3L4C2;Q9UQB8	123;48;229;399;366	I3L0Y9	I3L0Y9	Brain-specific angiogenesis inhibitor 1-associated protein 2	BAIAP2	tr|I3L0Y9|I3L0Y9_HUMAN Brain-specific angiogenesis inhibitor 1-associated protein 2 (Fragment) OS=Homo sapiens GN=BAIAP2 PE=1 SV=1;tr|I3L3C6|I3L3C6_HUMAN Brain-specific angiogenesis inhibitor 1-associated protein 2 (Fragment) OS=Homo sapiens GN=BAIAP2 PE=1	0.999143	30.7714	0.0111919	98.156	67.764	98.156	0	0		NaN					0	0		NaN	0	0		NaN	0	0		NaN					0.699271	6.675	0.0227463	45.077	0	0		NaN	0	0		NaN	0
B4DWJ1;E9PEI4;H0YB16;H0YBZ1;H0YBP1;E7ESA6;Q05397	150;468;512;538;805;884;840	B4DWJ1	B4DWJ1	Focal adhesion kinase 1	PTK2	tr|B4DWJ1|B4DWJ1_HUMAN Focal adhesion kinase 1 OS=Homo sapiens GN=PTK2 PE=1 SV=1;tr|E9PEI4|E9PEI4_HUMAN Focal adhesion kinase 1 OS=Homo sapiens GN=PTK2 PE=1 SV=1;tr|H0YB16|H0YB16_HUMAN Focal adhesion kinase 1 (Fragment) OS=Homo sapiens GN=PTK2 PE=1 SV=1;tr	1	43.3824	0.0215541	43.382	31.237	43.382	0	0		NaN	0	0		NaN									0	0		NaN									1	43.3824	0.0215541	43.382	0	0		NaN	0
B4DWJ3;Q96CJ1	144;144	B4DWJ3	B4DWJ3	ELL-associated factor 2	EAF2	tr|B4DWJ3|B4DWJ3_HUMAN ELL-associated factor 2 OS=Homo sapiens GN=EAF2 PE=1 SV=1;sp|Q96CJ1|EAF2_HUMAN ELL-associated factor 2 OS=Homo sapiens GN=EAF2 PE=1 SV=1	0.74266	4.62206	0.0111952	41.56	19.328	41.56													0	0		NaN
B5MBZ0;Q9HC35	144;144	B5MBZ0	B5MBZ0	Echinoderm microtubule-associated protein-like 4	EML4	tr|B5MBZ0|B5MBZ0_HUMAN Echinoderm microtubule-associated protein-like 4 OS=Homo sapiens GN=EML4 PE=1 SV=3;sp|Q9HC35|EMAL4_HUMAN Echinoderm microtubule-associated protein-like 4 OS=Homo sapiens GN=EML4 PE=1 SV=3	0.609556	5.80857	9.34915e-06	60.541	52.985	60.541	0	0		NaN	0	0		NaN	0	0		NaN	0	0		NaN					0	0		NaN									0	0		NaN	0
B5MBZ0;Q9HC35	146;146	B5MBZ0	B5MBZ0	Echinoderm microtubule-associated protein-like 4	EML4	tr|B5MBZ0|B5MBZ0_HUMAN Echinoderm microtubule-associated protein-like 4 OS=Homo sapiens GN=EML4 PE=1 SV=3;sp|Q9HC35|EMAL4_HUMAN Echinoderm microtubule-associated protein-like 4 OS=Homo sapiens GN=EML4 PE=1 SV=3	0.965432	14.5811	4.12852e-13	112.17	88.186	72.417	0.593582	1.65914	4.20788e-05	73.834	0	0		NaN	0	0		NaN	0	0		NaN					0	0		NaN	0.878832	9.40094	0.00667495	56.147					0	0		NaN	0
B5MBZ0;Q9HC35	200;200	B5MBZ0	B5MBZ0	Echinoderm microtubule-associated protein-like 4	EML4	tr|B5MBZ0|B5MBZ0_HUMAN Echinoderm microtubule-associated protein-like 4 OS=Homo sapiens GN=EML4 PE=1 SV=3;sp|Q9HC35|EMAL4_HUMAN Echinoderm microtubule-associated protein-like 4 OS=Homo sapiens GN=EML4 PE=1 SV=3	0.999936	41.9344	1.33991e-11	153.34	101.9	58.246	0.940088	11.9565	0.0146523	73.499	0.770914	5.2701	2.31142e-06	101.53	0	0		NaN	0.5	0	5.54659e-06	98.676	0.885236	8.87254	2.08524e-09	140.96	0	0		NaN	0.886865	8.9426	2.00942e-05	112.7	0.986051	18.4936	0.00101819	87.667	0.959374	13.7325	1.33991e-11	150.34	0.499973
B5MCR8;Q6NXT4	301;375	B5MCR8	B5MCR8	Zinc transporter 6	SLC30A6	tr|B5MCR8|B5MCR8_HUMAN Solute carrier family 30 (Zinc transporter), member 6, isoform CRA_b OS=Homo sapiens GN=SLC30A6 PE=1 SV=1;sp|Q6NXT4|ZNT6_HUMAN Zinc transporter 6 OS=Homo sapiens GN=SLC30A6 PE=1 SV=2	0.196457	0	0.000392516	47.018	35.165	47.018					0	0		NaN																									0	0		NaN
B5MCR8;Q6NXT4	307;381	B5MCR8	B5MCR8	Zinc transporter 6	SLC30A6	tr|B5MCR8|B5MCR8_HUMAN Solute carrier family 30 (Zinc transporter), member 6, isoform CRA_b OS=Homo sapiens GN=SLC30A6 PE=1 SV=1;sp|Q6NXT4|ZNT6_HUMAN Zinc transporter 6 OS=Homo sapiens GN=SLC30A6 PE=1 SV=2	0.196457	0	0.000392516	47.018	35.165	47.018					0	0		NaN																									0	0		NaN
B5MCR8;Q6NXT4	308;382	B5MCR8	B5MCR8	Zinc transporter 6	SLC30A6	tr|B5MCR8|B5MCR8_HUMAN Solute carrier family 30 (Zinc transporter), member 6, isoform CRA_b OS=Homo sapiens GN=SLC30A6 PE=1 SV=1;sp|Q6NXT4|ZNT6_HUMAN Zinc transporter 6 OS=Homo sapiens GN=SLC30A6 PE=1 SV=2	0.196457	0	0.000392516	47.018	35.165	47.018					0	0		NaN																									0	0		NaN
B5MD46;Q9BXI6	319;407	B5MD46	B5MD46	TBC1 domain family member 10A	TBC1D10A	tr|B5MD46|B5MD46_HUMAN TBC1 domain family member 10A OS=Homo sapiens GN=TBC1D10A PE=1 SV=1;sp|Q9BXI6|TB10A_HUMAN TBC1 domain family member 10A OS=Homo sapiens GN=TBC1D10A PE=1 SV=1	0.482624	0	7.17971e-05	45.47	33.663	45.47					0	0		NaN					0	0		NaN									0	0		NaN	0.482624	0	7.17971e-05	45.47	0	0		NaN
B5MD46;Q9BXI6	321;409	B5MD46	B5MD46	TBC1 domain family member 10A	TBC1D10A	tr|B5MD46|B5MD46_HUMAN TBC1 domain family member 10A OS=Homo sapiens GN=TBC1D10A PE=1 SV=1;sp|Q9BXI6|TB10A_HUMAN TBC1 domain family member 10A OS=Homo sapiens GN=TBC1D10A PE=1 SV=1	0.799863	6.97539	4.88733e-16	84.713	78.418	84.408					0	0		NaN					0	0		NaN									0	0		NaN	0.482624	0	7.17971e-05	45.47	0	0		NaN
B5MDQ0;Q2NKX8	1119;1242	B5MDQ0	B5MDQ0	DNA excision repair protein ERCC-6-like	ERCC6L	tr|B5MDQ0|B5MDQ0_HUMAN DNA excision repair protein ERCC-6-like OS=Homo sapiens GN=ERCC6L PE=1 SV=1;sp|Q2NKX8|ERC6L_HUMAN DNA excision repair protein ERCC-6-like OS=Homo sapiens GN=ERCC6L PE=1 SV=1	0.570796	1.27751	0.0522616	42.161	18.437	42.161
Q99613;B5ME19	909;910	Q99613	Q99613	Eukaryotic translation initiation factor 3 subunit C;Eukaryotic translation initiation factor 3 subunit C-like protein	EIF3C;EIF3CL	sp|Q99613|EIF3C_HUMAN Eukaryotic translation initiation factor 3 subunit C OS=Homo sapiens GN=EIF3C PE=1 SV=1;sp|B5ME19|EIFCL_HUMAN Eukaryotic translation initiation factor 3 subunit C-like protein OS=Homo sapiens GN=EIF3CL PE=3 SV=1	0.994149	22.3028	0.00124853	80.979	70.927	80.979					0	0		NaN	0	0		NaN					0	0		NaN					0	0		NaN									0
Q99613;B5ME19;H3BPE4	39;39;39	Q99613	Q99613	Eukaryotic translation initiation factor 3 subunit C;Eukaryotic translation initiation factor 3 subunit C-like protein	EIF3C;EIF3CL	sp|Q99613|EIF3C_HUMAN Eukaryotic translation initiation factor 3 subunit C OS=Homo sapiens GN=EIF3C PE=1 SV=1;sp|B5ME19|EIFCL_HUMAN Eukaryotic translation initiation factor 3 subunit C-like protein OS=Homo sapiens GN=EIF3CL PE=3 SV=1;tr|H3BPE4|H3BPE4_HUMAN	0.99998	46.9113	2.77724e-08	139.77	124.51	109.07					0	0		NaN	0	0		NaN	0	0		NaN					0	0		NaN	0	0		NaN	0.998164	27.3538	0.021005	53.001	0	0		NaN	0
E7EW69;B5ME97;Q9P0V9;E7EX04	432;432;432;417	E7EW69	E7EW69	Septin-10	2010-09-01	tr|E7EW69|E7EW69_HUMAN Septin-10 OS=Homo sapiens GN=SEPT10 PE=1 SV=1;tr|B5ME97|B5ME97_HUMAN Septin 10, isoform CRA_c OS=Homo sapiens GN=SEPT10 PE=1 SV=2;sp|Q9P0V9|SEP10_HUMAN Septin-10 OS=Homo sapiens GN=SEPT10 PE=1 SV=2;tr|E7EX04|E7EX04_HUMAN Septin-10 OS	0.774673	5.3784	4.26204e-11	86.987	79.183	78.531	0	0		NaN	0	0		NaN																	0.774673	5.3784	1.04135e-07	78.531
E7EW69;B5ME97;Q9P0V9;E7EX04	434;434;434;419	E7EW69	E7EW69	Septin-10	2010-09-01	tr|E7EW69|E7EW69_HUMAN Septin-10 OS=Homo sapiens GN=SEPT10 PE=1 SV=1;tr|B5ME97|B5ME97_HUMAN Septin 10, isoform CRA_c OS=Homo sapiens GN=SEPT10 PE=1 SV=2;sp|Q9P0V9|SEP10_HUMAN Septin-10 OS=Homo sapiens GN=SEPT10 PE=1 SV=2;tr|E7EX04|E7EX04_HUMAN Septin-10 OS	0.499867	0	4.26204e-11	86.987	79.183	86.987	0	0		NaN	0	0		NaN
G3V1D0;B7WPE2;H0Y3M3;Q32P44	148;177;170;176	G3V1D0	G3V1D0	Echinoderm microtubule-associated protein-like 3	EML3	tr|G3V1D0|G3V1D0_HUMAN Echinoderm microtubule associated protein like 3, isoform CRA_f OS=Homo sapiens GN=EML3 PE=1 SV=1;tr|B7WPE2|B7WPE2_HUMAN Echinoderm microtubule associated protein like 3, isoform CRA_e OS=Homo sapiens GN=EML3 PE=1 SV=1;tr|H0Y3M3|H0Y3	0.99912	30.5537	2.67735e-26	178.46	120.91	154.66	0.967662	14.7601	0.000286217	101.53	0.946992	12.5201	0.000122903	127.71	0.961721	14.0009	0.00211254	73.877	0.976367	16.1609	0.00157663	83.617					0.982884	17.5911	0.0115562	56.225	0.965851	14.5153	0.0028906	79.267									0.971143
G3V1D0;B7WPE2;H0Y3M3;Q32P44	149;178;171;177	G3V1D0	G3V1D0	Echinoderm microtubule-associated protein-like 3	EML3	tr|G3V1D0|G3V1D0_HUMAN Echinoderm microtubule associated protein like 3, isoform CRA_f OS=Homo sapiens GN=EML3 PE=1 SV=1;tr|B7WPE2|B7WPE2_HUMAN Echinoderm microtubule associated protein like 3, isoform CRA_e OS=Homo sapiens GN=EML3 PE=1 SV=1;tr|H0Y3M3|H0Y3	0.626863	2.25304	0.000603438	90.412	68.653	76.728	0	0		NaN									0.5	0	0.00157663	79.089									0.5	0	0.0028906	67.079									0.5
G3V1D0;B7WPE2;H0Y3M3;Q32P44	156;185;178;184	G3V1D0	G3V1D0	Echinoderm microtubule-associated protein-like 3	EML3	tr|G3V1D0|G3V1D0_HUMAN Echinoderm microtubule associated protein like 3, isoform CRA_f OS=Homo sapiens GN=EML3 PE=1 SV=1;tr|B7WPE2|B7WPE2_HUMAN Echinoderm microtubule associated protein like 3, isoform CRA_e OS=Homo sapiens GN=EML3 PE=1 SV=1;tr|H0Y3M3|H0Y3	0.249737	0	0.00288501	41.521	31.599	41.521					0	0		NaN									0	0		NaN									0	0		NaN	0	0		NaN	0
G3V1D0;B7WPE2;H0Y3M3;Q32P44	158;187;180;186	G3V1D0	G3V1D0	Echinoderm microtubule-associated protein-like 3	EML3	tr|G3V1D0|G3V1D0_HUMAN Echinoderm microtubule associated protein like 3, isoform CRA_f OS=Homo sapiens GN=EML3 PE=1 SV=1;tr|B7WPE2|B7WPE2_HUMAN Echinoderm microtubule associated protein like 3, isoform CRA_e OS=Homo sapiens GN=EML3 PE=1 SV=1;tr|H0Y3M3|H0Y3	0.249737	0	0.00288501	41.521	31.599	41.521					0	0		NaN									0	0		NaN									0	0		NaN	0	0		NaN	0
G3V1D0;B7WPE2;H0Y3M3;Q32P44	161;190;183;189	G3V1D0	G3V1D0	Echinoderm microtubule-associated protein-like 3	EML3	tr|G3V1D0|G3V1D0_HUMAN Echinoderm microtubule associated protein like 3, isoform CRA_f OS=Homo sapiens GN=EML3 PE=1 SV=1;tr|B7WPE2|B7WPE2_HUMAN Echinoderm microtubule associated protein like 3, isoform CRA_e OS=Homo sapiens GN=EML3 PE=1 SV=1;tr|H0Y3M3|H0Y3	0.249737	0	0.00288501	41.521	31.599	41.521					0	0		NaN									0	0		NaN									0	0		NaN	0	0		NaN	0
F8W9A8;B7WPL9;Q6PFW1	1128;1148;1152	F8W9A8	F8W9A8	Inositol hexakisphosphate and diphosphoinositol-pentakisphosphate kinase 1	PPIP5K1	tr|F8W9A8|F8W9A8_HUMAN Inositol hexakisphosphate and diphosphoinositol-pentakisphosphate kinase 1 OS=Homo sapiens GN=PPIP5K1 PE=1 SV=1;tr|B7WPL9|B7WPL9_HUMAN Inositol hexakisphosphate and diphosphoinositol-pentakisphosphate kinase 1 OS=Homo sapiens GN=PPIP	0.841509	7.25055	0.000819552	72.815	53.986	72.815	0.808616	6.25836	0.00258615	57.267					0	0		NaN	0	0		NaN					0	0		NaN	0	0		NaN									0
B7Z3B9;Q13480	315;418	B7Z3B9	B7Z3B9	GRB2-associated-binding protein 1	GAB1	tr|B7Z3B9|B7Z3B9_HUMAN GRB2-associated-binding protein 1 OS=Homo sapiens GN=GAB1 PE=1 SV=1;sp|Q13480|GAB1_HUMAN GRB2-associated-binding protein 1 OS=Homo sapiens GN=GAB1 PE=1 SV=2	0.395703	0	0.00965135	40.012	22.654	40.012	0	0		NaN	0	0		NaN	0	0		NaN	0	0		NaN					0	0		NaN	0	0		NaN									0
B7Z3B9;Q13480	316;419	B7Z3B9	B7Z3B9	GRB2-associated-binding protein 1	GAB1	tr|B7Z3B9|B7Z3B9_HUMAN GRB2-associated-binding protein 1 OS=Homo sapiens GN=GAB1 PE=1 SV=1;sp|Q13480|GAB1_HUMAN GRB2-associated-binding protein 1 OS=Homo sapiens GN=GAB1 PE=1 SV=2	0.991097	21.0083	0.00122024	66.215	58.459	66.215	0	0		NaN	0	0		NaN	0	0		NaN	0	0		NaN					0	0		NaN	0	0		NaN									0
B7Z3B9;Q13480	163;266	B7Z3B9	B7Z3B9	GRB2-associated-binding protein 1	GAB1	tr|B7Z3B9|B7Z3B9_HUMAN GRB2-associated-binding protein 1 OS=Homo sapiens GN=GAB1 PE=1 SV=1;sp|Q13480|GAB1_HUMAN GRB2-associated-binding protein 1 OS=Homo sapiens GN=GAB1 PE=1 SV=2	0.999933	41.7134	0.000159454	136.02	88.836	136.02	0.995063	23.1152	0.0116585	93.667	0.999671	35.4965	0.0110808	96.015									0	0		NaN	0	0		NaN	0.999865	38.6939	0.000884116	132.25	0.9947	22.7433	0.0135898	91.636	0	0		NaN	0
F5H029;B7Z6U4;F5GX51;Q9Y4F9	21;55;50;21	F5H029	F5H029	Protein FAM65B	FAM65B	tr|F5H029|F5H029_HUMAN Rho family-interacting cell polarization regulator 2 OS=Homo sapiens GN=RIPOR2 PE=1 SV=1;tr|B7Z6U4|B7Z6U4_HUMAN Rho family-interacting cell polarization regulator 2 OS=Homo sapiens GN=RIPOR2 PE=1 SV=1;tr|F5GX51|F5GX51_HUMAN Rho famil	0.991782	20.8167	0.000332112	91.076	70.952	91.076	0	0		NaN	0.991782	20.8167	0.000332112	91.076	0.937262	11.7437	0.0049806	64.244	0	0		NaN	0	0		NaN					0.817958	6.52683	0.0355504	50.155	0	0		NaN
B7Z7F3;Q9H6Z4	57;125	B7Z7F3	B7Z7F3	Ran-binding protein 3	RANBP3	tr|B7Z7F3|B7Z7F3_HUMAN Ran-binding protein 3 OS=Homo sapiens GN=RANBP3 PE=1 SV=1;sp|Q9H6Z4|RANB3_HUMAN Ran-binding protein 3 OS=Homo sapiens GN=RANBP3 PE=1 SV=1	0.347394	0	0.00128615	53.403	28.186	53.403					0	0		NaN																	0.347394	0	0.00634742	53.403	0	0		NaN	0	0		NaN
B7Z7F3;Q9H6Z4	58;126	B7Z7F3	B7Z7F3	Ran-binding protein 3	RANBP3	tr|B7Z7F3|B7Z7F3_HUMAN Ran-binding protein 3 OS=Homo sapiens GN=RANBP3 PE=1 SV=1;sp|Q9H6Z4|RANB3_HUMAN Ran-binding protein 3 OS=Homo sapiens GN=RANBP3 PE=1 SV=1	0.332082	0	0.00128615	51.546	37.127	51.546					0	0		NaN																					0	0		NaN	0	0		NaN
F8VPY7;F8VWU8;F8WF16;B7Z8L1;F8W6A0;F8W0Q9;Q8NEY8	140;133;85;78;32;151;133	F8VPY7	F8VPY7	Periphilin-1	PPHLN1	tr|F8VPY7|F8VPY7_HUMAN Periphilin-1 (Fragment) OS=Homo sapiens GN=PPHLN1 PE=1 SV=1;tr|F8VWU8|F8VWU8_HUMAN Periphilin-1 (Fragment) OS=Homo sapiens GN=PPHLN1 PE=1 SV=1;tr|F8WF16|F8WF16_HUMAN Periphilin-1 OS=Homo sapiens GN=PPHLN1 PE=1 SV=1;tr|B7Z8L1|B7Z8L1_H	1	82.6607	7.712e-17	153.94	135.92	153.94	0.997855	26.6755	0.0032879	52.823	0.999468	32.7368	0.000107727	84.508	0	0		NaN	0.999832	37.7387	0.00256339	55.656	0.998167	27.3611	0.00283718	54.09	0	0		NaN	0	0		NaN	0	0		NaN	0	0		NaN	0
C9JWE6;E7ENB6;B7ZAG0;Q9UPQ7	472;431;491;774	C9JWE6	C9JWE6	E3 ubiquitin-protein ligase PDZRN3	PDZRN3	tr|C9JWE6|C9JWE6_HUMAN E3 ubiquitin-protein ligase PDZRN3 (Fragment) OS=Homo sapiens GN=PDZRN3 PE=1 SV=1;tr|E7ENB6|E7ENB6_HUMAN E3 ubiquitin-protein ligase PDZRN3 OS=Homo sapiens GN=PDZRN3 PE=1 SV=1;tr|B7ZAG0|B7ZAG0_HUMAN E3 ubiquitin-protein ligase PDZRN3	0.95333	13.4524	0.000339678	61.767	46.287	61.767					0.95333	13.4524	0.000339678	61.767	0	0		NaN
B7ZC39;B7ZC38;Q9NR46;G5E9J1;F8WFB9	10;10;10;10;10	B7ZC39	B7ZC39	Endophilin-B2	SH3GLB2	tr|B7ZC39|B7ZC39_HUMAN Endophilin-B2 OS=Homo sapiens GN=SH3GLB2 PE=1 SV=1;tr|B7ZC38|B7ZC38_HUMAN Endophilin-B2 OS=Homo sapiens GN=SH3GLB2 PE=1 SV=1;sp|Q9NR46|SHLB2_HUMAN Endophilin-B2 OS=Homo sapiens GN=SH3GLB2 PE=1 SV=1;tr|G5E9J1|G5E9J1_HUMAN Endophilin-B	0.999092	30.4149	0.0134157	50.155	35.124	50.155
B7ZKW8;Q6JBY9;F6T4W9	90;120;96	B7ZKW8	B7ZKW8	CapZ-interacting protein	RCSD1	tr|B7ZKW8|B7ZKW8_HUMAN CapZ-interacting protein OS=Homo sapiens GN=RCSD1 PE=1 SV=1;sp|Q6JBY9|CPZIP_HUMAN CapZ-interacting protein OS=Homo sapiens GN=RCSD1 PE=1 SV=1;tr|F6T4W9|F6T4W9_HUMAN CapZ-interacting protein (Fragment) OS=Homo sapiens GN=RCSD1 PE=1 SV	0.995247	24.9717	3.41811e-11	92.336	76.394	92.336					0.890019	10.5848	0.000679605	53.747	0.950745	14.6241	0.000599441	54.974	0	0		NaN					0	0		NaN													0
B7ZKW8;Q6JBY9	186;216	B7ZKW8	B7ZKW8	CapZ-interacting protein	RCSD1	tr|B7ZKW8|B7ZKW8_HUMAN CapZ-interacting protein OS=Homo sapiens GN=RCSD1 PE=1 SV=1;sp|Q6JBY9|CPZIP_HUMAN CapZ-interacting protein OS=Homo sapiens GN=RCSD1 PE=1 SV=1	0.998493	29.4562	7.12759e-16	101.45	89.162	59.261	0.978024	18.5356	0.000233267	60.448	0.998493	29.4562	1.70489e-07	81.317	0.960972	14.7096	0.0108266	51.013	0	0		NaN	0	0		NaN	0	0		NaN	0	0		NaN					0	0		NaN	0
B7ZKW8;Q6JBY9	268;298	B7ZKW8	B7ZKW8	CapZ-interacting protein	RCSD1	tr|B7ZKW8|B7ZKW8_HUMAN CapZ-interacting protein OS=Homo sapiens GN=RCSD1 PE=1 SV=1;sp|Q6JBY9|CPZIP_HUMAN CapZ-interacting protein OS=Homo sapiens GN=RCSD1 PE=1 SV=1	1	101.747	2.57494e-12	101.75	89.474	101.75					0	0		NaN	0	0		NaN	0	0		NaN	0	0		NaN					0	0		NaN	0	0		NaN	0	0		NaN	0
B7ZKW8;Q6JBY9	75;105	B7ZKW8	B7ZKW8	CapZ-interacting protein	RCSD1	tr|B7ZKW8|B7ZKW8_HUMAN CapZ-interacting protein OS=Homo sapiens GN=RCSD1 PE=1 SV=1;sp|Q6JBY9|CPZIP_HUMAN CapZ-interacting protein OS=Homo sapiens GN=RCSD1 PE=1 SV=1	0.499946	0	0.00323099	42.322	35.447	42.322					0.499946	0	0.00323099	42.322	0	0		NaN					0	0		NaN
B7ZKW8;Q6JBY9	78;108	B7ZKW8	B7ZKW8	CapZ-interacting protein	RCSD1	tr|B7ZKW8|B7ZKW8_HUMAN CapZ-interacting protein OS=Homo sapiens GN=RCSD1 PE=1 SV=1;sp|Q6JBY9|CPZIP_HUMAN CapZ-interacting protein OS=Homo sapiens GN=RCSD1 PE=1 SV=1	0.972139	15.4273	1.92473e-35	123.14	113.39	118.15					0.972139	15.4273	3.13499e-34	118.15	0	0		NaN					0	0		NaN	0.750832	4.80642	0.00135144	47.155	0.823523	6.68987	1.92473e-35	123.14	0.874942	8.47042	0.000410318	58.5	0.813773	6.40461	6.52322e-18	101.6
B7ZKW8;Q6JBY9;F6T4W9	149;179;155	B7ZKW8	B7ZKW8	CapZ-interacting protein	RCSD1	tr|B7ZKW8|B7ZKW8_HUMAN CapZ-interacting protein OS=Homo sapiens GN=RCSD1 PE=1 SV=1;sp|Q6JBY9|CPZIP_HUMAN CapZ-interacting protein OS=Homo sapiens GN=RCSD1 PE=1 SV=1;tr|F6T4W9|F6T4W9_HUMAN CapZ-interacting protein (Fragment) OS=Homo sapiens GN=RCSD1 PE=1 SV	0.976461	16.1787	0.00774519	70.272	51.86	70.272													0	0		NaN									0	0		NaN
B7ZKW8;Q6JBY9	52;82	B7ZKW8	B7ZKW8	CapZ-interacting protein	RCSD1	tr|B7ZKW8|B7ZKW8_HUMAN CapZ-interacting protein OS=Homo sapiens GN=RCSD1 PE=1 SV=1;sp|Q6JBY9|CPZIP_HUMAN CapZ-interacting protein OS=Homo sapiens GN=RCSD1 PE=1 SV=1	0.804292	6.13804	0.0128134	74.944	43.715	53.567					0	0		NaN	0.5	0	0.0128134	62.823					0	0		NaN					0.5	0	0.0134558	74.944					0	0		NaN
B7ZKW8;Q6JBY9	53;83	B7ZKW8	B7ZKW8	CapZ-interacting protein	RCSD1	tr|B7ZKW8|B7ZKW8_HUMAN CapZ-interacting protein OS=Homo sapiens GN=RCSD1 PE=1 SV=1;sp|Q6JBY9|CPZIP_HUMAN CapZ-interacting protein OS=Homo sapiens GN=RCSD1 PE=1 SV=1	0.5	0	0.0128134	74.944	43.715	48.284					0	0		NaN	0.5	0	0.0128134	62.823					0	0		NaN					0.5	0	0.0134558	74.944					0	0		NaN
B7ZL14;H0Y7W6;Q96RU3	296;258;296	B7ZL14	B7ZL14	Formin-binding protein 1	FNBP1	tr|B7ZL14|B7ZL14_HUMAN FNBP1 protein OS=Homo sapiens GN=FNBP1 PE=1 SV=1;tr|H0Y7W6|H0Y7W6_HUMAN Formin-binding protein 1 (Fragment) OS=Homo sapiens GN=FNBP1 PE=1 SV=2;sp|Q96RU3|FNBP1_HUMAN Formin-binding protein 1 OS=Homo sapiens GN=FNBP1 PE=1 SV=2	0.999869	39.0449	1.68139e-15	98.74	74.146	92.792	0.99971	36.7246	5.62708e-11	88.755	0.988753	22.3156	0.000372627	52.509	0	0		NaN	0	0		NaN	0	0		NaN	0	0		NaN	0.999869	39.0449	1.00185e-11	92.792					0	0		NaN	0
B7ZL14;H0Y7W6;Q96RU3	299;261;299	B7ZL14	B7ZL14	Formin-binding protein 1	FNBP1	tr|B7ZL14|B7ZL14_HUMAN FNBP1 protein OS=Homo sapiens GN=FNBP1 PE=1 SV=1;tr|H0Y7W6|H0Y7W6_HUMAN Formin-binding protein 1 (Fragment) OS=Homo sapiens GN=FNBP1 PE=1 SV=2;sp|Q96RU3|FNBP1_HUMAN Formin-binding protein 1 OS=Homo sapiens GN=FNBP1 PE=1 SV=2	0.966106	14.693	1.00185e-11	92.792	70.552	83.245	0	0		NaN	0.936051	12.5971	0.00109842	50.055	0	0		NaN	0	0		NaN	0	0		NaN	0	0		NaN	0.953081	13.8157	1.00185e-11	92.792					0	0		NaN	0
B8ZZJ0;B9A032;B8ZZN6;P63165	2;2;2;2	B8ZZJ0	B8ZZJ0	Small ubiquitin-related modifier 1	SUMO1	tr|B8ZZJ0|B8ZZJ0_HUMAN Small ubiquitin-related modifier 1 OS=Homo sapiens GN=SUMO1 PE=1 SV=1;tr|B9A032|B9A032_HUMAN Small ubiquitin-related modifier 1 OS=Homo sapiens GN=SUMO1 PE=1 SV=1;tr|B8ZZN6|B8ZZN6_HUMAN Small ubiquitin-related modifier 1 OS=Homo sapi	1	82.2945	1.50178e-13	110.97	91.897	110.38	0	0		NaN	0	0		NaN	0	0		NaN					0	0		NaN	0	0		NaN	0	0		NaN	0	0		NaN	0	0		NaN	0
B8ZZQ6;P06454	2;2	B8ZZQ6	B8ZZQ6	Prothymosin alpha;Prothymosin alpha, N-terminally processed;Thymosin alpha-1	PTMA	tr|B8ZZQ6|B8ZZQ6_HUMAN Prothymosin alpha OS=Homo sapiens GN=PTMA PE=1 SV=1;sp|P06454|PTMA_HUMAN Prothymosin alpha OS=Homo sapiens GN=PTMA PE=1 SV=2	1	91.9807	2.14892e-10	120.53	107.41	120.53																									0	0		NaN					0	0		NaN	0
B8ZZQ6;P06454	9;9	B8ZZQ6	B8ZZQ6	Prothymosin alpha;Prothymosin alpha, N-terminally processed;Thymosin alpha-1	PTMA	tr|B8ZZQ6|B8ZZQ6_HUMAN Prothymosin alpha OS=Homo sapiens GN=PTMA PE=1 SV=1;sp|P06454|PTMA_HUMAN Prothymosin alpha OS=Homo sapiens GN=PTMA PE=1 SV=2	0.507697	2.64955	1.77086e-09	109.07	93.209	109.07																									0	0		NaN					0	0		NaN	0
B8ZZQ6;P06454	10;10	B8ZZQ6	B8ZZQ6	Prothymosin alpha;Prothymosin alpha, N-terminally processed;Thymosin alpha-1	PTMA	tr|B8ZZQ6|B8ZZQ6_HUMAN Prothymosin alpha OS=Homo sapiens GN=PTMA PE=1 SV=1;sp|P06454|PTMA_HUMAN Prothymosin alpha OS=Homo sapiens GN=PTMA PE=1 SV=2	0.750235	7.1312	1.29797e-06	98.943	75.524	98.943																									0	0		NaN					0	0		NaN	0
C9JCI8;E9PEK8;H7C2N6;B8ZZU6;E9PBF9;P15336	54;112;101;94;112;112	C9JCI8	C9JCI8	Cyclic AMP-dependent transcription factor ATF-2	ATF2	tr|C9JCI8|C9JCI8_HUMAN Cyclic AMP-dependent transcription factor ATF-2 (Fragment) OS=Homo sapiens GN=ATF2 PE=1 SV=1;tr|E9PEK8|E9PEK8_HUMAN Cyclic AMP-dependent transcription factor ATF-2 OS=Homo sapiens GN=ATF2 PE=1 SV=1;tr|H7C2N6|H7C2N6_HUMAN Cyclic AMP-d	0.999968	45.0055	7.49603e-06	83.423	76.519	83.423					0.999886	39.4275	0.00182543	51.487					0	0		NaN									0	0		NaN
F8VT91;B8ZZZ7;Q9NUQ6;C9JKE4;F8VZ02;C9JGM8;C9JW67;F8W6C2	135;75;135;135;135;135;130;135	F8VT91	F8VT91	SPATS2-like protein	SPATS2L	tr|F8VT91|F8VT91_HUMAN SPATS2-like protein (Fragment) OS=Homo sapiens GN=SPATS2L PE=1 SV=1;tr|B8ZZZ7|B8ZZZ7_HUMAN DNA polymerase-transactivated protein 6, isoform CRA_b OS=Homo sapiens GN=SPATS2L PE=1 SV=1;sp|Q9NUQ6|SPS2L_HUMAN SPATS2-like protein OS=Homo	0.999999	58.7452	0.00360686	95.981	61.595	95.981					0	0		NaN					0	0		NaN																	0	0		NaN
F8VT91;B8ZZZ7;Q9NUQ6	159;99;159	F8VT91	F8VT91	SPATS2-like protein	SPATS2L	tr|F8VT91|F8VT91_HUMAN SPATS2-like protein (Fragment) OS=Homo sapiens GN=SPATS2L PE=1 SV=1;tr|B8ZZZ7|B8ZZZ7_HUMAN DNA polymerase-transactivated protein 6, isoform CRA_b OS=Homo sapiens GN=SPATS2L PE=1 SV=1;sp|Q9NUQ6|SPS2L_HUMAN SPATS2-like protein OS=Homo	0.999805	39.921	0.000174313	58.418	41.912	58.418					0.999805	39.921	0.000174313	58.418					0	0		NaN									0	0		NaN	0	0		NaN	0	0		NaN	0
F8WC91;B9A018;Q53GS9	82;82;82	F8WC91	F8WC91	U4/U6.U5 tri-snRNP-associated protein 2	USP39	tr|F8WC91|F8WC91_HUMAN U4/U6.U5 tri-snRNP-associated protein 2 OS=Homo sapiens GN=USP39 PE=1 SV=1;tr|B9A018|B9A018_HUMAN U4/U6.U5 tri-snRNP-associated protein 2 OS=Homo sapiens GN=USP39 PE=1 SV=1;sp|Q53GS9|SNUT2_HUMAN U4/U6.U5 tri-snRNP-associated protein	1	71.08	0.000336188	71.08	50.974	71.08					0	0		NaN	0	0		NaN					0	0		NaN					1	49.9933	0.00222875	49.993	0	0		NaN	0	0		NaN	0
B9A053;Q9C0J8	7;7	B9A053	B9A053	pre-mRNA 3' end processing protein WDR33	WDR33	tr|B9A053|B9A053_HUMAN pre-mRNA 3' end-processing protein WDR33 (Fragment) OS=Homo sapiens GN=WDR33 PE=1 SV=1;sp|Q9C0J8|WDR33_HUMAN pre-mRNA 3' end processing protein WDR33 OS=Homo sapiens GN=WDR33 PE=1 SV=2	0.999987	48.7211	4.08664e-05	70.942	55.307	70.942
B9EGQ5;M0QXA7;O95785	163;166;982	B9EGQ5	B9EGQ5	Protein Wiz	WIZ	tr|B9EGQ5|B9EGQ5_HUMAN Protein Wiz OS=Homo sapiens GN=WIZ PE=1 SV=1;tr|M0QXA7|M0QXA7_HUMAN Protein Wiz OS=Homo sapiens GN=WIZ PE=1 SV=1;sp|O95785|WIZ_HUMAN Protein Wiz OS=Homo sapiens GN=WIZ PE=1 SV=2	0.5	0	0.0174843	54.471	31.095	54.471
B9EGQ5;M0QXA7;O95785	164;167;983	B9EGQ5	B9EGQ5	Protein Wiz	WIZ	tr|B9EGQ5|B9EGQ5_HUMAN Protein Wiz OS=Homo sapiens GN=WIZ PE=1 SV=1;tr|M0QXA7|M0QXA7_HUMAN Protein Wiz OS=Homo sapiens GN=WIZ PE=1 SV=1;sp|O95785|WIZ_HUMAN Protein Wiz OS=Homo sapiens GN=WIZ PE=1 SV=2	0.5	0	0.0174843	54.471	31.095	54.471
B9EGQ5;M0QXA7;O95785	191;194;1010	B9EGQ5	B9EGQ5	Protein Wiz	WIZ	tr|B9EGQ5|B9EGQ5_HUMAN Protein Wiz OS=Homo sapiens GN=WIZ PE=1 SV=1;tr|M0QXA7|M0QXA7_HUMAN Protein Wiz OS=Homo sapiens GN=WIZ PE=1 SV=1;sp|O95785|WIZ_HUMAN Protein Wiz OS=Homo sapiens GN=WIZ PE=1 SV=2	0.792858	8.50707	0.0022494	43.523	27.931	43.523	0	0		NaN	0	0		NaN	0	0		NaN	0	0		NaN	0	0		NaN	0	0		NaN	0	0		NaN	0	0		NaN	0	0		NaN	0
B9EGQ5;M0QXA7;O95785	193;196;1012	B9EGQ5	B9EGQ5	Protein Wiz	WIZ	tr|B9EGQ5|B9EGQ5_HUMAN Protein Wiz OS=Homo sapiens GN=WIZ PE=1 SV=1;tr|M0QXA7|M0QXA7_HUMAN Protein Wiz OS=Homo sapiens GN=WIZ PE=1 SV=1;sp|O95785|WIZ_HUMAN Protein Wiz OS=Homo sapiens GN=WIZ PE=1 SV=2	0.58141	1.98698	0.000201142	55.734	43.18	55.734	0	0		NaN	0.58141	1.98698	0.000201142	55.734	0	0		NaN	0	0		NaN	0	0		NaN	0	0		NaN	0	0		NaN	0	0		NaN	0	0		NaN	0
B9EGQ5;M0QXA7;O95785	198;201;1017	B9EGQ5	B9EGQ5	Protein Wiz	WIZ	tr|B9EGQ5|B9EGQ5_HUMAN Protein Wiz OS=Homo sapiens GN=WIZ PE=1 SV=1;tr|M0QXA7|M0QXA7_HUMAN Protein Wiz OS=Homo sapiens GN=WIZ PE=1 SV=1;sp|O95785|WIZ_HUMAN Protein Wiz OS=Homo sapiens GN=WIZ PE=1 SV=2	0.99001	20.0214	4.31686e-36	135.66	115	85.493	0	0		NaN	0	0		NaN	0	0		NaN	0	0		NaN	0	0		NaN	0	0		NaN	0	0		NaN	0	0		NaN	0	0		NaN	0
B9ZVT1;Q8IXT5	377;377	B9ZVT1	B9ZVT1	RNA-binding protein 12B	RBM12B	tr|B9ZVT1|B9ZVT1_HUMAN RNA-binding protein 12B OS=Homo sapiens GN=RBM12B PE=1 SV=2;sp|Q8IXT5|RB12B_HUMAN RNA-binding protein 12B OS=Homo sapiens GN=RBM12B PE=1 SV=2	0.93971	11.9468	0.000533038	61.87	45.886	61.87	0	0		NaN	0	0		NaN									0	0		NaN					0	0		NaN					0	0		NaN	0
B9ZVT1;Q8IXT5	278;278	B9ZVT1	B9ZVT1	RNA-binding protein 12B	RBM12B	tr|B9ZVT1|B9ZVT1_HUMAN RNA-binding protein 12B OS=Homo sapiens GN=RBM12B PE=1 SV=2;sp|Q8IXT5|RB12B_HUMAN RNA-binding protein 12B OS=Homo sapiens GN=RBM12B PE=1 SV=2	0.59542	1.67847	0.000632766	75.574	68.845	73.279	0.578622	1.37826	0.00575148	49.595	0.590569	1.5909	0.000632766	75.574	0.570112	1.22657	0.00731523	47.545	0	0		NaN					0	0		NaN									0	0		NaN
B9ZVT1;Q8IXT5	280;280	B9ZVT1	B9ZVT1	RNA-binding protein 12B	RBM12B	tr|B9ZVT1|B9ZVT1_HUMAN RNA-binding protein 12B OS=Homo sapiens GN=RBM12B PE=1 SV=2;sp|Q8IXT5|RB12B_HUMAN RNA-binding protein 12B OS=Homo sapiens GN=RBM12B PE=1 SV=2	0.804935	6.15683	0.000783538	71.685	65.017	51.771													0	0		NaN					0	0		NaN	0.791758	5.8042	0.000901381	69.485					0	0		NaN
C9JBA9;F8WF66;E9PE54;C9IYI6;E7EUM0;H7C5I3;J3KR55;P35236	44;44;44;44;44;23;125;44	C9JBA9	C9JBA9	Tyrosine-protein phosphatase non-receptor type 7	PTPN7	tr|C9JBA9|C9JBA9_HUMAN Tyrosine-protein phosphatase non-receptor type 7 (Fragment) OS=Homo sapiens GN=PTPN7 PE=1 SV=1;tr|F8WF66|F8WF66_HUMAN Tyrosine-protein phosphatase non-receptor type 7 OS=Homo sapiens GN=PTPN7 PE=1 SV=1;tr|E9PE54|E9PE54_HUMAN Tyrosine	1	41.0881	0.000340016	85.636	74.374	41.088	1	45.6175	0.00880996	45.618	1	47.9148	0.000340016	85.636	0	0		NaN	1	60.6282	0.00169838	60.628					0	0		NaN	0	0		NaN									0
H7C559;C9IZ04;Q9NY27	58;201;226	H7C559	H7C559	Serine/threonine-protein phosphatase 4 regulatory subunit 2	PPP4R2	tr|H7C559|H7C559_HUMAN Serine/threonine-protein phosphatase 4 regulatory subunit 2 (Fragment) OS=Homo sapiens GN=PPP4R2 PE=1 SV=1;tr|C9IZ04|C9IZ04_HUMAN Serine/threonine-protein phosphatase 4 regulatory subunit 2 (Fragment) OS=Homo sapiens GN=PPP4R2 PE=1 S	0.696516	5.118	7.13295e-05	61.546	52.98	61.546									0	0		NaN
H0Y4E7;H0Y7I9;C9IZ08;F8W9S7;Q14C86	737;737;900;879;900	H0Y4E7	H0Y4E7	GTPase-activating protein and VPS9 domain-containing protein 1	GAPVD1	tr|H0Y4E7|H0Y4E7_HUMAN GTPase-activating protein and VPS9 domain-containing protein 1 (Fragment) OS=Homo sapiens GN=GAPVD1 PE=1 SV=1;tr|H0Y7I9|H0Y7I9_HUMAN GTPase-activating protein and VPS9 domain-containing protein 1 (Fragment) OS=Homo sapiens GN=GAPVD1	0.393781	1.14055	0.0188917	41.378	29.319	41.378	0	0		NaN	0	0		NaN	0	0		NaN	0	0		NaN	0	0		NaN	0	0		NaN	0	0		NaN	0	0		NaN	0	0		NaN	0
H0Y4E7;H0Y7I9;C9IZ08;F8W9S7;Q14C86	739;739;902;881;902	H0Y4E7	H0Y4E7	GTPase-activating protein and VPS9 domain-containing protein 1	GAPVD1	tr|H0Y4E7|H0Y4E7_HUMAN GTPase-activating protein and VPS9 domain-containing protein 1 (Fragment) OS=Homo sapiens GN=GAPVD1 PE=1 SV=1;tr|H0Y7I9|H0Y7I9_HUMAN GTPase-activating protein and VPS9 domain-containing protein 1 (Fragment) OS=Homo sapiens GN=GAPVD1	0.995795	23.9999	0.000482739	108.17	85.253	108.17	0	0		NaN	0.92471	12.7156	0.0112151	51.073	0	0		NaN	0	0		NaN	0	0		NaN	0	0		NaN	0.973101	16.3661	0.00494578	69.258	0	0		NaN	0.932415	14.1216	0.0119973	56.122	0
C9JI79;C9IZT7;C9JBB0;C9JZ60;C9J372;C9J4Z9;C9JN77;C9JDX2;C9JWC3	13;13;13;27;27;27;27;13;27	C9JI79	C9JI79		SORBS2	tr|C9JI79|C9JI79_HUMAN Sorbin and SH3 domain-containing protein 2 (Fragment) OS=Homo sapiens GN=SORBS2 PE=1 SV=1;tr|C9IZT7|C9IZT7_HUMAN Sorbin and SH3 domain-containing protein 2 (Fragment) OS=Homo sapiens GN=SORBS2 PE=1 SV=1;tr|C9JBB0|C9JBB0_HUMAN Sorbin	0.998871	29.4672	7.53389e-09	147.33	104.35	147.33	0.809766	6.29071	0.000357056	70.451					0	0		NaN	0	0		NaN	0.5	0	0.00968381	42.314	0	0		NaN	0.996603	24.6748	0.000245524	119.21	0.5	0	0.00332351	51.265	0.998871	29.4672	7.53389e-09	147.33	0.737534
C9JI79;C9IZT7;C9JBB0;C9JZ60;C9J372;C9J4Z9;C9JN77;C9JDX2;C9JWC3	14;14;14;28;28;28;28;14;28	C9JI79	C9JI79		SORBS2	tr|C9JI79|C9JI79_HUMAN Sorbin and SH3 domain-containing protein 2 (Fragment) OS=Homo sapiens GN=SORBS2 PE=1 SV=1;tr|C9IZT7|C9IZT7_HUMAN Sorbin and SH3 domain-containing protein 2 (Fragment) OS=Homo sapiens GN=SORBS2 PE=1 SV=1;tr|C9JBB0|C9JBB0_HUMAN Sorbin	0.579495	1.39278	0.00332351	51.265	37.301	45.438	0	0		NaN					0	0		NaN	0	0		NaN	0.5	0	0.00968381	42.314	0	0		NaN	0	0		NaN	0.5	0	0.00332351	51.265	0	0		NaN	0
C9JI79;C9IZT7;C9JBB0;C9JZ60;C9J372;C9J4Z9;C9JN77;C9JDX2;C9JWC3	24;24;24;38;38;38;38;24;38	C9JI79	C9JI79		SORBS2	tr|C9JI79|C9JI79_HUMAN Sorbin and SH3 domain-containing protein 2 (Fragment) OS=Homo sapiens GN=SORBS2 PE=1 SV=1;tr|C9IZT7|C9IZT7_HUMAN Sorbin and SH3 domain-containing protein 2 (Fragment) OS=Homo sapiens GN=SORBS2 PE=1 SV=1;tr|C9JBB0|C9JBB0_HUMAN Sorbin	0.488051	0	7.92608e-12	90.974	71.387	90.974	0	0		NaN																					0	0		NaN
C9JI79;C9IZT7;C9JBB0;C9JZ60;C9J372;C9J4Z9;C9JN77;C9JDX2;C9JWC3	26;26;26;40;40;40;40;26;40	C9JI79	C9JI79		SORBS2	tr|C9JI79|C9JI79_HUMAN Sorbin and SH3 domain-containing protein 2 (Fragment) OS=Homo sapiens GN=SORBS2 PE=1 SV=1;tr|C9IZT7|C9IZT7_HUMAN Sorbin and SH3 domain-containing protein 2 (Fragment) OS=Homo sapiens GN=SORBS2 PE=1 SV=1;tr|C9JBB0|C9JBB0_HUMAN Sorbin	0.488051	0	7.92608e-12	90.974	71.387	90.974	0	0		NaN																					0	0		NaN
C9JR84;C9J038;Q9GZV5	87;87;87	C9JR84	C9JR84	WW domain-containing transcription regulator protein 1	WWTR1	tr|C9JR84|C9JR84_HUMAN WW domain-containing transcription regulator protein 1 (Fragment) OS=Homo sapiens GN=WWTR1 PE=1 SV=1;tr|C9J038|C9J038_HUMAN WW domain-containing transcription regulator protein 1 (Fragment) OS=Homo sapiens GN=WWTR1 PE=1 SV=1;sp|Q9GZV	0.249741	0	0.000201292	51.857	45.208	51.857									0.249741	0	0.000201292	51.857	0	0		NaN					0	0		NaN	0	0		NaN									0
C9JR84;C9J038;Q9GZV5	89;89;89	C9JR84	C9JR84	WW domain-containing transcription regulator protein 1	WWTR1	tr|C9JR84|C9JR84_HUMAN WW domain-containing transcription regulator protein 1 (Fragment) OS=Homo sapiens GN=WWTR1 PE=1 SV=1;tr|C9J038|C9J038_HUMAN WW domain-containing transcription regulator protein 1 (Fragment) OS=Homo sapiens GN=WWTR1 PE=1 SV=1;sp|Q9GZV	0.446787	0	4.44911e-60	139.47	128.34	139.47	0.430623	0	8.46185e-09	75.71	0.446787	0	4.44911e-60	139.47	0.249741	0	0.000201292	51.857	0	0		NaN					0	0		NaN	0	0		NaN									0
C9JR84;C9J038;Q9GZV5	90;90;90	C9JR84	C9JR84	WW domain-containing transcription regulator protein 1	WWTR1	tr|C9JR84|C9JR84_HUMAN WW domain-containing transcription regulator protein 1 (Fragment) OS=Homo sapiens GN=WWTR1 PE=1 SV=1;tr|C9J038|C9J038_HUMAN WW domain-containing transcription regulator protein 1 (Fragment) OS=Homo sapiens GN=WWTR1 PE=1 SV=1;sp|Q9GZV	0.446787	0	4.44911e-60	139.47	128.34	139.47	0.430623	0	8.46185e-09	75.71	0.446787	0	4.44911e-60	139.47	0.249741	0	0.000201292	51.857	0	0		NaN					0	0		NaN	0	0		NaN									0
C9JR84;C9J038;Q9GZV5	93;93;93	C9JR84	C9JR84	WW domain-containing transcription regulator protein 1	WWTR1	tr|C9JR84|C9JR84_HUMAN WW domain-containing transcription regulator protein 1 (Fragment) OS=Homo sapiens GN=WWTR1 PE=1 SV=1;tr|C9J038|C9J038_HUMAN WW domain-containing transcription regulator protein 1 (Fragment) OS=Homo sapiens GN=WWTR1 PE=1 SV=1;sp|Q9GZV	0.336992	0.516962	2.65531e-06	67.31	57.262	67.31									0.249741	0	0.000201292	51.857	0	0		NaN					0	0		NaN	0	0		NaN									0
C9J069	446	C9J069	C9J069	Uncharacterized protein C9orf172	C9orf172	sp|C9J069|CI172_HUMAN Uncharacterized protein C9orf172 OS=Homo sapiens GN=C9orf172 PE=3 SV=1	0.5	0	4.6171e-12	123.19	90.195	123.19																									0	0		NaN	0	0		NaN
C9J069	448	C9J069	C9J069	Uncharacterized protein C9orf172	C9orf172	sp|C9J069|CI172_HUMAN Uncharacterized protein C9orf172 OS=Homo sapiens GN=C9orf172 PE=3 SV=1	0.5	0	4.6171e-12	123.19	90.195	123.19																									0	0		NaN	0	0		NaN
C9J0A7;Q9UQN3	169;199	C9J0A7	C9J0A7	Charged multivesicular body protein 2b	CHMP2B	tr|C9J0A7|C9J0A7_HUMAN Charged multivesicular body protein 2b OS=Homo sapiens GN=CHMP2B PE=1 SV=1;sp|Q9UQN3|CHM2B_HUMAN Charged multivesicular body protein 2b OS=Homo sapiens GN=CHMP2B PE=1 SV=1	0.99986	38.5473	0.00044486	111.94	97.729	67.646	0	0		NaN	0	0		NaN	0	0		NaN	0	0		NaN	0	0		NaN	0	0		NaN	0.998926	29.6864	0.00305921	80.17	0	0		NaN	0	0		NaN	0
C9J0I9;Q86WB0	351;394	C9J0I9	C9J0I9	Nuclear-interacting partner of ALK	ZC3HC1	tr|C9J0I9|C9J0I9_HUMAN Nuclear-interacting partner of ALK OS=Homo sapiens GN=ZC3HC1 PE=1 SV=1;sp|Q86WB0|NIPA_HUMAN Nuclear-interacting partner of ALK OS=Homo sapiens GN=ZC3HC1 PE=1 SV=1	0.596681	1.70094	1.28552e-26	118.16	95.52	98.694	0.496403	0	0.00117091	47.568	0.592546	1.62655	1.87662e-08	81.884	0.499865	0	0.00048867	47.223	0	0		NaN	0	0		NaN	0	0		NaN	0.59003	1.58126	3.66418e-20	107.47	0	0		NaN	0.557876	1.01591	0.00131671	41.86	0
C9J0I9;Q86WB0	352;395	C9J0I9	C9J0I9	Nuclear-interacting partner of ALK	ZC3HC1	tr|C9J0I9|C9J0I9_HUMAN Nuclear-interacting partner of ALK OS=Homo sapiens GN=ZC3HC1 PE=1 SV=1;sp|Q86WB0|NIPA_HUMAN Nuclear-interacting partner of ALK OS=Homo sapiens GN=ZC3HC1 PE=1 SV=1	0.878806	8.60412	1.03636e-45	161.84	143.22	161.84	0.496403	0	0.00117091	47.568	0.499996	0	1.87662e-08	81.884	0.499865	0	0.00048867	47.223	0	0		NaN	0	0		NaN	0	0		NaN	0.878806	8.60412	1.03636e-45	161.84	0	0		NaN	0	0		NaN	0
C9J0I9;Q86WB0	301;344	C9J0I9	C9J0I9	Nuclear-interacting partner of ALK	ZC3HC1	tr|C9J0I9|C9J0I9_HUMAN Nuclear-interacting partner of ALK OS=Homo sapiens GN=ZC3HC1 PE=1 SV=1;sp|Q86WB0|NIPA_HUMAN Nuclear-interacting partner of ALK OS=Homo sapiens GN=ZC3HC1 PE=1 SV=1	0.974574	18.4584	1.24101e-51	144.78	129.52	136.89					0.891422	9.79418	2.44863e-33	118.55	0	0		NaN	0	0		NaN					0	0		NaN	0.667229	4.52598	1.15371e-11	89.055									0
C9J0I9;Q86WB0	311;354	C9J0I9	C9J0I9	Nuclear-interacting partner of ALK	ZC3HC1	tr|C9J0I9|C9J0I9_HUMAN Nuclear-interacting partner of ALK OS=Homo sapiens GN=ZC3HC1 PE=1 SV=1;sp|Q86WB0|NIPA_HUMAN Nuclear-interacting partner of ALK OS=Homo sapiens GN=ZC3HC1 PE=1 SV=1	0.994787	23.2707	2.61241e-07	75.226	66.518	75.226	0	0		NaN	0.994787	23.2707	2.61241e-07	75.226	0	0		NaN	0	0		NaN									0	0		NaN
C9JE98;C9J0Q5;C9JFD3;Q9Y618;C9J7T7;C9JQE8	938;938;956;956;496;956	C9JE98	C9JE98	Nuclear receptor corepressor 2	NCOR2	tr|C9JE98|C9JE98_HUMAN Nuclear receptor corepressor 2 OS=Homo sapiens GN=NCOR2 PE=1 SV=1;tr|C9J0Q5|C9J0Q5_HUMAN Nuclear receptor corepressor 2 OS=Homo sapiens GN=NCOR2 PE=1 SV=2;tr|C9JFD3|C9JFD3_HUMAN Nuclear receptor corepressor 2 OS=Homo sapiens GN=NCOR2	1	86.4671	0.000681693	88.075	50.599	86.467																									0	0		NaN									0
C9JE98;C9J0Q5;C9JFD3;Q9Y618;C9J7T7	1529;1529;1539;1547;1087	C9JE98	C9JE98	Nuclear receptor corepressor 2	NCOR2	tr|C9JE98|C9JE98_HUMAN Nuclear receptor corepressor 2 OS=Homo sapiens GN=NCOR2 PE=1 SV=1;tr|C9J0Q5|C9J0Q5_HUMAN Nuclear receptor corepressor 2 OS=Homo sapiens GN=NCOR2 PE=1 SV=2;tr|C9JFD3|C9JFD3_HUMAN Nuclear receptor corepressor 2 OS=Homo sapiens GN=NCOR2	0.789314	6.1967	3.59697e-06	56.547	49.46	56.547					0.789314	6.1967	3.59697e-06	56.547					0	0		NaN					0	0		NaN
C9JE98;C9J0Q5;C9JFD3;Q9Y618;C9J7T7;C9JQE8	1241;1241;1251;1259;799;1259	C9JE98	C9JE98	Nuclear receptor corepressor 2	NCOR2	tr|C9JE98|C9JE98_HUMAN Nuclear receptor corepressor 2 OS=Homo sapiens GN=NCOR2 PE=1 SV=1;tr|C9J0Q5|C9J0Q5_HUMAN Nuclear receptor corepressor 2 OS=Homo sapiens GN=NCOR2 PE=1 SV=2;tr|C9JFD3|C9JFD3_HUMAN Nuclear receptor corepressor 2 OS=Homo sapiens GN=NCOR2	0.823098	6.67719	0.0121411	42.568	16.921	42.568									0	0		NaN					0	0		NaN													0.823098	6.67719	0.0121411	42.568
C9JE98;C9J0Q5;C9JFD3;Q9Y618;C9J7T7;C9JQE8	921;921;939;939;479;939	C9JE98	C9JE98	Nuclear receptor corepressor 2	NCOR2	tr|C9JE98|C9JE98_HUMAN Nuclear receptor corepressor 2 OS=Homo sapiens GN=NCOR2 PE=1 SV=1;tr|C9J0Q5|C9J0Q5_HUMAN Nuclear receptor corepressor 2 OS=Homo sapiens GN=NCOR2 PE=1 SV=2;tr|C9JFD3|C9JFD3_HUMAN Nuclear receptor corepressor 2 OS=Homo sapiens GN=NCOR2	0.963125	14.1728	3.64098e-05	74.029	68.656	74.029													0	0		NaN									0.798067	5.96972	0.000154417	67.312					0.533033	0.58092	0.00347965	43.696
C9JE98;C9J0Q5;C9JFD3;Q9Y618;C9J7T7;C9JQE8	925;925;943;943;483;943	C9JE98	C9JE98	Nuclear receptor corepressor 2	NCOR2	tr|C9JE98|C9JE98_HUMAN Nuclear receptor corepressor 2 OS=Homo sapiens GN=NCOR2 PE=1 SV=1;tr|C9J0Q5|C9J0Q5_HUMAN Nuclear receptor corepressor 2 OS=Homo sapiens GN=NCOR2 PE=1 SV=2;tr|C9JFD3|C9JFD3_HUMAN Nuclear receptor corepressor 2 OS=Homo sapiens GN=NCOR2	0.523712	0.417832	0.00232162	48.053	28.978	48.053					0.523712	0.417832	0.00232162	48.053					0	0		NaN
C9JE98;C9J0Q5;C9JFD3;Q9Y618;C9J7T7;H7C184	2246;2246;2256;2267;1804;47	C9JE98	C9JE98	Nuclear receptor corepressor 2	NCOR2	tr|C9JE98|C9JE98_HUMAN Nuclear receptor corepressor 2 OS=Homo sapiens GN=NCOR2 PE=1 SV=1;tr|C9J0Q5|C9J0Q5_HUMAN Nuclear receptor corepressor 2 OS=Homo sapiens GN=NCOR2 PE=1 SV=2;tr|C9JFD3|C9JFD3_HUMAN Nuclear receptor corepressor 2 OS=Homo sapiens GN=NCOR2	0.601127	1.97134	1.19137e-05	72.316	60.465	72.316	0	0		NaN					0	0		NaN	0	0		NaN					0	0		NaN	0	0		NaN					0	0		NaN	0
C9JE98;C9J0Q5;C9JFD3;Q9Y618;C9J7T7;H7C184	2248;2248;2258;2269;1806;49	C9JE98	C9JE98	Nuclear receptor corepressor 2	NCOR2	tr|C9JE98|C9JE98_HUMAN Nuclear receptor corepressor 2 OS=Homo sapiens GN=NCOR2 PE=1 SV=1;tr|C9J0Q5|C9J0Q5_HUMAN Nuclear receptor corepressor 2 OS=Homo sapiens GN=NCOR2 PE=1 SV=2;tr|C9JFD3|C9JFD3_HUMAN Nuclear receptor corepressor 2 OS=Homo sapiens GN=NCOR2	0.999813	37.3571	8.28173e-23	120.33	108.02	95.428	0	0		NaN	0.907184	14.6794	0.000658142	58.671	0	0		NaN	0	0		NaN					0	0		NaN	0.954089	13.252	8.28173e-23	120.33					0	0		NaN	0
C9JE98;C9J0Q5;C9JFD3;Q9Y618;C9JQE8;C9J330	67;67;67;67;67;67	C9JE98	C9JE98	Nuclear receptor corepressor 2	NCOR2	tr|C9JE98|C9JE98_HUMAN Nuclear receptor corepressor 2 OS=Homo sapiens GN=NCOR2 PE=1 SV=1;tr|C9J0Q5|C9J0Q5_HUMAN Nuclear receptor corepressor 2 OS=Homo sapiens GN=NCOR2 PE=1 SV=2;tr|C9JFD3|C9JFD3_HUMAN Nuclear receptor corepressor 2 OS=Homo sapiens GN=NCOR2	0.999975	46.0556	7.09879e-12	116.04	108.18	116.04	0	0		NaN	0.999686	35.03	2.02213e-06	90.718					0	0		NaN					0	0		NaN	0.999975	46.0556	7.09879e-12	116.04	0	0		NaN					0
C9JE98;C9J0Q5;C9JFD3;Q9Y618;C9J7T7	1960;1960;1970;1981;1518	C9JE98	C9JE98	Nuclear receptor corepressor 2	NCOR2	tr|C9JE98|C9JE98_HUMAN Nuclear receptor corepressor 2 OS=Homo sapiens GN=NCOR2 PE=1 SV=1;tr|C9J0Q5|C9J0Q5_HUMAN Nuclear receptor corepressor 2 OS=Homo sapiens GN=NCOR2 PE=1 SV=2;tr|C9JFD3|C9JFD3_HUMAN Nuclear receptor corepressor 2 OS=Homo sapiens GN=NCOR2	0.249571	0	0.000132146	44.301	37.797	44.301	0	0		NaN	0	0		NaN	0.249571	0	0.000132146	44.301	0	0		NaN					0	0		NaN	0	0		NaN									0
C9JE98;C9J0Q5;C9JFD3;Q9Y618;C9J7T7	1961;1961;1971;1982;1519	C9JE98	C9JE98	Nuclear receptor corepressor 2	NCOR2	tr|C9JE98|C9JE98_HUMAN Nuclear receptor corepressor 2 OS=Homo sapiens GN=NCOR2 PE=1 SV=1;tr|C9J0Q5|C9J0Q5_HUMAN Nuclear receptor corepressor 2 OS=Homo sapiens GN=NCOR2 PE=1 SV=2;tr|C9JFD3|C9JFD3_HUMAN Nuclear receptor corepressor 2 OS=Homo sapiens GN=NCOR2	0.249571	0	0.000132146	44.301	37.797	44.301	0	0		NaN	0	0		NaN	0.249571	0	0.000132146	44.301	0	0		NaN					0	0		NaN	0	0		NaN									0
C9JE98;C9J0Q5;C9JFD3;Q9Y618;C9J7T7	1963;1963;1973;1984;1521	C9JE98	C9JE98	Nuclear receptor corepressor 2	NCOR2	tr|C9JE98|C9JE98_HUMAN Nuclear receptor corepressor 2 OS=Homo sapiens GN=NCOR2 PE=1 SV=1;tr|C9J0Q5|C9J0Q5_HUMAN Nuclear receptor corepressor 2 OS=Homo sapiens GN=NCOR2 PE=1 SV=2;tr|C9JFD3|C9JFD3_HUMAN Nuclear receptor corepressor 2 OS=Homo sapiens GN=NCOR2	0.249571	0	0.000132146	44.301	37.797	44.301	0	0		NaN	0	0		NaN	0.249571	0	0.000132146	44.301	0	0		NaN					0	0		NaN	0	0		NaN									0
C9JE98;C9J0Q5;C9JFD3;Q9Y618;C9J7T7	1966;1966;1976;1987;1524	C9JE98	C9JE98	Nuclear receptor corepressor 2	NCOR2	tr|C9JE98|C9JE98_HUMAN Nuclear receptor corepressor 2 OS=Homo sapiens GN=NCOR2 PE=1 SV=1;tr|C9J0Q5|C9J0Q5_HUMAN Nuclear receptor corepressor 2 OS=Homo sapiens GN=NCOR2 PE=1 SV=2;tr|C9JFD3|C9JFD3_HUMAN Nuclear receptor corepressor 2 OS=Homo sapiens GN=NCOR2	0.249571	0	0.000132146	44.301	37.797	44.301	0	0		NaN	0	0		NaN	0.249571	0	0.000132146	44.301	0	0		NaN					0	0		NaN	0	0		NaN									0
C9JE98;C9J0Q5;C9JFD3;Q9Y618;C9J7T7	2036;2036;2046;2057;1594	C9JE98	C9JE98	Nuclear receptor corepressor 2	NCOR2	tr|C9JE98|C9JE98_HUMAN Nuclear receptor corepressor 2 OS=Homo sapiens GN=NCOR2 PE=1 SV=1;tr|C9J0Q5|C9J0Q5_HUMAN Nuclear receptor corepressor 2 OS=Homo sapiens GN=NCOR2 PE=1 SV=2;tr|C9JFD3|C9JFD3_HUMAN Nuclear receptor corepressor 2 OS=Homo sapiens GN=NCOR2	0.284304	0.271998	0.000447226	44.641	38.738	44.641					0	0		NaN	0	0		NaN					0	0		NaN					0	0		NaN	0	0		NaN	0	0		NaN	0
C9JE98;C9J0Q5;C9JFD3;Q9Y618;C9J7T7	2044;2044;2054;2065;1602	C9JE98	C9JE98	Nuclear receptor corepressor 2	NCOR2	tr|C9JE98|C9JE98_HUMAN Nuclear receptor corepressor 2 OS=Homo sapiens GN=NCOR2 PE=1 SV=1;tr|C9J0Q5|C9J0Q5_HUMAN Nuclear receptor corepressor 2 OS=Homo sapiens GN=NCOR2 PE=1 SV=2;tr|C9JFD3|C9JFD3_HUMAN Nuclear receptor corepressor 2 OS=Homo sapiens GN=NCOR2	0.98923	20.8295	1.76384e-08	72.792	64.869	65.118					0.98923	20.8295	2.81167e-07	65.118	0	0		NaN					0	0		NaN					0.906286	11.4201	1.76384e-08	72.792	0	0		NaN	0	0		NaN	0
C9JE98;C9J0Q5;C9JFD3;Q9Y618;C9J7T7	2047;2047;2057;2068;1605	C9JE98	C9JE98	Nuclear receptor corepressor 2	NCOR2	tr|C9JE98|C9JE98_HUMAN Nuclear receptor corepressor 2 OS=Homo sapiens GN=NCOR2 PE=1 SV=1;tr|C9J0Q5|C9J0Q5_HUMAN Nuclear receptor corepressor 2 OS=Homo sapiens GN=NCOR2 PE=1 SV=2;tr|C9JFD3|C9JFD3_HUMAN Nuclear receptor corepressor 2 OS=Homo sapiens GN=NCOR2	0.579762	1.10916	0.000116831	45.276	36.054	45.276					0	0		NaN	0	0		NaN					0	0		NaN					0	0		NaN	0	0		NaN	0	0		NaN	0
C9JRH2;C9JMJ4;C9J3R0;C9JQZ4;C9JW69;P18754;M0R1Q8	11;11;19;11;11;11;113	C9JRH2	C9JRH2	Regulator of chromosome condensation	RCC1	tr|C9JRH2|C9JRH2_HUMAN Regulator of chromosome condensation (Fragment) OS=Homo sapiens GN=RCC1 PE=1 SV=1;tr|C9JMJ4|C9JMJ4_HUMAN Regulator of chromosome condensation (Fragment) OS=Homo sapiens GN=RCC1 PE=1 SV=1;tr|C9J3R0|C9J3R0_HUMAN Regulator of chromosome	1	67.136	0.00071612	88.78	57.058	67.136	1	76.3575	0.00182905	76.358	1	45.1154	0.0121506	45.115	1	50.2074	0.00208457	73.834					1	66.2849	0.00293679	66.285	1	65.4716	0.00302935	65.472	1	65.3469	0.00208457	73.834	1	66.0588	0.00296253	66.059	1	88.78	0.00071612	88.78	1
C9J4K0;Q9BVC5	147;189	C9J4K0	C9J4K0	Ashwin	C2orf49	tr|C9J4K0|C9J4K0_HUMAN Ashwin OS=Homo sapiens GN=C2orf49 PE=1 SV=1;sp|Q9BVC5|ASHWN_HUMAN Ashwin OS=Homo sapiens GN=C2orf49 PE=1 SV=1	0.985733	21.7482	0.0001432	58.272	48.484	58.272	0	0		NaN	0.633997	2.95998	0.000865334	48.656	0	0		NaN	0	0		NaN					0	0		NaN									0	0		NaN	0
C9J592;P51149;C9IZZ0;C9J8S3	72;72;72;72	C9J592	C9J592	Ras-related protein Rab-7a	RAB7A	tr|C9J592|C9J592_HUMAN Ras-related protein Rab-7a (Fragment) OS=Homo sapiens GN=RAB7A PE=1 SV=1;sp|P51149|RAB7A_HUMAN Ras-related protein Rab-7a OS=Homo sapiens GN=RAB7A PE=1 SV=1;tr|C9IZZ0|C9IZZ0_HUMAN Ras-related protein Rab-7a (Fragment) OS=Homo sapiens	1	102.724	0.0105736	122.51	97.125	122.51	1	102.724	0.0122718	122.51	0.999999	59.1535	0.0423122	72.531	1	68.3999	0.0223498	88.187	0.999973	45.7258	0.0528295	64.82					0	0		NaN	0	0		NaN									0
H7BXQ8;C9J5N7;Q8N2F6	45;45;45	H7BXQ8	H7BXQ8	Armadillo repeat-containing protein 10	ARMC10	tr|H7BXQ8|H7BXQ8_HUMAN Armadillo repeat-containing protein 10 OS=Homo sapiens GN=ARMC10 PE=1 SV=1;tr|C9J5N7|C9J5N7_HUMAN Armadillo repeat-containing protein 10 (Fragment) OS=Homo sapiens GN=ARMC10 PE=1 SV=1;sp|Q8N2F6|ARM10_HUMAN Armadillo repeat-containing	1	138.771	3.05526e-72	193.96	172.42	193.96					0	0		NaN	0	0		NaN	0	0		NaN									0	0		NaN					0	0		NaN
H7BXQ8;C9J5N7;Q8N2F6	42;42;42	H7BXQ8	H7BXQ8	Armadillo repeat-containing protein 10	ARMC10	tr|H7BXQ8|H7BXQ8_HUMAN Armadillo repeat-containing protein 10 OS=Homo sapiens GN=ARMC10 PE=1 SV=1;tr|C9J5N7|C9J5N7_HUMAN Armadillo repeat-containing protein 10 (Fragment) OS=Homo sapiens GN=ARMC10 PE=1 SV=1;sp|Q8N2F6|ARM10_HUMAN Armadillo repeat-containing	0.33127	0	0.00145181	45.126	34.787	45.126					0	0		NaN	0	0		NaN	0	0		NaN									0	0		NaN					0	0		NaN
H7BXQ8;C9J5N7;Q8N2F6	43;43;43	H7BXQ8	H7BXQ8	Armadillo repeat-containing protein 10	ARMC10	tr|H7BXQ8|H7BXQ8_HUMAN Armadillo repeat-containing protein 10 OS=Homo sapiens GN=ARMC10 PE=1 SV=1;tr|C9J5N7|C9J5N7_HUMAN Armadillo repeat-containing protein 10 (Fragment) OS=Homo sapiens GN=ARMC10 PE=1 SV=1;sp|Q8N2F6|ARM10_HUMAN Armadillo repeat-containing	0.33127	0	0.00145181	45.126	34.787	45.126					0	0		NaN	0	0		NaN	0	0		NaN									0	0		NaN					0	0		NaN
C9JM25;C9J620;C9JFS9;C9JC90	7;7;7;7	C9JM25	C9JM25		SORBS2	tr|C9JM25|C9JM25_HUMAN Sorbin and SH3 domain-containing protein 2 (Fragment) OS=Homo sapiens GN=SORBS2 PE=1 SV=1;tr|C9J620|C9J620_HUMAN Sorbin and SH3 domain-containing protein 2 (Fragment) OS=Homo sapiens GN=SORBS2 PE=1 SV=1;tr|C9JFS9|C9JFS9_HUMAN Sorbin	0.548157	1.05673	0.00206277	45.864	26.54	45.864																									0.548157	1.05673	0.00206277	45.864									0
C9J650;P05408;C9JNY7;H7C4X7	108;108;108;98	C9J650;P05408	P05408	Neuroendocrine protein 7B2;N-terminal peptide;C-terminal peptide	SCG5	tr|C9J650|C9J650_HUMAN Neuroendocrine protein 7B2 OS=Homo sapiens GN=SCG5 PE=1 SV=1;sp|P05408|7B2_HUMAN Neuroendocrine protein 7B2 OS=Homo sapiens GN=SCG5 PE=1 SV=2;tr|C9JNY7|C9JNY7_HUMAN Neuroendocrine protein 7B2 OS=Homo sapiens GN=SCG5 PE=1 SV=1;tr|H7C4	0.999965	44.567	8.63523e-10	85.619	75.52	85.619
C9J650;P05408;C9JNY7	186;205;187	C9J650;P05408	P05408	Neuroendocrine protein 7B2;N-terminal peptide;C-terminal peptide	SCG5	tr|C9J650|C9J650_HUMAN Neuroendocrine protein 7B2 OS=Homo sapiens GN=SCG5 PE=1 SV=1;sp|P05408|7B2_HUMAN Neuroendocrine protein 7B2 OS=Homo sapiens GN=SCG5 PE=1 SV=2;tr|C9JNY7|C9JNY7_HUMAN Neuroendocrine protein 7B2 OS=Homo sapiens GN=SCG5 PE=1 SV=1	1	86.9997	1.78337e-31	178.03	105.83	178.03									0.999893	39.7071	0.00338143	51.147	0	0		NaN	0	0		NaN					0.982389	17.465	0.0172505	45.434	0.998934	29.7183	0.0102908	50.145	0.998121	27.2516	0.0135858	47.915	0.999518
C9J650	140	C9J650	C9J650		SCG5	tr|C9J650|C9J650_HUMAN Neuroendocrine protein 7B2 OS=Homo sapiens GN=SCG5 PE=1 SV=1	0.481755	0	1.02573e-25	87.803	78.568	87.803
E9PNJ7;C9J6D1;Q99733;E9PS34;E9PKT8;C9JZI7;E9PNW0;E9PJJ2;E9PKI2;E9PP22;C9J1B1	5;5;5;5;5;5;5;5;5;5;5	E9PNJ7	E9PNJ7	Nucleosome assembly protein 1-like 4	NAP1L4	tr|E9PNJ7|E9PNJ7_HUMAN Nucleosome assembly protein 1-like 4 (Fragment) OS=Homo sapiens GN=NAP1L4 PE=1 SV=1;tr|C9J6D1|C9J6D1_HUMAN Nucleosome assembly protein 1-like 4 (Fragment) OS=Homo sapiens GN=NAP1L4 PE=1 SV=1;sp|Q99733|NP1L4_HUMAN Nucleosome assembly	0.997947	26.915	1.25595e-05	75.574	64.964	75.574
E9PNJ7;C9J6D1;Q99733;E9PS34;A8MXH2;E9PKT8;C9JZI7	121;121;121;121;90;133;133	E9PNJ7	E9PNJ7	Nucleosome assembly protein 1-like 4	NAP1L4	tr|E9PNJ7|E9PNJ7_HUMAN Nucleosome assembly protein 1-like 4 (Fragment) OS=Homo sapiens GN=NAP1L4 PE=1 SV=1;tr|C9J6D1|C9J6D1_HUMAN Nucleosome assembly protein 1-like 4 (Fragment) OS=Homo sapiens GN=NAP1L4 PE=1 SV=1;sp|Q99733|NP1L4_HUMAN Nucleosome assembly	0.535629	0.620665	7.08468e-08	80.733	65.052	55.67					0.465693	0	0.0031434	42.894	0	0		NaN					0	0		NaN					0	0		NaN	0.371184	0	7.7e-05	63.491	0	0		NaN	0
E9PNJ7;C9J6D1;Q99733;E9PS34;A8MXH2;E9PKT8;C9JZI7	125;125;125;125;94;137;137	E9PNJ7	E9PNJ7	Nucleosome assembly protein 1-like 4	NAP1L4	tr|E9PNJ7|E9PNJ7_HUMAN Nucleosome assembly protein 1-like 4 (Fragment) OS=Homo sapiens GN=NAP1L4 PE=1 SV=1;tr|C9J6D1|C9J6D1_HUMAN Nucleosome assembly protein 1-like 4 (Fragment) OS=Homo sapiens GN=NAP1L4 PE=1 SV=1;sp|Q99733|NP1L4_HUMAN Nucleosome assembly	0.999999	61.3808	1.82573e-91	165.37	129.72	165.37					0.465693	0	0.0031434	42.894	0	0		NaN					0	0		NaN					0.999086	30.4057	1.06975e-12	83.881	0	0		NaN	0	0		NaN	0
E9PNJ7;C9J6D1;Q99733;E9PS34;A8MXH2;E9PNW0;E9PJJ2;E9PKI2;E9PP22	54;54;54;54;23;54;54;54;54	E9PNJ7	E9PNJ7	Nucleosome assembly protein 1-like 4	NAP1L4	tr|E9PNJ7|E9PNJ7_HUMAN Nucleosome assembly protein 1-like 4 (Fragment) OS=Homo sapiens GN=NAP1L4 PE=1 SV=1;tr|C9J6D1|C9J6D1_HUMAN Nucleosome assembly protein 1-like 4 (Fragment) OS=Homo sapiens GN=NAP1L4 PE=1 SV=1;sp|Q99733|NP1L4_HUMAN Nucleosome assembly	0.37415	0.717929	0.000670481	54.271	37.192	54.271					0	0		NaN					0	0		NaN									0	0		NaN									0
C9J6P4;Q7Z2W4	335;335	C9J6P4	C9J6P4	Zinc finger CCCH-type antiviral protein 1	ZC3HAV1	tr|C9J6P4|C9J6P4_HUMAN Zinc finger CCCH-type antiviral protein 1 OS=Homo sapiens GN=ZC3HAV1 PE=1 SV=1;sp|Q7Z2W4|ZCCHV_HUMAN Zinc finger CCCH-type antiviral protein 1 OS=Homo sapiens GN=ZC3HAV1 PE=1 SV=3	0.613037	6.78744	3.99188e-08	63.323	57.293	43.554									0	0		NaN	0	0		NaN					0	0		NaN	0	0		NaN					0	0		NaN
C9J6P4;Q7Z2W4	346;346	C9J6P4	C9J6P4	Zinc finger CCCH-type antiviral protein 1	ZC3HAV1	tr|C9J6P4|C9J6P4_HUMAN Zinc finger CCCH-type antiviral protein 1 OS=Homo sapiens GN=ZC3HAV1 PE=1 SV=1;sp|Q7Z2W4|ZCCHV_HUMAN Zinc finger CCCH-type antiviral protein 1 OS=Homo sapiens GN=ZC3HAV1 PE=1 SV=3	0.31953	0	3.41406e-06	57.299	49.634	50.499					0.31953	0	2.67405e-05	50.499	0	0		NaN	0	0		NaN					0	0		NaN	0	0		NaN					0	0		NaN
C9J6P4;Q7Z2W4	275;275	C9J6P4	C9J6P4	Zinc finger CCCH-type antiviral protein 1	ZC3HAV1	tr|C9J6P4|C9J6P4_HUMAN Zinc finger CCCH-type antiviral protein 1 OS=Homo sapiens GN=ZC3HAV1 PE=1 SV=1;sp|Q7Z2W4|ZCCHV_HUMAN Zinc finger CCCH-type antiviral protein 1 OS=Homo sapiens GN=ZC3HAV1 PE=1 SV=3	0.998241	28.6166	0.00129168	91.62	76.233	77.185	0	0		NaN	0	0		NaN	0	0		NaN	0	0		NaN					0	0		NaN	0	0		NaN					0	0		NaN	0
C9J6P4;Q7Z2W4	280;280	C9J6P4	C9J6P4	Zinc finger CCCH-type antiviral protein 1	ZC3HAV1	tr|C9J6P4|C9J6P4_HUMAN Zinc finger CCCH-type antiviral protein 1 OS=Homo sapiens GN=ZC3HAV1 PE=1 SV=1;sp|Q7Z2W4|ZCCHV_HUMAN Zinc finger CCCH-type antiviral protein 1 OS=Homo sapiens GN=ZC3HAV1 PE=1 SV=3	0.785495	5.74885	1.71356e-17	97.352	84.797	97.352	0	0		NaN	0.442966	0	0.000977738	47.429	0	0		NaN	0	0		NaN					0	0		NaN	0	0		NaN					0	0		NaN	0
C9J6P4;Q7Z2W4	284;284	C9J6P4	C9J6P4	Zinc finger CCCH-type antiviral protein 1	ZC3HAV1	tr|C9J6P4|C9J6P4_HUMAN Zinc finger CCCH-type antiviral protein 1 OS=Homo sapiens GN=ZC3HAV1 PE=1 SV=1;sp|Q7Z2W4|ZCCHV_HUMAN Zinc finger CCCH-type antiviral protein 1 OS=Homo sapiens GN=ZC3HAV1 PE=1 SV=3	0.496455	0	0.000144288	61.112	49.857	61.112	0	0		NaN	0.442966	0	0.000977738	47.429	0	0		NaN	0	0		NaN
C9J6P4;Q7Z2W4	386;386	C9J6P4	C9J6P4	Zinc finger CCCH-type antiviral protein 1	ZC3HAV1	tr|C9J6P4|C9J6P4_HUMAN Zinc finger CCCH-type antiviral protein 1 OS=Homo sapiens GN=ZC3HAV1 PE=1 SV=1;sp|Q7Z2W4|ZCCHV_HUMAN Zinc finger CCCH-type antiviral protein 1 OS=Homo sapiens GN=ZC3HAV1 PE=1 SV=3	0.493221	0	3.91938e-07	70.213	58.247	67.456	0.493221	0	3.91938e-07	67.456									0	0		NaN																					0
C9J6P4;Q7Z2W4	387;387	C9J6P4	C9J6P4	Zinc finger CCCH-type antiviral protein 1	ZC3HAV1	tr|C9J6P4|C9J6P4_HUMAN Zinc finger CCCH-type antiviral protein 1 OS=Homo sapiens GN=ZC3HAV1 PE=1 SV=1;sp|Q7Z2W4|ZCCHV_HUMAN Zinc finger CCCH-type antiviral protein 1 OS=Homo sapiens GN=ZC3HAV1 PE=1 SV=3	0.493221	0	3.91938e-07	70.213	58.247	67.456	0.493221	0	3.91938e-07	67.456									0	0		NaN																					0
C9J6P4;Q7Z2W4	390;390	C9J6P4	C9J6P4	Zinc finger CCCH-type antiviral protein 1	ZC3HAV1	tr|C9J6P4|C9J6P4_HUMAN Zinc finger CCCH-type antiviral protein 1 OS=Homo sapiens GN=ZC3HAV1 PE=1 SV=1;sp|Q7Z2W4|ZCCHV_HUMAN Zinc finger CCCH-type antiviral protein 1 OS=Homo sapiens GN=ZC3HAV1 PE=1 SV=3	0.318592	0	3.48885e-06	70.213	58.247	70.213	0	0		NaN									0	0		NaN																					0
C9J6P4;Q7Z2W4	378;378	C9J6P4	C9J6P4	Zinc finger CCCH-type antiviral protein 1	ZC3HAV1	tr|C9J6P4|C9J6P4_HUMAN Zinc finger CCCH-type antiviral protein 1 OS=Homo sapiens GN=ZC3HAV1 PE=1 SV=1;sp|Q7Z2W4|ZCCHV_HUMAN Zinc finger CCCH-type antiviral protein 1 OS=Homo sapiens GN=ZC3HAV1 PE=1 SV=3	0.987508	19.0776	0.0230936	69.864	46.013	69.864	0	0		NaN									0	0		NaN																					0
C9JLY8;C9J8U1;F8WAN1;Q69YQ0	159;220;220;220	C9JLY8	C9JLY8	Cytospin-A	SPECC1L;SPECC1L-ADORA2A	tr|C9JLY8|C9JLY8_HUMAN Cytospin-A (Fragment) OS=Homo sapiens GN=SPECC1L PE=4 SV=1;tr|C9J8U1|C9J8U1_HUMAN Cytospin-A (Fragment) OS=Homo sapiens GN=SPECC1L PE=4 SV=8;tr|F8WAN1|F8WAN1_HUMAN SPECC1L-ADORA2A readthrough (NMD candidate) OS=Homo sapiens GN=SPECC1	1	53.4544	0.00146363	53.454	44.855	53.454																													0	0		NaN	0	0		NaN	0
C9J9D3;C9JEA9;C9JG84	27;13;27	C9J9D3	C9J9D3		SORBS2	tr|C9J9D3|C9J9D3_HUMAN Sorbin and SH3 domain-containing protein 2 (Fragment) OS=Homo sapiens GN=SORBS2 PE=1 SV=1;tr|C9JEA9|C9JEA9_HUMAN Sorbin and SH3 domain-containing protein 2 (Fragment) OS=Homo sapiens GN=SORBS2 PE=1 SV=1;tr|C9JG84|C9JG84_HUMAN Sorbin	0.998871	29.4672	7.53389e-09	147.33	104.35	147.33	0.809766	6.29071	0.000357056	70.451					0	0		NaN	0	0		NaN	0.5	0	0.00968381	42.314	0	0		NaN	0.996603	24.6748	0.000245524	119.21	0.5	0	0.00332351	51.265	0.998871	29.4672	7.53389e-09	147.33	0.737534
C9J9D3;C9JEA9;C9JG84	28;14;28	C9J9D3	C9J9D3		SORBS2	tr|C9J9D3|C9J9D3_HUMAN Sorbin and SH3 domain-containing protein 2 (Fragment) OS=Homo sapiens GN=SORBS2 PE=1 SV=1;tr|C9JEA9|C9JEA9_HUMAN Sorbin and SH3 domain-containing protein 2 (Fragment) OS=Homo sapiens GN=SORBS2 PE=1 SV=1;tr|C9JG84|C9JG84_HUMAN Sorbin	0.579495	1.39278	0.00332351	51.265	37.301	45.438	0	0		NaN					0	0		NaN	0	0		NaN	0.5	0	0.00968381	42.314	0	0		NaN					0.5	0	0.00332351	51.265	0	0		NaN	0
C9JA69;Q8WY36	794;844	C9JA69	C9JA69	HMG box transcription factor BBX	BBX	tr|C9JA69|C9JA69_HUMAN HMG box transcription factor BBX OS=Homo sapiens GN=BBX PE=1 SV=1;sp|Q8WY36|BBX_HUMAN HMG box transcription factor BBX OS=Homo sapiens GN=BBX PE=1 SV=1	0.999663	34.9801	9.86041e-17	111.11	101.2	96.504	0	0		NaN	0	0		NaN	0	0		NaN					0	0		NaN					0.981656	17.4956	2.18136e-05	71.269	0	0		NaN	0	0		NaN	0
C9JA93	104	C9JA93	C9JA93		TBC1D15	tr|C9JA93|C9JA93_HUMAN TBC1 domain family member 15 (Fragment) OS=Homo sapiens GN=TBC1D15 PE=1 SV=1	0.49349	0	1.16066e-19	109.18	96.04	65.425					0	0		NaN	0	0		NaN	0	0		NaN	0	0		NaN	0	0		NaN									0.482491	0	8.69006e-11	91.914
C9JA93	106	C9JA93	C9JA93		TBC1D15	tr|C9JA93|C9JA93_HUMAN TBC1 domain family member 15 (Fragment) OS=Homo sapiens GN=TBC1D15 PE=1 SV=1	0.49349	0	1.16066e-19	109.18	96.04	65.425					0	0		NaN	0	0		NaN	0	0		NaN	0	0		NaN	0	0		NaN									0.482491	0	8.69006e-11	91.914
C9JB30;Q9UPY8	162;162	C9JB30	C9JB30	Microtubule-associated protein RP/EB family member 3	MAPRE3	tr|C9JB30|C9JB30_HUMAN Microtubule-associated protein RP/EB family member 3 (Fragment) OS=Homo sapiens GN=MAPRE3 PE=1 SV=1;sp|Q9UPY8|MARE3_HUMAN Microtubule-associated protein RP/EB family member 3 OS=Homo sapiens GN=MAPRE3 PE=1 SV=1	0.498625	0	1.26263e-20	113.51	97.333	113.51	0.488218	0	3.34574e-07	88.036	0.49064	0	1.03757e-08	96.447	0.453853	0	0.00046993	68.129	0.454741	0	0.00104273	62.203	0.425765	0	0.00915918	46.621	0	0		NaN	0.467662	0	7.96418e-09	98.062	0.403371	0	0.0443508	47.808	0.458306	0	6.53549e-06	85.636	0
C9JCN8;P15408	161;200	C9JCN8	C9JCN8	Fos-related antigen 2	FOSL2	tr|C9JCN8|C9JCN8_HUMAN Fos-related antigen 2 (Fragment) OS=Homo sapiens GN=FOSL2 PE=1 SV=1;sp|P15408|FOSL2_HUMAN Fos-related antigen 2 OS=Homo sapiens GN=FOSL2 PE=1 SV=1	1	65.8417	5.61018e-12	100.53	83.971	65.842	0	0		NaN	1	65.8417	1.34162e-06	78.975	0	0		NaN	0.706443	3.81384	0.0018012	48.229					0	0		NaN													0
C9JD84;E7EV71;Q14766;H7C0I7	1032;1045;1413;249	C9JD84	C9JD84	Latent-transforming growth factor beta-binding protein 1	LTBP1	tr|C9JD84|C9JD84_HUMAN Latent-transforming growth factor beta-binding protein 1 OS=Homo sapiens GN=LTBP1 PE=1 SV=1;tr|E7EV71|E7EV71_HUMAN Latent-transforming growth factor beta-binding protein 1 OS=Homo sapiens GN=LTBP1 PE=1 SV=2;sp|Q14766|LTBP1_HUMAN Late	0.447528	0	4.79325e-11	86.641	67.064	62.055	0	0		NaN	0.254547	0	9.60873e-06	50.583																	0	0		NaN	0	0		NaN					0
C9JD84;E7EV71;Q14766;H7C0I7	1033;1046;1414;250	C9JD84	C9JD84	Latent-transforming growth factor beta-binding protein 1	LTBP1	tr|C9JD84|C9JD84_HUMAN Latent-transforming growth factor beta-binding protein 1 OS=Homo sapiens GN=LTBP1 PE=1 SV=1;tr|E7EV71|E7EV71_HUMAN Latent-transforming growth factor beta-binding protein 1 OS=Homo sapiens GN=LTBP1 PE=1 SV=2;sp|Q14766|LTBP1_HUMAN Late	0.783268	6.47026	3.5775e-24	124.68	103.94	124.68	0	0		NaN	0.254547	0	9.60873e-06	50.583																	0	0		NaN	0	0		NaN					0
C9JD84;E7EV71;Q14766;H7C0I7	1034;1047;1415;251	C9JD84	C9JD84	Latent-transforming growth factor beta-binding protein 1	LTBP1	tr|C9JD84|C9JD84_HUMAN Latent-transforming growth factor beta-binding protein 1 OS=Homo sapiens GN=LTBP1 PE=1 SV=1;tr|E7EV71|E7EV71_HUMAN Latent-transforming growth factor beta-binding protein 1 OS=Homo sapiens GN=LTBP1 PE=1 SV=2;sp|Q14766|LTBP1_HUMAN Late	0.439979	1.96271	4.79325e-11	90.348	63.807	90.348	0	0		NaN	0.254547	0	9.60873e-06	50.583																	0	0		NaN	0	0		NaN					0
C9JEZ4;Q9UKI2	89;89	C9JEZ4	C9JEZ4	Cdc42 effector protein 3	CDC42EP3	tr|C9JEZ4|C9JEZ4_HUMAN Cdc42 effector protein 3 (Fragment) OS=Homo sapiens GN=CDC42EP3 PE=1 SV=8;sp|Q9UKI2|BORG2_HUMAN Cdc42 effector protein 3 OS=Homo sapiens GN=CDC42EP3 PE=1 SV=1	0.249992	0	1.0145e-08	63.491	48.211	63.491					0.249992	0	1.0145e-08	63.491	0	0		NaN	0	0		NaN					0	0		NaN	0	0		NaN									0
C9JEZ4;Q9UKI2	91;91	C9JEZ4	C9JEZ4	Cdc42 effector protein 3	CDC42EP3	tr|C9JEZ4|C9JEZ4_HUMAN Cdc42 effector protein 3 (Fragment) OS=Homo sapiens GN=CDC42EP3 PE=1 SV=8;sp|Q9UKI2|BORG2_HUMAN Cdc42 effector protein 3 OS=Homo sapiens GN=CDC42EP3 PE=1 SV=1	0.249992	0	1.0145e-08	63.491	48.211	63.491					0.249992	0	1.0145e-08	63.491	0	0		NaN	0	0		NaN					0	0		NaN	0	0		NaN									0
C9JEZ4;Q9UKI2	93;93	C9JEZ4	C9JEZ4	Cdc42 effector protein 3	CDC42EP3	tr|C9JEZ4|C9JEZ4_HUMAN Cdc42 effector protein 3 (Fragment) OS=Homo sapiens GN=CDC42EP3 PE=1 SV=8;sp|Q9UKI2|BORG2_HUMAN Cdc42 effector protein 3 OS=Homo sapiens GN=CDC42EP3 PE=1 SV=1	0.249992	0	1.0145e-08	63.491	48.211	63.491					0.249992	0	1.0145e-08	63.491	0	0		NaN	0	0		NaN					0	0		NaN	0	0		NaN									0
C9JEZ4;Q9UKI2	100;100	C9JEZ4	C9JEZ4	Cdc42 effector protein 3	CDC42EP3	tr|C9JEZ4|C9JEZ4_HUMAN Cdc42 effector protein 3 (Fragment) OS=Homo sapiens GN=CDC42EP3 PE=1 SV=8;sp|Q9UKI2|BORG2_HUMAN Cdc42 effector protein 3 OS=Homo sapiens GN=CDC42EP3 PE=1 SV=1	0.923144	10.8868	0.000252889	70.837	53.137	42.64									0	0		NaN	0	0		NaN					0	0		NaN	0	0		NaN									0
C9JG08	2579	C9JG08	C9JG08			tr|C9JG08|C9JG08_HUMAN Uncharacterized protein C2orf16 OS=Homo sapiens GN=C2orf16 PE=1 SV=2	0.745287	2.56628	0.0420342	45.864	24.33	45.864													0	0		NaN					0	0		NaN	0.745287	2.56628	0.0420342	45.864									0
H7BZ93;C9JG86;H7BXT4;H7C3H4;Q9BYW2	332;570;486;248;614	H7BZ93	H7BZ93	Histone-lysine N-methyltransferase SETD2	SETD2	tr|H7BZ93|H7BZ93_HUMAN Histone-lysine N-methyltransferase SETD2 (Fragment) OS=Homo sapiens GN=SETD2 PE=1 SV=1;tr|C9JG86|C9JG86_HUMAN Histone-lysine N-methyltransferase SETD2 (Fragment) OS=Homo sapiens GN=SETD2 PE=1 SV=1;tr|H7BXT4|H7BXT4_HUMAN Histone-lysin	0.99967	33.9054	0.00439022	48.053	31.8	43.888	0	0		NaN					0	0		NaN	0	0		NaN	0	0		NaN					0	0		NaN	0	0		NaN	0	0		NaN	0
H7BZ93;C9JG86;H7BXT4;H7C3H4;Q9BYW2	342;580;496;258;624	H7BZ93	H7BZ93	Histone-lysine N-methyltransferase SETD2	SETD2	tr|H7BZ93|H7BZ93_HUMAN Histone-lysine N-methyltransferase SETD2 (Fragment) OS=Homo sapiens GN=SETD2 PE=1 SV=1;tr|C9JG86|C9JG86_HUMAN Histone-lysine N-methyltransferase SETD2 (Fragment) OS=Homo sapiens GN=SETD2 PE=1 SV=1;tr|H7BXT4|H7BXT4_HUMAN Histone-lysin	0.920157	12.2964	0.00439022	48.053	31.8	48.053	0	0		NaN					0	0		NaN	0	0		NaN	0	0		NaN					0	0		NaN	0	0		NaN	0	0		NaN	0
C9JHL2;C9JPI9;Q9P2P5	48;48;48	C9JHL2	C9JHL2	E3 ubiquitin-protein ligase HECW2	HECW2	tr|C9JHL2|C9JHL2_HUMAN E3 ubiquitin-protein ligase HECW2 (Fragment) OS=Homo sapiens GN=HECW2 PE=1 SV=1;tr|C9JPI9|C9JPI9_HUMAN E3 ubiquitin-protein ligase HECW2 (Fragment) OS=Homo sapiens GN=HECW2 PE=1 SV=1;sp|Q9P2P5|HECW2_HUMAN E3 ubiquitin-protein ligase	0.966766	14.7027	0.0459948	48.112	32.846	48.112
C9JJ34;F6WQW2;P43487;C9JXG8;C9JGV6;C9JDM3;C9JIC6	60;137;60;10;10;137;10	C9JJ34	C9JJ34	Ran-specific GTPase-activating protein	RANBP1	tr|C9JJ34|C9JJ34_HUMAN Ran-specific GTPase-activating protein (Fragment) OS=Homo sapiens GN=RANBP1 PE=1 SV=1;tr|F6WQW2|F6WQW2_HUMAN Ran-specific GTPase-activating protein OS=Homo sapiens GN=RANBP1 PE=1 SV=1;sp|P43487|RANG_HUMAN Ran-specific GTPase-activati	1	41.5543	6.62954e-07	124.3	109.62	41.554	0	0		NaN					0	0		NaN	0	0		NaN	0	0		NaN					1	124.302	6.62954e-07	124.3					1	50.3765	0.00381821	50.376	0
C9JK69;P17342	320;536	C9JK69	C9JK69	Atrial natriuretic peptide receptor 3	NPR3	tr|C9JK69|C9JK69_HUMAN Atrial natriuretic peptide receptor 3 OS=Homo sapiens GN=NPR3 PE=1 SV=2;sp|P17342|ANPRC_HUMAN Atrial natriuretic peptide receptor 3 OS=Homo sapiens GN=NPR3 PE=1 SV=2	0.551476	0.908798	0.00784096	41.871	27.83	41.871																																					0
C9JKI3	6	C9JKI3	C9JKI3	Caveolin	CAV1	tr|C9JKI3|C9JKI3_HUMAN Caveolin (Fragment) OS=Homo sapiens GN=CAV1 PE=1 SV=1	1	97.4556	2.17157e-29	168.09	146.72	166.6	0	0		NaN	1	97.4556	2.75045e-29	166.6	0	0		NaN	0	0		NaN					0.981697	17.4704	0.00119841	44.252	1	93.3487	2.11155e-15	142.88					0	0		NaN	0
C9JM79;E9PG73;Q13427	369;361;376	C9JM79	C9JM79	Peptidyl-prolyl cis-trans isomerase G	PPIG	tr|C9JM79|C9JM79_HUMAN Peptidyl-prolyl cis-trans isomerase G (Fragment) OS=Homo sapiens GN=PPIG PE=1 SV=1;tr|E9PG73|E9PG73_HUMAN Peptidyl-prolyl cis-trans isomerase G OS=Homo sapiens GN=PPIG PE=1 SV=1;sp|Q13427|PPIG_HUMAN Peptidyl-prolyl cis-trans isomeras	0.994844	22.8546	0.0228072	62.894	39.84	62.894
C9JMQ4;C9JSC3;Q9NZQ3	44;122;122	C9JMQ4	C9JMQ4	NCK-interacting protein with SH3 domain	NCKIPSD	tr|C9JMQ4|C9JMQ4_HUMAN NCK-interacting protein with SH3 domain (Fragment) OS=Homo sapiens GN=NCKIPSD PE=1 SV=8;tr|C9JSC3|C9JSC3_HUMAN NCK-interacting protein with SH3 domain (Fragment) OS=Homo sapiens GN=NCKIPSD PE=1 SV=1;sp|Q9NZQ3|SPN90_HUMAN NCK-interact	0.690579	5.81696	0.0355752	48.388	34.942	48.388	0	0		NaN	0	0		NaN					0	0		NaN									0	0		NaN									0
C9JQV3;Q8N1F8	387;398	C9JQV3	C9JQV3	Serine/threonine-protein kinase 11-interacting protein	STK11IP	tr|C9JQV3|C9JQV3_HUMAN Serine/threonine-protein kinase 11-interacting protein OS=Homo sapiens GN=STK11IP PE=1 SV=1;sp|Q8N1F8|S11IP_HUMAN Serine/threonine-protein kinase 11-interacting protein OS=Homo sapiens GN=STK11IP PE=1 SV=3	0.995922	23.8791	8.23012e-16	104.63	68.52	104.63	0	0		NaN	0	0		NaN	0	0		NaN	0	0		NaN	0	0		NaN	0	0		NaN	0.97998	16.9807	0.000634641	65.092	0	0		NaN	0.840291	7.23922	0.00365192	45.257	0
C9JQV3;Q8N1F8	389;400	C9JQV3	C9JQV3	Serine/threonine-protein kinase 11-interacting protein	STK11IP	tr|C9JQV3|C9JQV3_HUMAN Serine/threonine-protein kinase 11-interacting protein OS=Homo sapiens GN=STK11IP PE=1 SV=1;sp|Q8N1F8|S11IP_HUMAN Serine/threonine-protein kinase 11-interacting protein OS=Homo sapiens GN=STK11IP PE=1 SV=3	0.494969	0	0.0022747	46.702	29.624	46.702	0	0		NaN	0	0		NaN	0	0		NaN	0	0		NaN	0	0		NaN	0	0		NaN	0.494969	0	0.0022747	46.702	0	0		NaN	0	0		NaN	0
C9JRJ5;Q9UGP4	314;314	C9JRJ5	C9JRJ5	LIM domain-containing protein 1	LIMD1	tr|C9JRJ5|C9JRJ5_HUMAN LIM domain-containing protein 1 OS=Homo sapiens GN=LIMD1 PE=1 SV=1;sp|Q9UGP4|LIMD1_HUMAN LIM domain-containing protein 1 OS=Homo sapiens GN=LIMD1 PE=1 SV=1	0.539761	0.692852	2.01297e-07	64.318	50.677	64.318	0	0		NaN					0	0		NaN	0	0		NaN	0	0		NaN	0	0		NaN	0.539761	0.692852	2.01297e-07	64.318	0	0		NaN	0	0		NaN
C9JRJ5;Q9UGP4	316;316	C9JRJ5	C9JRJ5	LIM domain-containing protein 1	LIMD1	tr|C9JRJ5|C9JRJ5_HUMAN LIM domain-containing protein 1 OS=Homo sapiens GN=LIMD1 PE=1 SV=1;sp|Q9UGP4|LIMD1_HUMAN LIM domain-containing protein 1 OS=Homo sapiens GN=LIMD1 PE=1 SV=1	0.808047	6.26571	1.29716e-14	88.567	83.562	54.05	0	0		NaN	0.697654	3.66096	1.43949e-05	55.059	0	0		NaN	0	0		NaN	0	0		NaN	0	0		NaN	0.79085	5.77663	1.21058e-08	72.792	0	0		NaN	0	0		NaN
C9JRL6;K7ESL7	136;113	C9JRL6	C9JRL6		EML2	tr|C9JRL6|C9JRL6_HUMAN Echinoderm microtubule-associated protein-like 2 OS=Homo sapiens GN=EML2 PE=1 SV=2;tr|K7ESL7|K7ESL7_HUMAN Echinoderm microtubule-associated protein-like 2 (Fragment) OS=Homo sapiens GN=EML2 PE=1 SV=8	0.987764	19.3447	0.0092053	62.088	41.759	62.088	0	0		NaN					0	0		NaN	0	0		NaN																	0	0		NaN	0
C9JSU1;Q9Y608	96;328	C9JSU1	C9JSU1	Leucine-rich repeat flightless-interacting protein 2	LRRFIP2	tr|C9JSU1|C9JSU1_HUMAN Leucine-rich repeat flightless-interacting protein 2 (Fragment) OS=Homo sapiens GN=LRRFIP2 PE=1 SV=1;sp|Q9Y608|LRRF2_HUMAN Leucine-rich repeat flightless-interacting protein 2 OS=Homo sapiens GN=LRRFIP2 PE=1 SV=1	0.994774	27.2197	1.75591e-28	113.41	82.241	113.41
C9JSU1;Q9Y608	100;332	C9JSU1	C9JSU1	Leucine-rich repeat flightless-interacting protein 2	LRRFIP2	tr|C9JSU1|C9JSU1_HUMAN Leucine-rich repeat flightless-interacting protein 2 (Fragment) OS=Homo sapiens GN=LRRFIP2 PE=1 SV=1;sp|Q9Y608|LRRF2_HUMAN Leucine-rich repeat flightless-interacting protein 2 OS=Homo sapiens GN=LRRFIP2 PE=1 SV=1	0.268767	0	0.000190141	57.278	50.774	57.278
C9JSU1;Q9Y608	101;333	C9JSU1	C9JSU1	Leucine-rich repeat flightless-interacting protein 2	LRRFIP2	tr|C9JSU1|C9JSU1_HUMAN Leucine-rich repeat flightless-interacting protein 2 (Fragment) OS=Homo sapiens GN=LRRFIP2 PE=1 SV=1;sp|Q9Y608|LRRF2_HUMAN Leucine-rich repeat flightless-interacting protein 2 OS=Homo sapiens GN=LRRFIP2 PE=1 SV=1	0.268767	0	0.000190141	57.278	50.774	57.278
C9JWJ8;K7EN08;Q14938	283;233;280	C9JWJ8	C9JWJ8	Nuclear factor 1;Nuclear factor 1 X-type	NFIX	tr|C9JWJ8|C9JWJ8_HUMAN Nuclear factor 1 OS=Homo sapiens GN=NFIX PE=1 SV=2;tr|K7EN08|K7EN08_HUMAN Nuclear factor 1 OS=Homo sapiens GN=NFIX PE=1 SV=1;sp|Q14938|NFIX_HUMAN Nuclear factor 1 X-type OS=Homo sapiens GN=NFIX PE=1 SV=2	0.519766	3.35474	0.000119054	66.52	59.16	45.395	0	0		NaN																					0.491741	0.766434	0.000119054	66.52									0
C9JWJ8;K7EN08;Q14938	287;237;284	C9JWJ8	C9JWJ8	Nuclear factor 1;Nuclear factor 1 X-type	NFIX	tr|C9JWJ8|C9JWJ8_HUMAN Nuclear factor 1 OS=Homo sapiens GN=NFIX PE=1 SV=2;tr|K7EN08|K7EN08_HUMAN Nuclear factor 1 OS=Homo sapiens GN=NFIX PE=1 SV=1;sp|Q14938|NFIX_HUMAN Nuclear factor 1 X-type OS=Homo sapiens GN=NFIX PE=1 SV=2	0.545397	0.878437	0.000408094	58.457	52.023	58.457	0	0		NaN																					0.352632	0	0.00187054	50.029									0
C9JWJ8;K7EN08;Q14938	291;241;288	C9JWJ8	C9JWJ8	Nuclear factor 1;Nuclear factor 1 X-type	NFIX	tr|C9JWJ8|C9JWJ8_HUMAN Nuclear factor 1 OS=Homo sapiens GN=NFIX PE=1 SV=2;tr|K7EN08|K7EN08_HUMAN Nuclear factor 1 OS=Homo sapiens GN=NFIX PE=1 SV=1;sp|Q14938|NFIX_HUMAN Nuclear factor 1 X-type OS=Homo sapiens GN=NFIX PE=1 SV=2	0.352632	0	0.00187054	50.029	39.607	50.029	0	0		NaN																					0.352632	0	0.00187054	50.029									0
C9JWJ8;K7EN08;Q14938	268;218;265	C9JWJ8	C9JWJ8	Nuclear factor 1;Nuclear factor 1 X-type	NFIX	tr|C9JWJ8|C9JWJ8_HUMAN Nuclear factor 1 OS=Homo sapiens GN=NFIX PE=1 SV=2;tr|K7EN08|K7EN08_HUMAN Nuclear factor 1 OS=Homo sapiens GN=NFIX PE=1 SV=1;sp|Q14938|NFIX_HUMAN Nuclear factor 1 X-type OS=Homo sapiens GN=NFIX PE=1 SV=2	0.982437	17.4916	0.00562311	75.89	52.862	75.89	0	0		NaN	0.97958	17.4312	0.0234281	55.452	0	0		NaN					0	0		NaN	0	0		NaN									0	0		NaN	0
C9JYG8;Q6P988	12;12	C9JYG8	C9JYG8	Palmitoleoyl-protein carboxylesterase NOTUM	NOTUM	tr|C9JYG8|C9JYG8_HUMAN Palmitoleoyl-protein carboxylesterase NOTUM (Fragment) OS=Homo sapiens GN=NOTUM PE=1 SV=1;sp|Q6P988|NOTUM_HUMAN Palmitoleoyl-protein carboxylesterase NOTUM OS=Homo sapiens GN=NOTUM PE=1 SV=2	1	49.6596	0.00114687	49.66	14.223	49.66																									1	49.6596	0.00114687	49.66	0	0		NaN					0
C9JYG8;Q6P988	20;20	C9JYG8	C9JYG8	Palmitoleoyl-protein carboxylesterase NOTUM	NOTUM	tr|C9JYG8|C9JYG8_HUMAN Palmitoleoyl-protein carboxylesterase NOTUM (Fragment) OS=Homo sapiens GN=NOTUM PE=1 SV=1;sp|Q6P988|NOTUM_HUMAN Palmitoleoyl-protein carboxylesterase NOTUM OS=Homo sapiens GN=NOTUM PE=1 SV=2	1	49.6596	0.00114687	49.66	14.223	49.66																									1	49.6596	0.00114687	49.66	0	0		NaN					0
C9JYJ6;Q4L180;H7C4M0	795;1035;14	C9JYJ6	C9JYJ6	Filamin A-interacting protein 1-like	FILIP1L	tr|C9JYJ6|C9JYJ6_HUMAN Filamin A-interacting protein 1-like (Fragment) OS=Homo sapiens GN=FILIP1L PE=1 SV=1;sp|Q4L180|FIL1L_HUMAN Filamin A-interacting protein 1-like OS=Homo sapiens GN=FILIP1L PE=1 SV=2;tr|H7C4M0|H7C4M0_HUMAN Filamin A-interacting protein	0.999495	35.6507	2.31777e-06	75.773	66.842	63.726	0	0		NaN	0.997436	28.4538	2.31777e-06	75.773	0	0		NaN	0	0		NaN					0	0		NaN													0
C9JYJ6;Q4L180;H7C4M0	800;1040;19	C9JYJ6	C9JYJ6	Filamin A-interacting protein 1-like	FILIP1L	tr|C9JYJ6|C9JYJ6_HUMAN Filamin A-interacting protein 1-like (Fragment) OS=Homo sapiens GN=FILIP1L PE=1 SV=1;sp|Q4L180|FIL1L_HUMAN Filamin A-interacting protein 1-like OS=Homo sapiens GN=FILIP1L PE=1 SV=2;tr|H7C4M0|H7C4M0_HUMAN Filamin A-interacting protein	0.499994	0	9.82641e-05	85.493	52.192	61.097	0	0		NaN	0.499971	0	0.00143889	57.973	0	0		NaN	0	0		NaN					0	0		NaN	0.499983	0	9.82641e-05	85.493									0
C9JYJ6;Q4L180;H7C4M0	801;1041;20	C9JYJ6	C9JYJ6	Filamin A-interacting protein 1-like	FILIP1L	tr|C9JYJ6|C9JYJ6_HUMAN Filamin A-interacting protein 1-like (Fragment) OS=Homo sapiens GN=FILIP1L PE=1 SV=1;sp|Q4L180|FIL1L_HUMAN Filamin A-interacting protein 1-like OS=Homo sapiens GN=FILIP1L PE=1 SV=2;tr|H7C4M0|H7C4M0_HUMAN Filamin A-interacting protein	0.499994	0	9.82641e-05	85.493	52.192	61.097	0	0		NaN	0.499971	0	0.00143889	57.973	0	0		NaN	0	0		NaN					0	0		NaN	0.499983	0	9.82641e-05	85.493									0
C9JYJ6;Q4L180	551;791	C9JYJ6	C9JYJ6	Filamin A-interacting protein 1-like	FILIP1L	tr|C9JYJ6|C9JYJ6_HUMAN Filamin A-interacting protein 1-like (Fragment) OS=Homo sapiens GN=FILIP1L PE=1 SV=1;sp|Q4L180|FIL1L_HUMAN Filamin A-interacting protein 1-like OS=Homo sapiens GN=FILIP1L PE=1 SV=2	1	89.3555	5.61168e-08	150.14	113.47	131.69	0.999989	49.7526	0.010353	53.947	0.999997	55.5623	0.00647168	62.466	0.999998	56.9365	0.0066682	62.035	1	89.3555	0.0007244	131.69	0	0		NaN	0.999741	35.8741	0.0214573	43.761	1	81.9957	0.00214725	102.62					0.999998	57.1244	0.00510277	69.92	1
C9JYJ6;Q4L180;H7C4M0	807;1047;26	C9JYJ6	C9JYJ6	Filamin A-interacting protein 1-like	FILIP1L	tr|C9JYJ6|C9JYJ6_HUMAN Filamin A-interacting protein 1-like (Fragment) OS=Homo sapiens GN=FILIP1L PE=1 SV=1;sp|Q4L180|FIL1L_HUMAN Filamin A-interacting protein 1-like OS=Homo sapiens GN=FILIP1L PE=1 SV=2;tr|H7C4M0|H7C4M0_HUMAN Filamin A-interacting protein	0.218736	0	0.0371221	43.628	36.775	43.628					0	0		NaN									0	0		NaN	0	0		NaN	0	0		NaN									0
C9JYJ6;Q4L180;H7C4M0	809;1049;28	C9JYJ6	C9JYJ6	Filamin A-interacting protein 1-like	FILIP1L	tr|C9JYJ6|C9JYJ6_HUMAN Filamin A-interacting protein 1-like (Fragment) OS=Homo sapiens GN=FILIP1L PE=1 SV=1;sp|Q4L180|FIL1L_HUMAN Filamin A-interacting protein 1-like OS=Homo sapiens GN=FILIP1L PE=1 SV=2;tr|H7C4M0|H7C4M0_HUMAN Filamin A-interacting protein	0.996876	25.069	3.41649e-21	157.91	144.55	157.91					0	0		NaN									0	0		NaN	0	0		NaN	0	0		NaN									0
C9JYJ6;Q4L180;H7C4M0	812;1052;31	C9JYJ6	C9JYJ6	Filamin A-interacting protein 1-like	FILIP1L	tr|C9JYJ6|C9JYJ6_HUMAN Filamin A-interacting protein 1-like (Fragment) OS=Homo sapiens GN=FILIP1L PE=1 SV=1;sp|Q4L180|FIL1L_HUMAN Filamin A-interacting protein 1-like OS=Homo sapiens GN=FILIP1L PE=1 SV=2;tr|H7C4M0|H7C4M0_HUMAN Filamin A-interacting protein	0.218736	0	0.0371221	43.628	36.775	43.628					0	0		NaN									0	0		NaN	0	0		NaN	0	0		NaN									0
C9JYJ6;Q4L180;H7C4M0	813;1053;32	C9JYJ6	C9JYJ6	Filamin A-interacting protein 1-like	FILIP1L	tr|C9JYJ6|C9JYJ6_HUMAN Filamin A-interacting protein 1-like (Fragment) OS=Homo sapiens GN=FILIP1L PE=1 SV=1;sp|Q4L180|FIL1L_HUMAN Filamin A-interacting protein 1-like OS=Homo sapiens GN=FILIP1L PE=1 SV=2;tr|H7C4M0|H7C4M0_HUMAN Filamin A-interacting protein	0.218736	0	0.0371221	43.628	36.775	43.628					0	0		NaN									0	0		NaN	0	0		NaN	0	0		NaN									0
C9JZR2;O60716;E9PKY0	349;349;26	C9JZR2	C9JZR2	Catenin delta-1	CTNND1	tr|C9JZR2|C9JZR2_HUMAN Catenin delta-1 OS=Homo sapiens GN=CTNND1 PE=1 SV=2;sp|O60716|CTND1_HUMAN Catenin delta-1 OS=Homo sapiens GN=CTNND1 PE=1 SV=1;tr|E9PKY0|E9PKY0_HUMAN Catenin delta-1 (Fragment) OS=Homo sapiens GN=CTNND1 PE=1 SV=1	0.999992	51.069	4.40955e-05	132.99	96.684	132.99	0	0		NaN	0.997832	26.6467	0.0361335	77.597	0.99977	36.561	0.000770499	96.103	0.980543	17.1317	0.0245572	48.004	0	0		NaN	0.997087	25.8938	0.0115562	56.225	0	0		NaN	0	0		NaN	0	0		NaN	0
C9JZR2;O60716;E9PKY0	352;352;29	C9JZR2	C9JZR2	Catenin delta-1	CTNND1	tr|C9JZR2|C9JZR2_HUMAN Catenin delta-1 OS=Homo sapiens GN=CTNND1 PE=1 SV=2;sp|O60716|CTND1_HUMAN Catenin delta-1 OS=Homo sapiens GN=CTNND1 PE=1 SV=1;tr|E9PKY0|E9PKY0_HUMAN Catenin delta-1 (Fragment) OS=Homo sapiens GN=CTNND1 PE=1 SV=1	1	90.772	1.09951e-09	130.56	91.931	116.9	0	0		NaN	0.997295	25.6668	1.09951e-09	96.82	0.94158	12.0807	0.0378444	42.809	0.959681	13.7707	0.0213306	49.448	0.970241	15.1419	0.031095	45.077	0	0		NaN	0.999926	41.2987	0.000165752	130.56	0	0		NaN	0.982868	17.5911	0.0115562	56.225	0
C9JZR2;O60716;E9PRE2	225;225;147	C9JZR2	C9JZR2	Catenin delta-1	CTNND1	tr|C9JZR2|C9JZR2_HUMAN Catenin delta-1 OS=Homo sapiens GN=CTNND1 PE=1 SV=2;sp|O60716|CTND1_HUMAN Catenin delta-1 OS=Homo sapiens GN=CTNND1 PE=1 SV=1;tr|E9PRE2|E9PRE2_HUMAN Catenin delta-1 (Fragment) OS=Homo sapiens GN=CTNND1 PE=1 SV=1	0.450002	0.000951819	0.00116357	62.378	51.117	62.378	0	0		NaN					0	0		NaN	0	0		NaN					0	0		NaN									0	0		NaN	0
C9JZR2;O60716;E9PRE2	230;230;152	C9JZR2	C9JZR2	Catenin delta-1	CTNND1	tr|C9JZR2|C9JZR2_HUMAN Catenin delta-1 OS=Homo sapiens GN=CTNND1 PE=1 SV=2;sp|O60716|CTND1_HUMAN Catenin delta-1 OS=Homo sapiens GN=CTNND1 PE=1 SV=1;tr|E9PRE2|E9PRE2_HUMAN Catenin delta-1 (Fragment) OS=Homo sapiens GN=CTNND1 PE=1 SV=1	0.978658	16.6145	6.6385e-42	170.11	154.96	114.75	0	0		NaN	0.978312	16.5635	6.71688e-30	150.28	0	0		NaN	0.759182	5.04612	0.00327879	42.863					0	0		NaN	0.978658	16.6145	6.6385e-42	170.11					0	0		NaN	0
C9JZR2;O60716;E9PRE2	232;232;154	C9JZR2	C9JZR2	Catenin delta-1	CTNND1	tr|C9JZR2|C9JZR2_HUMAN Catenin delta-1 OS=Homo sapiens GN=CTNND1 PE=1 SV=2;sp|O60716|CTND1_HUMAN Catenin delta-1 OS=Homo sapiens GN=CTNND1 PE=1 SV=1;tr|E9PRE2|E9PRE2_HUMAN Catenin delta-1 (Fragment) OS=Homo sapiens GN=CTNND1 PE=1 SV=1	0.505652	0.58589	0.00281256	49.5	38.239	43.198	0	0		NaN					0	0		NaN	0	0		NaN					0	0		NaN									0	0		NaN	0.505652
C9JZR2;O60716	320;320	C9JZR2	C9JZR2	Catenin delta-1	CTNND1	tr|C9JZR2|C9JZR2_HUMAN Catenin delta-1 OS=Homo sapiens GN=CTNND1 PE=1 SV=2;sp|O60716|CTND1_HUMAN Catenin delta-1 OS=Homo sapiens GN=CTNND1 PE=1 SV=1	0.525347	0.444298	8.1152e-06	63.491	57.396	47.73	0	0		NaN	0	0		NaN																	0	0		NaN									0
C9JZR2;O60716;H0YC95	859;859;36	C9JZR2	C9JZR2	Catenin delta-1	CTNND1	tr|C9JZR2|C9JZR2_HUMAN Catenin delta-1 OS=Homo sapiens GN=CTNND1 PE=1 SV=2;sp|O60716|CTND1_HUMAN Catenin delta-1 OS=Homo sapiens GN=CTNND1 PE=1 SV=1;tr|H0YC95|H0YC95_HUMAN Catenin delta-1 (Fragment) OS=Homo sapiens GN=CTNND1 PE=1 SV=1	0.204695	0	0.00562801	53.528	39.109	53.528	0	0		NaN	0	0		NaN	0	0		NaN	0	0		NaN	0	0		NaN					0	0		NaN	0	0		NaN	0.204695	0	0.00562801	53.528	0
C9JZR2;O60716;H0YC95	861;861;38	C9JZR2	C9JZR2	Catenin delta-1	CTNND1	tr|C9JZR2|C9JZR2_HUMAN Catenin delta-1 OS=Homo sapiens GN=CTNND1 PE=1 SV=2;sp|O60716|CTND1_HUMAN Catenin delta-1 OS=Homo sapiens GN=CTNND1 PE=1 SV=1;tr|H0YC95|H0YC95_HUMAN Catenin delta-1 (Fragment) OS=Homo sapiens GN=CTNND1 PE=1 SV=1	0.389723	0	5.49159e-06	73.707	63.511	48.053	0	0		NaN	0	0		NaN	0	0		NaN	0	0		NaN	0	0		NaN					0	0		NaN	0	0		NaN	0.251804	0	5.49159e-06	73.707	0
C9JZR2;O60716;H0YC95	862;862;39	C9JZR2	C9JZR2	Catenin delta-1	CTNND1	tr|C9JZR2|C9JZR2_HUMAN Catenin delta-1 OS=Homo sapiens GN=CTNND1 PE=1 SV=2;sp|O60716|CTND1_HUMAN Catenin delta-1 OS=Homo sapiens GN=CTNND1 PE=1 SV=1;tr|H0YC95|H0YC95_HUMAN Catenin delta-1 (Fragment) OS=Homo sapiens GN=CTNND1 PE=1 SV=1	0.389723	0	5.49159e-06	73.707	63.511	48.053	0	0		NaN	0	0		NaN	0	0		NaN	0	0		NaN	0	0		NaN					0	0		NaN	0	0		NaN	0.251804	0	5.49159e-06	73.707	0
C9JZR2;O60716;H0YC95	864;864;41	C9JZR2	C9JZR2	Catenin delta-1	CTNND1	tr|C9JZR2|C9JZR2_HUMAN Catenin delta-1 OS=Homo sapiens GN=CTNND1 PE=1 SV=2;sp|O60716|CTND1_HUMAN Catenin delta-1 OS=Homo sapiens GN=CTNND1 PE=1 SV=1;tr|H0YC95|H0YC95_HUMAN Catenin delta-1 (Fragment) OS=Homo sapiens GN=CTNND1 PE=1 SV=1	0.959978	15.637	3.06e-45	156.15	118.87	88.133	0	0		NaN	0	0		NaN	0	0		NaN	0	0		NaN	0	0		NaN					0.361825	0.77833	0.000117514	59.342	0	0		NaN	0.251804	0	5.49159e-06	73.707	0
C9JZR2;O60716;H0YC95	868;868;45	C9JZR2	C9JZR2	Catenin delta-1	CTNND1	tr|C9JZR2|C9JZR2_HUMAN Catenin delta-1 OS=Homo sapiens GN=CTNND1 PE=1 SV=2;sp|O60716|CTND1_HUMAN Catenin delta-1 OS=Homo sapiens GN=CTNND1 PE=1 SV=1;tr|H0YC95|H0YC95_HUMAN Catenin delta-1 (Fragment) OS=Homo sapiens GN=CTNND1 PE=1 SV=1	0.385492	0	0.00145573	45.099	28.506	45.099	0	0		NaN	0	0		NaN	0	0		NaN	0	0		NaN	0	0		NaN					0.385492	0	0.00145573	45.099	0	0		NaN	0	0		NaN	0
C9JZR2;O60716;H0YC95	920;920;97	C9JZR2	C9JZR2	Catenin delta-1	CTNND1	tr|C9JZR2|C9JZR2_HUMAN Catenin delta-1 OS=Homo sapiens GN=CTNND1 PE=1 SV=2;sp|O60716|CTND1_HUMAN Catenin delta-1 OS=Homo sapiens GN=CTNND1 PE=1 SV=1;tr|H0YC95|H0YC95_HUMAN Catenin delta-1 (Fragment) OS=Homo sapiens GN=CTNND1 PE=1 SV=1	0.999978	46.5752	5.06662e-12	129.32	95.477	89.483	0	0		NaN					0	0		NaN	0	0		NaN	0	0		NaN					0.999715	35.4492	5.47401e-06	86.479					0	0		NaN	0
C9JZR2;O60716;E9PRE2	171;171;93	C9JZR2	C9JZR2	Catenin delta-1	CTNND1	tr|C9JZR2|C9JZR2_HUMAN Catenin delta-1 OS=Homo sapiens GN=CTNND1 PE=1 SV=2;sp|O60716|CTND1_HUMAN Catenin delta-1 OS=Homo sapiens GN=CTNND1 PE=1 SV=1;tr|E9PRE2|E9PRE2_HUMAN Catenin delta-1 (Fragment) OS=Homo sapiens GN=CTNND1 PE=1 SV=1	0.429931	0	1.08383e-10	66.386	55.483	66.386																									0	0		NaN
C9JZR2;O60716;E9PRE2	268;268;190	C9JZR2	C9JZR2	Catenin delta-1	CTNND1	tr|C9JZR2|C9JZR2_HUMAN Catenin delta-1 OS=Homo sapiens GN=CTNND1 PE=1 SV=2;sp|O60716|CTND1_HUMAN Catenin delta-1 OS=Homo sapiens GN=CTNND1 PE=1 SV=1;tr|E9PRE2|E9PRE2_HUMAN Catenin delta-1 (Fragment) OS=Homo sapiens GN=CTNND1 PE=1 SV=1	0.999446	32.5619	7.59351e-48	199.68	164.9	199.68	0.999446	32.5619	7.59351e-48	199.68	0.983603	17.7805	5.61006e-07	143.97	0.992634	21.2954	3.54026e-26	176.78	0	0		NaN	0.978323	16.5448	0.0533496	64.439	0.982856	17.5838	0.000461205	134.13	0.950782	12.8595	0.000343734	136.53	0.803669	6.1209	0.000726807	77.062	0.976795	16.2422	3.72001e-26	176.42	0.978254
C9JZR2;O60716;E9PRE2	269;269;191	C9JZR2	C9JZR2	Catenin delta-1	CTNND1	tr|C9JZR2|C9JZR2_HUMAN Catenin delta-1 OS=Homo sapiens GN=CTNND1 PE=1 SV=2;sp|O60716|CTND1_HUMAN Catenin delta-1 OS=Homo sapiens GN=CTNND1 PE=1 SV=1;tr|E9PRE2|E9PRE2_HUMAN Catenin delta-1 (Fragment) OS=Homo sapiens GN=CTNND1 PE=1 SV=1	0.995472	23.4212	2.0976e-11	94.363	64.589	94.363	0	0		NaN					0	0		NaN	0	0		NaN	0	0		NaN					0.533064	0.575273	2.0976e-11	88.014	0.499263	0	0.000726807	57.688					0
C9K0J5;Q70E73	897;845	C9K0J5	C9K0J5	Ras-associated and pleckstrin homology domains-containing protein 1	RAPH1	tr|C9K0J5|C9K0J5_HUMAN Ras association (RalGDS/AF-6) and pleckstrin homology domains 1, isoform CRA_b OS=Homo sapiens GN=RAPH1 PE=1 SV=1;sp|Q70E73|RAPH1_HUMAN Ras-associated and pleckstrin homology domains-containing protein 1 OS=Homo sapiens GN=RAPH1 PE=1	0.999988	49.0768	6.02226e-17	94.446	86.056	94.446	0.990137	20.4834	0.00165612	43.12	0.988726	19.5788	0.000933737	48.229					0	0		NaN	0	0		NaN					0.999988	49.0768	6.02226e-17	94.446									0
C9K0J5;Q70E73;C9J164	623;571;571	C9K0J5	C9K0J5	Ras-associated and pleckstrin homology domains-containing protein 1	RAPH1	tr|C9K0J5|C9K0J5_HUMAN Ras association (RalGDS/AF-6) and pleckstrin homology domains 1, isoform CRA_b OS=Homo sapiens GN=RAPH1 PE=1 SV=1;sp|Q70E73|RAPH1_HUMAN Ras-associated and pleckstrin homology domains-containing protein 1 OS=Homo sapiens GN=RAPH1 PE=1	0.990823	21.3797	4.91626e-05	78.088	66.173	78.088					0.908681	10.0063	0.000268544	64.298	0	0		NaN
C9K0J5;Q70E73	1164;1112	C9K0J5	C9K0J5	Ras-associated and pleckstrin homology domains-containing protein 1	RAPH1	tr|C9K0J5|C9K0J5_HUMAN Ras association (RalGDS/AF-6) and pleckstrin homology domains 1, isoform CRA_b OS=Homo sapiens GN=RAPH1 PE=1 SV=1;sp|Q70E73|RAPH1_HUMAN Ras-associated and pleckstrin homology domains-containing protein 1 OS=Homo sapiens GN=RAPH1 PE=1	0.572237	1.26373	0.00019079	63.454	55.905	63.454					0	0		NaN																	0.572237	1.26373	0.00019079	63.454
C9K0K7;I3L0S1;E7EPA1;O60256	227;83;227;227	C9K0K7	C9K0K7	Phosphoribosyl pyrophosphate synthase-associated protein 2	PRPSAP2	tr|C9K0K7|C9K0K7_HUMAN Phosphoribosyl pyrophosphate synthase-associated protein 2 (Fragment) OS=Homo sapiens GN=PRPSAP2 PE=1 SV=1;tr|I3L0S1|I3L0S1_HUMAN Phosphoribosyl pyrophosphate synthase-associated protein 2 (Fragment) OS=Homo sapiens GN=PRPSAP2 PE=1 S	0.999999	59.0636	1.28542e-99	176.94	163.71	176.94	0	0		NaN	0.99987	38.8489	1.03925e-34	115.74	0	0		NaN	0	0		NaN					0	0		NaN													0
CON__P00761	106	CON__P00761	CON__P00761				0.98779	19.0814	0.0122933	96.756	48.728	96.756																																					0
CON__P00761	112	CON__P00761	CON__P00761				0.957948	13.5756	0.0611238	88.496	42.494	88.496	0	0		NaN	0	0		NaN					0	0		NaN	0	0		NaN									0	0		NaN					0
CON__P02538;P02538;CON__P04259;CON__P48668;P48668;P04259	10;10;10;10;10;10	CON__P02538;CON__P04259;CON__P48668;P04259	CON__P02538	Keratin, type II cytoskeletal 6A;Keratin, type II cytoskeletal 6C;Keratin, type II cytoskeletal 6B	KRT6A;KRT6C;KRT6B	sp|P02538|K2C6A_HUMAN Keratin, type II cytoskeletal 6A OS=Homo sapiens GN=KRT6A PE=1 SV=3;sp|P48668|K2C6C_HUMAN Keratin, type II cytoskeletal 6C OS=Homo sapiens GN=KRT6C PE=1 SV=3;sp|P04259|K2C6B_HUMAN Keratin, type II cytoskeletal 6B OS=Homo sapiens GN=KR	0.460996	2.35412	0.00147578	45.469	30.783	45.469					0	0		NaN																									0	0		NaN
CON__P02538;P02538;CON__P48668;P48668;P04259	19;19;19;19;19	CON__P02538;CON__P48668;P04259	CON__P02538	Keratin, type II cytoskeletal 6A;Keratin, type II cytoskeletal 6C;Keratin, type II cytoskeletal 6B	KRT6A;KRT6C;KRT6B	sp|P02538|K2C6A_HUMAN Keratin, type II cytoskeletal 6A OS=Homo sapiens GN=KRT6A PE=1 SV=3;sp|P48668|K2C6C_HUMAN Keratin, type II cytoskeletal 6C OS=Homo sapiens GN=KRT6C PE=1 SV=3;sp|P04259|K2C6B_HUMAN Keratin, type II cytoskeletal 6B OS=Homo sapiens GN=KR	0.666714	3.01123	7.74779e-11	105.38	78.903	105.38	0	0		NaN	0.644228	2.58082	0.00223463	49.973	0	0		NaN	0	0		NaN	0	0		NaN					0	0		NaN					0	0		NaN	0
CON__P02538;P02538;CON__P48668;P48668;P04259	22;22;22;22;22	CON__P02538;CON__P48668;P04259	CON__P02538	Keratin, type II cytoskeletal 6A;Keratin, type II cytoskeletal 6C;Keratin, type II cytoskeletal 6B	KRT6A;KRT6C;KRT6B	sp|P02538|K2C6A_HUMAN Keratin, type II cytoskeletal 6A OS=Homo sapiens GN=KRT6A PE=1 SV=3;sp|P48668|K2C6C_HUMAN Keratin, type II cytoskeletal 6C OS=Homo sapiens GN=KRT6C PE=1 SV=3;sp|P04259|K2C6B_HUMAN Keratin, type II cytoskeletal 6B OS=Homo sapiens GN=KR	0.999999	60.277	6.38665e-17	145.05	123.59	126.91	0	0		NaN	0.99999	50.1912	6.38665e-17	145.05	0	0		NaN	0	0		NaN	0	0		NaN					0	0		NaN					0	0		NaN	0
CON__P02538;P02538;CON__P04259;CON__P48668;P48668;P04259	58;58;58;58;58;58	CON__P02538;CON__P04259;CON__P48668;P04259	CON__P02538	Keratin, type II cytoskeletal 6A;Keratin, type II cytoskeletal 6C;Keratin, type II cytoskeletal 6B	KRT6A;KRT6C;KRT6B	sp|P02538|K2C6A_HUMAN Keratin, type II cytoskeletal 6A OS=Homo sapiens GN=KRT6A PE=1 SV=3;sp|P48668|K2C6C_HUMAN Keratin, type II cytoskeletal 6C OS=Homo sapiens GN=KRT6C PE=1 SV=3;sp|P04259|K2C6B_HUMAN Keratin, type II cytoskeletal 6B OS=Homo sapiens GN=KR	0.824389	6.73468	7.21954e-47	127.31	108.91	127.31					0.824389	6.73468	7.21954e-47	127.31									0	0		NaN													0.389734	0	1.46315e-05	62.183	0
CON__P02538;P02538;CON__P04259;CON__P48668;P48668;P04259	60;60;60;60;60;60	CON__P02538;CON__P04259;CON__P48668;P04259	CON__P02538	Keratin, type II cytoskeletal 6A;Keratin, type II cytoskeletal 6C;Keratin, type II cytoskeletal 6B	KRT6A;KRT6C;KRT6B	sp|P02538|K2C6A_HUMAN Keratin, type II cytoskeletal 6A OS=Homo sapiens GN=KRT6A PE=1 SV=3;sp|P48668|K2C6C_HUMAN Keratin, type II cytoskeletal 6C OS=Homo sapiens GN=KRT6C PE=1 SV=3;sp|P04259|K2C6B_HUMAN Keratin, type II cytoskeletal 6B OS=Homo sapiens GN=KR	0.999999	62.6804	2.58981e-84	158.64	142.04	110.84	0	0		NaN	0.84014	7.20995	5.93281e-20	102.55									0	0		NaN													0.999999	62.6804	1.46315e-05	110.84	0
CON__P02538;P02538;CON__P04259;CON__P48668;P48668;P04259	71;71;71;71;71;71	CON__P02538;CON__P04259;CON__P48668;P04259	CON__P02538	Keratin, type II cytoskeletal 6A;Keratin, type II cytoskeletal 6C;Keratin, type II cytoskeletal 6B	KRT6A;KRT6C;KRT6B	sp|P02538|K2C6A_HUMAN Keratin, type II cytoskeletal 6A OS=Homo sapiens GN=KRT6A PE=1 SV=3;sp|P48668|K2C6C_HUMAN Keratin, type II cytoskeletal 6C OS=Homo sapiens GN=KRT6C PE=1 SV=3;sp|P04259|K2C6B_HUMAN Keratin, type II cytoskeletal 6B OS=Homo sapiens GN=KR	0.999963	44.3597	9.90057e-12	97.152	85.713	86.455					0.999963	44.3597	9.90057e-12	97.152					0	0		NaN																	0	0		NaN
CON__P02538;P02538;CON__P04259;CON__P48668;P48668;P04259	76;76;76;76;76;76	CON__P02538;CON__P04259;CON__P48668;P04259	CON__P02538	Keratin, type II cytoskeletal 6A;Keratin, type II cytoskeletal 6C;Keratin, type II cytoskeletal 6B	KRT6A;KRT6C;KRT6B	sp|P02538|K2C6A_HUMAN Keratin, type II cytoskeletal 6A OS=Homo sapiens GN=KRT6A PE=1 SV=3;sp|P48668|K2C6C_HUMAN Keratin, type II cytoskeletal 6C OS=Homo sapiens GN=KRT6C PE=1 SV=3;sp|P04259|K2C6B_HUMAN Keratin, type II cytoskeletal 6B OS=Homo sapiens GN=KR	0.502647	0.0468804	0.00172427	46.925	32.311	46.925													0	0		NaN																	0	0		NaN
CON__P02538;P02538	35;35	CON__P02538	CON__P02538	Keratin, type II cytoskeletal 6A	KRT6A	sp|P02538|K2C6A_HUMAN Keratin, type II cytoskeletal 6A OS=Homo sapiens GN=KRT6A PE=1 SV=3	0.988057	19.3803	4.06934e-26	175.74	68.188	175.74																																	0.988057	19.3803	4.06934e-26	175.74	0
CON__P02538;P02538	37;37	CON__P02538	CON__P02538	Keratin, type II cytoskeletal 6A	KRT6A	sp|P02538|K2C6A_HUMAN Keratin, type II cytoskeletal 6A OS=Homo sapiens GN=KRT6A PE=1 SV=3	0.976023	16.5983	0.00781938	127.17	46.157	94.191					0.976023	16.5983	0.0143099	94.191																													0
CON__P02666	35	CON__P02666	CON__P02666				1	79.6598	1.38273e-21	144.33	132.81	144.33																									0	0		NaN									0
CON__P02768-1;P02768;A0A0C4DGB6;A0A087WWT3;H7C013	82;82;82;82;84	CON__P02768-1	CON__P02768-1	Serum albumin	ALB	sp|P02768|ALBU_HUMAN Serum albumin OS=Homo sapiens GN=ALB PE=1 SV=2;tr|A0A0C4DGB6|A0A0C4DGB6_HUMAN Serum albumin OS=Homo sapiens GN=ALB PE=1 SV=1;tr|A0A087WWT3|A0A087WWT3_HUMAN Serum albumin OS=Homo sapiens GN=ALB PE=1 SV=1;tr|H7C013|H7C013_HUMAN Serum alb	1	104.108	5.17494e-12	127.03	90.347	127.03	0	0		NaN	0.705956	6.81449	0.000533484	53.475	0	0		NaN	0	0		NaN	0	0		NaN	0	0		NaN	0.917918	12.2815	5.17494e-12	90.633	0	0		NaN					0
CON__P04259	21	CON__P04259	CON__P04259				0.483625	0	0.00344482	49.049	37.778	49.049
CON__P04259	22	CON__P04259	CON__P04259				0.483625	0	0.00344482	49.049	37.778	49.049
CON__P04259;CON__P48668;P48668;P04259	37;37;37;37	CON__P04259;CON__P48668;P04259	CON__P48668	Keratin, type II cytoskeletal 6C;Keratin, type II cytoskeletal 6B	KRT6C;KRT6B	sp|P48668|K2C6C_HUMAN Keratin, type II cytoskeletal 6C OS=Homo sapiens GN=KRT6C PE=1 SV=3;sp|P04259|K2C6B_HUMAN Keratin, type II cytoskeletal 6B OS=Homo sapiens GN=KRT6B PE=1 SV=5	0.952222	14.7649	0.0405718	73.881	52.934	73.881																									0	0		NaN
CON__P05787;P05787;F8VUG2;F8W1U3;F8VQY3	21;21;21;61;99	CON__P05787	CON__P05787	Keratin, type II cytoskeletal 8	KRT8	sp|P05787|K2C8_HUMAN Keratin, type II cytoskeletal 8 OS=Homo sapiens GN=KRT8 PE=1 SV=7;tr|F8VUG2|F8VUG2_HUMAN Keratin, type II cytoskeletal 8 (Fragment) OS=Homo sapiens GN=KRT8 PE=1 SV=1;tr|F8W1U3|F8W1U3_HUMAN Keratin, type II cytoskeletal 8 (Fragment) OS=	0.99418	22.7954	6.61623e-11	123.02	106.08	123.02	0	0		NaN					0.291069	0	0.00524331	44.457	0.36527	0	0.0008896	66.533	0	0		NaN	0	0		NaN	0	0		NaN	0	0		NaN	0.411282	1.85808	0.000330816	66.965	0
CON__P05787;P05787;F8VUG2;F8W1U3;F8VQY3	22;22;22;62;100	CON__P05787	CON__P05787	Keratin, type II cytoskeletal 8	KRT8	sp|P05787|K2C8_HUMAN Keratin, type II cytoskeletal 8 OS=Homo sapiens GN=KRT8 PE=1 SV=7;tr|F8VUG2|F8VUG2_HUMAN Keratin, type II cytoskeletal 8 (Fragment) OS=Homo sapiens GN=KRT8 PE=1 SV=1;tr|F8W1U3|F8W1U3_HUMAN Keratin, type II cytoskeletal 8 (Fragment) OS=	0.945367	12.597	3.86612e-21	153.72	135.98	153.72	0.945367	12.597	3.86612e-21	153.72					0.291069	0	0.00524331	44.457	0.36527	0	0.0008896	66.533	0.295834	0	0.000373433	65.225	0	0		NaN	0.471728	1.3278	6.28794e-05	80.638	0	0		NaN	0.44682	0	1.00362e-07	101.15	0.302591
CON__P05787;P05787;F8VUG2;F8W1U3;F8VQY3	24;24;24;64;102	CON__P05787	CON__P05787	Keratin, type II cytoskeletal 8	KRT8	sp|P05787|K2C8_HUMAN Keratin, type II cytoskeletal 8 OS=Homo sapiens GN=KRT8 PE=1 SV=7;tr|F8VUG2|F8VUG2_HUMAN Keratin, type II cytoskeletal 8 (Fragment) OS=Homo sapiens GN=KRT8 PE=1 SV=1;tr|F8W1U3|F8W1U3_HUMAN Keratin, type II cytoskeletal 8 (Fragment) OS=	0.989361	23.138	7.28516e-14	142.35	123.52	101.62	0.671416	6.46745	0.0104962	47.559	0.989361	23.138	2.06505e-07	101.62	0.291069	0	0.00524331	44.457	0.987537	23.5762	7.28516e-14	142.35	0.981993	21.4449	5.70869e-11	125.28	0	0		NaN	0.962534	18.7972	7.17842e-11	123.02	0.871698	13.2615	9.08266e-06	89.261	0.44682	0	1.00362e-07	101.15	0.302591
CON__P05787;P05787;F8VUG2;F8W1U3;F8VQY3	31;31;31;71;109	CON__P05787	CON__P05787	Keratin, type II cytoskeletal 8	KRT8	sp|P05787|K2C8_HUMAN Keratin, type II cytoskeletal 8 OS=Homo sapiens GN=KRT8 PE=1 SV=7;tr|F8VUG2|F8VUG2_HUMAN Keratin, type II cytoskeletal 8 (Fragment) OS=Homo sapiens GN=KRT8 PE=1 SV=1;tr|F8W1U3|F8W1U3_HUMAN Keratin, type II cytoskeletal 8 (Fragment) OS=	0.671132	8.78123	0.000514304	56.017	41.089	55.734	0	0		NaN	0	0		NaN	0	0		NaN	0	0		NaN	0	0		NaN	0	0		NaN	0	0		NaN	0	0		NaN	0	0		NaN	0
CON__P05787;P05787	475;475	CON__P05787	CON__P05787	Keratin, type II cytoskeletal 8	KRT8	sp|P05787|K2C8_HUMAN Keratin, type II cytoskeletal 8 OS=Homo sapiens GN=KRT8 PE=1 SV=7	0.999523	34.2035	2.31491e-46	189.42	168.56	189.42	0.333333	0	0.00743119	50.563					0	0		NaN	0	0		NaN	0	0		NaN					0.996453	26.2416	2.1184e-22	163.41	0	0		NaN	0.723579	7.18944	9.42415e-07	95.264	0
CON__P05787;P05787	477;477	CON__P05787	CON__P05787	Keratin, type II cytoskeletal 8	KRT8	sp|P05787|K2C8_HUMAN Keratin, type II cytoskeletal 8 OS=Homo sapiens GN=KRT8 PE=1 SV=7	0.498037	0	0.00153566	67.385	39.18	67.385	0.333333	0	0.00743119	50.563					0	0		NaN	0.338623	0	0.019208	42.209	0	0		NaN									0	0		NaN	0.350458	0	0.00153566	62.042	0
CON__P05787;P05787	478;478	CON__P05787	CON__P05787	Keratin, type II cytoskeletal 8	KRT8	sp|P05787|K2C8_HUMAN Keratin, type II cytoskeletal 8 OS=Homo sapiens GN=KRT8 PE=1 SV=7	0.498037	0	0.00153566	67.385	39.18	67.385	0.333333	0	0.00743119	50.563					0	0		NaN	0.338623	0	0.019208	42.209	0	0		NaN									0	0		NaN	0.350458	0	0.00153566	62.042	0
CON__P05787;P05787;F8VUG2;F8W1U3;F8VQY3;Q8IWY7	34;34;34;74;112;288	CON__P05787	CON__P05787	Keratin, type II cytoskeletal 8	KRT8	sp|P05787|K2C8_HUMAN Keratin, type II cytoskeletal 8 OS=Homo sapiens GN=KRT8 PE=1 SV=7;tr|F8VUG2|F8VUG2_HUMAN Keratin, type II cytoskeletal 8 (Fragment) OS=Homo sapiens GN=KRT8 PE=1 SV=1;tr|F8W1U3|F8W1U3_HUMAN Keratin, type II cytoskeletal 8 (Fragment) OS=	0.408033	3.44634	1.86149e-05	72.568	57.147	72.568	0	0		NaN	0	0		NaN	0	0		NaN	0	0		NaN	0	0		NaN	0	0		NaN	0	0		NaN	0	0		NaN	0	0		NaN	0
CON__P05787;P05787;F8VUG2;F8W1U3;F8VQY3;Q8IWY7	35;35;35;75;113;289	CON__P05787	CON__P05787	Keratin, type II cytoskeletal 8	KRT8	sp|P05787|K2C8_HUMAN Keratin, type II cytoskeletal 8 OS=Homo sapiens GN=KRT8 PE=1 SV=7;tr|F8VUG2|F8VUG2_HUMAN Keratin, type II cytoskeletal 8 (Fragment) OS=Homo sapiens GN=KRT8 PE=1 SV=1;tr|F8W1U3|F8W1U3_HUMAN Keratin, type II cytoskeletal 8 (Fragment) OS=	0.49674	0	0.00172408	98.943	8.8344	98.943	0.338756	1.21842	0.00172408	48.968	0	0		NaN	0	0		NaN	0	0		NaN	0	0		NaN	0	0		NaN	0	0		NaN	0	0		NaN	0	0		NaN	0
CON__P05787;P05787;F8VUG2;F8W1U3;F8VQY3;Q8IWY7	36;36;36;76;114;290	CON__P05787	CON__P05787	Keratin, type II cytoskeletal 8	KRT8	sp|P05787|K2C8_HUMAN Keratin, type II cytoskeletal 8 OS=Homo sapiens GN=KRT8 PE=1 SV=7;tr|F8VUG2|F8VUG2_HUMAN Keratin, type II cytoskeletal 8 (Fragment) OS=Homo sapiens GN=KRT8 PE=1 SV=1;tr|F8W1U3|F8W1U3_HUMAN Keratin, type II cytoskeletal 8 (Fragment) OS=	0.582319	2.81016	0.00307273	98.943	8.8344	90.108	0	0		NaN	0	0		NaN	0	0		NaN	0	0		NaN	0	0		NaN	0	0		NaN	0	0		NaN	0	0		NaN	0	0		NaN	0
CON__P05787;P05787;F8VUG2;F8W1U3;F8VQY3;Q8IWY7	37;37;37;77;115;291	CON__P05787	CON__P05787	Keratin, type II cytoskeletal 8	KRT8	sp|P05787|K2C8_HUMAN Keratin, type II cytoskeletal 8 OS=Homo sapiens GN=KRT8 PE=1 SV=7;tr|F8VUG2|F8VUG2_HUMAN Keratin, type II cytoskeletal 8 (Fragment) OS=Homo sapiens GN=KRT8 PE=1 SV=1;tr|F8W1U3|F8W1U3_HUMAN Keratin, type II cytoskeletal 8 (Fragment) OS=	0.931349	14.398	0.00098909	121.6	7.2022	121.6	0	0		NaN	0	0		NaN	0	0		NaN	0	0		NaN	0	0		NaN	0	0		NaN	0.761688	5.61002	0.00509681	45.707	0	0		NaN	0	0		NaN	0
CON__P05787;P05787;F8VUG2;F8W1U3;F8VQY3;Q8IWY7	39;39;39;79;117;293	CON__P05787	CON__P05787	Keratin, type II cytoskeletal 8	KRT8	sp|P05787|K2C8_HUMAN Keratin, type II cytoskeletal 8 OS=Homo sapiens GN=KRT8 PE=1 SV=7;tr|F8VUG2|F8VUG2_HUMAN Keratin, type II cytoskeletal 8 (Fragment) OS=Homo sapiens GN=KRT8 PE=1 SV=1;tr|F8W1U3|F8W1U3_HUMAN Keratin, type II cytoskeletal 8 (Fragment) OS=	0.89569	12.1445	3.19961e-05	80.238	50.13	70.837	0.75582	5.97366	0.00027385	63.998	0	0		NaN	0	0		NaN	0	0		NaN	0	0		NaN	0	0		NaN	0.773788	6.16978	0.000121137	71.592	0	0		NaN	0	0		NaN	0
CON__P05787;P05787;F8VUG2;F8W1U3;F8VQY3	43;43;43;83;121	CON__P05787	CON__P05787	Keratin, type II cytoskeletal 8	KRT8	sp|P05787|K2C8_HUMAN Keratin, type II cytoskeletal 8 OS=Homo sapiens GN=KRT8 PE=1 SV=7;tr|F8VUG2|F8VUG2_HUMAN Keratin, type II cytoskeletal 8 (Fragment) OS=Homo sapiens GN=KRT8 PE=1 SV=1;tr|F8W1U3|F8W1U3_HUMAN Keratin, type II cytoskeletal 8 (Fragment) OS=	0.983673	17.7994	0.00128706	105.94	105.94	105.94	0	0		NaN					0	0		NaN	0	0		NaN	0	0		NaN					0.433816	1.65353	0.00509681	45.707	0	0		NaN	0	0		NaN	0
CON__P05787;P05787;F8VUG2;F8W1U3;CON__Q9H552;F8VQY3	2;2;2;42;23;80	CON__P05787	CON__P05787	Keratin, type II cytoskeletal 8	KRT8	sp|P05787|K2C8_HUMAN Keratin, type II cytoskeletal 8 OS=Homo sapiens GN=KRT8 PE=1 SV=7;tr|F8VUG2|F8VUG2_HUMAN Keratin, type II cytoskeletal 8 (Fragment) OS=Homo sapiens GN=KRT8 PE=1 SV=1;tr|F8W1U3|F8W1U3_HUMAN Keratin, type II cytoskeletal 8 (Fragment) OS=	1	67.0259	0.000791732	112.11	59.391	112.11	0.999997	54.6797	0.0034138	93.098	0	0		NaN	0	0		NaN	0.999976	46.1839	0.00425631	91.265	0.999575	33.71	0.0149541	70.552	0	0		NaN	0.999927	41.3469	0.00784572	83.456	0	0		NaN	0.998417	27.9971	0.00919097	81.163	0
CON__P05787;P05787;F8VUG2;CON__H-INV:HIT000292931;CON__H-INV:HIT000016045	258;258;258;218;91	CON__P05787	CON__P05787	Keratin, type II cytoskeletal 8	KRT8	sp|P05787|K2C8_HUMAN Keratin, type II cytoskeletal 8 OS=Homo sapiens GN=KRT8 PE=1 SV=7;tr|F8VUG2|F8VUG2_HUMAN Keratin, type II cytoskeletal 8 (Fragment) OS=Homo sapiens GN=KRT8 PE=1 SV=1	1	63.113	0.000989327	92.856	68.081	92.856													0	0		NaN
CON__P05787;P05787;F8VUG2;F8W1U3;F8VQY3	13;13;13;53;91	CON__P05787	CON__P05787	Keratin, type II cytoskeletal 8	KRT8	sp|P05787|K2C8_HUMAN Keratin, type II cytoskeletal 8 OS=Homo sapiens GN=KRT8 PE=1 SV=7;tr|F8VUG2|F8VUG2_HUMAN Keratin, type II cytoskeletal 8 (Fragment) OS=Homo sapiens GN=KRT8 PE=1 SV=1;tr|F8W1U3|F8W1U3_HUMAN Keratin, type II cytoskeletal 8 (Fragment) OS=	0.84194	7.93661	0.00398157	113.77	55.397	62.408													0	0		NaN	0	0		NaN					0.818783	7.30234	0.00453306	92.856	0	0		NaN	0	0		NaN	0
CON__P05787;P05787;CON__H-INV:HIT000292931	457;457;417	CON__P05787	CON__P05787	Keratin, type II cytoskeletal 8	KRT8	sp|P05787|K2C8_HUMAN Keratin, type II cytoskeletal 8 OS=Homo sapiens GN=KRT8 PE=1 SV=7	0.788679	6.8519	0.00452907	92.866	68.711	92.866	0	0		NaN									0	0		NaN	0	0		NaN									0	0		NaN	0	0		NaN
CON__P05787;P05787;CON__H-INV:HIT000292931	458;458;418	CON__P05787	CON__P05787	Keratin, type II cytoskeletal 8	KRT8	sp|P05787|K2C8_HUMAN Keratin, type II cytoskeletal 8 OS=Homo sapiens GN=KRT8 PE=1 SV=7	0.479609	1.95119	0.0277439	53.237	25.063	53.237	0	0		NaN									0	0		NaN	0	0		NaN									0	0		NaN	0	0		NaN
CON__P05787;P05787	417;417	CON__P05787	CON__P05787	Keratin, type II cytoskeletal 8	KRT8	sp|P05787|K2C8_HUMAN Keratin, type II cytoskeletal 8 OS=Homo sapiens GN=KRT8 PE=1 SV=7	0.143147	0.323914	0.00018297	46.773	41.453	46.773	0	0		NaN	0	0		NaN	0	0		NaN					0	0		NaN	0	0		NaN													0
CON__P05787;P05787	424;424	CON__P05787	CON__P05787	Keratin, type II cytoskeletal 8	KRT8	sp|P05787|K2C8_HUMAN Keratin, type II cytoskeletal 8 OS=Homo sapiens GN=KRT8 PE=1 SV=7	0.131589	0.267672	3.05334e-07	55.842	50.24	55.842	0	0		NaN	0	0		NaN	0	0		NaN					0	0		NaN	0	0		NaN													0
CON__P05787;P05787	432;432	CON__P05787	CON__P05787	Keratin, type II cytoskeletal 8	KRT8	sp|P05787|K2C8_HUMAN Keratin, type II cytoskeletal 8 OS=Homo sapiens GN=KRT8 PE=1 SV=7	0.144043	0	1.80081e-05	50.493	45.281	50.493	0	0		NaN	0	0		NaN	0	0		NaN					0	0		NaN	0	0		NaN													0
CON__P05787;P05787	436;436	CON__P05787	CON__P05787	Keratin, type II cytoskeletal 8	KRT8	sp|P05787|K2C8_HUMAN Keratin, type II cytoskeletal 8 OS=Homo sapiens GN=KRT8 PE=1 SV=7	0.144043	0	1.80081e-05	50.493	45.281	50.493	0	0		NaN	0	0		NaN	0	0		NaN					0	0		NaN	0	0		NaN													0
CON__P05787;P05787	438;438	CON__P05787	CON__P05787	Keratin, type II cytoskeletal 8	KRT8	sp|P05787|K2C8_HUMAN Keratin, type II cytoskeletal 8 OS=Homo sapiens GN=KRT8 PE=1 SV=7	0.144043	0	1.80081e-05	50.493	45.281	50.493	0	0		NaN	0	0		NaN	0	0		NaN					0	0		NaN	0	0		NaN													0
CON__P08727;P08727;C9JM50	35;35;35	CON__P08727;P08727	P08727	Keratin, type I cytoskeletal 19	KRT19	sp|P08727|K1C19_HUMAN Keratin, type I cytoskeletal 19 OS=Homo sapiens GN=KRT19 PE=1 SV=4;tr|C9JM50|C9JM50_HUMAN Keratin, type I cytoskeletal 19 (Fragment) OS=Homo sapiens GN=KRT19 PE=1 SV=1	0.999997	57.0992	7.11163e-47	148.29	137.45	79.143	0.999808	37.1664	4.74136e-34	126.04	0.999642	34.4641	2.24783e-26	114.15	0.999793	37.5795	4.05959e-16	102.29	0.998915	29.641	7.10895e-08	81.144	0	0		NaN	0.999681	37.5225	2.46432e-20	109.41	0.999832	37.7417	6.85769e-27	120.63	0.96399	14.2765	0.00126141	46.982	0.959087	13.7	0.000137119	60.278	0.959087
CON__P08727;P08727;C9JM50	40;40;40	CON__P08727;P08727	P08727	Keratin, type I cytoskeletal 19	KRT19	sp|P08727|K1C19_HUMAN Keratin, type I cytoskeletal 19 OS=Homo sapiens GN=KRT19 PE=1 SV=4;tr|C9JM50|C9JM50_HUMAN Keratin, type I cytoskeletal 19 (Fragment) OS=Homo sapiens GN=KRT19 PE=1 SV=1	0.728476	8.86489	0.000161334	57.484	43.207	57.046	0	0		NaN	0	0		NaN	0.610884	6.73152	0.000161334	57.484	0	0		NaN	0	0		NaN	0	0		NaN	0	0		NaN	0	0		NaN	0	0		NaN	0
CON__P08727	54	CON__P08727	CON__P08727				0.164228	0	2.01182e-05	52.402	46.742	50.499									0.144945	0	2.01182e-05	52.402					0	0		NaN	0.164228	0	4.37805e-05	50.499													0
CON__P08727	55	CON__P08727	CON__P08727				0.168765	0	3.9252e-16	89.039	81.938	89.039									0.144945	0	2.01182e-05	52.402					0	0		NaN	0.164228	0	4.37805e-05	50.499													0
CON__P08727	56	CON__P08727	CON__P08727				0.168765	0	3.9252e-16	89.039	81.938	89.039									0.144945	0	2.01182e-05	52.402					0	0		NaN	0.164228	0	4.37805e-05	50.499													0
CON__P08727	57	CON__P08727	CON__P08727				0.168765	0	3.9252e-16	89.039	81.938	89.039									0.144945	0	2.01182e-05	52.402					0	0		NaN	0.164228	0	4.37805e-05	50.499													0
CON__P08727	58	CON__P08727	CON__P08727				0.168765	0	3.9252e-16	89.039	81.938	89.039									0.144945	0	2.01182e-05	52.402					0	0		NaN	0.164228	0	4.37805e-05	50.499													0
CON__P08727	72	CON__P08727	CON__P08727				0.969241	15.7464	9.84033e-06	53.408	45.962	53.408									0.969241	15.7464	9.84033e-06	53.408					0	0		NaN																	0
CON__P08727;P08727;C9JM50	9;9;9	CON__P08727;P08727	P08727	Keratin, type I cytoskeletal 19	KRT19	sp|P08727|K1C19_HUMAN Keratin, type I cytoskeletal 19 OS=Homo sapiens GN=KRT19 PE=1 SV=4;tr|C9JM50|C9JM50_HUMAN Keratin, type I cytoskeletal 19 (Fragment) OS=Homo sapiens GN=KRT19 PE=1 SV=1	0.499084	0	0.000557384	70.281	49.424	70.281					0	0		NaN	0	0		NaN	0	0		NaN	0	0		NaN	0	0		NaN	0	0		NaN									0
CON__P08727;P08727;C9JM50	10;10;10	CON__P08727;P08727	P08727	Keratin, type I cytoskeletal 19	KRT19	sp|P08727|K1C19_HUMAN Keratin, type I cytoskeletal 19 OS=Homo sapiens GN=KRT19 PE=1 SV=4;tr|C9JM50|C9JM50_HUMAN Keratin, type I cytoskeletal 19 (Fragment) OS=Homo sapiens GN=KRT19 PE=1 SV=1	0.999576	33.7527	3.85559e-29	144.97	116.77	144.97	0.984912	18.1706	1.28701e-15	111.92	0	0		NaN	0	0		NaN	0	0		NaN	0	0		NaN	0	0		NaN	0.980963	17.2497	6.84539e-08	90.714									0
CON__P08727;P08727;C9JM50	13;13;13	CON__P08727;P08727	P08727	Keratin, type I cytoskeletal 19	KRT19	sp|P08727|K1C19_HUMAN Keratin, type I cytoskeletal 19 OS=Homo sapiens GN=KRT19 PE=1 SV=4;tr|C9JM50|C9JM50_HUMAN Keratin, type I cytoskeletal 19 (Fragment) OS=Homo sapiens GN=KRT19 PE=1 SV=1	0.433117	0.74337	0.00143156	54.511	38.287	54.511					0	0		NaN	0	0		NaN	0	0		NaN	0	0		NaN	0	0		NaN	0	0		NaN									0
CON__P08727;P08727;C9JM50	14;14;14	CON__P08727;P08727	P08727	Keratin, type I cytoskeletal 19	KRT19	sp|P08727|K1C19_HUMAN Keratin, type I cytoskeletal 19 OS=Homo sapiens GN=KRT19 PE=1 SV=4;tr|C9JM50|C9JM50_HUMAN Keratin, type I cytoskeletal 19 (Fragment) OS=Homo sapiens GN=KRT19 PE=1 SV=1	0.932218	13.0411	4.00091e-05	74.519	61.106	74.519					0	0		NaN	0	0		NaN	0	0		NaN	0	0		NaN	0	0		NaN	0	0		NaN									0
CON__P08727;P08727;C9JM50	22;22;22	CON__P08727;P08727	P08727	Keratin, type I cytoskeletal 19	KRT19	sp|P08727|K1C19_HUMAN Keratin, type I cytoskeletal 19 OS=Homo sapiens GN=KRT19 PE=1 SV=4;tr|C9JM50|C9JM50_HUMAN Keratin, type I cytoskeletal 19 (Fragment) OS=Homo sapiens GN=KRT19 PE=1 SV=1	1	70.4664	3.36671e-60	186.15	159.19	170.38	0.999997	55.7732	3.06736e-34	153.68	0	0		NaN	0	0		NaN	0.999997	55.0497	8.23374e-11	100.77	0	0		NaN	0	0		NaN	0.999999	63.172	7.83688e-35	161.08	0.999998	58.9188	1.67435e-10	98.062	0.999817	38.4441	0.0014182	65.225	0
CON__P08727;P08727	395;395	CON__P08727;P08727	P08727	Keratin, type I cytoskeletal 19	KRT19	sp|P08727|K1C19_HUMAN Keratin, type I cytoskeletal 19 OS=Homo sapiens GN=KRT19 PE=1 SV=4	0.952072	12.9808	5.29416e-22	115.39	88.118	104.44									0	0		NaN	0	0		NaN									0	0		NaN									0
CON__P08727;P08727;C9JM50	3;3;3	CON__P08727;P08727	P08727	Keratin, type I cytoskeletal 19	KRT19	sp|P08727|K1C19_HUMAN Keratin, type I cytoskeletal 19 OS=Homo sapiens GN=KRT19 PE=1 SV=4;tr|C9JM50|C9JM50_HUMAN Keratin, type I cytoskeletal 19 (Fragment) OS=Homo sapiens GN=KRT19 PE=1 SV=1	0.434774	0	1.16532e-07	75.112	65.264	63.625									0	0		NaN													0	0		NaN									0
CON__P08727;P08727;C9JM50	5;5;5	CON__P08727;P08727	P08727	Keratin, type I cytoskeletal 19	KRT19	sp|P08727|K1C19_HUMAN Keratin, type I cytoskeletal 19 OS=Homo sapiens GN=KRT19 PE=1 SV=4;tr|C9JM50|C9JM50_HUMAN Keratin, type I cytoskeletal 19 (Fragment) OS=Homo sapiens GN=KRT19 PE=1 SV=1	0.195633	0	1.16532e-07	75.112	65.264	75.112									0	0		NaN													0	0		NaN									0
CON__P08729;CON__Q3KNV1;P08729	27;27;27	CON__P08729;CON__Q3KNV1	CON__Q3KNV1	Keratin, type II cytoskeletal 7	KRT7	sp|P08729|K2C7_HUMAN Keratin, type II cytoskeletal 7 OS=Homo sapiens GN=KRT7 PE=1 SV=5	0.247022	0	0.000255481	60.943	48.156	60.943	0	0		NaN	0	0		NaN	0	0		NaN	0	0		NaN	0	0		NaN	0	0		NaN	0	0		NaN	0	0		NaN	0.247022	0	0.000255481	60.943	0
CON__P08729;CON__Q3KNV1;P08729	28;28;28	CON__P08729;CON__Q3KNV1	CON__Q3KNV1	Keratin, type II cytoskeletal 7	KRT7	sp|P08729|K2C7_HUMAN Keratin, type II cytoskeletal 7 OS=Homo sapiens GN=KRT7 PE=1 SV=5	0.854018	9.37865	7.8334e-05	66.282	41.637	66.282	0	0		NaN	0	0		NaN	0	0		NaN	0	0		NaN	0	0		NaN	0	0		NaN	0	0		NaN	0	0		NaN	0.247022	0	0.000255481	60.943	0
CON__P08729;CON__Q3KNV1;P08729	37;37;37	CON__P08729;CON__Q3KNV1	CON__Q3KNV1	Keratin, type II cytoskeletal 7	KRT7	sp|P08729|K2C7_HUMAN Keratin, type II cytoskeletal 7 OS=Homo sapiens GN=KRT7 PE=1 SV=5	0.403626	0	0.00450184	40.454	23.24	40.454	0	0		NaN	0	0		NaN	0	0		NaN	0	0		NaN	0	0		NaN	0	0		NaN	0	0		NaN	0	0		NaN					0
CON__P08729;CON__Q3KNV1;P08729	38;38;38	CON__P08729;CON__Q3KNV1	CON__Q3KNV1	Keratin, type II cytoskeletal 7	KRT7	sp|P08729|K2C7_HUMAN Keratin, type II cytoskeletal 7 OS=Homo sapiens GN=KRT7 PE=1 SV=5	0.962806	14.3813	4.58476e-64	165.31	124.78	144.12	0	0		NaN	0	0		NaN	0.547943	5.39327	0.000935209	54.152	0	0		NaN	0	0		NaN	0	0		NaN	0.713269	5.58992	0.000958538	53.895	0	0		NaN	0.962806	14.3813	1.65444e-51	144.12	0
CON__P08729;CON__Q3KNV1;P08729	2;2;2	CON__P08729;CON__Q3KNV1	CON__Q3KNV1	Keratin, type II cytoskeletal 7	KRT7	sp|P08729|K2C7_HUMAN Keratin, type II cytoskeletal 7 OS=Homo sapiens GN=KRT7 PE=1 SV=5	1	71.2232	4.94792e-14	160.52	144.17	160.52	0.999844	39.28	0.0187117	53.967	0.999834	39.0924	0.032248	50.675	0.999732	36.4787	0.0195297	53.252	0.999751	36.7724	0.023914	52.344					0	0		NaN	0.999984	48.0265	0.00197458	86.814					0.999858	38.6922	0.00661091	67.456	0
CON__P08729;CON__Q3KNV1;P08729	6;6;6	CON__P08729;CON__Q3KNV1	CON__Q3KNV1	Keratin, type II cytoskeletal 7	KRT7	sp|P08729|K2C7_HUMAN Keratin, type II cytoskeletal 7 OS=Homo sapiens GN=KRT7 PE=1 SV=5	0.941224	13.5477	0.000682832	91.858	79.281	76.728	0	0		NaN	0	0		NaN	0.557801	1.02532	0.00304054	81.494	0	0		NaN					0.584399	1.62655	0.00762968	64.55	0	0		NaN					0	0		NaN	0
CON__P08729;CON__Q3KNV1;P08729	7;7;7	CON__P08729;CON__Q3KNV1	CON__Q3KNV1	Keratin, type II cytoskeletal 7	KRT7	sp|P08729|K2C7_HUMAN Keratin, type II cytoskeletal 7 OS=Homo sapiens GN=KRT7 PE=1 SV=5	0.997546	26.0902	1.97465e-50	200.98	182.17	200.98	0	0		NaN	0	0		NaN	0	0		NaN	0.99635	24.4495	9.53956e-05	130.1					0	0		NaN	0	0		NaN					0	0		NaN	0
CON__P08729;CON__Q3KNV1;P08729	14;14;14	CON__P08729;CON__Q3KNV1	CON__Q3KNV1	Keratin, type II cytoskeletal 7	KRT7	sp|P08729|K2C7_HUMAN Keratin, type II cytoskeletal 7 OS=Homo sapiens GN=KRT7 PE=1 SV=5	0.670968	6.22727	9.96447e-16	94.449	85.848	94.449					0	0		NaN	0	0		NaN
CON__P13647;P13647	567;567	CON__P13647	CON__P13647	Keratin, type II cytoskeletal 5	KRT5	sp|P13647|K2C5_HUMAN Keratin, type II cytoskeletal 5 OS=Homo sapiens GN=KRT5 PE=1 SV=3	0.664036	4.5316	1.05473e-25	135.72	117.64	135.72					0	0		NaN
CON__P13647;P13647	571;571	CON__P13647	CON__P13647	Keratin, type II cytoskeletal 5	KRT5	sp|P13647|K2C5_HUMAN Keratin, type II cytoskeletal 5 OS=Homo sapiens GN=KRT5 PE=1 SV=3	0.518714	2.79394	5.34044e-24	127.57	107.83	127.57					0	0		NaN
CON__P13647;P13647	572;572	CON__P13647	CON__P13647	Keratin, type II cytoskeletal 5	KRT5	sp|P13647|K2C5_HUMAN Keratin, type II cytoskeletal 5 OS=Homo sapiens GN=KRT5 PE=1 SV=3	0.284023	0	1.2016e-05	80.719	61.114	80.719					0	0		NaN
CON__P13647;P13647;F8W0C6;CON__Q5XQN5	242;242;132;243	CON__P13647;CON__Q5XQN5	CON__P13647	Keratin, type II cytoskeletal 5	KRT5	sp|P13647|K2C5_HUMAN Keratin, type II cytoskeletal 5 OS=Homo sapiens GN=KRT5 PE=1 SV=3;tr|F8W0C6|F8W0C6_HUMAN Keratin, type II cytoskeletal 5 (Fragment) OS=Homo sapiens GN=KRT5 PE=1 SV=8	1	40.81	0.00548607	40.81	26.35	40.81
CON__P13647;P13647;F8VV57	75;75;75	CON__P13647	CON__P13647	Keratin, type II cytoskeletal 5	KRT5	sp|P13647|K2C5_HUMAN Keratin, type II cytoskeletal 5 OS=Homo sapiens GN=KRT5 PE=1 SV=3;tr|F8VV57|F8VV57_HUMAN Keratin, type II cytoskeletal 5 (Fragment) OS=Homo sapiens GN=KRT5 PE=1 SV=1	0.983668	22.0037	0.00105483	66.673	34.665	49.333					0	0		NaN
CON__P13647;P13647;F8VV57	77;77;77	CON__P13647	CON__P13647	Keratin, type II cytoskeletal 5	KRT5	sp|P13647|K2C5_HUMAN Keratin, type II cytoskeletal 5 OS=Homo sapiens GN=KRT5 PE=1 SV=3;tr|F8VV57|F8VV57_HUMAN Keratin, type II cytoskeletal 5 (Fragment) OS=Homo sapiens GN=KRT5 PE=1 SV=1	0.977784	18.0436	0.0138247	79.466	50.413	79.466					0	0		NaN
CON__P13647;P13647;F8VV57	79;79;79	CON__P13647	CON__P13647	Keratin, type II cytoskeletal 5	KRT5	sp|P13647|K2C5_HUMAN Keratin, type II cytoskeletal 5 OS=Homo sapiens GN=KRT5 PE=1 SV=3;tr|F8VV57|F8VV57_HUMAN Keratin, type II cytoskeletal 5 (Fragment) OS=Homo sapiens GN=KRT5 PE=1 SV=1	0.661481	4.52038	0.0281158	65.03	52.453	65.03					0	0		NaN
CON__P13647;P13647;F8VV57	82;82;82	CON__P13647	CON__P13647	Keratin, type II cytoskeletal 5	KRT5	sp|P13647|K2C5_HUMAN Keratin, type II cytoskeletal 5 OS=Homo sapiens GN=KRT5 PE=1 SV=3;tr|F8VV57|F8VV57_HUMAN Keratin, type II cytoskeletal 5 (Fragment) OS=Homo sapiens GN=KRT5 PE=1 SV=1	0.992001	22.2175	7.27315e-06	97.235	63.394	97.235					0	0		NaN
CON__P13647;P13647;F8VV57;F8VU69	16;16;16;16	CON__P13647	CON__P13647	Keratin, type II cytoskeletal 5	KRT5	sp|P13647|K2C5_HUMAN Keratin, type II cytoskeletal 5 OS=Homo sapiens GN=KRT5 PE=1 SV=3;tr|F8VV57|F8VV57_HUMAN Keratin, type II cytoskeletal 5 (Fragment) OS=Homo sapiens GN=KRT5 PE=1 SV=1;tr|F8VU69|F8VU69_HUMAN Keratin, type II cytoskeletal 5 (Fragment) OS=	0.780061	8.62287	1.32164e-10	89.261	75.599	89.261					0.231877	0	0.00157095	45.047									0	0		NaN													0	0		NaN
CON__P13647;P13647;F8VV57;F8VU69	18;18;18;18	CON__P13647	CON__P13647	Keratin, type II cytoskeletal 5	KRT5	sp|P13647|K2C5_HUMAN Keratin, type II cytoskeletal 5 OS=Homo sapiens GN=KRT5 PE=1 SV=3;tr|F8VV57|F8VV57_HUMAN Keratin, type II cytoskeletal 5 (Fragment) OS=Homo sapiens GN=KRT5 PE=1 SV=1;tr|F8VU69|F8VU69_HUMAN Keratin, type II cytoskeletal 5 (Fragment) OS=	0.9899	19.9637	1.88171e-16	152.99	131.69	144.27					0.982152	17.4089	1.88171e-16	152.99									0	0		NaN													0	0		NaN
CON__P13647;P13647;F8VV57;F8VU69	21;21;21;21	CON__P13647	CON__P13647	Keratin, type II cytoskeletal 5	KRT5	sp|P13647|K2C5_HUMAN Keratin, type II cytoskeletal 5 OS=Homo sapiens GN=KRT5 PE=1 SV=3;tr|F8VV57|F8VV57_HUMAN Keratin, type II cytoskeletal 5 (Fragment) OS=Homo sapiens GN=KRT5 PE=1 SV=1;tr|F8VU69|F8VU69_HUMAN Keratin, type II cytoskeletal 5 (Fragment) OS=	0.578339	1.37757	6.12561e-27	164.65	142.42	164.65					0	0		NaN									0	0		NaN													0	0		NaN
CON__P13647;P13647;F8VV57;F8VU69	26;26;26;26	CON__P13647	CON__P13647	Keratin, type II cytoskeletal 5	KRT5	sp|P13647|K2C5_HUMAN Keratin, type II cytoskeletal 5 OS=Homo sapiens GN=KRT5 PE=1 SV=3;tr|F8VV57|F8VV57_HUMAN Keratin, type II cytoskeletal 5 (Fragment) OS=Homo sapiens GN=KRT5 PE=1 SV=1;tr|F8VU69|F8VU69_HUMAN Keratin, type II cytoskeletal 5 (Fragment) OS=	0.74546	4.85074	2.40007e-11	103.13	84.82	103.13					0	0		NaN									0	0		NaN													0	0		NaN
[truncated: 4,885 more rows]
[truncated: 313 more columns]

## Sheet: IMAC_Phospho-sites_proteins
	Intensity 574	Intensity 575	Intensity 576	Intensity 577	Intensity 584	Intensity 585	Intensity 586	Intensity 587	Intensity 594	Intensity 595	Intensity 596	Intensity 597	Intensity 579	Intensity 580	Intensity 581	Intensity 582	Intensity 589	Intensity 590	Intensity 591	Intensity 592	Intensity 599	Intensity 600	Intensity 601	Intensity 602	Amino acid	Charge	Student's T-test Significant NEO_CTRL	Student's T-test significant	Localization prob	PEP	Score	Delta score	Score for localization	Mass error [ppm]	Intensity	Position	-Log Student's T-test p-value NEO_CTRL	Student's T-test Difference NEO_CTRL	Student's T-test Test statistic NEO_CTRL	Proteins	Positions within proteins	Leading proteins	Protein	Protein names	Gene names	Sequence window	Number of Phospho (STY)	Protein group IDs
[truncated: 2,383 more rows]

[truncated: 2 more sheets: TiO2_Phospho-events, TiO2_Phospho-sites_proteins]
