# Supplementary material for: Neoadjuvant chemotherapy is associated with an altered metabolic profile and increased cancer stemness in patients with pancreatic ductal adenocarcinoma
Source: Mol Oncol. 2022 Dec 5;17(1):59–81. doi: 10.1002/1878-0261.13344 (PMC9812839; doi:10.1002/1878-0261.13344)
Supplement: Supplementary file 2 — Table S1. Clinicopathological information on the study series. Table S2. MS data and enrichment analysis of total proteome. Table S3. MS data and pathway analysis of DEPs between TN and NAT group. Table S4. MS data for phospho‐proteome. Table S5. MS data on differentially expressed phosphoproteins in TN versus NAT group. [file MOL2-17-59-s002.zip › Table S5.xlsx]

## Sheet: IMAC_Diff exp
		Tumor Ids	PC-32	PC-38	PC-44	PC-46	PC-42	PC-43	PC-48	PC-52	PC-47	PC-49	PC-50	PC-51	PC-54	PC-55	PC-59	PC-60	PC-53	PC-56	PC-57	PC-58	PC-61	PC-62	PC-64	PC-65
		Treatment group	TN	TN	TN	TN	NAT	NAT	NAT	NAT	TN	TN	TN	TN	NAT	NAT	NAT	NAT	TN	TN	TN	TN	NAT	NAT	NAT	NAT
Gene names	Protein names	Phosphoproteins	Intensity 574	Intensity 575	Intensity 576	Intensity 577	Intensity 584	Intensity 585	Intensity 586	Intensity 587	Intensity 594	Intensity 595	Intensity 596	Intensity 597	Intensity 579	Intensity 580	Intensity 581	Intensity 582	Intensity 589	Intensity 590	Intensity 591	Intensity 592	Intensity 599	Intensity 600	Intensity 601	Intensity 602	Amino acid	Charge	Student's T-test Significant NEO_CTRL	Student's T-test significant	Localization prob	PEP	Score	Delta score	Score for localization	Mass error [ppm]	Intensity	Position	-Log Student's T-test p-value NEO_CTRL	Student's T-test Difference NEO_CTRL	Student's T-test Test statistic NEO_CTRL	Proteins	Positions within proteins	Leading proteins	Protein			Sequence window	Number of Phospho (STY)
T	T		E	E	E	E	E	E	E	E	E	E	E	E	E	E	E	E	E	E	E	E	E	E	E	E	C	C	C	C	N	N	N	N	N	N	N	N	N	N	N	T	T	T	T			T	M
CALD1	Caldesmon	CALD1-S789	5.12473	5.3605	5.03393	4.65991	6.89622	7.06002	4.85763	4.70966	5.81612	4.92606	5.17634	4.55793	4.77632	7.336	8.02333	7.21514	8.00753	7.75477	5.04813	7.88878	7.07185	5.4029	5.15771	6.5603	S	2	+	NEO_CTRL	0.997816	2.22274e-09	151.3	134.68	151.3	0.24293	414410000	789	2.26056	1.33864	3.07896	Q05682;E7EX44	789;553	Q05682	Q05682			SKRNLWEKQSVDKVTSPTKV___________	1
CHGA	Chromogranin-A;Vasostatin-1;Vasostatin-2;EA-92;ES-43;Pancreastatin;SS-18;WA-8;WE-14;LF-19;Catestatin;AL-11;GV-19;GR-44;ER-37;GE-25;Serpinin-RRG;Serpinin;p-Glu serpinin precursor	CHGA-S112	5.16015	5.60093	5.76304	4.62046	4.92921	5.43332	5.15375	4.98124	6.42851	4.91089	5.7439	4.58082	4.65998	4.6819	8.5078	6.96976	5.87455	4.8991	6.27231	7.32609	4.84177	8.74795	7.4492	6.43234	S	3	+	NEO_CTRL	0.877116	8.29022e-163	242.43	216.02	99.508	0.59624	1019000000	112	1.68105	1.11304	2.48943	P10645;G5E968	112;112	P10645	P10645			HSGFEDELSEVLENQSSQAELKEAVEEPSSK	1
HNRNPU	Heterogeneous nuclear ribonucleoprotein U	HNRNPU-S4	6.45911	6.11019	4.92592	4.70044	4.86078	5.76014	4.73476	4.92961	7.34046	4.87159	6.24157	4.75145	7.22855	6.29268	7.11126	6.18682	7.49826	6.85707	4.7541	7.49226	6.64316	7.56902	4.81674	6.59261	S	2	+	NEO_CTRL	0.91212	0.00180739	82.029	45.647	52.193	-0.6198	176920000	4	2.14181	1.11304	2.96118	A0A1W2PPS1;Q00839;A0A1X7SBS1	4;4;4	A0A1W2PPS1	A0A1W2PPS1			____________MSSSPVNVKKLKVSELKEE	1
DAP	Death-associated protein 1	DAP-S3	6.7758	6.9243	4.89949	5.01861	6.2823	4.76751	5.00245	4.84769	7.09304	4.81229	5.32352	4.75046	4.65941	6.052	7.26724	6.22955	7.63884	7.09736	6.44706	7.79573	6.71376	7.44804	5.3046	6.47398	S	2	+	NEO_CTRL	0.829651	8.14385e-05	105.03	51.463	105.03	-0.00074543	207740000	3	1.92044	1.05251	2.73788	P51397;B4DQ75	3;3	P51397	P51397			_____________MSSPPEGKLETKAGHPPA	1
CHGA	Chromogranin-A;Vasostatin-1;Vasostatin-2;EA-92;ES-43;Pancreastatin;SS-18;WA-8;WE-14;LF-19;Catestatin;AL-11;GV-19;GR-44;ER-37;GE-25;Serpinin-RRG;Serpinin;p-Glu serpinin precursor	CHGA-S142	5.05014	5.37869	5.02714	4.5868	5.0231	4.489	4.94145	4.72797	5.91936	5.48299	6.01149	5.93559	5.12882	4.91784	7.3365	6.21762	6.17138	5.28437	5.47758	7.58496	5.44404	8.34535	7.3373	5.7609	S	3	+	NEO_CTRL	1	7.8947e-39	142.4	130.98	141.36	0.21751	523930000	142	2.06155	1.03608	2.88083	P10645	142	P10645	P10645			KDVMEKREDSKEAEKSGEATDGARPQALPEP	1
EPB41L1	Band 4.1-like protein 1	EPB41L1-S76	5.34786	5.27169	4.76756	4.62774	6.61666	6.14931	5.32116	5.83444	5.70742	6.3925	6.3811	4.64896	6.7222	5.35564	7.37335	7.01953	6.68959	6.27573	5.93297	7.08311	6.62001	8.11883	6.57111	5.71367	S	3	+	NEO_CTRL	1	1.05116e-26	158.01	106.25	59.898	0.1244	320500000	76	2.6744	1.03411	3.4814	H7C2K6	76	H7C2K6	H7C2K6			KFLDKPEDVLLKHQASINELKRTLKEPNSKL	1
SCG2	Secretogranin-2;Secretoneurin;Manserin	SCG2-S268	5.41308	5.44866	4.99787	4.74212	5.59674	5.56172	4.59464	5.85993	5.2394	5.60327	5.80583	5.39426	5.41115	4.70251	7.15579	6.25064	6.61846	5.56384	5.95993	7.42836	6.38059	8.6855	6.39536	6.03048	S	2	+	NEO_CTRL	1	1.02483e-66	205.28	175.11	205.28	-0.72501	1100400000	268	2.39128	1.02709	3.20728	P13521	268	P13521	P13521			VEEKIESQTQEEVRDSKENIEKNEQINDEMK	1
AHNAK	Neuroblast differentiation-associated protein AHNAK	AHNAK-S5448	7.21677	7.94564	5.19763	4.59734	6.20534	6.44663	6.61218	6.66714	7.08955	4.8314	7.06621	6.58329	6.07335	6.27242	8.48931	6.91106	8.15448	7.48134	7.01762	8.27221	7.06629	8.57704	7.96304	6.48357	S	3	+	NEO_CTRL	1	8.4171e-42	166.6	140.17	42.633	-0.88663	1805400000	5448	1.82529	1.02522	2.64011	Q09666	5448	Q09666	Q09666			LKGPGVDVNLKGPRISAPNVDFNLEGPKVKG	1
EPB41L1	Band 4.1-like protein 1	EPB41L1-S510	5.24297	5.37748	5.14352	4.55228	6.61666	6.14931	5.32116	5.83444	5.28051	6.3925	6.3811	4.89781	6.7222	5.35564	7.37335	7.01953	6.68959	6.27573	5.93297	7.08311	6.62001	8.11883	6.57111	5.71367	S	3	+	NEO_CTRL	1	3.47668e-12	158.01	106.25	59.898	0.1244	293030000	510	2.74232	1.02383	3.54655	A0A0C4DH22;Q9H4G0;X6RC15	510;510;8	A0A0C4DH22	A0A0C4DH22			EFLDKPEDVLLKHQASINELKRTLKEPNSKL	1
SCG5	Neuroendocrine protein 7B2;N-terminal peptide;C-terminal peptide	SCG5-S205	5.36745	5.00493	6.34414	5.55016	6.15069	6.31228	5.46237	4.92203	6.41345	5.83045	6.27832	4.7481	6.47603	4.88123	8.10531	7.40047	5.92882	5.05262	6.42491	7.38661	6.65517	8.72163	6.9878	6.49358	S	2	+	NEO_CTRL	1	1.78337e-31	178.03	105.83	178.03	-0.32519	1248300000	205	1.92511	1.01082	2.74264	C9J650;P05408;C9JNY7	186;205;187	C9J650;P05408	P05408			QRLDNVVAKKSVPHFSDEDKDPE________	1
CHGB	Secretogranin-1;PE-11;GAWK peptide;CCB peptide	CHGB-S149	5.36953	5.43111	4.93839	4.70545	5.52718	4.87911	4.57393	4.98297	5.37483	5.78295	6.20626	5.83984	4.71888	4.71197	7.24311	6.12662	5.74715	6.06412	5.72949	7.13628	5.79671	9.60352	6.93536	5.64643	S	3	+	NEO_CTRL	0.984757	9.11002e-130	225.08	202.5	57.21	0.56738	5170000000	149	1.61231	0.987341	2.41642	P05060;A0A0A0MT66	149;129	P05060	P05060			ADEPQWSLYPSDSQVSEEVKTRHSEKSQRED	1;2
CHGA	Chromogranin-A;Vasostatin-1;Vasostatin-2;EA-92;ES-43;Pancreastatin;SS-18;WA-8;WE-14;LF-19;Catestatin;AL-11;GV-19;GR-44;ER-37;GE-25;Serpinin-RRG;Serpinin;p-Glu serpinin precursor	CHGA-S333	6.33558	5.50408	5.20167	4.49868	6.57474	5.99044	4.89519	6.56954	7.01749	6.7103	6.78652	7.11291	6.76442	4.55862	8.92798	6.83743	6.69508	5.52989	7.0881	8.47128	6.91765	9.27184	6.7579	7.22209	S	2	+	NEO_CTRL	1	2.77409e-67	211.49	185.38	77.222	0.16654	4013800000	333	1.37019	0.987096	2.15192	P10645;G5E968	333;182	P10645	P10645			RGGKSGELEQEEERLSKEWEDSKRWSKMDQL	1;2
MYLK	Myosin light chain kinase, smooth muscle;Myosin light chain kinase, smooth muscle, deglutamylated form	MYLK-S1773	5.73069	5.57666	4.84166	4.77551	5.92996	5.56188	4.74833	5.51404	5.34539	4.56979	5.11226	5.98681	4.91044	5.45318	6.57615	5.66133	7.01787	6.40742	6.31105	6.95817	6.26373	7.32724	6.44437	6.04583	S	2	+	NEO_CTRL	0.897285	6.55892e-22	159.69	123.89	159.69	-0.023453	72604000	1773	3.21594	0.973651	3.99657	Q15746	1773	Q15746	Q15746			LSSMAMISGLSGRKSSTGSPTSPLNAEKLES	1;2
PPP1R12A	Protein phosphatase 1 regulatory subunit 12A	PPP1R12A-S472	6.39898	6.76814	6.2283	5.51532	6.32783	4.87249	4.96472	4.79064	5.80769	6.72028	6.3765	6.14504	6.12153	6.06644	7.10391	6.50263	7.48997	6.9293	6.81755	7.46108	6.95696	7.54347	6.54747	6.07386	S	3	+	NEO_CTRL	0.996498	2.96884e-11	122.01	74.37	122.01	0.20794	306810000	472	2.63499	0.891519	3.4435	O14974;F8VZN8;H0YIS4;H0YHI8	472;472;167;76	O14974	O14974			EGQKEKDTAGVTRSASSPRLSSSLDNKEKEK	1
C11orf96	Uncharacterized protein C11orf96	C11orf96-T55	5.16522	7.13043	5.19174	4.91894	6.48377	5.00188	4.95502	4.86403	5.60871	4.75327	5.12594	5.30266	5.88392	4.73906	5.53398	6.55753	7.59228	5.27841	6.83774	6.77732	5.88065	7.2223	7.28062	5.35216	T	3	+	NEO_CTRL	0.996846	6.90699e-08	76.97	72.003	73.771	0.23945	277690000	55	1.76482	0.869532	2.57732	A0A087WW59;Q7Z7L8	55;368	A0A087WW59	A0A087WW59			KGRGRLRRPRQSRFKTQPVTFDEIQEVEEEG	1
PIGR	Polymeric immunoglobulin receptor;Secretory component	PIGR-S673	6.28423	5.27236	6.04017	4.60311	4.9853	6.30859	6.39242	5.6949	5.52022	4.67312	6.22577	4.52868	6.11113	5.3534	6.85684	6.42601	7.58624	5.06923	6.26841	7.32705	5.9182	7.40478	5.01068	7.50204	S	2	+	NEO_CTRL	1	0.015901	90.05	56.327	64.792	0.33402	140730000	673	1.69864	0.858762	2.50797	P01833	673	P01833	P01833			VGVARARHRKNVDRVSIRSYRTDISMSDFEN	1
CARTPT	Cocaine- and amphetamine-regulated transcript protein;CART(1-39);CART(42-89)	CARTPT-S48	5.38643	5.13513	5.19037	4.94999	5.09316	4.98778	4.94756	4.78447	5.43493	4.63425	5.05293	4.52095	4.97687	4.50858	6.09684	4.96121	5.54585	5.9267	5.63339	5.91574	5.43767	9.58681	6.81674	4.92534	S	2	+	NEO_CTRL	1	2.86812e-87	215.23	176.93	215.23	-0.22416	5665000000	48	1.38663	0.851151	2.17029	Q16568	48	Q16568	Q16568			LQPRALDIYSAVDDASHEKELIEALQEVLKK	1;2
FLNA	Filamin-A	FLNA-S1055	5.3338	5.71881	4.82291	4.83769	4.83881	5.63242	4.89813	4.82473	5.389	4.9134	5.99467	5.07496	4.9106	5.83548	7.18662	5.89213	6.83913	6.28702	5.55029	6.98715	5.36721	7.16773	4.96604	5.19723	S	4	+	NEO_CTRL	0.947144	4.05614e-06	52.829	48.513	52.829	1.0359	52219000	1055	2.18871	0.825608	3.00785	P21333;Q5HY54;Q60FE5;A0A087WWY3	1055;1055;1028;1028	P21333;Q60FE5	P21333			PYEVEVTYDGVPVPGSPFPLEAVAPTKPSKV	1
CHGA	Chromogranin-A;Vasostatin-1;Vasostatin-2;EA-92;ES-43;Pancreastatin;SS-18;WA-8;WE-14;LF-19;Catestatin;AL-11;GV-19;GR-44;ER-37;GE-25;Serpinin-RRG;Serpinin;p-Glu serpinin precursor	CHGA-S370	5.03462	5.14251	5.00153	4.91693	5.24497	5.18758	4.86621	5.22152	5.50232	4.99636	5.5442	5.48528	5.30591	4.58548	6.46673	6.07041	6.25399	5.01795	4.7558	7.56234	6.12733	8.35822	6.71399	4.81942	S	3	+	NEO_CTRL	0.859883	9.84091e-20	140.97	121.39	140.97	-0.42098	332380000	370	1.58142	0.824461	2.38335	P10645;G5E968	370;219	P10645	P10645			EKRLEGQEEEEDNRDSSMKLSFRARAYGFRG	1
BCLAF1	Bcl-2-associated transcription factor 1	BCLAF1-S496	5.2593	5.49485	5.01136	4.32158	5.02165	4.62278	6.04328	4.90728	5.53298	5.0051	5.03782	4.90695	5.92023	4.7897	5.72227	5.17828	6.96771	5.67625	4.79934	6.22513	6.12287	6.72879	6.50315	6.38209	S	3	+	NEO_CTRL	0.898231	7.62967e-08	101.67	75.522	101.67	0.92539	25673000	496	2.56264	0.820905	3.37373	Q9NYF8;E9PK91;E9PQN2;E9PKI6;A0A1W2PQ43;E9PK09	496;496;494;496;496;496	Q9NYF8	Q9NYF8			EDKNSERITVKKETQSPEQVKSEKLKDLFDY	1
AHNAK	Neuroblast differentiation-associated protein AHNAK	AHNAK-T4100	5.08777	6.1502	4.8317	4.60709	5.11247	5.4985	4.9874	5.01923	5.82221	6.05169	4.742	5.61498	5.59064	4.66681	6.9806	6.22534	6.80441	5.9223	6.03862	6.67084	6.22448	7.24378	6.50304	4.48874	T	3	+	NEO_CTRL	0.998854	5.19303e-17	95.244	88.739	87.749	-0.79252	143730000	4100	2.01887	0.81953	2.83783	Q09666	4100	Q09666	Q09666			PKADIDVSGPKVDIDTPDIDIHGPEGKLKGP	1
MAP1B	Microtubule-associated protein 1B;MAP1B heavy chain;MAP1 light chain LC1	MAP1B-S2271	6.98579	6.33907	5.24797	4.61317	4.94286	6.37201	4.53087	6.6682	5.70121	4.77747	6.46418	4.70197	4.625	6.37258	6.97416	6.21735	7.32805	6.69765	4.42176	7.10459	6.49723	7.79995	6.60989	6.51918	S	2	+	NEO_CTRL	0.999986	0.00222351	68.034	45.314	68.034	-1.7732	153360000	2271	1.32638	0.818552	2.10263	P46821	2271	P46821	P46821			SPVKKSDGKSKPLAASPKPAGLKESSDKVSR	1
AKAP2	A-kinase anchor protein 2	AKAP2-S748	5.2607	5.52762	4.85921	4.82245	5.46503	5.4991	5.83946	5.92573	5.7256	5.90754	5.13198	5.5093	6.12616	5.7375	6.53732	5.71781	7.32054	6.8697	5.74114	6.89416	6.13602	7.1745	5.28135	5.68617	S	2	+	NEO_CTRL	0.999006	6.54202e-27	182.41	82.438	182.41	0.054014	68667000	748	2.8555	0.812389	3.65469	Q9Y2D5	748	Q9Y2D5	Q9Y2D5			EEELKRQRQVLQSTQSPRTKNAPSLPSRTCY	1
PTRF	Polymerase I and transcript release factor	PTRF-S171	5.0271	5.58927	4.76943	4.55546	6.16143	5.65018	4.94923	5.057	5.57685	4.75549	5.08415	4.71311	4.77166	4.50948	6.3167	6.16289	6.95147	6.71123	6.41186	7.26086	5.25893	7.42123	4.87362	4.92538	S	2	+	NEO_CTRL	0.99997	0.000326866	102.87	61.424	83.314	1.6534	72861000	171	1.625	0.807215	2.42997	Q6NZI2	171	Q6NZI2	Q6NZI2			YQDEVKLPAKLSISKSLKESEALPEKEGEEL	1
MAP1B	Microtubule-associated protein 1B;MAP1B heavy chain;MAP1 light chain LC1	MAP1B-T1932	5.28751	5.24451	4.72519	4.52508	4.75852	4.82396	4.76646	5.25864	6.45831	5.48004	5.57471	5.10479	5.56489	4.85255	6.87151	5.85847	6.70728	5.32284	5.86106	6.76084	5.63775	7.16098	6.06296	4.9805	T	3	+	NEO_CTRL	0.996278	8.4663e-22	119.16	97.384	119.16	-0.10996	48531000	1932	2.19402	0.802824	3.01312	P46821	1932	P46821	P46821			SDSGYSYETIGKTTKTPEDGDYSYEIIEKTT	1
PPP2R5D	Serine/threonine-protein phosphatase 2A 56 kDa regulatory subunit delta isoform	PPP2R5D-S475	5.14153	5.77501	4.74796	4.71633	5.04049	6.25518	6.53709	4.71534	5.80409	4.94429	5.02312	5.46141	6.18444	4.70382	6.63255	6.3523	7.39764	6.38468	4.39929	5.8118	6.32866	6.95628	6.73881	5.90486	S	3	+	NEO_CTRL	0.999999	0.000374565	69.979	52.543	69.716	0.1124	67157000	475	1.79988	0.802774	2.61379	H0Y8C4;E9PFR3;Q14738	475;565;573	H0Y8C4	H0Y8C4			MLKDIKKEKVLLRRKSELPQDVYTIKALEAH	1
AKAP12	A-kinase anchor protein 12	AKAP12-T1116	5.10523	6.25047	5.01366	4.78199	5.04732	4.95655	4.66271	4.68305	6.04961	5.535	5.13133	5.22699	5.47601	4.71226	6.96179	6.1179	6.64823	6.28876	5.72733	6.89235	4.85947	6.41291	6.31846	5.64467	T	2	+	NEO_CTRL	0.937809	0.000143018	126.32	107.54	90.614	0.00014246	34024000	1116	2.29558	0.801352	3.11347	Q02952	1116	Q02952	Q02952			AKTEPFTQGKVVGQTTPESFEKAPQVTESIE	1
AHNAK	Neuroblast differentiation-associated protein AHNAK	AHNAK-S5530	5.23831	6.71053	4.71649	6.07708	4.86335	6.3927	4.99291	6.42758	5.76999	4.75981	6.53152	5.94426	4.55089	5.72921	7.27293	5.77503	7.13634	5.84517	6.70828	7.50699	6.69189	7.65078	6.8694	5.96857	S	3	+	NEO_CTRL	1	1.77884e-71	187.21	168.27	187.21	0.53079	171770000	5530	1.47349	0.773413	2.26631	Q09666	5530	Q09666	Q09666			TGQISGPEIKGGLKGSEVGFHGAAPDISVKG	1
MAP1B	Microtubule-associated protein 1B;MAP1B heavy chain;MAP1 light chain LC1	MAP1B-S1265	6.52673	6.61598	6.09297	5.54572	4.99726	5.86272	5.42175	6.3221	5.64157	5.41387	6.5682	4.51458	5.38294	5.90441	7.27307	6.34809	7.06077	6.5289	6.26205	7.26463	6.0393	7.57753	6.68158	6.31925	S	2	+	NEO_CTRL	1	1.16588e-200	242.26	194.55	242.26	-0.1744	260070000	1265	2.0273	0.759924	2.84633	P46821	1265	P46821	P46821			KVSPSKSPSLSPSPPSPLEKTPLGERSVNFS	1;2
CHGB	Secretogranin-1;PE-11;GAWK peptide;CCB peptide	CHGB-S626	5.42739	5.36808	5.18385	4.95597	5.14776	4.65454	5.17724	5.34042	5.52811	4.68345	5.66715	4.9619	4.94846	4.80753	6.99571	5.55584	6.1623	5.72163	5.49072	6.8569	6.17823	8.81403	4.96517	4.71622	S	3	+	NEO_CTRL	0.995957	1.17614e-64	152.21	133.24	152.21	0.54744	718560000	626	1.36551	0.759739	2.14668	P05060	626	P05060	P05060			LHYRKKSAEFPDFYDSEEPVSTHQEAENEKD	1
STMN1	Stathmin	STMN1-S16	5.64851	6.36303	5.00605	5.57796	5.99053	5.57746	4.82211	4.95412	6.82045	5.38876	5.77708	5.44905	5.87247	5.4502	7.2754	6.19709	6.80144	6.0187	5.89509	6.88998	6.27117	7.16696	6.66393	5.82917	S	2	+	NEO_CTRL	1	7.71115e-16	144.97	93.882	144.97	0.18982	91123000	16	2.31995	0.746375	3.13742	A2A2D0;P16949	16;16	A2A2D0	A2A2D0			MASSDIQVKELEKRASGQAFELILSPRSKES	1
SH3D19	SH3 domain-containing protein 19	SH3D19-S430	5.00575	6.59376	4.89491	4.44473	5.91003	4.9182	4.70555	4.97279	5.90973	4.55347	4.93187	4.34264	5.36616	4.61465	7.06468	6.15646	7.06577	6.50683	5.25344	6.60674	4.6148	6.94845	5.20735	4.6545	S	3	+	NEO_CTRL	0.922928	2.8229e-33	121.62	117.64	121.62	-0.57514	57680000	430	1.35364	0.7397	2.13336	A0A0U1RQE4;Q5HYK7;A0A0U1RQN2	430;150;127	A0A0U1RQE4	A0A0U1RQE4			VPTPAPRPLLLKKSVSSENPTYPSAPLKPVT	1
HNRNPUL2	Heterogeneous nuclear ribonucleoprotein U-like protein 2	HNRNPUL2-S228	6.10006	5.55986	4.92877	4.70335	6.20556	5.23287	4.91559	4.92722	6.85479	6.09625	6.48878	4.47273	5.24227	4.79968	6.43067	6.35767	6.47222	6.11664	5.9493	7.4677	6.30777	7.31597	6.39256	6.50713	S	2	+	NEO_CTRL	0.999733	1.52598e-137	179.45	170.16	91.858	0.13901	571290000	228	1.57453	0.739479	2.37595	Q1KMD3;H3BQZ7	228;228	Q1KMD3	Q1KMD3			AYYEFREEAYHSRSKSPLPPEEEAKDEEEDQ	1
NUCKS1	Nuclear ubiquitous casein and cyclin-dependent kinase substrate 1	NUCKS1-S204	5.13635	5.46603	4.87711	4.57498	5.21762	5.03084	4.99228	5.71485	6.08515	5.73494	6.35154	5.8632	5.30149	4.78315	6.44799	5.5776	6.71544	5.83478	5.81159	7.56493	6.1926	7.46534	5.89162	6.30867	S	4	+	NEO_CTRL	1	7.30918e-20	110.75	88.338	46.656	0.21617	216880000	204	1.79828	0.737523	2.61213	Q9H1E3	204	Q9H1E3	Q9H1E3			VGRPTASKASKEKTPSPKEEDEEPESPPEKK	1;2;3
MARCKS	Myristoylated alanine-rich C-kinase substrate	MARCKS-S147	5.03984	5.73579	5.19932	4.64464	5.37773	4.92288	4.88033	5.0588	5.55921	5.75853	6.10653	5.57921	5.63826	4.57331	5.86019	5.52697	6.63805	6.70983	4.8149	7.43773	5.81427	7.26271	6.56672	5.77928	S	2	+	NEO_CTRL	0.589581	5.31684e-10	107.61	53.001	88.056	0.19539	64173000	147	1.73616	0.729951	2.54738	P29966	147	P29966	P29966			STSSPKAEDGATPSPSNETPKKKKKRFSFKK	1
LIMA1	LIM domain and actin-binding protein 1	LIMA1-S369	4.99114	5.33774	4.69175	4.93512	4.98484	4.91575	4.91252	5.25571	5.54104	5.05081	4.90343	4.93969	6.12723	4.68992	5.8707	5.19874	6.78403	6.24249	5.14383	6.82446	5.36165	6.37488	5.76952	4.81821	S	2	+	NEO_CTRL	0.99996	0.00027711	132.32	107.47	119.39	0.31214	20283000	369	2.49445	0.728844	3.30771	Q9UHB6;F8VQE1;F8VS07;F8VRN8	369;209;67;369	Q9UHB6	Q9UHB6			QPVHPKPLSPDSRASSLSESSPPKAMKKFQA	1
SORBS2	Sorbin and SH3 domain-containing protein 2	SORBS2-S302	5.48638	5.64873	5.49932	4.2734	5.40897	6.3739	5.43371	5.43946	5.75808	5.42796	6.53251	4.4057	6.49797	5.69227	7.11378	6.39129	6.55853	5.64529	5.75394	7.43422	6.63349	6.7721	4.99519	4.93028	S	2	+	NEO_CTRL	0.695169	1.41203e-09	103.76	77.163	85.536	-1.0997	82920000	302	1.64876	0.727519	2.45524	H7BXR3;H7C1R7;H7BZX1;O94875	420;178;248;302	H7BXR3;O94875	O94875			SSTTLTKSFTSSSPSSPSRAKDRESPRSYSS;SSTTLTKSFTSSSPSSPSRAKGGDDSKICPS	1;2
ZRANB2	Zinc finger Ran-binding domain-containing protein 2	ZRANB2-S188	5.0688	5.49089	5.29006	4.72631	5.59969	4.61675	5.22608	4.91829	5.52576	4.94257	5.30984	4.85228	4.71882	5.16835	5.67776	5.43646	6.71394	5.35763	5.6058	6.81712	5.87344	6.80359	6.04587	6.06889	S	2	+	NEO_CTRL	0.999944	5.29249e-31	178.84	162.12	178.84	1.4041	91440000	188	2.5736	0.726696	3.38432	O95218	188	O95218	O95218			EDEDDADLSKYNLDASEEEDSNKKKSNRRSR	1
PEA15	Astrocytic phosphoprotein PEA-15	PEA15-S104	7.3082	5.73418	5.14444	5.96943	6.68997	7.00104	6.94226	7.12804	7.91535	7.62617	7.6426	7.35424	7.27344	6.7409	7.57885	7.26621	7.94071	7.78788	7.44476	8.32909	7.69632	8.15806	7.43273	7.51782	S	2	+	NEO_CTRL	1	3.42022e-51	179.87	167.24	125.7	-0.11589	2780200000	104	1.83457	0.725904	2.64969	Q15121;B1AKZ5	104;82	Q15121	Q15121			ISEEDELDTKLTRIPSAKKYKDIIRQPSEEE	1
RSRC2	Arginine/serine-rich coiled-coil protein 2	RSRC2-S32	5.2358	5.25138	4.77588	4.49404	4.88651	4.79699	5.08156	5.35407	5.88692	5.66203	5.75105	5.78445	5.80825	4.57505	6.24854	5.38355	6.62501	6.16474	5.12892	6.97856	5.86128	7.08055	5.88464	5.84603	S	3	+	NEO_CTRL	0.997852	0.000890007	97.957	63.203	69.485	0.87357	44521000	32	2.07523	0.718702	2.89457	E9PI52;Q7L4I2	32;32	E9PI52	E9PI52			SPDRDKKKEQSEVSVSPRASKHHYSRSRSRS	1
MYH10	Myosin-10	MYH10-S1956	5.282	5.34307	4.77085	4.92681	4.7895	4.90062	4.68417	4.9372	6.2353	5.59971	4.88825	5.56977	4.65641	4.75687	5.90367	4.59589	5.90645	6.02804	5.89807	7.18498	5.8108	7.0187	6.51311	6.27669	S	3	+	NEO_CTRL	0.985361	3.39431e-15	95.209	85.211	79.445	-0.88633	35893000	1956	1.75762	0.718537	2.56981	P35580	1956	P35580	P35580			SGRRQLHLEGASLELSDDDTESKTSDVNETQ	1
SORBS2	Sorbin and SH3 domain-containing protein 2	SORBS2-S301	5.09271	6.0114	5.17913	4.81457	5.17644	5.84448	4.81798	4.85158	6.91377	5.22804	5.96294	4.61056	6.26921	5.084	6.71528	5.66772	6.13264	5.83575	5.52255	7.05446	5.79108	7.46331	5.77959	5.75769	S	2	+	NEO_CTRL	0.64563	3.85477e-14	161.87	125.28	135.94	0.4881	61857000	301	1.76722	0.714141	2.57983	H7BXR3;H7C1R7;H7BZX1;O94875	419;177;247;301	H7BXR3;O94875	O94875			GSSTTLTKSFTSSSPSSPSRAKDRESPRSYS;GSSTTLTKSFTSSSPSSPSRAKGGDDSKICP	1
NUCKS1	Nuclear ubiquitous casein and cyclin-dependent kinase substrate 1	NUCKS1-S214	5.0637	6.04995	5.93077	4.82234	5.77851	5.79005	5.20712	5.4246	6.28001	6.17681	6.53251	5.99168	5.68202	5.35139	7.11488	6.14706	7.40121	6.0393	6.12349	7.84145	6.49776	7.91015	6.63076	4.87078	S	4	+	NEO_CTRL	1	4.03629e-52	168.56	117.9	46.656	0.21617	530240000	214	1.47264	0.713516	2.26537	Q9H1E3	214	Q9H1E3	Q9H1E3			KEKTPSPKEEDEEPESPPEKKTSTSPPPEKS	1;2;3
MARCKS	Myristoylated alanine-rich C-kinase substrate	MARCKS-S26	5.1466	5.08914	4.97571	4.62394	5.24693	4.56532	5.05561	4.82349	5.73747	5.51557	5.80143	5.11972	4.62039	4.75816	6.00647	5.58382	6.28983	6.26119	5.58244	6.68004	5.60641	7.77861	5.91819	5.06078	S	3	+	NEO_CTRL	0.665545	2.06601e-34	130.3	118.51	130.3	-0.425	72730000	26	1.74418	0.703784	2.55577	P29966	26	P29966	P29966			KGEAAAERPGEAAVASSPSKANGQENGHVKV	1
PPFIBP1	Liprin-beta-1	PPFIBP1-S794	6.10578	6.29642	5.91134	4.68767	6.21224	4.79087	5.73439	4.76289	5.54167	4.78627	6.27258	5.68424	5.27455	5.90183	6.72072	5.59647	6.77203	6.40297	5.80597	7.54777	6.12317	6.9009	5.75076	6.40693	S	3	+	NEO_CTRL	0.999712	8.54333e-24	153.06	113.15	153.06	-0.32708	84217000	794	1.85044	0.701475	2.66607	Q86W92;F5GZP6	794;625	Q86W92	Q86W92			LRINNFEPNCLRRRPSDENTIAPSEVQKWTN	1
TGFB1I1	Transforming growth factor beta-1-induced transcript 1 protein	TGFB1I1-S141	6.15409	7.06789	5.93732	4.58235	5.94265	6.04587	4.91116	4.78206	5.69976	6.08102	6.57483	5.7218	5.43091	6.31137	7.44237	6.3404	6.98391	6.5859	6.46021	7.20704	6.97009	6.71984	6.6001	4.84208	S	3	+	NEO_CTRL	0.839921	1.06648e-05	83.423	71.277	65.784	0.84501	106320000	141	1.55002	0.699452	2.34954	O43294;H3BSN4;H3BQC4	141;124;119	O43294	O43294			KEDQSEDKKRPSLPSSPSPGLPKASATSATL	2
MYLK	Myosin light chain kinase, smooth muscle;Myosin light chain kinase, smooth muscle, deglutamylated form	MYLK-S1779	5.17194	5.47021	4.66566	4.85952	5.49284	4.8355	5.22107	5.33147	6.37583	5.71609	5.95313	5.83658	4.56548	4.4949	6.14541	5.70673	6.81938	6.1941	5.81384	7.15969	6.15476	7.30685	6.63104	6.32654	S	2	+	NEO_CTRL	0.996983	9.67341e-58	199.13	199.13	92.457	-0.29976	69762000	1779	1.57619	0.699074	2.37773	Q15746	1779	Q15746	Q15746			ISGLSGRKSSTGSPTSPLNAEKLESEEDVSQ	1
STMN1	Stathmin	STMN1-S25	5.25184	6.39231	5.67142	5.65004	5.05843	5.60622	5.28905	5.86134	6.71734	4.77782	6.35025	4.89233	5.46398	5.54152	7.32952	5.77571	7.07383	5.81258	5.97893	6.8983	6.36207	7.18018	6.7921	5.69371	S	3	+	NEO_CTRL	1	1.38847e-10	111.66	94.974	111.66	-0.35824	81223000	25	1.7932	0.698671	2.60685	A2A2D0;P16949	25;25	A2A2D0	A2A2D0			ELEKRASGQAFELILSPRSKESVPEFPLSPP	1
PLEC	Plectin	PLEC-S4675	6.26472	5.40487	4.91203	4.72935	5.0687	4.8247	5.00238	4.9854	5.62169	4.93419	5.23838	5.3934	5.52173	4.64912	6.94766	4.77701	6.97272	5.17334	5.71068	7.29588	5.79313	5.56517	6.27363	6.00689	S	2	+	NEO_CTRL	0.849991	7.63658e-08	83.253	71.522	78.021	0.35045	44468000	4675	1.7038	0.692263	2.51341	Q15149	4675	Q15149	Q15149			SSSGYGRRYASGSSASLGGPESAVA______	1
MARCKS	Myristoylated alanine-rich C-kinase substrate	MARCKS-S101	5.50733	6.39559	5.54761	4.63217	5.95907	4.93572	5.12336	5.53653	6.61948	5.72989	4.90829	5.25166	5.31319	5.38561	5.78665	6.46331	7.09576	7.1378	5.86824	7.43438	6.06055	7.08458	5.10128	5.70781	S	2	+	NEO_CTRL	1	2.71587e-24	126.84	113.42	67.646	0.80102	88653000	101	1.57092	0.691036	2.37207	P29966	101	P29966	P29966			EKGEPAAAAAPEAGASPVEKEAPAEGEAAEP	1
EIF3C	Eukaryotic translation initiation factor 3 subunit C;Eukaryotic translation initiation factor 3 subunit C-like protein	EIF3C-S909	5.07223	5.31698	5.04247	4.41664	4.81259	4.84914	4.82777	4.78276	5.11538	5.04949	5.37253	4.49617	5.62609	4.53608	5.90006	4.87121	6.76999	5.44654	4.47835	6.74128	5.4889	6.70786	5.92603	4.90588	S	2	+	NEO_CTRL	0.994149	0.00124853	80.979	70.927	80.979	0.7765	32696000	909	1.89641	0.687012	2.7133	Q99613;B5ME19	909;910	Q99613	Q99613			KNEGYMRRGGYRQQQSQTAY___________	1
ACIN1	Apoptotic chromatin condensation inducer in the nucleus	ACIN1-S652	5.24085	5.4891	5.29975	4.35218	5.27901	4.77073	5.40932	5.50852	6.75702	4.88996	5.05572	5.4551	6.75043	5.00681	5.7988	5.88953	6.58364	6.19554	5.25402	7.03503	6.48443	6.1213	4.81398	5.78924	S	3	+	NEO_CTRL	0.999992	0.00209193	102.87	63.248	78.324	0.7594	52789000	652	1.81468	0.684622	2.62913	S4R3H4;E7EQT4;Q9UKV3	652;670;710	S4R3H4	S4R3H4			ERTSTSSSSVQARRLSQPESAEKHVTQRLQP	1
ALDOA	Fructose-bisphosphate aldolase A;Fructose-bisphosphate aldolase	ALDOA-S36	5.29731	5.40638	5.11591	4.84389	6.10718	4.70914	4.86205	4.84781	5.92184	4.80917	5.19563	5.74297	5.9752	4.89409	5.84172	6.14051	5.86869	4.98397	4.68216	7.21635	5.59488	7.47454	6.38428	5.99618	S	2	+	NEO_CTRL	0.834469	2.30585e-27	170.26	149.98	114.69	0.23709	63880000	36	1.62903	0.682774	2.43427	P04075;J3KPS3;H3BQN4;H3BUH7;H3BPS8	36;36;36;36;90	P04075	P04075			HRIVAPGKGILAADESTGSIAKRLQSIGTEN	1
ADD1	Alpha-adducin	ADD1-S12	6.18001	5.44495	5.39834	4.89391	5.05709	4.83031	5.54968	4.80298	5.62731	4.56128	5.21413	5.21764	5.52731	5.23827	7.07664	6.34457	6.99686	6.21558	4.60228	6.53896	5.66002	6.97891	4.86412	4.9033	S	2	+	NEO_CTRL	0.977474	1.63475e-07	101.2	80.25	101.2	-0.52351	122390000	12	1.5571	0.680766	2.35718	P35611;E7EV99;E7ENY0;A0A0A0MSR2;D6RAH3;D6RF25;D6RJE2	12;12;12;12;12;12;12	P35611	P35611			____MNGDSRAAVVTSPPPTTAPHKERYFDR	1
CHGA	Chromogranin-A;Vasostatin-1;Vasostatin-2;EA-92;ES-43;Pancreastatin;SS-18;WA-8;WE-14;LF-19;Catestatin;AL-11;GV-19;GR-44;ER-37;GE-25;Serpinin-RRG;Serpinin;p-Glu serpinin precursor	CHGA-S300	5.45041	5.32196	5.04566	4.65133	5.18824	4.57167	4.93665	5.18307	5.58362	5.13053	5.38341	5.52358	4.50432	4.90946	6.21856	6.35048	5.70881	5.2139	5.78437	5.90184	4.8062	8.06781	6.39815	6.23945	S	4	+	NEO_CTRL	1	5.32763e-40	116.53	101.87	116.53	0.046096	126260000	300	1.53722	0.677769	2.3357	P10645;G5E968	300;149	P10645	P10645			AEEAQDPEGKGEQEHSQQKEEEEEMAVVPQG	1
PGM5	Phosphoglucomutase-like protein 5	PGM5-S88	6.37572	7.15063	6.40119	4.69021	5.12774	6.43395	6.10144	6.21293	6.73718	4.61213	6.54568	6.16489	6.16938	6.34262	7.81863	6.63251	7.22394	6.77161	6.19554	7.50711	6.5002	5.66436	7.2772	6.5575	S	2	+	NEO_CTRL	0.978481	6.69772e-33	115.63	82.923	86.291	0.065168	212500000	88	1.50082	0.675574	2.29617	Q5JTY7;Q15124	88;122	Q5JTY7	Q5JTY7			IIRKIKAAGGIILTASHCPGGPGGEFGVKFN	1
SPAG9	C-Jun-amino-terminal kinase-interacting protein 4	SPAG9-T351	5.44512	5.32638	4.68426	4.83123	4.93932	5.24682	5.19207	5.50428	5.5577	4.85381	5.47103	4.70254	5.36256	4.68079	6.12934	5.16504	6.8449	5.89159	5.17473	6.80505	5.72062	6.64903	5.97753	5.3938	T	2	+	NEO_CTRL	0.907225	4.52475e-09	128.54	70.951	128.54	-0.068354	38565000	351	2.18824	0.670034	3.00738	A0A087X2D8;O60271;H0YBE9	351;365;35	A0A087X2D8	A0A087X2D8			ELDMDKDLSGYKGSSTPTKGIENKAFDRNTE	1
FLNA	Filamin-A	FLNA-S2372	5.17864	5.09456	4.7917	4.8209	4.86833	4.96645	4.69767	4.6371	5.6584	4.7483	5.35143	4.55164	5.11072	4.47601	5.66094	4.93081	5.8395	5.18798	5.6059	6.71048	5.65346	6.30081	5.97469	5.89578	S	3	+	NEO_CTRL	0.499949	1.42342e-15	96.487	87.987	96.487	-0.18005	9941800	2372	2.51301	0.665163	3.32571	P21333;Q5HY54;Q60FE5;A0A087WWY3	2372;2332;2345;2040	P21333;Q60FE5	P21333			LNGAKGAIDAKVHSPSGALEECYVTEIDQDK	1
DOCK1	Dedicator of cytokinesis protein 1	DOCK1-S1779	5.21824	5.47462	4.80332	4.6198	4.87292	4.55992	5.11652	4.69878	6.37131	5.73161	4.91575	4.7471	5.66022	4.53226	5.61875	4.92353	6.99973	5.72652	5.56653	6.41609	5.75157	6.70963	6.13437	5.05396	S	3	+	NEO_CTRL	0.558997	5.73362e-12	88.755	77.505	88.755	-0.014394	24014000	1779	1.73942	0.663608	2.55079	A0A096LNH6;Q14185	1779;1758	A0A096LNH6	A0A096LNH6			SQVMNVIGSERRFSVSPSSPSSQQTPPPVTP	1
CFTR	Cystic fibrosis transmembrane conductance regulator	CFTR-S707	5.82191	5.17767	4.90616	4.7002	6.53172	4.84334	5.05075	5.05331	5.69213	4.8495	5.10145	4.45071	5.79616	4.62249	7.17621	6.2412	6.71914	5.27999	4.69543	6.61743	4.8456	6.99082	6.24209	4.88964	S	2	+	NEO_CTRL	1	1.83951e-27	142.32	133.39	86.378	1.3901	52490000	707	1.30225	0.661444	2.07526	E7EPB6;P13569	707;737	E7EPB6	E7EPB6			NGIEEDSDEPLERRLSLVPDSEQGEAILPRI	1
AHNAK	Neuroblast differentiation-associated protein AHNAK	AHNAK-T4564	5.23927	5.29515	4.94013	4.50325	5.70495	5.45254	5.36309	4.96681	5.61152	5.67947	5.04101	5.05185	5.80712	5.47933	6.80365	5.01552	6.36745	5.87167	5.55158	6.21362	5.97472	6.68159	6.00363	4.92764	T	3	+	NEO_CTRL	1	2.17635e-16	115.5	100.82	76.155	-0.62662	130890000	4564	2.48544	0.654041	3.29896	Q09666	4564	Q09666	Q09666			KGPKVDVKGPKVGIDTPDIDIHGPEGKLKGP	1
SCG5	Neuroendocrine protein 7B2;N-terminal peptide;C-terminal peptide	SCG5-T134	5.31411	5.62441	4.98551	4.7483	4.7163	4.64525	4.79552	4.86779	5.58534	4.8575	5.14372	4.56648	4.85437	4.28973	6.86924	5.11478	6.2514	5.18694	5.14638	6.2743	5.42802	8.00333	5.02781	5.25205	T	4	+	NEO_CTRL	0.883225	0.000455788	42.024	39.564	42.024	-1.5939	110630000	134	1.31028	0.654008	2.08438	P05408;C9JNY7;H7C4X7	134;134;124	P05408	P05408			PCPVGKTADDGCLENTPDTAEFSREFQLHQH	2
TLN2	Talin-2	TLN2-T1843	5.31054	5.28214	4.79661	4.73888	5.75325	4.89919	4.79688	5.55035	6.58223	5.82447	5.161	4.66289	5.288	4.73588	6.26114	5.67779	6.55003	5.91432	5.89959	7.28726	5.86547	7.25152	5.88811	4.56231	T	2	+	NEO_CTRL	1	3.69138e-24	134.3	100.34	71.555	0.086816	72322000	1843	1.42532	0.651915	2.21327	Q9Y4G6;H0YMT1;A0A1B0GVU7;H0YN01	1843;757;868;236	Q9Y4G6	Q9Y4G6			MVDAIAEAMSKLDEGTPPEPKGTFVDYQTTV	1
SORBS3	Vinexin	SORBS3-S530	6.03133	5.34752	5.64467	5.46673	5.97174	5.59329	4.70272	5.7237	5.59508	5.87217	5.99802	5.22396	5.62713	5.63193	7.22794	6.15549	7.1038	6.01532	5.87716	6.76198	5.94311	7.19786	6.64706	4.68687	S	3	+	NEO_CTRL	0.963629	3.09493e-31	180.85	148.1	85.974	0.45009	253680000	530	1.77654	0.64206	2.58953	O60504;H0YB51;H0YAZ3	530;141;42	O60504	O60504			EPRLRLCDDGPQLPTSPRLTAAARSARHPSS	1
ACLY	ATP-citrate synthase	ACLY-S455	6.20436	5.10363	5.61997	5.44045	6.80899	5.76641	5.3731	5.81842	5.53108	5.90664	5.01853	5.60767	6.55197	4.73842	5.99031	6.79319	6.8636	5.88928	5.92331	7.18036	5.84501	7.44118	6.42469	6.23104	S	3	+	NEO_CTRL	0.999868	4.73545e-30	143.93	131.41	143.93	-0.47724	647640000	455	1.73169	0.639424	2.5427	P53396	455	P53396	P53396			NASGSTSTPAPSRTASFSESRADEVAPAKKA	1
TERF2IP	Telomeric repeat-binding factor 2-interacting protein 1	TERF2IP-S32	5.05668	5.43893	4.89512	5.49393	6.11468	5.37954	5.87982	5.42384	6.31796	5.74357	5.15713	4.7911	5.8902	4.86147	7.08536	6.12833	6.78511	6.0743	5.47104	6.73653	5.68871	7.38849	6.2097	5.03945	S	2	+	NEO_CTRL	0.99717	1.65267e-20	158.93	128.05	158.28	0.49201	59405000	32	1.61145	0.638868	2.41551	H3BMI8;Q9NYB0	32;203	H3BMI8	H3BMI8			LRGQEHKYLLGDAPVSPSSQKLKRKAEEDPE	1
AKAP12	A-kinase anchor protein 12	AKAP12-S483	5.47348	5.12106	4.94198	4.57856	5.19254	4.74115	5.13967	4.97769	5.7873	5.20653	5.03023	4.61921	4.79252	4.79387	7.05127	5.10801	6.34185	5.61524	5.31727	6.37945	5.39109	6.69387	6.14523	4.83647	S	3	+	NEO_CTRL	0.992426	0.00128398	47.12	36.315	47.12	-2.2391	23212000	483	1.75233	0.638062	2.56429	Q02952	483	Q02952	Q02952			ETCVSGEDPTQGADLSPDEKVLSKPPEGVVS	1
IRF2BPL	Interferon regulatory factor 2-binding protein-like	IRF2BPL-S69	5.83433	5.98716	5.00352	4.51203	4.89638	5.2072	5.19615	4.84249	5.47406	4.85811	5.23491	4.75124	4.73921	5.08077	6.87111	5.27217	5.80748	6.27563	5.55001	6.82223	4.85907	7.02621	6.0251	5.12285	S	4	+	NEO_CTRL	1	1.38334e-07	73.435	58.307	63.857	2.1947	41594000	69	1.58587	0.637856	2.38813	Q9H1B7	69	Q9H1B7	Q9H1B7			ARQLKRAHGCFQDGRSPGPPPPVGVKTVALS	1
HBB	Hemoglobin subunit beta;LVV-hemorphin-7;Spinorphin	HBB-S10	5.60764	5.23234	5.15893	4.79094	4.92279	4.64073	4.97267	4.81476	5.84003	5.23887	5.14774	4.50792	4.57061	4.52655	6.81624	4.82795	5.93092	5.5358	4.69933	6.94108	5.48306	6.80376	6.36683	6.01799	S	2	+	NEO_CTRL	0.999903	2.43324e-22	119.27	109.52	90.149	0.64305	59211000	10	1.44583	0.637064	2.23592	P68871;F8W6P5;A0A0J9YWK4	10;10;10	P68871	P68871			______MVHLTPEEKSAVTALWGKVNVDEVG	1
MYLK	Myosin light chain kinase, smooth muscle;Myosin light chain kinase, smooth muscle, deglutamylated form	MYLK-T1778	5.23385	5.59523	4.85335	4.74995	5.56963	5.07896	4.83412	5.1167	5.59292	4.85766	5.07044	5.56341	4.66249	4.6593	6.36912	5.16879	6.63443	5.7779	5.60865	6.9545	6.23937	7.16164	5.72075	4.80243	T	2	+	NEO_CTRL	0.688965	9.0628e-10	106.14	76.228	106.14	0.22854	37927000	1778	1.55957	0.636931	2.35984	Q15746	1778	Q15746	Q15746			MISGLSGRKSSTGSPTSPLNAEKLESEEDVS	2
MTDH	Protein LYRIC	MTDH-S275	5.19599	6.28454	5.56157	4.88322	6.21315	6.07878	5.19028	5.87398	7.15461	5.91572	6.69138	6.12633	6.16435	5.66601	6.1125	6.21245	7.32329	6.56724	5.66247	7.77599	6.60176	7.64079	6.71659	6.35447	S	2	+	NEO_CTRL	0.999999	1.53235e-41	173.06	100.21	133.32	0.39871	221750000	275	1.50825	0.635698	2.30426	E5RJU9;Q86UE4;H0YB56	275;298;181	E5RJU9	E5RJU9			GGGWNEKSVKLSSQISAGEEKWNSVSPASAG	1
EPB41L3	Band 4.1-like protein 3	EPB41L3-T693	5.1937	5.3445	5.14675	4.45302	5.1268	4.90228	5.2361	5.11607	5.09892	4.97049	4.85033	4.5834	5.44275	4.99592	7.3141	5.8257	6.8012	5.56066	5.21846	6.05169	5.26188	5.24647	5.16467	4.75942	T	3	+	NEO_CTRL	0.583302	0.0145682	59.585	34.65	59.585	-0.9449	28773000	693	1.9264	0.635046	2.74397	A0A0A0MSA4	693	A0A0A0MSA4	A0A0A0MSA4			DVAVLPGLEGRRFSKTEQVPESEVLKVGLFG	1
SCG5	Neuroendocrine protein 7B2;N-terminal peptide;C-terminal peptide	SCG5-T137	5.14962	5.39783	5.11156	5.08538	4.88261	4.76688	4.72317	4.76869	5.32056	4.87929	5.04565	4.5927	4.49388	5.03775	6.86924	5.02588	5.80413	4.76023	5.14638	6.2743	5.42802	8.00333	5.1174	5.25205	T	4	+	NEO_CTRL	0.535747	1.33748e-125	165.22	156.96	42.024	-1.5939	110630000	137	1.31868	0.624054	2.09391	P05408;C9JNY7;H7C4X7	137;137;127	P05408	P05408			VGKTADDGCLENTPDTAEFSREFQLHQHLFD	2
FAM198B	Protein FAM198B	FAM198B-S203	5.21717	5.36392	4.81036	4.77027	4.90402	4.69043	5.10381	4.96627	5.70969	4.9351	4.74251	5.12117	4.89098	4.85184	6.58078	5.00861	5.99766	5.00358	5.43677	7.02152	5.42418	6.26026	5.68185	5.64206	S	3	+	NEO_CTRL	0.581852	5.46102e-25	128.05	118.12	128.05	-0.25316	17728000	203	2.01848	0.622115	2.83743	Q6UWH4	203	Q6UWH4	Q6UWH4			VRAGGPDFLQPSSRESNIRIYSESAPSWLSK	1
SVIL	Supervillin	SVIL-S707	5.9582	6.23409	5.75867	5.34066	5.89986	5.88126	5.89006	5.76	6.26164	6.33165	6.29497	5.68063	6.22858	5.3381	6.23757	6.49524	7.55513	7.05381	6.38621	7.39639	6.14925	7.36829	6.99898	5.54554	S	2	+	NEO_CTRL	1	7.80165e-13	162.36	138.83	152.54	0.1045	129170000	707	1.94449	0.621783	2.76241	O95425	707	O95425	O95425			LSVAAKRLLFREMEKSFDEQNVPKRRSRNTA	1
NF2	Merlin	NF2-S518	5.26827	5.45234	4.84305	4.6794	5.64329	5.18636	4.7429	5.52888	5.4891	5.63664	5.18469	4.49614	5.70098	5.05335	6.40279	5.70074	6.63501	5.30921	5.69453	6.27892	5.62477	6.4037	5.71401	5.03953	S	2	+	NEO_CTRL	1	0.00486919	88.187	7.2073	63.624	-0.22745	13915000	518	2.4059	0.617207	3.22155	P35240	518	P35240	P35240			DSLSFDFKDTDMKRLSMEIEKEKVEYMEKSK	1
CCNY	Cyclin-Y	CCNY-S324	5.384	6.30775	4.92317	5.06412	5.86704	4.84429	4.92671	4.72261	5.67449	4.94014	5.24418	4.46607	5.5604	5.43207	6.65289	6.10271	5.84371	6.23424	4.801	7.00186	4.90986	6.86754	5.21955	5.05262	S	3	+	NEO_CTRL	0.645202	0.000191504	78.326	57.072	48.216	0.14229	47363000	324	1.47478	0.609489	2.26772	Q8ND76	324	Q8ND76	Q8ND76			CEDKYKDLRRSARKRSASADNLTLPRWSPAI	1
ANKS1A	Ankyrin repeat and SAM domain-containing protein 1A	ANKS1A-S663	5.62112	6.3884	5.64478	5.31765	6.24175	4.81845	5.34643	4.68893	5.33746	5.30165	5.73381	4.907	5.67273	4.78689	7.21872	6.28623	6.73286	4.93354	5.487	6.79374	5.91834	7.1754	6.43191	5.21991	S	2	+	NEO_CTRL	0.999984	1.5914e-98	225.33	189.68	225.33	-0.34849	55412000	663	1.3458	0.609153	2.12454	Q92625	663	Q92625	Q92625			LSNCSIGKKRLEKSPSFASEWDEIEKIMSSI	1
MAP7D1	MAP7 domain-containing protein 1	MAP7D1-S753	5.40618	5.1339	4.91612	4.58867	4.7836	4.82231	4.9932	4.99737	5.87667	4.96829	5.13303	5.42695	5.16973	5.76456	5.67612	5.19393	5.52396	6.19723	5.43185	6.32286	6.14993	6.14057	5.67985	5.08192	S	3	+	NEO_CTRL	1	0.000969319	87.363	46.774	85.554	0.61758	16995000	753	3.00564	0.607185	3.79748	Q3KQU3	753	Q3KQU3	Q3KQU3			ANGSSPEPVKAVEARSPGLQKEAVQKEEPIP	1
HBB	Hemoglobin subunit beta;LVV-hemorphin-7;Spinorphin	HBB-S45	5.21156	5.43677	5.75136	4.72789	6.1801	4.84941	4.56967	4.87081	5.54596	5.01791	5.19443	4.36406	5.52843	4.51484	7.24341	6.46066	5.91083	5.12028	4.81805	6.29563	4.84823	6.57277	5.86701	5.82084	S	2	+	NEO_CTRL	0.999997	4.00141e-19	106.19	93.206	106.19	-1.6531	43826000	45	1.37954	0.606755	2.16238	P68871;F8W6P5	45;45	P68871	P68871			GRLLVVYPWTQRFFESFGDLSTPDAVMGNPK	1
SVIL	Supervillin	SVIL-S1322	6.11574	6.36438	4.69967	4.87798	6.19195	6.00659	4.92143	5.65917	7.29263	5.71549	5.14482	4.91088	6.00324	6.71977	7.10514	6.59352	7.07744	5.89445	5.93022	6.73711	5.51796	5.40097	6.3024	5.89934	S	3	+	NEO_CTRL	0.999904	4.80081e-19	95.366	90.236	95.366	0.086512	127410000	1322	1.38418	0.606732	2.16756	O95425;A0A0J9YWY6	1322;248	O95425	O95425			TFAKFYRSVDYNMPRSPVEMDEDFDVIFDPY	1
ARL3	ADP-ribosylation factor-like protein 3	ARL3-S5	5.38338	5.1189	4.9911	4.70064	4.93629	4.87334	5.58731	5.61774	5.45076	4.67403	5.7618	4.76592	5.36491	5.16823	5.68259	4.7759	5.56376	6.20933	5.9976	6.87018	5.97614	6.67672	5.04812	5.78469	S	2	+	NEO_CTRL	1	0.0203433	85.533	15.477	85.533	-0.40334	18094000	5	2.00412	0.604747	2.82292	P36405	5	P36405	P36405			___________MGLLSILRKLKSAPDQEVRI	1
PLXDC2	Plexin domain-containing protein 2	PLXDC2-S506	6.63804	7.16203	6.21669	5.88617	6.18851	6.5136	4.79609	6.27014	6.27214	6.49328	6.84578	6.04871	5.8084	6.17857	7.57473	6.58917	7.4593	6.90467	6.57327	7.81562	6.56013	7.73908	6.74013	6.63651	S	3	+	NEO_CTRL	0.999994	2.19699e-22	119.69	107.2	119.69	0.53603	390810000	506	1.62145	0.604033	2.42619	Q6UX71	506	Q6UX71	Q6UX71			ERRPSRWPAMKFRRGSGHPAYAEVEPVGEKE	1
TMSB4X	Thymosin beta-4;Hematopoietic system regulatory peptide	TMSB4X-T34	5.75467	6.06948	5.04831	4.50353	4.74947	4.83172	4.89365	4.82496	5.34769	5.42483	4.88573	5.04305	4.6103	4.85941	6.34443	5.92255	6.91004	6.24922	4.72874	6.81299	5.51951	6.38938	5.71162	4.56091	T	3	+	NEO_CTRL	0.999856	1.21373e-06	110.48	91.241	110.48	-0.79809	67705000	34	1.37207	0.603501	2.15402	P62328	34	P62328	P62328			KKTETQEKNPLPSKETIEQEKQAGES_____	1
AHNAK	Neuroblast differentiation-associated protein AHNAK	AHNAK-S4520	5.1317	5.50051	5.13561	4.81855	5.05338	4.75635	4.6802	4.745	5.89739	5.36139	5.71386	5.05945	4.85055	4.64975	6.65957	5.043	5.93516	5.69919	4.93439	6.62645	5.81351	7.11394	6.66546	5.05926	S	2	+	NEO_CTRL	0.999718	6.27616e-87	220.64	198.06	220.64	-1.2033	56738000	4520	1.42372	0.599738	2.21151	Q09666	4520	Q09666	Q09666			PKFKMPDVHFKSPQISMSDIDLNLKGPKIKG	1
FLNA	Filamin-A	FLNA-S2370	5.10752	4.95303	4.76515	4.87156	5.09605	4.70013	5.00062	4.55563	5.48875	5.04238	5.35143	4.59205	4.52404	4.60738	5.77342	4.74175	5.76355	5.09579	5.6059	6.71048	5.65346	6.30081	5.97469	5.89578	S	3	+	NEO_CTRL	0.499949	1.42342e-15	96.487	87.987	96.487	-0.18005	9941800	2370	1.96258	0.593562	2.78081	P21333;Q5HY54;Q60FE5;A0A087WWY3	2370;2330;2343;2038	P21333;Q60FE5	P21333			VSLNGAKGAIDAKVHSPSGALEECYVTEIDQ	1
STX7	Syntaxin-7	STX7-S129	5.71514	6.07048	5.44919	4.74341	5.51622	5.46343	5.34571	5.69123	5.68862	5.80695	4.9039	5.31069	5.42604	5.154	6.34573	5.78545	6.8364	6.37747	5.75989	7.10829	5.90581	6.98878	6.10161	5.02456	S	2	+	NEO_CTRL	0.986211	6.9249e-13	133.14	116.88	133.14	0.0095504	63005000	129	1.80486	0.592423	2.61896	O15400	129	O15400	O15400			REKEFVARVRASSRVSGSFPEDSSKERNLVS	1
MATR3	Matrin-3	MATR3-S598	5.32724	5.69497	5.03218	5.73365	5.50764	5.20772	5.8324	4.79878	4.8714	4.6961	5.66971	5.20788	6.71853	5.02444	5.43403	5.95424	6.47972	5.23178	4.88158	7.43268	6.43489	6.19072	5.16256	5.73764	S	3	+	NEO_CTRL	0.996212	5.80453e-08	102.08	91.139	102.08	0.12371	44439000	598	1.53928	0.591931	2.33794	A0A0R4J2E8;A8MXP9;P43243;D6REM6;B3KM87	598;598;598;598;260	A0A0R4J2E8	A0A0R4J2E8			GIDLLKKDKSRKRSYSPDGKESPSDKKSKTD	1
AHNAK	Neuroblast differentiation-associated protein AHNAK	AHNAK-S511	5.02384	6.45407	5.80871	5.63046	5.61568	5.04638	5.70327	5.34904	5.79023	5.60452	5.06676	5.32498	5.70367	5.81491	6.85005	6.67	6.83707	4.99289	5.48688	6.80615	6.29495	7.74937	5.02537	5.26495	S	3	+	NEO_CTRL	0.998958	1.52178e-37	147.09	133.99	85.937	-0.62676	181160000	511	1.34312	0.589858	2.12152	Q09666	511	Q09666	Q09666			QKPKISMQDVDLSLGSPKLKGDIKVSAPGVQ	1
BRAP	BRCA1-associated protein	BRAP-S87	5.18685	5.02781	5.05734	4.94348	5.15031	4.50318	4.91984	4.88867	5.48903	4.86635	4.70205	4.79412	4.7322	4.95777	5.4144	5.15622	6.57086	4.71583	4.48356	6.86267	5.50438	6.76993	5.66752	5.75439	S	2	+	NEO_CTRL	0.864178	0.000836652	93.494	73.164	93.494	-0.80216	18560000	87	1.58249	0.588392	2.3845	J3KNN7;Q7Z569	87;117	J3KNN7	J3KNN7			RSKDHSKECINAAPDSPSKQLPDQISFFSGN	1
IQSEC1	IQ motif and SEC7 domain-containing protein 1	IQSEC1-S166	5.43452	5.1959	5.04328	4.9192	4.90308	5.24736	5.14655	5.33945	6.00702	5.5024	4.814	5.2257	5.49023	4.63891	6.88077	5.88965	6.54902	4.96157	5.19981	6.60258	5.53773	6.97067	6.34537	4.76443	S	2	+	NEO_CTRL	1	0.00374201	83.137	68.576	73.346	-0.069949	54596000	166	1.47718	0.58769	2.27035	A0A087WWK8;Q6DN90;A0A0C4DGT3	166;180;58	A0A087WWK8;A0A0C4DGT3	A0A087WWK8			RMSRRIVLSNMRMQFSFEGPEKVHSSYFEGK	1
AHCTF1	Protein ELYS	AHCTF1-S1232	5.36231	5.46308	4.93431	4.67577	5.27895	4.82081	4.77295	5.09787	5.33904	4.66535	5.83002	5.23611	5.21492	4.36492	6.41564	5.66969	6.0384	5.17962	5.23606	6.76453	5.81493	6.45094	6.223	5.11869	S	3	+	NEO_CTRL	0.944752	0.000111064	77.505	61.87	77.505	0.2571	15351000	1232	1.75075	0.584566	2.56263	Q8WYP5	1232	Q8WYP5	Q8WYP5			PSPGRSPQRLKETRISFVEEDVHPKWIPGAA	1
PPP1R12C	Protein phosphatase 1 regulatory subunit 12C	PPP1R12C-S383	5.21752	5.67197	4.76827	4.64276	5.23515	5.64462	5.34453	4.8811	6.06703	5.31854	5.37616	4.70401	6.38824	5.14358	6.73036	6.17978	6.49559	4.99563	4.67344	6.14619	5.54712	7.14625	5.50304	4.92341	S	2	+	NEO_CTRL	0.95526	0.000216571	104.17	85.043	104.17	0.61584	60653000	383	1.43331	0.583413	2.2221	K7EL81;Q9BZL4	383;427	K7EL81	K7EL81			EEAPFSRRFGLLKTGSSGALGPPERRTAEGA	1
PITPNB	Phosphatidylinositol transfer protein beta isoform	PITPNB-S262	5.32463	5.31594	4.8189	5.1121	4.99511	5.89054	6.06565	6.00221	7.25339	6.36974	6.62969	6.27416	6.09889	5.81065	6.61426	4.93844	7.16346	6.81	5.96822	6.74265	6.72095	7.00805	6.60002	6.5424	S	2	+	NEO_CTRL	0.934166	0.000834805	70.529	53.587	50.207	0.92755	110380000	262	1.31364	0.580494	2.0882	A0A0A0MSW4;P48739	262;262	A0A0A0MSW4	A0A0A0MSW4			EDETQKELETMRKRGSVRGTSAADV______	1
CLUL1	Clusterin;Clusterin-like protein 1	CLUL1-S42	5.07928	5.25407	4.6843	4.70941	4.95874	5.82565	5.04268	4.71096	5.46033	4.52605	4.86577	5.51183	4.8233	5.8786	5.52686	5.70679	6.07898	5.14196	5.74655	6.9454	5.00165	5.56134	6.25904	4.91395	S	2	+	NEO_CTRL	0.756783	0.0248034	55.721	8.6393	55.721	-1.253	13552000	42	1.91772	0.579612	2.7351	R4GN76;J3QKW8;F5GWQ8;Q15846	42;56;83;31	R4GN76	R4GN76			KDSHCAPTWKDKTAISENLKSFSEVGEIDAD	1
MAP1B	Microtubule-associated protein 1B;MAP1B heavy chain;MAP1 light chain LC1	MAP1B-S1797	5.72323	6.40406	5.75348	5.24937	5.11978	4.66779	4.93472	5.61148	5.61876	5.19019	5.79163	4.93632	4.76497	5.84387	7.09233	5.18045	6.72402	6.06258	5.33127	6.44655	5.51302	7.06733	6.53219	5.36453	S	2	+	NEO_CTRL	0.973804	2.11489e-15	107.98	78.636	107.98	-0.12491	46885000	1797	1.39508	0.576859	2.17971	P46821	1797	P46821	P46821			SDISPLTPRESSPLYSPTFSDSTSAVKEKTA	1;2
PAWR	PRKC apoptosis WT1 regulator protein	PAWR-T230	5.06514	5.39672	5.17267	5.00329	5.07505	4.84927	4.67745	4.74861	5.72402	5.17855	5.09638	4.93014	4.90707	4.63921	6.10407	4.85249	6.7495	5.73377	5.25837	6.33824	5.70765	6.40095	5.9555	5.18249	T	2	+	NEO_CTRL	0.683682	8.44978e-05	92.856	79.127	92.856	0.1756	12934000	230	1.8796	0.576001	2.69606	Q96IZ0	230	Q96IZ0	Q96IZ0			LQEPPRTVSGRYKSTTSVSEEDVSSRYSRTD	1
ALS2	Alsin	ALS2-S492	5.93959	5.19147	4.65637	5.53295	5.55907	4.73522	4.82204	4.82254	5.8891	5.03113	4.84055	4.96856	5.31082	5.86294	6.54637	6.20747	6.41254	5.21208	4.90772	6.23017	5.02368	6.63215	5.35378	5.18151	S	3	+	NEO_CTRL	0.994514	0.000391533	64.295	59.58	64.295	1.0054	17481000	492	1.72773	0.574389	2.53855	Q96Q42	492	Q96Q42	Q96Q42			GGSRRLSLPGLLSQVSPRLLRKAARVKTRTV	2
RBM17	Splicing factor 45	RBM17-S62	5.31782	5.31599	5.58484	4.75652	5.98056	5.64018	5.28542	5.57789	5.78267	5.59492	5.05045	4.77783	5.80866	4.66567	6.35733	5.44312	6.5504	5.76819	5.39224	7.09771	5.61833	7.17984	5.7845	5.85605	S	3	+	NEO_CTRL	0.999998	5.12701e-06	82.586	75.053	82.586	-0.25789	39720000	62	1.61472	0.57141	2.419	H0Y6J6;Q5W012;Q96I25;Q5W011;Q5W010	62;123;155;155;154	H0Y6J6	H0Y6J6			DRHEASGFARRPDPDSDEDEDYERERRKRSM	1
MARCKS	Myristoylated alanine-rich C-kinase substrate	MARCKS-S27	5.0986	5.44654	4.83499	4.45503	4.88475	4.62866	4.76314	4.75158	5.67099	4.72472	5.40279	4.30489	4.58133	4.87795	5.82076	5.31124	5.75809	5.89892	4.3972	6.13245	5.13053	7.4079	5.54125	4.95416	S	2	+	NEO_CTRL	0.675604	1.16416e-19	106.14	91.982	106.14	-0.063243	38522000	27	1.38126	0.570427	2.1643	P29966	27	P29966	P29966			GEAAAERPGEAAVASSPSKANGQENGHVKVN	1
PDGFRA	Platelet-derived growth factor receptor alpha	PDGFRA-S527	5.48913	5.99527	4.83048	4.61653	4.87653	5.10382	4.9718	5.03549	5.68678	5.24988	5.24239	4.84679	5.05702	4.58584	6.30358	5.88787	6.53038	6.34768	5.52071	6.55672	4.93198	6.78764	5.40824	4.8552	S	2	+	NEO_CTRL	0.999994	0.00960992	80.014	40.835	79.693	-0.97565	26188000	527	1.48558	0.568997	2.27953	A0A0B4J203;P16234	527;767	A0A0B4J203	A0A0B4J203			SKYSDIQRSLYDRPASYKKKSMLDSEVKNLL	1
SON	Protein SON	SON-S1697	5.56456	5.26373	5.21216	4.77329	5.80092	4.78567	4.71814	5.59036	6.69094	5.42434	5.08649	5.17199	4.73427	4.77325	6.68915	6.07569	6.74096	5.68578	5.35631	5.96999	5.71955	7.18353	6.34488	5.62823	S	2	+	NEO_CTRL	0.999794	1.17829e-05	79.022	65.669	79.022	0.34335	52535000	1697	1.33288	0.568251	2.10997	P18583;H7C1M2	1697;692	P18583	P18583			PLPVKESDQTLAALLSPKESSGGEKEVPPPP	1
GAB1	GRB2-associated-binding protein 1	GAB1-S163	6.65267	6.25032	4.82969	4.50049	6.21205	6.10264	6.09601	6.24209	5.55897	6.13213	5.13128	5.82257	6.08225	5.49948	7.38589	6.34967	7.21468	5.96185	6.37811	5.90645	6.32162	7.21346	6.02177	5.88972	S	2	+	NEO_CTRL	0.999933	0.000159454	136.02	88.836	136.02	0.077878	82231000	163	1.38335	0.557836	2.16663	B7Z3B9;Q13480	163;266	B7Z3B9	B7Z3B9			SASVDSSLYNLPRSYSHDVLPKVSPSSTEAD	1
COL1A1	Collagen alpha-1(I) chain	COL1A1-S176	5.23974	5.94715	5.33768	4.57877	5.20399	5.02338	5.1435	5.3485	5.43109	4.96747	4.94924	4.60114	4.48009	5.20898	6.52771	5.94682	6.12365	5.86383	4.71124	6.38231	5.11505	6.68409	6.05987	5.35114	S	2	+	NEO_CTRL	0.822609	0.00100603	67.646	49.631	67.646	0.39187	15225000	176	1.58204	0.556926	2.38402	P02452	176	P02452	P02452			PQLSYGYDEKSTGGISVPGPMGPSGPRGLPG	1
FLNA	Filamin-A	FLNA-S1946	5.19748	6.17736	5.06219	4.75221	4.95693	5.37537	4.74129	4.9375	5.68759	4.69969	5.64515	4.48501	4.97772	5.44058	6.40907	5.10009	6.30376	5.92664	5.00449	6.43876	6.00698	5.39506	6.3461	5.05019	S	3	+	NEO_CTRL	0.997093	0.00365756	49.606	41.23	49.606	0.84962	14212000	1946	1.67697	0.556805	2.48512	P21333;Q5HY54;Q60FE5;A0A087WWY3	1946;1906;1919;1919	P21333;Q60FE5	P21333			DYSILVKYNEQHVPGSPFTARVTGDDSMRMS	1
IRF2BP2	Interferon regulatory factor 2-binding protein 2	IRF2BP2-S175	5.55831	5.49995	4.97332	4.6972	6.11451	4.64977	5.44359	4.69752	6.1412	4.57373	5.03573	5.49907	5.58148	4.8013	5.86519	6.13017	6.08122	5.68084	5.61476	6.49992	5.77202	6.20653	5.66932	5.63976	S	3	+	NEO_CTRL	1	0.00113578	54.974	39.449	41.412	0.031113	85306000	175	1.94275	0.554883	2.76063	Q7Z5L9	175	Q7Z5L9	Q7Z5L9			NGFSKLEEPPELNRQSPNPRRGHAVPPTLVP	1
MARCKS	Myristoylated alanine-rich C-kinase substrate	MARCKS-S145	5.26447	5.39099	5.11489	5.0688	5.10906	4.92519	4.88348	4.96978	5.65437	4.81058	4.98862	4.70013	4.6139	4.588	6.07074	4.83313	6.40611	6.04957	4.8739	6.90101	5.11364	6.79716	5.99994	5.27063	S	2	+	NEO_CTRL	0.772661	6.4362e-07	94.728	50.41	94.728	-0.31595	20843000	145	1.38704	0.553114	2.17075	P29966	145	P29966	P29966			ASSTSSPKAEDGATPSPSNETPKKKKKRFSF	1
DEPTOR	DEP domain-containing mTOR-interacting protein	DEPTOR-S244	6.21333	6.10486	5.26221	4.89116	5.3512	5.52488	5.48576	5.50308	5.51622	4.70656	5.61685	4.73477	4.81086	5.05277	6.47884	5.29642	6.6898	6.76029	6.30884	6.70752	6.15336	6.70134	5.0215	5.56425	S	3	+	NEO_CTRL	0.689587	0.00289761	45.916	27.131	45.916	-0.17425	32763000	244	1.36232	0.552909	2.1431	Q8TB45	244	Q8TB45	Q8TB45			ELLNEKSPSSQETHDSPFCLRKQSHDNRKST	1
ADD1	Alpha-adducin	ADD1-S358	6.14476	5.91059	5.44945	4.59203	5.57726	5.41933	5.20464	5.53452	6.05633	5.5235	5.58647	5.39903	5.57602	5.26335	6.64434	5.62568	6.9609	5.93157	5.29296	6.99076	5.49777	7.08479	6.04961	6.03607	S	2	+	NEO_CTRL	0.999997	1.79662e-50	172.09	147.58	172.09	-0.0033558	588050000	358	1.59191	0.546327	2.3946	P35611;E7EV99;E7ENY0;H0Y9H2;A0A0A0MSR2	358;358;358;64;358	P35611	P35611			LLNPEKYKAKSRSPGSPVGEGTGSPPKWQIG	1
EPB41L1	Band 4.1-like protein 1	EPB41L1-S819	5.49471	5.10655	4.92418	4.74054	5.52226	5.44151	5.04479	5.62648	5.53309	5.56043	5.6084	5.19962	5.55934	4.55802	6.66898	5.55348	6.35093	5.16759	5.5904	6.62306	5.73441	7.29126	5.95563	5.30357	S	2	+	NEO_CTRL	0.999585	0.00350926	123.28	82.112	123.28	-1.5135	35491000	819	1.52697	0.546176	2.32459	A0A0C4DH22;Q9H4G0;X6RC15;A0A1B0GTW6;H0Y482;H7C2K6	819;820;181;1007;58;248	A0A0C4DH22;H7C2K6	A0A0C4DH22			TSTTTHVTKTVKGGFSETRIEKRIIITGDED	1
SRRM2	Serine/arginine repetitive matrix protein 2	SRRM2-S2123	4.96584	6.38603	5.74804	6.1474	5.65492	6.17327	5.9005	4.97804	5.93051	5.96051	6.14968	5.76799	5.97485	5.54032	7.52216	6.06726	7.2772	5.5396	5.56743	7.35147	6.03113	7.23601	6.09892	6.0916	S	3	+	NEO_CTRL	0.964411	1.1609e-17	128.05	117.19	107.06	0.961	262700000	2123	1.35715	0.544599	2.13729	Q9UQ35	2123	Q9UQ35	Q9UQ35			ALNSSRMSCFSRPSMSPTPLDRCRSPGMLEP	1;2
RAP1GAP	Rap1 GTPase-activating protein 1	RAP1GAP-S17	5.30324	5.32955	4.92343	4.633	6.00195	4.71246	4.79458	5.00722	5.6187	4.9772	5.33327	4.55351	6.46105	4.55306	5.49009	5.91476	6.43522	4.95996	4.82176	6.3803	5.06856	6.76856	5.73485	5.11965	S	3	+	NEO_CTRL	0.991986	9.74098e-12	85.537	76.745	62.19	-0.082425	16961000	17	1.39618	0.543309	2.18093	J3KPC5	17	J3KPC5	J3KPC5			AQLRPAVPPGRPRRGSLPAGASWQNTDLFEM	1
PXN	Paxillin	PXN-S256	5.85399	5.26806	4.8053	4.84034	5.12074	5.5055	5.40238	5.56373	5.0952	5.62673	5.02001	5.15842	4.81266	5.13258	6.06311	5.18018	6.74798	5.7374	5.34825	6.84168	5.64506	6.54737	6.00509	5.69835	S	3	+	NEO_CTRL	0.896054	9.77866e-25	123.61	94.006	122.53	-0.45876	22765000	256	1.75954	0.541607	2.57181	F5GZ78;A0A1B0GTU4;P49023;A0A1B0GV30;A0A1B0GU60	256;258;258;40;258	F5GZ78	F5GZ78			SSPQRVTSTQQQTRISASSATRELDELMASL	1
PKP4	Plakophilin-4	PKP4-S337	5.42294	5.3371	4.9971	4.54568	5.36222	4.94016	4.63086	4.84291	5.38694	5.2831	5.54676	5.74122	6.01271	4.56339	6.03121	5.53798	6.4486	4.901	4.45471	6.81766	5.58256	6.96303	5.68451	5.53559	S	2	+	NEO_CTRL	0.710601	6.55877e-05	83.692	57.753	83.692	-1.2445	23880000	337	1.33312	0.54133	2.11024	A0A0D9SF60;Q99569	337;337	A0A0D9SF60	A0A0D9SF60			QTRVASPSQGQVGSSSPKRSGMTAVPQHLGP	1
TJP1	Tight junction protein ZO-1	TJP1-S912	5.24255	5.5509	5.00449	4.61806	6.36216	5.93701	4.7073	5.63449	5.22446	5.51677	5.90077	5.03519	5.97421	5.04704	6.65338	5.72719	6.63036	5.49991	5.50435	6.5185	5.56347	6.87653	5.72571	5.39182	S	2	+	NEO_CTRL	1	5.71663e-07	125.61	95.676	125.61	-0.0051733	62402000	912	1.52674	0.531525	2.32435	G3V1L9;Q07157	912;912	G3V1L9	G3V1L9			PYSPQAQPQPIHRIDSPGFKPASQQKAEASS	1
SRSF6	Serine/arginine-rich splicing factor 6	SRSF6-S314	4.64099	5.11935	4.60261	4.65268	5.21404	4.49292	4.93523	4.63329	6.0477	4.89066	4.87662	4.63833	5.97074	4.67191	5.91757	4.92979	5.92496	5.58316	4.5315	6.3006	5.4063	5.78216	4.94658	5.14928	S	2	+	NEO_CTRL	1	0.0281987	59.155	32.184	59.155	-0.70096	5433400	314	1.76185	0.530842	2.57423	Q13247	314	Q13247	Q13247			SRSNSPLPVPPSKARSVSPPPKRATSRSRSR	2
AKAP2	A-kinase anchor protein 2	AKAP2-S393	6.14467	5.32943	5.65042	4.61974	5.49878	5.73982	5.09286	5.80871	6.14063	5.77719	6.1858	5.4488	5.3761	5.65392	6.55018	5.76266	7.09405	6.53786	5.84484	7.44824	5.89762	5.41202	6.24976	5.96299	S	3	+	NEO_CTRL	0.99535	3.11644e-25	107.95	99.326	107.95	-0.077854	60088000	393	1.50692	0.529449	2.30282	Q9Y2D5;C9JVY5	393;442	Q9Y2D5	Q9Y2D5			GPPEDSGASAAKGQKSPGALETPSAAGSQGN	1
EGFR	Receptor protein-tyrosine kinase;Epidermal growth factor receptor	EGFR-S1121	5.38816	5.18419	5.05693	4.81865	5.50213	4.8891	5.34639	4.88115	5.70415	5.10133	5.00807	4.59763	5.2642	4.55621	6.46598	5.88847	6.48015	5.60156	5.15758	6.11006	5.15302	6.51962	5.86728	4.74153	S	3	+	NEO_CTRL	0.832457	0.00214472	43.156	32.96	43.156	0.80519	12299000	1121	1.62894	0.527314	2.43416	E9PFD7;P00533	1121;1166	E9PFD7	E9PFD7			FDSPAHWAQKGSHQISLDNPDYQQDFFPKEA	1
PLEKHA6	Pleckstrin homology domain-containing family A member 6	PLEKHA6-S468	5.5553	5.25449	4.78666	4.72291	5.23032	4.89644	6.2223	4.60736	5.58238	4.56027	5.7044	4.84663	5.90817	4.72392	5.52652	5.14351	6.63671	5.06377	5.52714	6.45471	5.84935	6.51905	5.65522	5.26233	S	2	+	NEO_CTRL	1	0.012449	96.331	19.504	96.331	-0.60195	15148000	468	1.48032	0.525079	2.27379	Q5VTI5;A0A1B0GUN5;Q9Y2H5	468;448;448	Q5VTI5	Q5VTI5			YYDELDAASSSLRRLSLQPRSHSVPRSPSQG	1
AMPD2	AMP deaminase 2	AMPD2-T88	5.75958	6.3365	5.00255	5.70166	5.00313	5.27028	5.68714	4.84586	5.49299	5.40526	5.59891	5.33852	5.3761	4.75691	6.73628	6.0917	6.81061	6.2749	5.05751	6.57899	5.8471	6.73986	5.90415	5.5037	T	3	+	NEO_CTRL	0.5	0.002518	61.641	52.108	45.33	-0.44138	68633000	88	1.45061	0.51962	2.24118	H0Y360;Q01433;H0YCL9;E9PJF6	88;117;84;36	H0Y360	H0Y360			PGPAPCLKHFPLDLRTSMDGKCKEIAEELFT	1
EPB41L1	Band 4.1-like protein 1	EPB41L1-T550	5.37429	5.07889	5.05301	4.90799	5.21945	5.15643	4.92993	4.86938	5.29741	4.73844	5.1808	5.18373	5.00022	4.77229	6.25936	5.73556	6.09272	5.12948	5.4468	6.53594	5.50306	6.41709	5.17429	5.14081	T	3	+	NEO_CTRL	0.997902	0.0138513	44.632	29.211	44.632	0.28344	11155000	550	2.04352	0.518154	2.86269	A0A0C4DH22;Q9H4G0;X6RC15;A0A1B0GTW6;H7C2K6	550;550;48;23;116	A0A0C4DH22;H7C2K6	A0A0C4DH22			ERRLPSSPASPSPKGTPEKANEPVKTETMTV;ERRLPSSPASPSPKGTPEKANERAGLREGSE	2
MAP1B	Microtubule-associated protein 1B;MAP1B heavy chain;MAP1 light chain LC1	MAP1B-T1788	5.22215	5.23862	4.83471	4.5767	5.15406	4.40272	4.8561	5.09868	5.71722	4.78321	5.39627	4.57262	4.87287	5.25823	5.81108	5.60275	5.81123	4.85667	4.72348	5.63933	5.31712	7.06733	6.20618	4.88649	T	2	+	NEO_CTRL	0.999487	1.0621e-12	86.081	72.236	65.03	-0.13925	14376000	1788	1.50123	0.516643	2.29661	P46821	1788	P46821	P46821			LEGEKLSPKSDISPLTPRESSPLYSPTFSDS	1;2
SNX5	Sorting nexin-5	SNX5-S20	5.31028	5.4825	4.91857	4.29566	4.92942	4.79657	4.81743	4.92825	5.75405	5.31825	5.05236	5.33141	4.70165	4.89196	5.4755	4.66955	6.48406	5.73962	5.39585	6.41281	5.25486	6.68491	5.97767	5.41184	S	4	+	NEO_CTRL	0.540147	0.000381687	50.261	39.457	41.218	-1.4004	13084000	20	1.47224	0.513794	2.26494	Q5QPE5;Q9Y5X3	20;20	Q5QPE5	Q5QPE5			PELLQQQEEDRSKLRSVSVDLNVDPSLQIDI	1
HTATSF1	HIV Tat-specific factor 1	HTATSF1-S579	5.07764	5.26729	5.07113	5.10829	5.735	4.68891	4.84242	5.59701	6.76005	5.35307	5.51178	4.77802	5.91837	4.73954	6.98153	5.67612	6.58699	5.49654	5.45562	6.00562	5.71726	6.61422	5.09652	5.6641	S	3	+	NEO_CTRL	1	6.85787e-12	99.059	56.412	99.059	0.58404	27818000	579	1.3065	0.513485	2.08009	O43719	579	O43719	O43719			EFEENGLEKDLDEEGSEKELHENVLDKELEE	1
AMPD2	AMP deaminase 2	AMPD2-S89	5.75958	6.3365	5.04227	5.70166	5.16395	5.27028	5.68714	4.70697	5.51441	5.40526	5.59891	5.33852	5.3761	4.75691	6.73628	6.0917	6.81061	6.2749	5.05751	6.57899	5.8471	6.73986	5.90415	5.5037	S	3	+	NEO_CTRL	0.5	0.002518	61.641	52.108	45.33	-0.44138	68633000	89	1.41846	0.512697	2.20567	H0Y360;Q01433;H0YCL9;E9PJF6	89;118;85;37	H0Y360	H0Y360			GPAPCLKHFPLDLRTSMDGKCKEIAEELFTR	1
ADD1	Alpha-adducin	ADD1-S353	5.25779	5.43467	4.7293	4.83862	5.15595	4.75083	5.01996	5.35587	4.97998	5.24358	5.17038	5.4402	4.86296	4.8632	6.01246	5.33345	6.38231	5.62368	5.31917	6.57484	5.14022	6.67784	5.10332	5.6333	S	3	+	NEO_CTRL	0.50309	1.92798e-13	83.265	76.107	66.152	0.84763	14329000	353	1.75193	0.512468	2.56387	P35611;E7EV99;E7ENY0;H0Y9H2;A0A0A0MSR2	353;353;353;59;353	P35611	P35611			PDNLVLLNPEKYKAKSRSPGSPVGEGTGSPP	1
LMNA	Prelamin-A/C;Lamin-A/C	LMNA-S651	5.08408	5.66614	4.96414	5.32958	4.62028	5.54537	4.79188	5.35445	5.77425	5.36192	6.34655	5.0596	5.23315	5.41782	6.54361	5.19658	6.82442	4.98605	5.57026	6.4977	5.45953	6.56666	6.22394	5.52442	S	2	+	NEO_CTRL	0.5	0.054755	63.408	29.155	63.408	-0.11795	23462000	651	1.43062	0.51216	2.21913	P02545;A0A0C4DGC5	651;247	P02545	P02545			SFGDNLVTRSYLLGNSSPRTQSPQNCSIM__	1
SRRM2	Serine/arginine repetitive matrix protein 2	SRRM2-T1413	5.07995	5.49539	4.98989	4.75043	5.10398	4.78978	4.95177	5.21651	5.43791	4.54351	5.72045	5.37434	5.38913	5.04273	5.89809	5.6831	5.96411	5.18864	4.88234	6.71588	5.57053	6.95522	4.79235	5.49208	T	4	+	NEO_CTRL	0.499992	0.00343677	49.942	40.483	49.942	0.27481	16555000	1413	1.53547	0.510024	2.33381	Q9UQ35	1413	Q9UQ35	Q9UQ35			SNQSISSPVLDAVPRTPSRERSSSASSPEMK	2
RTN4	Reticulon-4	RTN4-S181	5.28605	5.37537	4.83624	4.46692	5.15823	4.84864	5.05922	6.14095	5.77775	5.9005	4.86372	5.48983	4.64956	5.64907	6.01402	5.12196	6.09643	6.39415	5.89229	7.09604	5.84939	5.48509	6.12646	4.92791	S	3	+	NEO_CTRL	0.749002	4.40472e-45	126.25	105.44	126.25	0.11767	20712000	181	1.33418	0.508247	2.11143	Q9NQC3	181	Q9NQC3	Q9NQC3			PAAPPSTPAAPKRRGSSGSVDETLFALPAAS	1
NEXN	Nexilin	NEXN-S365	5.34676	5.38579	5.06457	4.89594	5.04359	4.85092	5.00804	4.72451	5.70859	5.45416	5.61503	5.36513	4.81684	4.57169	5.72718	4.83117	5.91778	5.90144	5.76782	6.67643	5.77541	6.53709	6.44451	5.57756	S	2	+	NEO_CTRL	0.999725	2.29101e-38	140.21	130.09	133.98	0.80884	61215000	365	1.53514	0.506824	2.33345	Q0ZGT2;E7ETM8;E7EUA0;H7BXY5	365;301;351;265	Q0ZGT2	Q0ZGT2			NMVVDDDSPEMYKTISQEFLTPGKLEINFEE	1
CAMK2D	Calcium/calmodulin-dependent protein kinase type II subunit delta	CAMK2D-S280	5.93569	6.3728	5.41435	5.30425	5.71755	5.733	5.7357	5.85198	6.58674	6.16956	5.88932	4.51846	5.68664	5.50336	6.21543	6.2441	7.00091	5.95761	5.97977	7.2413	5.83014	7.13389	6.41164	6.10476	S	3	+	NEO_CTRL	0.556163	0.000449524	57.989	38.44	57.989	-1.0969	66421000	280	1.45289	0.506676	2.24369	Q13557;D6R938;E9PBG7;E9PF82;H0Y9C2	280;280;280;280;75	Q13557	Q13557			EALKHPWICQRSTVASMMHRQETVDCLKKFN	1
MIA3	Melanoma inhibitory activity protein 3	MIA3-S1745	6.45226	6.64629	6.47208	5.16646	6.67368	6.41827	5.91682	6.45349	5.64016	6.43217	6.72674	6.50277	6.38268	6.05411	7.06737	6.46885	7.2929	6.63533	6.16616	7.71944	6.47922	7.8571	6.51344	6.94349	S	3	+	NEO_CTRL	0.992765	4.72626e-14	156.2	101.51	73.758	0.35334	290020000	1745	1.53728	0.506576	2.33577	Q5JRA6;H7C0T4	1745;30	Q5JRA6	Q5JRA6			GSGTATMMNSSSRGSSPTRVLDEGKVNMAPK	1
DOCK8	Dedicator of cytokinesis protein 8	DOCK8-S205	5.22328	5.29848	4.88251	4.85978	5.14813	5.30012	4.8029	5.18969	5.35036	5.61369	5.46858	4.75078	5.69741	4.95473	5.89874	5.65216	5.87457	5.25189	5.66921	6.61181	5.6553	6.00546	5.70321	4.96593	S	3	+	NEO_CTRL	0.719788	1.73059e-07	77.641	60.046	77.641	0.42623	12178000	205	2.46609	0.504344	3.28017	A2A370;A2A369;Q8NF50	205;370;903	A2A370	A2A370			AAAVSSKLLQARVMSSSNPDLAGTHSAADEE	1
NEFM	Neurofilament medium polypeptide	NEFM-S633	5.1632	5.21323	4.82312	5.05455	5.05336	4.98902	4.85025	4.85973	5.74397	4.7017	5.0074	4.78335	4.78004	4.34764	5.43062	5.26607	5.94363	5.70822	5.85549	6.07664	6.00651	6.52242	5.3928	4.96073	S	3	+	NEO_CTRL	1	0.00213517	57.616	42.029	57.616	0.81868	7085400	633	1.76718	0.503993	2.57978	P07197	633	P07197	P07197			PKSPVEEKGKSPVPKSPVEEKGKSPVPKSPV	2
DENR	Density-regulated protein	DENR-T69	5.34918	6.23832	5.76205	4.7181	5.14265	5.4533	5.04086	5.40591	5.59826	5.54439	5.44932	5.16673	5.02588	4.5212	6.49075	5.70136	6.72148	5.60496	5.61745	6.80107	5.7884	6.36804	6.41118	5.845	T	3	+	NEO_CTRL	0.72716	2.7566e-05	66.083	53.026	66.083	0.026719	25577000	69	1.42246	0.502309	2.21011	F8VVL1;O43583	69;69	F8VVL1	F8VVL1			RQWLEKNFPNEFAKLTVENSPKQEAGISEGQ	1
LMNA	Prelamin-A/C;Lamin-A/C	LMNA-S652	4.91875	5.29298	4.8773	5.32958	4.98887	5.54537	4.99741	5.35445	5.62059	5.36192	6.34655	5.0596	5.23315	5.41782	6.54361	4.79755	6.82442	5.04496	5.57026	6.4977	5.45953	6.56666	6.22394	5.52442	S	2	+	NEO_CTRL	0.5	0.054755	63.408	29.155	63.408	-0.11795	23462000	652	1.39398	0.500887	2.17849	P02545;A0A0C4DGC5	652;248	P02545	P02545			FGDNLVTRSYLLGNSSPRTQSPQNCSIM___	1
DCT	L-dopachrome tautomerase	DCT-S11	5.30085	5.71089	5.5348	5.14223	5.17551	5.03898	4.72822	4.69404	5.40067	4.85297	5.03356	4.52613	4.83199	5.87806	5.52848	4.61727	6.00844	5.59706	5.5017	6.40921	5.46844	5.56836	5.98698	5.59292	S	2	+	NEO_CTRL	1	0.0263488	40.589	26.028	40.589	-1.7428	6430500	11	1.96984	0.487504	2.78819	P40126	11	P40126	P40126			_____MSPLWWGFLLSCLGCKILPGAQGQFP	2
TNKS1BP1	182 kDa tankyrase-1-binding protein	TNKS1BP1-S1666	5.20036	5.27298	5.27019	4.85512	5.24155	5.31423	5.3133	5.52638	6.22989	5.52709	5.82857	5.25857	5.56784	5.36711	5.73288	4.96376	6.62103	6.48473	5.35062	6.94415	5.97766	6.24087	6.07533	5.35854	S	3	+	NEO_CTRL	1	5.45325e-05	89.468	77.267	89.468	0.080782	45695000	1666	1.61951	0.487194	2.42412	Q9C0C2	1666	Q9C0C2	Q9C0C2			LSPSALKAKLRPRNRSAEEGELAESKSSQKE	1
PARD3	Partitioning defective 3 homolog	PARD3-S827	5.19991	5.376	4.9192	4.68246	5.03428	4.99812	4.7582	4.65137	5.70542	4.88198	5.33413	4.51835	5.30203	4.61999	5.64115	5.35828	6.06055	5.76548	4.91955	6.01502	5.1412	6.51116	5.48474	5.04939	S	2	+	NEO_CTRL	0.998103	0.00808214	65.179	24.683	65.179	0.28645	7614100	827	1.80254	0.484092	2.61655	Q8TEW0;Q5VWV2;F5GZI3	827;767;541	Q8TEW0	Q8TEW0			VDPVLAFQREGFGRQSMSEKRTKQFSDASQL	1
GPATCH8	G patch domain-containing protein 8	GPATCH8-S1035	5.87523	5.21157	5.24583	4.98751	4.74076	4.67057	5.40749	4.99279	5.5694	4.61611	4.99327	5.20658	4.87095	5.12535	5.73603	4.73747	6.55033	5.58678	5.11444	6.7652	5.69056	5.60284	5.71389	5.80358	S	2	+	NEO_CTRL	0.999418	0.0228625	103.7	92.332	103.7	-0.2119	13575000	1035	1.53732	0.481692	2.33581	Q9UKJ3	1035	Q9UKJ3	Q9UKJ3			SGRRDFIRSKIYRSQSPHYFRSGRGEGPGKK	1
SH3PXD2A	SH3 and PX domain-containing protein 2A	SH3PXD2A-S724	5.68979	5.45662	4.91156	4.87374	4.80809	4.68467	5.16702	4.69918	5.44658	4.91909	4.92678	4.65001	5.79248	5.06677	5.92598	4.77366	6.16876	5.64346	4.60742	6.07019	5.8425	5.49259	5.10675	5.43358	S	2	+	NEO_CTRL	0.787612	0.045021	40.475	25.694	40.475	-1.1341	5384700	724	1.86198	0.47425	2.67795	Q5TCZ1;H0Y507	724;651	Q5TCZ1	Q5TCZ1			SSLSKTSGDLKPRSASDAGIRGTPKVRAKKD	1
VIM	Vimentin	VIM-S459	5.03991	5.99406	5.31756	5.2578	5.53052	5.62266	5.44683	5.41221	6.13411	5.39122	5.1517	5.12486	5.46144	5.27089	6.47561	5.743	6.65938	5.96161	5.48373	6.58007	5.57276	6.44655	5.9652	5.49289	S	2	+	NEO_CTRL	0.810322	1.23917e-33	167.71	140.5	96.673	-0.10415	28724000	459	1.92325	0.47414	2.74075	P08670	459	P08670	P08670			IKTVETRDGQVINETSQHHDDLE________	1
MAP1B	Microtubule-associated protein 1B;MAP1B heavy chain;MAP1 light chain LC1	MAP1B-T1949	5.89388	5.97375	5.44201	4.57152	5.01588	5.26041	4.72318	5.1805	5.56236	5.31473	5.04063	4.4024	5.4218	4.97376	6.58627	6.12245	6.04936	5.1123	5.52441	5.8961	5.28434	6.2061	5.89826	4.92358	T	3	+	NEO_CTRL	0.894129	9.50347e-11	95.344	85.556	85.387	0.023797	28135000	1949	1.44899	0.468123	2.2394	P46821	1949	P46821	P46821			EDGDYSYEIIEKTTRTPEEGGYSYDISEKTT	1
FXYD1	Phospholemman	FXYD1-S106	5.12672	5.83568	5.05695	4.45631	5.39344	5.10948	4.92167	5.12203	5.69561	5.29453	4.92817	4.56623	5.43492	4.52842	6.50936	6.08508	6.46247	5.9261	5.44369	5.88003	5.0469	5.80762	5.24505	4.73423	S	2	+	NEO_CTRL	0.847372	4.41624e-09	93.371	78.823	78.932	-0.26789	10513000	106	1.37187	0.46642	2.1538	K7EQG4;O00168	106;83	K7EQG4	K7EQG4			QRTGEPDEEEGTFRSSIRRLSTRRR______	1
BOD1L1	Biorientation of chromosomes in cell division protein 1-like 1	BOD1L1-S800	5.21851	5.17748	5.09547	4.22585	4.78755	5.0657	4.84248	4.96113	5.44741	5.62911	5.65684	5.14489	4.82535	4.35741	6.05675	4.89481	6.31048	5.96145	5.40066	6.40391	5.89268	5.89485	5.77906	5.05993	S	2	+	NEO_CTRL	1	0.00978088	101.65	31.822	101.65	1.1754	10623000	800	1.3453	0.465412	2.12398	Q8NFC6	800	Q8NFC6	Q8NFC6			DKTERKSKHRNERKLSVLGKDGKPVSEYIIK	1
PARVA	Alpha-parvin	PARVA-T16	5.16897	5.38893	5.48615	5.19772	5.76797	5.08415	5.25305	4.86183	5.55716	5.5187	5.26834	4.31566	4.8543	5.123	6.6577	5.16053	5.99428	6.0282	5.51125	6.41797	5.88046	6.60996	5.43358	4.7729	T	3	+	NEO_CTRL	0.750546	7.16887e-06	87.49	67.775	87.49	-0.10443	15474000	16	1.33857	0.464626	2.11639	Q9NVD7;J3KNQ4	16;56	Q9NVD7	Q9NVD7			MATSPQKSPSVPKSPTPKSPPSRKKDDSFLG	2
SH3PXD2A	SH3 and PX domain-containing protein 2A	SH3PXD2A-S1056	5.37484	6.55559	5.46882	5.40279	5.4298	5.57407	5.19827	5.52741	6.04372	4.79159	4.73294	5.2283	5.16994	5.71501	6.71302	5.66414	6.0352	5.89321	5.77314	6.58344	5.77006	6.05385	6.22745	5.3007	S	3	+	NEO_CTRL	0.999923	0.00334356	46.131	38.351	46.131	0.23478	21901000	1056	1.59314	0.464252	2.39592	Q5TCZ1;H0Y507	1056;983	Q5TCZ1	Q5TCZ1			SDSPLLPAQRNSIPVSPVRPKPIEKSQFIHN	1
NCOA7	Nuclear receptor coactivator 7	NCOA7-S89	5.11756	5.36394	5.19009	4.52888	5.01233	4.49364	4.82249	4.83548	5.7152	5.33437	5.21764	4.48527	4.78691	4.78677	5.93834	5.07773	6.3484	5.63076	5.15488	6.35633	5.21439	5.57838	5.67909	5.11601	S	2	+	NEO_CTRL	0.999919	0.0049962	75.088	52.89	75.088	-1.1985	7295600	89	1.60037	0.462591	2.40367	Q8NI08;Q5TF97;Q5TF96	89;89;89	Q8NI08	Q8NI08			NQLKEIRRTELKRYYSIDDNQNKTHDKKEKK	1
PHLDB2	Pleckstrin homology-like domain family B member 2	PHLDB2-S334	5.71775	6.61584	4.87674	5.37909	5.85086	5.41589	5.44364	5.01379	5.27436	5.6412	5.65577	4.49448	5.66911	5.62378	6.67976	5.91924	6.33672	5.69734	5.49129	6.25801	5.50947	6.75507	6.13271	4.85463	S	2	+	NEO_CTRL	0.996331	6.53289e-21	103.9	82.352	103.9	0.40571	54492000	334	1.31882	0.462311	2.09407	E9PDY7;G5E9V3;E9PFQ4;Q86SQ0;A0A1W2PQ63	334;334;334;334;121	E9PDY7	E9PDY7			SEGNPYVSSTLSVPASPRVARKMLLASTSSC	1
SORBS1	Sorbin and SH3 domain-containing protein 1	SORBS1-S556	5.34181	5.34443	4.87017	4.61376	4.80233	4.70196	4.70584	4.77274	5.87385	4.91518	4.79843	4.75869	4.48876	4.52219	5.71125	4.95293	6.22843	5.44163	4.83486	5.6793	5.0757	6.60658	5.80171	5.67066	S	3	+	NEO_CTRL	0.701968	0.00211922	53.773	42.729	53.773	-0.13285	7180600	556	1.32854	0.459564	2.10507	A0A0U1RQI5;Q9BX66	85;556	A0A0U1RQI5;Q9BX66	Q9BX66			GKSSVLTNEKMSRDISPEEIDLKNEPWYKFF	1
ERCC5	DNA repair protein complementing XP-G cells	ERCC5-S607	6.08271	6.28594	5.05279	4.58909	5.07691	5.46923	4.74745	4.87584	5.48612	5.53725	5.8399	5.50779	5.8415	5.37333	6.84989	5.90784	5.77913	5.16161	5.37345	5.7951	5.61627	6.35449	6.17519	5.83055	S	2	+	NEO_CTRL	0.536362	6.33741e-12	133.47	108.02	133.47	-0.78524	18697000	607	1.47255	0.458944	2.26528	A0A1W2PS85;R4GMW8;P28715	607;836;382	A0A1W2PS85	A0A1W2PS85			RQARGRNAPAAVDEGSISPRTLSAIKRALDD	1
TNKS1BP1	182 kDa tankyrase-1-binding protein	TNKS1BP1-S691	5.2052	5.63876	5.22722	4.70257	4.96814	4.85242	5.00491	4.69426	5.77523	5.00035	5.4742	4.85091	4.80975	5.94251	6.1693	5.12945	6.16732	6.17895	5.05269	5.69085	5.33266	6.50787	5.21205	4.6908	S	2	+	NEO_CTRL	0.990099	0.00192853	62.813	43.155	62.813	-3.0533	8400300	691	1.44899	0.457502	2.2394	Q9C0C2	691	Q9C0C2	Q9C0C2			PGPESSSRWLDDLLASPPPSGGGARRGAGAE	1
KIAA1671	Uncharacterized protein KIAA1671	KIAA1671-S385	5.90739	5.6536	5.1529	4.63228	5.33622	5.32118	5.46201	5.03906	5.90278	5.41883	5.48087	4.74512	5.30737	5.15891	6.22794	5.43446	6.68698	5.70675	5.57901	6.41437	5.59223	6.59444	5.67072	5.13814	S	2	+	NEO_CTRL	0.999988	0.0082069	99.5	81.913	90.653	0.12553	18239000	385	1.52195	0.454922	2.31915	A0A1B0GVJ7;Q9BY89	385;1800	A0A1B0GVJ7	A0A1B0GVJ7			PSPQWLKELKSKKRQSLYENQV_________	1
SORBS3	Vinexin	SORBS3-S302	5.16745	6.57997	5.0649	5.43035	4.9138	5.64936	5.89346	5.88235	6.54962	5.78502	5.63297	5.4777	5.61443	5.28405	7.09823	6.0103	6.95042	5.86863	5.9873	6.68633	5.96848	6.06375	6.23203	5.71889	S	3	+	NEO_CTRL	0.630677	4.15469e-05	76.027	63.363	68.458	-0.0039825	44918000	302	1.32057	0.454658	2.09605	O60504	302	O60504	O60504			DKDLRAIETRLPSPKSSPAPRRAPEQRPPAG	2
DCT	L-dopachrome tautomerase	DCT-S2	5.23428	5.38593	5.5348	5.14223	5.17551	5.03898	4.8316	5.09237	5.80587	4.86813	5.03656	4.8351	4.62801	5.87806	5.87506	4.98514	5.88829	5.59706	5.5017	6.40921	5.46844	5.62524	5.98698	5.59292	S	2	+	NEO_CTRL	1	0.0263488	40.589	26.028	40.589	-1.7428	6430500	2	2.04106	0.454563	2.86021	P40126	2	P40126	P40126			______________MSPLWWGFLLSCLGCKI	2
BASP1	Brain acid soluble protein 1	BASP1-T196	5.37057	5.28391	5.3025	4.65908	5.26214	4.88535	5.01027	4.95891	5.17791	4.60352	5.22251	4.49277	5.40104	4.56346	5.65769	5.78473	5.85763	5.06106	4.40983	6.82362	5.18639	5.71694	5.75317	5.45399	T	2	+	NEO_CTRL	0.68924	7.49198e-11	127.83	115.61	127.83	-0.47919	9028000	196	1.44015	0.453342	2.22966	P80723	196	P80723	P80723			PSSKETPAATEAPSSTPKAQGPAASAEEPKP	1
CLDN12	Claudin-12	CLDN12-S228	5.2737	5.33432	4.8528	4.68332	5.03332	4.79433	4.90364	4.89485	5.45441	4.88984	4.88835	4.78578	5.26316	5.02576	6.56488	4.8515	5.63458	4.88792	4.69775	6.41746	5.20515	5.88548	5.88389	4.79357	S	3	+	NEO_CTRL	0.55969	6.85987e-05	69.922	57.441	69.922	0.82765	7524200	228	1.44954	0.443538	2.24	P56749	228	P56749	P56749			HPPSMHTYSQPYSARSRLSAIEIDIPVVSHT	1
MECP2	Methyl-CpG-binding protein 2	MECP2-S423	5.02446	5.26177	4.95055	4.91009	4.92967	4.82758	4.98452	5.05131	5.63388	4.99443	5.06257	4.92536	4.95752	4.92169	5.97655	5.07477	6.3126	5.50424	4.83465	6.56673	4.96558	6.41649	4.94044	5.33157	S	3	+	NEO_CTRL	0.99919	0.000158442	69.737	59.234	69.737	-0.1925	9998000	423	1.40754	0.43722	2.19356	P51608	423	P51608	P51608			LSSSVCKEEKMPRGGSLESDGCPKEPAKTQP	1
NCOR1	Nuclear receptor corepressor 1	NCOR1-S1188	5.42403	5.14853	5.56566	4.69927	5.89181	5.81475	5.51586	5.46529	5.27336	4.91158	4.75207	4.56319	5.51583	5.28664	5.71466	5.72405	6.41009	5.209	5.5041	6.73387	5.08328	5.92465	5.24582	5.89825	S	3	+	NEO_CTRL	0.994845	0.00900539	45.33	31.247	45.33	-1.2708	13412000	1188	1.47633	0.435402	2.26942	A0A088AWL3;O75376	1188;1281	A0A088AWL3	A0A088AWL3			SAPLEGLICRALPRGSPHSDLKERTVLSGSI	1
RABGEF1	Rab5 GDP/GTP exchange factor	RABGEF1-S145	5.33696	5.42933	5.12953	4.76997	5.41642	5.36139	5.41162	5.61609	6.44417	5.465	5.63098	5.32611	5.81391	5.20704	5.93311	5.4496	5.89198	6.06483	5.3981	6.90692	5.85602	6.30903	5.93294	5.75148	S	2	+	NEO_CTRL	0.977534	5.81855e-06	75.184	58.885	55.064	0.77114	36822000	145	1.72457	0.43145	2.53523	E9PFK9;Q9UJ41	145;310	E9PFK9	E9PFK9			IQEAKAPSPSINRQTSIETDRVSKEFIEFLK	1
AHNAK	Neuroblast differentiation-associated protein AHNAK	AHNAK-S3426	5.22807	6.00775	5.41098	4.73823	5.1954	4.88648	4.93392	4.54654	5.50648	5.33891	5.09251	4.86735	5.39286	5.17435	6.4959	5.55177	6.10456	5.03272	5.32529	6.05632	5.4103	6.19551	4.98986	5.15683	S	3	+	NEO_CTRL	1	2.91699e-13	138.75	115.33	138.75	0.30461	103680000	3426	1.50872	0.427804	2.30478	Q09666	3426	Q09666	Q09666			SSPKVSMPDVELNLKSPKVKGDLDIAGPNLE	1
PEA15	Astrocytic phosphoprotein PEA-15	PEA15-S116	7.60191	8.00966	7.24487	7.09684	6.8125	7.29177	6.82004	7.37794	8.2335	7.49276	7.71553	7.2193	7.10144	6.97098	8.24959	7.69256	8.29761	7.89188	7.62785	8.39792	7.63694	8.72343	7.73105	7.69576	S	4	+	NEO_CTRL	1	3.41654e-53	195.2	148.35	55.734	-0.13345	8575400000	116	1.4049	0.425032	2.19063	Q15121;B1AKZ5	116;94	Q15121	Q15121			RIPSAKKYKDIIRQPSEEEIIKLAPPPKKA_	1
MEPCE	7SK snRNA methylphosphate capping enzyme	MEPCE-S217	5.318	5.70271	5.59601	5.62054	5.04902	5.68393	5.6224	5.46172	6.52888	5.61427	5.0446	5.04123	5.75901	5.56258	6.86061	5.63911	6.56285	5.45327	5.57167	6.63925	5.72868	6.5674	5.72727	5.30358	S	3	+	NEO_CTRL	0.854591	3.70255e-28	169.64	137.82	78.021	-0.92355	69494000	217	1.37916	0.42433	2.16195	Q7L2J0	217	Q7L2J0	Q7L2J0			DEEVSRTLNAETPKSSPLPAKGRDPVEILIP	2
PARD3B	Partitioning defective 3 homolog B;Partitioning defective 3 homolog	PARD3B-S644	6.21035	5.42515	5.34363	5.35183	6.15369	5.64512	5.6513	5.53232	5.5961	5.66758	5.62568	5.64149	6.13994	5.48001	6.48548	5.99779	6.76212	5.79016	5.90999	6.63414	5.93864	6.92447	5.8477	4.91791	S	2	+	NEO_CTRL	1	9.42588e-05	108.17	70.979	108.17	0.12617	58839000	644	1.48736	0.415343	2.28149	A0A087X1S9;Q8TEW8;A0A087WZG6;R4GN62;Q8TEW0;Q5VWU8;Q5VWV2;F5GZI3	644;780;706;780;924;891;864;637	A0A087X1S9;Q8TEW0	A0A087X1S9			HRPRPHMVRGRGCNESFRAAIDKSYDGPEEI;HRPRPRIIRGRGCNESFRAAIDKSYDKPAVD	1
MRVI1	Protein MRVI1	MRVI1-S303	6.47103	6.87203	6.07849	5.87649	6.14295	6.0498	5.79405	6.01611	6.29365	6.10721	6.35355	6.00432	5.76468	5.96567	7.45431	6.28375	7.11056	6.48369	6.04579	7.30053	6.22766	7.37267	7.01136	6.01481	S	2	+	NEO_CTRL	0.999999	1.40653e-10	127.71	108.14	127.71	-0.23586	128540000	303	1.31701	0.414649	2.09202	H0YI08;Q9Y6F6	303;367	H0YI08	H0YI08			ELPPTVSRPPLLRGLSWDSGPEEPGPRLQKV	1
SRSF6	Serine/arginine-rich splicing factor 6	SRSF6-S316	5.1711	5.29168	4.83793	4.77757	5.0953	4.82129	5.07496	4.94731	6.0477	4.48358	5.12424	4.59298	5.97074	4.89556	5.52644	5.06363	5.89787	5.58316	4.61066	6.3006	5.4063	5.78216	5.04276	5.14928	S	2	+	NEO_CTRL	1	0.0281987	59.155	32.184	59.155	-0.70096	5433400	316	1.44406	0.413627	2.23397	Q13247	316	Q13247	Q13247			SNSPLPVPPSKARSVSPPPKRATSRSRSRSR	2
RNF25	E3 ubiquitin-protein ligase RNF25	RNF25-S450	5.35411	5.57383	4.99285	4.61848	5.58244	5.35106	5.35816	4.92268	5.57437	4.98703	5.14198	4.67889	5.48491	5.24072	5.92261	5.16922	6.43826	5.46265	5.28255	6.22282	5.48253	5.37891	5.56507	4.98284	S	2	+	NEO_CTRL	0.999976	0.00289539	83.823	51.19	83.823	0.41985	8665900	450	1.55915	0.374766	2.35939	Q96BH1	450	Q96BH1	Q96BH1			LPRGQGAYRPGTRRESLGLESKDGS______	1
BICC1	Protein bicaudal C homolog 1	BICC1-S971	5.21835	5.34559	4.89322	4.66479	5.13756	5.28312	5.02763	5.00987	5.60097	5.04052	4.99401	4.66165	4.8081	4.79169	6.55703	5.37638	5.60349	5.40652	5.09022	5.9635	5.35484	5.8297	5.26114	5.07937	S	3	+	NEO_CTRL	0.975686	0.0118402	41.259	34.338	41.259	-0.71722	5608100	971	1.35632	0.353725	2.13636	Q9H694	971	Q9H694	Q9H694			SGRLPRQYHSDIASVSGRW____________	1
TPRN	Taperin	TPRN-S418	6.42524	6.20493	5.06885	5.64273	5.92487	5.53938	4.92487	5.81902	6.501	5.80311	5.97507	4.59798	4.54934	4.87666	5.62735	5.04479	5.77953	5.06651	4.77458	5.85095	4.91642	5.46495	5.18366	5.15866	S	4	+	NEO_CTRL	0.499913	8.51226e-05	43.896	37.596	43.896	-0.45315	11300000	418	1.661	-0.511139	-2.46822	Q4KMQ1;H3BLU1	418;216	Q4KMQ1	Q4KMQ1			ATALADRAIRWQRPSSPPPFLPAASEEAEPA	1
TPRN	Taperin	TPRN-S417	6.42524	6.20493	4.97583	5.64273	5.92487	5.53938	4.73431	5.81902	6.501	5.80311	5.97507	4.57002	4.77279	4.40211	5.63933	5.11113	5.59445	4.94182	4.85674	6.1801	4.90186	5.49928	5.24786	4.6079	S	4	+	NEO_CTRL	0.499913	8.51226e-05	43.896	37.596	43.896	-0.45315	11300000	417	1.48394	-0.530012	-2.27775	Q4KMQ1;H3BLU1	417;215	Q4KMQ1	Q4KMQ1			TATALADRAIRWQRPSSPPPFLPAASEEAEP	1
PML	Protein PML	PML-S504	7.38828	7.07218	4.99344	5.1295	7.01653	6.9803	7.4227	7.35982	8.48209	7.31463	7.40095	6.8777	4.72325	7.17354	4.81377	4.89956	5.98332	7.29436	4.63771	5.9342	4.85522	7.15149	5.06705	4.94176	S	4	+	NEO_CTRL	0.636499	1.72102e-23	163.35	128.18	139.88	0.53509	724990000	504	2.40515	-1.33024	-3.22082	H3BT57;H3BUJ5;H3BRN3;P29590;H3BVD2	456;205;54;504;148	H3BT57;P29590	P29590			IKMESEEGKEARLARSSPEQPRPSTSKAVSP	1
[truncated: 1 more columns]

## Sheet: TiO2_Diff exp
		Tumor Ids	PC-24	PC-63	PC-71	PC-72	PC-66	PC-67	PC-68	PC-69	PC-76	PC-73	PC-78	PC-79	PC-70	PC-74	PC-75	PC-77	PC-80	PC-81
		Treatment group	NAT	TN	TN	TN	NAT	NAT	NAT	NAT	TN	TN	TN	TN	NAT	NAT	NAT	NAT	TN	NAT
Gene names	Protein names	Phosphoproteins	Intensity 35	Intensity 36	Intensity 37	Intensity 38	Intensity 40	Intensity 41	Intensity 42	Intensity 43	Intensity 45	Intensity 46	Intensity 47	Intensity 48	Intensity 50	Intensity 51	Intensity 52	Intensity 53	Intensity 55	Intensity 57	Amino acid	Position	Charge	Reverse	Potential contaminant	Multiplicity	Student's T-test Significant NEO_CTRL	Student's T-test significant	Localization prob	PEP	Score	Delta score	Score for localization	Mass error [ppm]	Intensity	Position	Student's T-test p-value NEO_CTRL	Student's T-test Difference NEO_CTRL	Student's T-test Test statistic NEO_CTRL	Proteins	Positions within proteins	Leading proteins	Protein	Sequence window	Unique identifier	Number of Phospho (STY)	Protein group IDs
T	T		E	E	E	E	E	E	E	E	E	E	E	E	E	E	E	E	E	E	C	N	C	C	C	C	C	C	N	N	N	N	N	N	N	N	N	N	N	T	T	T	T	T	T	M	M
PDLIM3	PDZ and LIM domain protein 3	PDLIM3-S93	6.07780361175537	5.13510751724243	6.53530025482178	6.24573278427124	7.16932153701782	7.07092380523682	7.10775232315063	6.095543384552	4.81657552719116	6.76931095123291	6.26857805252075	6.30965137481689	5.97431707382202	7.31703901290894	6.81296014785767	7.35692405700684	6.20458126068115	5.89208507537842	S	93	4			___1	+	NEO_CTRL	999989	419578	95195	71396	95195	17278	278940000	93	0.047634	0.651862	2.14516	A0A0A0MQY0;Q53GG5	93;93	A0A0A0MQY0	A0A0A0MQY0	LKIDRGETHLWSPQVSEDGKAHPFKINLESE	UID72	1	229
NUMBL	Numb-like protein	NUMBL-S283	5.74742746353149	5.59705591201782	6.24135398864746	6.38415431976318	6.91452836990356	7.24538946151733	7.46814060211182	7.03294086456299	5.28151845932007	6.53272247314453	6.90607643127441	6.26984167098999	7.26325702667236	6.60484552383423	6.29553890228271	7.3818187713623	5.69420862197876	5.95650100708008	S	283	3			___1	+	NEO_CTRL	1	458325	10039	91115	99021	-81476	194420000	283	0.0260378	0.677672	2.45258	A0A0C4DGH3;Q9Y6R0	283;324	A0A0C4DGH3	A0A0C4DGH3	FPALSQKNSPFKRQLSLRLNELPSTLQRRTD	UID112	1	375
PTBP1	Polypyrimidine tract-binding protein 1	PTBP1-S110	6.35679054260254	6.58450078964233	7.72088670730591	7.35249137878418	6.46066904067993	6.94777202606201	6.34787559509277	6.58302879333496	6.04661226272583	7.04004812240601	6.75840473175049	7.21234750747681	6.47064542770386	5.98928070068359	6.63493061065674	6.79031324386597	6.94376134872437	6.36932706832886	S	110	2			___1	+	NEO_CTRL	856049	2.71e-05	17605	13643	17605	34832	152600000	110	0.0241891	-0.462318	-2.4893	A6NLN1;P26599;A0A087WU68;K7ES59	110;140;12;110	A6NLN1	A6NLN1	PIYIQFSNHKELKTDSSPNQARAQAALQAVN	UID184	1	592
VCAN	Versican core protein	VCAN-S2116	6.97757291793823	7.75742626190186	6.63416957855225	8.2230281829834	8.74586296081543	8.92173862457275	8.5438814163208	8.19462490081787	5.14098739624023	8.92808818817139	5.90253829956055	6.29398965835571	8.20243358612061	8.74847507476807	8.88497066497803	6.04371404647827	5.46630048751831	8.56301784515381	S	2116	4			___1	+	NEO_CTRL	996566	1.26e-82	27646	25557	20907	15808	17246000000	2116	0.0213026	1.38931	2.55233	D6RGZ6;P13611	1129;2116	D6RGZ6;P13611	P13611	QEVNPVRQEIESETTSEEQIQEEKSFESPQN	UID305	1	973;2429
CALD1	Caldesmon	CALD1-S789	7.34631395339966	6.99914360046387	6.81004428863525	6.29379987716675	8.08138370513916	8.01195049285889	8.21550559997559	7.36011981964111	6.26597261428833	7.77738332748413	7.12359046936035	6.92860078811646	7.86032581329346	8.30879878997803	7.30336904525757	7.69399929046631	6.96491003036499	7.26670217514038	S	789	2			___1	+	NEO_CTRL	99995	522478	13477	55053	13426	21233	1209300000	789	0.000872786	0.849416	4.07979	E7EX44;Q05682	553;789	E7EX44;Q05682	Q05682	SKRNLWEKQSVDKVTSPTKV___________	UID353	1	1079;3148
PPFIBP1	Liprin-beta-1	PPFIBP1-S371	5.93778371810913	6.44377899169922	6.53219747543335	6.32588768005371	6.90719652175903	7.46408700942993	7.22125768661499	6.19404220581055	5.49640369415283	6.22435426712036	6.12320280075073	6.4887056350708	6.43413782119751	6.94738483428955	6.32093524932861	6.29344701766968	5.50947904586792	6.57374143600464	S	371	3			___1	+	NEO_CTRL	5	131459	80609	6658	80609	14611	79854000	371	0.0399182	0.4864	2.23641	F5GZP6;Q86W92	371;540	F5GZP6	F5GZP6	FGRGFFKIKSNKRTASAPNLAETEKETAEHL	UID430	1	1250
LTBP2	Latent-transforming growth factor beta-binding protein 2	LTBP2-S506	6.39731407165527	5.68088006973267	6.36551523208618	6.0205078125	6.31543254852295	7.78924226760864	7.52676582336426	5.96057176589966	5.17568111419678	6.56402015686035	6.33823728561401	6.35116147994995	7.34921932220459	6.73680019378662	5.61714935302734	7.91767358779907	5.32958650588989	5.88652896881104	S	506	4			___1	+	NEO_CTRL	812122	1.24e-18	13045	1215	13045	74972	204940000	506	0.0381418	0.771471	2.25972	G3V3X5;Q14767;G3V511	506;506;506	G3V3X5	G3V3X5	VAQVRGGVEEALVENSVETRPPPWLPASPGH	UID485	1	1384
CHGA	Chromogranin-A;Vasostatin-1;Vasostatin-2;EA-92;ES-43;Pancreastatin;SS-18;WA-8;WE-14;LF-19;Catestatin;AL-11;GV-19;GR-44;ER-37;GE-25;Serpinin-RRG;Serpinin;p-Glu serpinin precursor	CHGA-S300	5.26164722442627	5.31921100616455	6.584885597229	5.96387529373169	6.33765840530396	6.67172908782959	7.31772899627686	7.38633823394775	5.17698097229004	6.37555885314941	5.69221878051758	6.14070749282837	6.2752628326416	6.39228057861328	5.789306640625	6.21892786026001	5.29778861999512	7.33051538467407	S	300	4			___1	+	NEO_CTRL	1	3.03e-11	13385	11734	13385	-14871	66530000	300	0.0371634	0.679236	2.273	G5E968;P10645	149;300	G5E968;P10645	P10645	AEEAQDPEGKGEQEHSQQKEEEEEMAVVPQG	UID500	1	1410;2387
STXBP5	Syntaxin-binding protein 5	STXBP5-S85	6.54166650772095	5.40846061706543	8.05503368377686	6.49524164199829	7.78115177154541	7.95427131652832	7.97415685653687	7.70859956741333	5.62524032592773	7.98068046569824	7.28087425231934	7.17391443252563	7.46028137207031	7.42701530456543	7.14563131332397	7.81624794006348	5.7186861038208	7.35698127746582	S	85	3			___1	+	NEO_CTRL	999974	2.12e-05	15576	13693	13911	-67542	747640000	85	0.0447918	0.799334	2.17706	H0Y332;Q5T5C0;Q5JRH0	85;759;83	H0Y332	H0Y332	KMNNFIEKAKMSRKLSLPTDLKPDLDVKDNS	UID510	1	1435
IMPDH2	Inosine-5'-monophosphate dehydrogenase 2	IMPDH2-S91	5.50002384185791	5.51453065872192	6.14373397827148	6.23569917678833	6.53220653533936	6.43719530105591	6.56577682495117	6.40973043441772	5.08034372329712	6.48279619216919	5.95080280303955	5.92003154754639	6.52832508087158	6.5883412361145	5.93812561035156	6.62484931945801	5.65362501144409	6.00133228302002	S	91	3			___1	+	NEO_CTRL	5	565653	7412	43986	47568	16314	20874000	91	0.0365819	0.439895	2.28105	H0Y4R1;P12268;E7ETK5	91;159;134	H0Y4R1	H0Y4R1	ITDTGRMGSRLVGIISSRDIDFLKEEEHDCF	UID514	1	1443
GIGYF2	PERQ amino acid-rich with GYF domain-containing protein 2	GIGYF2-S221	6.15754747390747	5.6174693107605	6.21431303024292	6.2178635597229	7.46038675308228	7.47881174087524	7.55684518814087	6.02372789382935	5.21269369125366	6.37687969207764	6.04054880142212	6.00130224227905	6.75218677520752	6.89381742477417	5.87444067001343	6.32944107055664	5.4027886390686	5.73955059051514	S	221	4			___1	+	NEO_CTRL	759352	559373	7742	64499	53395	-11255	110110000	221	0.0182431	0.741193	2.62873	I1E4Y6;Q6Y7W6;E7ESB6;C9JHW1;C9JH78;C9IYH5	221;199;199;148;26;30	I1E4Y6	I1E4Y6	EGGPTSVGRKHEFIRSESENWRIFREEQNGE	UID592	1	1643
SEPTIN1	Septin-1	SEPTIN1-S295	6.63161611557007	5.35595178604126	6.30820751190186	6.98498153686523	8.12146091461182	7.63991451263428	7.16678524017334	6.24211978912354	4.96175622940063	6.36682939529419	5.85167217254639	6.35256671905518	6.73084688186646	6.51171827316284	6.23403358459473	7.56077909469604	5.64375877380371	5.95956468582153	S	295	4			___1	+	NEO_CTRL	996149	6.69e-08	12457	10953	12457	-51922	277750000	295	0.0135697	0.901668	2.77323	J3KNL2;Q8WYJ6	295;248	J3KNL2	J3KNL2	VVRDGGNRPVRGRRYSWGTVEVENPHHCDFL	UID605	1	1676
HDAC7	Histone deacetylase;Histone deacetylase 7	HDAC7- S542	6.23121452331543	5.14606380462646	6.20856904983521	6.12365961074829	6.21372032165527	7.08019351959229	7.14138698577881	6.53754186630249	5.05023765563965	6.99770975112915	6.02295017242432	6.27656269073486	6.8174991607666	6.3273549079895	5.97472429275513	7.00966310501099	6.1427960395813	6.10966730117798	S	542	2			___1	+	NEO_CTRL	806748	803642	84166	62494	84166	69383	59158000	542	0.0442909	0.548228	2.18288	J3KPH8;Q8WUI4;H0YI15	542;486;24	J3KPH8	J3KPH8	LPLAQGGHRPLSRAQSSPAAPASLSAPEPAS	UID609	1	1687
FLNA	Filamin-A	FLNA-S2526	6.23530101776123	5.65133619308472	7.17461204528809	6.7016716003418	7.29466438293457	7.12469959259033	7.46116828918457	6.08573865890503	4.89804553985596	6.47467947006226	6.12646532058716	6.1121072769165	7.03988981246948	7.61923933029175	6.97673034667969	7.56793165206909	6.30971527099609	5.857008934021	S	2526	3			___1	+	NEO_CTRL	999758	8.48e-14	17307	16035	17307	11243	184720000	2526	0.0303015	0.745158	2.37651	P21333;Q5HY54;Q60FE5;A0A087WWY3	2526;2486;2499;2194	P21333	P21333	PFKAKVTGPRLVSNHSLHETSSVFVDSLTKA	UID924	1	2554
MARCKS	Myristoylated alanine-rich C-kinase substrate	MARCKS-S118	6.23136758804321	5.27763414382935	7.36518859863281	6.08087778091431	7.83101177215576	7.40026140213013	7.62275266647339	6.96439647674561	4.97972202301025	7.34886932373047	6.03516101837158	6.08359050750732	7.61671686172485	6.62307548522949	6.03940486907959	7.92766284942627	6.47045469284058	7.74742746353149	S	118	3			___1	+	NEO_CTRL	867959	2.1e-11	136	11776	136	-208	376170000	118	0.0147794	0.99522	2.7317	P29966	118	P29966	P29966	VEKEAPAEGEAAEPGSPTAAEGEAASAASST	UID946	1	2652
EPS15	Epidermal growth factor receptor substrate 15	EPS15-S796	6.08983469009399	6.1579704284668	6.15800762176514	6.46221351623535	7.38077163696289	7.492760181427	7.0771861076355	6.55447721481323	5.60175609588623	7.26526594161987	6.43746519088745	6.15485763549805	6.66190719604492	7.13981628417969	6.25897216796875	7.38120555877686	5.62431478500366	6.49007081985474	S	796	2			___1	+	NEO_CTRL	1	855961	10983	74089	10983	25219	280390000	796	0.0218629	0.619969	2.53948	P42566;B1AUU8	796;662	P42566	P42566	PCPLPPGKRSINKLDSPDPFKLNDPFQPFPG	UID989	1	2782
AKAP12	A-kinase anchor protein 12	AKAP12-S627	6.9524827003479	7.34894704818726	6.59855318069458	6.25343132019043	7.61982345581055	8.0792179107666	8.09534358978271	7.4455885887146	6.26330471038818	7.89764928817749	7.37049436569214	6.283775806427	7.7122540473938	7.93746757507324	7.56281614303589	7.80746746063232	7.45903062820435	7.98567342758179	S	627	2			___1	+	NEO_CTRL	997759	1.11e-08	17767	15557	12376	-73677	893820000	627	0.00484444	0.785415	3.26701	Q02952	627	Q02952	Q02952	SFKKMVTPKKRVRRPSESDKEDELDKVKSAT	UID1112	1	3132
AKAP12	A-kinase anchor protein 12	AKAP12-S1331	6.7073826789856	6.61555004119873	6.53104591369629	7.49998950958252	7.39417123794556	7.72728109359741	7.75563859939575	7.19758367538452	6.01749229431152	7.55010604858398	7.15503215789795	7.37180662155151	7.35541343688965	7.66619968414307	7.29099130630493	7.76608562469482	6.05005598068237	7.25258588790894	S	1331	3			___1	+	NEO_CTRL	999921	1.83e-10	16166	14842	16166	14075	1333600000	1331	0.0264024	0.562449	2.44563	Q02952	1331	Q02952	Q02952	KDDALELQSHAKSPPSPVEREMVVQVEREKT	UID1113	1	3132
PGM5	Phosphoglucomutase-like protein 5	PGM5-S122	5.83805513381958	5.35866260528564	6.12125873565674	6.20638179779053	8.17493152618408	7.41156911849976	7.71628713607788	6.23857879638672	5.59872484207153	6.82075834274292	5.9376482963562	7.91383504867554	6.80399608612061	7.70961761474609	7.40387535095215	7.71399450302124	5.4156699180603	6.8568434715271	S	122	2			___1	+	NEO_CTRL	999995	3.69e-51	24401	2196	24401	63696	487230000	122	0.0153515	1.01516	2.71319	Q15124;Q5JTY7	122;88	Q15124	Q15124	IIRKIKAAGGIILTASHCPGGPGGEFGVKFN	UID1283	1	3362
PDCD4	Programmed cell death protein 4	PDCD4-S313	6.34719324111938	5.61833524703979	6.13014888763428	6.21785116195679	7.66483926773071	7.35751581192017	6.37511348724365	6.9194598197937	5.33058595657349	7.09303617477417	6.03249883651733	6.39342832565308	7.02759408950806	6.58267498016357	5.93466567993164	6.9707932472229	5.7642240524292	5.84036445617676	S	313	4			___1	+	NEO_CTRL	1	1.85e-06	12632	11162	12632	51614	111930000	313	0.0331063	0.629508	2.33178	Q53EL6	313	Q53EL6	Q53EL6	ATVLLSMSKGGKRKDSVWGSGGGQQSVNHLV	UID1338	1	3454
KANK2	KN motif and ankyrin repeat domain-containing protein 2	KANK2-S323	6.80286931991577	6.4588794708252	7.69546413421631	6.09062814712524	7.70516204833984	7.95183277130127	7.96903848648071	7.43479251861572	6.46037149429321	7.69833564758301	7.44219732284546	6.00253582000732	7.59958839416504	7.8233699798584	7.51022338867188	8.11557769775391	6.98134279251099	6.28073787689209	S	323	3			___1	+	NEO_CTRL	95104	0.00269	98967	84419	57484	46967	723720000	323	0.0404158	0.6656	2.23005	Q63ZY3;K7ERU2	323;46	Q63ZY3	Q63ZY3	ARQADPQPQAWPPPDSPVRVDTVRVVEGPRE	UID1381	1	3546
SND1	Staphylococcal nuclease domain-containing protein 1	SND1-S426	6.1584529876709	5.65109586715698	6.24994802474976	6.50654315948486	6.4858250617981	6.60654830932617	6.34485483169556	6.02463626861572	4.90036392211914	6.52436494827271	6.23616361618042	6.22337913513184	6.15944051742554	7.43324184417725	6.9465503692627	5.95939493179321	5.43028354644775	7.08586120605469	S	426	3			___1	+	NEO_CTRL	896461	0.00202	10429	89709	10429	94199	49585000	426	0.0430953	0.555213	2.19701	Q7KZF4	426	Q7KZF4	Q7KZF4	IGKKVNVTVDYIRPASPATETVPAFSERTCA	UID1421	1	3630
MISP	Mitotic interactor and substrate of PLK1	MISP-S471	5.07053709030151	6.75448608398438	7.26771116256714	7.17704582214355	6.57850313186646	7.5749454498291	6.433349609375	6.42020320892334	5.39141750335693	7.65785884857178	7.4832878112793	7.8827862739563	6.46803712844849	6.53061437606812	6.15445375442505	6.84086465835571	7.3092679977417	6.03662872314453	S	471	2			___1	+	NEO_CTRL	999967	187283	12296	10417	12053	6116	281590000	471	0.0489254	-0.704669	-2.13124	Q8IVT2	471	Q8IVT2	Q8IVT2	KAATSPKATMSPRHLSESSGKPLSTKQEASK	UID1475	1	3714
PALLD	Palladin	PALLD-S641	5.8420786857605	5.20330095291138	6.52510499954224	6.2573881149292	7.29613828659058	7.37963199615479	7.24519157409668	6.24321603775024	4.98923540115356	6.80132818222046	6.21616792678833	6.06592512130737	6.81757879257202	6.63205194473267	5.58986043930054	7.28021383285522	5.32790279388428	6.11987543106079	S	641	4			___1	+	NEO_CTRL	863202	0.000145	10611	98488	10546	36805	213720000	641	0.0358752	0.72129	2.29099	Q8WX93	641	Q8WX93	Q8WX93	KANSNKSLPTPAVLLSPTKEPPPLLAKPKLD	UID1531	1	3861
DOCK2	Dedicator of cytokinesis protein 2	DOCK2-S1706	6.36299133300781	5.41020011901855	6.05226993560791	6.03626585006714	7.39499425888062	7.28375339508057	6.76107788085938	6.76237106323242	4.91052770614624	7.15066432952881	6.32606935501099	6.26323366165161	6.8159761428833	6.41322803497314	5.67808771133423	6.03634929656982	5.36336803436279	6.22326231002808	S	1706	2			___1	+	NEO_CTRL	820264	443344	99941	56499	99941	-89995	85318000	1706	0.0443658	0.634134	2.18201	Q92608;E7ERW7	1706;1198	Q92608	Q92608	PEVKLRRSKKRTKRSSVVFADEKAAAESDLK	UID1546	1	3882
IRF2BPL	Interferon regulatory factor 2-binding protein-like	IRF2BPL-S547	6.69657468795776	7.04410839080811	8.17819976806641	7.58235883712769	6.4924840927124	7.83247041702271	8.00216579437256	6.09134101867676	6.65872669219971	7.78608369827271	7.08213901519775	7.16378736495972	6.36865854263306	6.21839332580566	6.00895643234253	6.09836673736572	6.59671783447266	6.12339639663696	S	547	3			___1	+	NEO_CTRL	99999	409423	11012	72572	74505	32609	557010000	547	0.0476876	-0.668234	-2.14457	Q9H1B7	547	Q9H1B7	Q9H1B7	PSGRGAAASLRKRKASPEPPDSAEGALKLGE	UID1659	1	4174
KIF13B	Kinesin-like protein KIF13B	KIF13B-S1381	6.21162796020508	6.86693096160889	7.58241558074951	7.65018129348755	6.3587327003479	7.46149873733521	7.32727718353271	5.81815099716187	5.88426828384399	7.5572304725647	7.29933309555054	7.42551803588867	5.7133731842041	6.69543790817261	5.87114715576172	6.73511171340942	6.31430959701538	5.82209300994873	S	1381	2			___1	+	NEO_CTRL	998756	482901	13746	1085	1216	9302	320710000	1381	0.0437346	-0.671078	-2.18941	Q9NQT8	1381	Q9NQT8	Q9NQT8	KEQLTGKGKLSRRSISSPNVNRLSGSRQDLI	UID1704	1	4271
DNM1	Dynamin-1-like protein	DNM1-T849	5.28367900848389	6.41151857376099	6.34092998504639	6.17669916152954	7.27422714233398	7.45094156265259	7.18155765533447	6.73458385467529	5.81032657623291	7.46329545974731	6.54052972793579	6.50790977478027	7.21447277069092	7.4265923500061	6.83020353317261	7.4537615776062	5.65191268920898	7.2413969039917	T	849	3			___1	+	NEO_CTRL	582942	17628	57922	45489	57922	17469	202360000	849	0.0402365	0.646251	2.23233	A0A0D9SFE4	849	A0A0D9SFE4	A0A0D9SFE4	RAPPGVPSRKGPASPTRPAAPRPAEAPLLDL	UID1893	1	405
SRRM1	Serine/arginine repetitive matrix protein 1	SRRM1-T623	6.0602445602417	6.79871988296509	4.65721845626831	6.99678754806519	7.90234041213989	7.76268625259399	7.71693754196167	7.03310203552246	6.51444149017334	6.18553733825684	7.19273471832275	6.47704648971558	7.08767509460449	7.96662521362305	7.37208318710327	6.95517778396606	7.09694480895996	7.21679925918579	T	623	3			___1	+	NEO_CTRL	1	101066	78486	51813	62081	-48646	643770000	623	0.0240128	0.817438	2.49294	A9Z1X7;Q8IYB3;E9PCT1;M0R088	623;614;613;587	A9Z1X7;E9PCT1;M0R088	A9Z1X7	PIQRRYSPSPPPKRRTASPPPPPKRRASPSP	UID1916	1;2	621;1093;1821
KIAA1217	Sickle tail protein homolog	KIAA1217-T1080	6.40382385253906	5.10740947723389	6.51100063323975	6.45185136795044	6.84384918212891	6.97173976898193	7.27535724639893	6.45348644256592	5.121741771698	6.70291137695313	6.19659042358398	6.47686576843262	6.53307247161865	7.460777759552	6.02655363082886	6.34337282180786	5.40628385543823	5.8133716583252	T	1080	3			___1	+	NEO_CTRL	956965	0.00131	10877	96752	74251	72015	77698000	1080	0.0436208	0.615709	2.19076	Q5T5P2	1080	Q5T5P2	Q5T5P2	TRSGDVVYTGRKENITAKASSEDAGPSPQTR	UID2178	1	3510
NUCKS1	Nuclear ubiquitous casein and cyclin-dependent kinase substrate 1	NUCKS1-T222	5.28993463516235	5.16712093353271	7.57256937026978	8.20504188537598	6.21971607208252	6.72510719299316	6.54019975662231	7.35272264480591	5.02806568145752	8.26242733001709	7.96879100799561	7.93662452697754	5.23474502563477	6.00056409835815	5.7442364692688	5.83852815628052	8.04485321044922	5.78886365890503	T	222	2			___1	+	NEO_CTRL	761183	4.33e-11	21746	137	19571	55703	695470000	222	0.0252305	-1.19972	-2.4683	Q9H1E3	222	Q9H1E3	Q9H1E3	EEDEEPESPPEKKTSTSPPPEKSGDEGSEDE	UID2237	1	4176
VCAN	Versican core protein	VCAN-S362	6.43690967559814	6.57443618774414	7.43133163452148	7.63579511642456	7.60297107696533	7.65748596191406	7.92115545272827	7.3729305267334	5.75860929489136	6.43374824523926	7.2086296081543	7.2022705078125	7.02485513687134	7.45040321350098	7.66394567489624	7.69824838638306	5.4991340637207	7.13280391693115	S	362	2			___2	+	NEO_CTRL	1	1.14e-25	23007	20588	13663	58413	3915300000	362	0.033097	0.678177	2.33193	D6RGZ6	362	D6RGZ6	D6RGZ6	KRRMSDLSVIGHPIDSESKEDEPCSEETDPV	UID2648	1;2	973
VCAN	Versican core protein	VCAN-S364	6.43690967559814	6.57443618774414	7.43133163452148	7.63579511642456	7.60297107696533	7.65748596191406	7.92115545272827	7.3729305267334	5.75860929489136	6.29865741729736	7.2086296081543	7.2022705078125	7.02485513687134	7.45040321350098	7.66394567489624	7.69824838638306	6.05706357955933	7.13280391693115	S	364	2			___2	+	NEO_CTRL	1	1.44e-56	2746	25005	13663	58413	2966600000	364	0.0319831	0.625322	2.34925	D6RGZ6	364	D6RGZ6	D6RGZ6	RMSDLSVIGHPIDSESKEDEPCSEETDPVHD	UID2649	1;2	973
VCAN	Versican core protein	VCAN-S1349	6.43690967559814	6.57443618774414	7.43133163452148	7.63579511642456	7.60297107696533	7.65748596191406	7.92115545272827	7.3729305267334	5.75860929489136	6.60910797119141	7.2086296081543	7.2022705078125	7.02485513687134	7.45040321350098	7.66394567489624	7.69824838638306	5.74713325500488	7.13280391693115	S	1349	2			___2	+	NEO_CTRL	1	1.14e-25	23007	20588	13663	58413	3915300000	1349	0.0371499	0.625257	2.27319	P13611	1349	P13611	P13611	TGRMSDLSVIGHPIDSESKEDEPCSEETDPV	UID3204	1;2	2429
VCAN	Versican core protein	VCAN-S1351	6.43690967559814	6.57443618774414	7.43133163452148	7.63579511642456	7.60297107696533	7.65748596191406	7.92115545272827	7.3729305267334	5.75860929489136	6.39778470993042	7.2086296081543	7.2022705078125	7.02485513687134	7.45040321350098	7.66394567489624	7.69824838638306	5.91291809082031	7.13280391693115	S	1351	2			___2	+	NEO_CTRL	1	1.44e-56	2746	25005	13663	58413	2801500000	1351	0.0327308	0.630949	2.33756	P13611	1351	P13611	P13611	RMSDLSVIGHPIDSESKEDEPCSEETDPVHD	UID3205	1;2	2429
PALLD	Palladin	PALLD-S1118	5.96204233169556	5.89139795303345	6.49047803878784	6.35594940185547	6.51415920257568	6.36394309997559	7.15986776351929	5.97137594223022	4.93685674667358	6.30939292907715	5.74164247512817	5.86832904815674	6.00333881378174	7.43706846237183	6.61730432510376	7.27077198028564	5.37252950668335	5.8875412940979	S	1118	3			___2	+	NEO_CTRL	843562	57177	73918	58291	51526	63207	268080000	1118	0.0275158	0.647919	2.42496	Q8WX93	1118	Q8WX93	Q8WX93	RSPSGHPHVRRPRSRSRDSGDENEPIQERFF	UID3874	1;2	3861
PALLD	Palladin	PALLD-S1121	5.96204233169556	5.89139795303345	6.49047803878784	6.35594940185547	6.32256507873535	6.44450092315674	7.15986776351929	6.29864978790283	5.08840131759644	6.42603826522827	6.3571982383728	6.21304845809937	5.98906469345093	7.43706846237183	6.61730432510376	7.27077198028564	5.25656890869141	6.12925243377686	S	1121	2			___2	+	NEO_CTRL	99997	84844	12119	10259	12119	17549	469940000	1121	0.0482887	0.553224	2.13806	Q8WX93	1121	Q8WX93	Q8WX93	SGHPHVRRPRSRSRDSGDENEPIQERFFRPH	UID3875	1;2	3861
NACA	Nascent polypeptide-associated complex subunit alpha, muscle-specific form	NACA-S1004	6.4299783706665	6.26389646530151	6.57076930999756	7.15857362747192	7.16372776031494	7.13940668106079	7.41262865066528	7.36455106735229	6.92765283584595	6.7583212852478	6.06915903091431	6.1092700958252	7.32917404174805	7.39898109436035	7.07674980163574	6.97032356262207	7.06419563293457	6.66074228286743	S	1004	2			___3	+	NEO_CTRL	749957	293725	53448	11417	53448	-24717	194350000	1004	0.016298	0.479397	2.68397	E9PAV3	1004	E9PAV3	E9PAV3	PAATPPSPKGGPATPSPKGAPTPPAVTPPSP	UID5038	3	1082
NACA	Nascent polypeptide-associated complex subunit alpha, muscle-specific form	NACA-S1018	6.4299783706665	6.26389646530151	6.18985652923584	7.15857362747192	7.16372776031494	7.13940668106079	7.41262865066528	7.36455106735229	6.92765283584595	6.7583212852478	6.22566986083984	6.0108494758606	7.32917404174805	7.39898109436035	7.07674980163574	6.97032356262207	7.06419563293457	6.66074228286743	S	1018	2			___3	+	NEO_CTRL	749956	293725	53448	11417	53448	-24717	194350000	1018	0.0120536	0.519749	2.83066	E9PAV3	1018	E9PAV3	E9PAV3	PSPKGAPTPPAVTPPSPKGSPAATPFPKGAS	UID5039	3	1082
NACA	Nascent polypeptide-associated complex subunit alpha, muscle-specific form	NACA-T1010	6.4299783706665	6.26389646530151	6.56483697891235	7.15857362747192	7.16372776031494	7.13940668106079	7.41262865066528	7.36455106735229	6.92765283584595	6.7583212852478	5.9168004989624	6.21888971328735	7.32917404174805	7.39898109436035	7.07674980163574	6.97032356262207	7.06419563293457	6.66074228286743	T	1010	2			___3	+	NEO_CTRL	749957	293725	53448	11417	53448	-24717	194350000	1010	0.016938	0.48548	2.66513	E9PAV3	1010	E9PAV3	E9PAV3	SPKGGPATPSPKGAPTPPAVTPPSPKGSPAA	UID6633	3	1082
NACA	Nascent polypeptide-associated complex subunit alpha, muscle-specific form	NACA-T1015	6.4299783706665	6.26389646530151	6.25679779052734	7.15857362747192	7.16372776031494	7.13940668106079	7.41262865066528	7.36455106735229	6.92765283584595	6.7583212852478	5.87603044509888	6.36038064956665	7.32917404174805	7.39898109436035	7.07674980163574	6.97032356262207	7.06419563293457	6.66074228286743	T	1015	2			___3	+	NEO_CTRL	749956	293725	53448	11417	53448	-24717	194350000	1015	0.0139895	0.511395	2.75843	E9PAV3	1015	E9PAV3	E9PAV3	PATPSPKGAPTPPAVTPPSPKGSPAATPFPK	UID6634	3	1082
